# Supplementary material for: Sex Biased Gene Expression Profiling of Human Brains at Major Developmental Stages
Source: Sci Rep. 2016 Feb 16;6:21181. doi: 10.1038/srep21181 (PMC4754746; doi:10.1038/srep21181)
Supplement: Supplementary Dataset 1 [file srep21181-s2.xls]

## Sheet: Male
Supplementary Table 1. Male biased expression genes between brain region at prenatal stage.
A1C				AMY				CBC				DFC				HIP				ITC				M1C				MD				MFC				OFC				S1C				STC				STR
Ensembl Gene ID	log2FoldChange	pval		Ensembl Gene ID	log2FoldChange	pval		Ensembl Gene ID	log2FoldChange	pval		Ensembl Gene ID	log2FoldChange	pval		Ensembl Gene ID	log2FoldChange	pval		Ensembl Gene ID	log2FoldChange	pval		Ensembl Gene ID	log2FoldChange	pval		Ensembl Gene ID	log2FoldChange	pval		Ensembl Gene ID	log2FoldChange	pval		Ensembl Gene ID	log2FoldChange	pval		Ensembl Gene ID	log2FoldChange	pval		Ensembl Gene ID	log2FoldChange	pval		Ensembl Gene ID	log2FoldChange
ENSG00000162772	-2.8233	0.00766598		ENSG00000165246	-6.35382	4.95947e-13		ENSG00000165246	-6.09755	5.11887e-12		ENSG00000129824	-9.74267	6.26476e-38		ENSG00000129824	-12.3521	2.8661e-37		ENSG00000144119	-5.50557	0.045621		ENSG00000165246	-7.43365	1.00997e-15		ENSG00000129824	-10.1275	6.27898e-39		ENSG00000099725	-6.82135	1.75638e-08		ENSG00000099715	-6.85587	4.3e-05		ENSG00000099715	-7.6269	1.23856e-10		ENSG00000165246	-7.79831	1.09269e-15		ENSG00000165246	-8.1324
ENSG00000162692	-1.45385	0.0262799		ENSG00000154620	-5.98829	1.00652e-12		ENSG00000101307	-3.16	0.0211248		ENSG00000165246	-7.99272	2.00565e-20		ENSG00000154620	-7.21868	3.47486e-20		ENSG00000041982	-5.2593	7.59177e-05		ENSG00000154620	-5.5865	1.8492e-06		ENSG00000198692	-8.48295	2.25641e-09		ENSG00000231695	-4.50197	0.038199		ENSG00000165246	-6.68316	1.96e-14		ENSG00000165246	-6.05219	4.45999e-14		ENSG00000099715	-7.64075	4.92254e-07		ENSG00000099715	-6.1288
ENSG00000159388	-1.22724	0.0352423		ENSG00000188933	-2.67471	0.0431192		ENSG00000144063	-2.26851	0.0392441		ENSG00000099725	-6.74127	3.83406e-09		ENSG00000165246	-6.36029	1.86962e-19		ENSG00000221932	-5.24595	0.000895903		ENSG00000185847	-4.12214	0.0344695		ENSG00000067646	-6.34678	1.67203e-07		ENSG00000118271	-4.37243	0.00792356		ENSG00000139219	-6.6681	0.021552		ENSG00000162772	-4.84526	0.00561807		ENSG00000164283	-3.46815	0.0478958		ENSG00000099725	-5.29678
ENSG00000162849	-1.07636	0.0245886		ENSG00000007350	-2.06605	0.042991		ENSG00000122679	-1.87292	0.00414636		ENSG00000064218	-6.31085	0.0492418		ENSG00000178522	-6.14293	0.0016914		ENSG00000103740	-5.12431	0.00044591		ENSG00000111863	-3.76693	0.0418404		ENSG00000165246	-5.88216	2.45651e-10		ENSG00000102195	-4.1818	0.0417063		ENSG00000099725	-6.16919	2.76e-05		ENSG00000188000	-4.37103	0.0159427		ENSG00000154839	-3.45986	0.040198		ENSG00000211448	-2.39175
ENSG00000158710	-0.819738	0.0400159		ENSG00000197565	-1.58123	0.0321492		ENSG00000101000	-1.8441	0.0388024		ENSG00000206228	-4.34335	0.0212184		ENSG00000099725	-6.10106	1.91782e-07		ENSG00000236624	-4.68521	0.0219316		ENSG00000169429	-3.28397	0.00646497		ENSG00000154620	-5.29451	2.14417e-10		ENSG00000132681	-4.12911	0.00996397		ENSG00000185559	-6.02356	0.0183965		ENSG00000148671	-3.85889	0.00843778		ENSG00000106809	-3.36929	0.0354538		ENSG00000151090	-2.0302
ENSG00000172318	-0.729744	0.0309823		ENSG00000233066	-1.43292	0.00727433		ENSG00000140479	-1.71084	0.00881409		ENSG00000115163	-3.49411	0.0315384		ENSG00000007908	-5.44892	0.0250155		ENSG00000185130	-4.57706	0.0165752		ENSG00000162772	-3.21933	0.0273895		ENSG00000099715	-5.25532	0.00034579		ENSG00000165887	-3.66496	0.0434589		ENSG00000154620	-5.2776	5.54e-11		ENSG00000169429	-3.65764	0.00106613		ENSG00000163359	-3.28806	0.00474903		ENSG00000224016	-1.99313
ENSG00000163430	-1.19457	0.0120166		ENSG00000233284	-1.42253	0.0138158		ENSG00000147257	-1.47334	0.00174924		ENSG00000184661	-3.39734	0.0471681		ENSG00000118271	-4.24619	0.0399376		ENSG00000111087	-4.38895	0.0234078		ENSG00000169116	-3.16804	0.00112873		ENSG00000224097	-3.372	0.0202352		ENSG00000145721	-3.53996	0.0307607		ENSG00000118271	-4.87636	0.0061818		ENSG00000169116	-2.90861	0.00035564		ENSG00000165891	-3.15104	0.0171384		ENSG00000169860	-1.89373
ENSG00000184139	-2.5325	0.00112145		ENSG00000116299	-1.31116	0.0434128		ENSG00000204950	-1.46941	0.0473826		ENSG00000129173	-3.27126	0.0488042		ENSG00000213867	-3.52731	0.0430681		ENSG00000236302	-4.27284	0.0329702		ENSG00000134533	-2.68284	0.0366334		ENSG00000163823	-2.75157	0.0170464		ENSG00000166426	-3.47676	0.0268779		ENSG00000181649	-4.85721	0.00691464		ENSG00000011201	-2.54351	0.0148772		ENSG00000138083	-3.09674	0.0493618		ENSG00000233500	-1.84546
ENSG00000164171	-2.71792	0.00959765		ENSG00000099250	-1.26524	0.0100194		ENSG00000144649	-1.462	0.011772		ENSG00000162772	-3.24551	0.0183478		ENSG00000163347	-2.40122	0.0320982		ENSG00000205518	-4.14092	0.00274434		ENSG00000159167	-2.56388	0.0177273		ENSG00000101292	-2.46376	0.0123163		ENSG00000165659	-3.45466	0.0463208		ENSG00000227991	-4.8238	0.0403934		ENSG00000221866	-2.40741	0.0259843		ENSG00000123307	-3.09471	0.0474089		ENSG00000086570	-1.83767
ENSG00000183580	-1.02539	0.0354606		ENSG00000197199	-1.0533	0.0233029		ENSG00000115414	-1.41816	0.0349954		ENSG00000129195	-3.16393	0.0484617		ENSG00000186652	-2.35139	0.0331696		ENSG00000134595	-3.71281	0.04502		ENSG00000221866	-2.53187	0.0373154		ENSG00000177112	-2.39983	0.00404249		ENSG00000235898	-3.43821	0.0264027		ENSG00000159173	-4.81892	0.0397593		ENSG00000176136	-2.30186	0.0360652		ENSG00000198542	-3.09428	0.0256092		ENSG00000179841	-1.52882
ENSG00000137310	-0.930019	0.0494255		ENSG00000139364	-1.04659	0.02196		ENSG00000170381	-1.37567	0.02943		ENSG00000232021	-2.87337	0.0305904		ENSG00000155011	-2.31583	0.0185141		ENSG00000179388	-3.64485	0.033158		ENSG00000141750	-2.36666	0.00471456		ENSG00000050628	-2.32926	0.00961742		ENSG00000226778	-3.43091	0.00146692		ENSG00000160808	-4.58091	0.0161998		ENSG00000101292	-2.12966	0.0449541		ENSG00000112175	-3.05876	0.0114236		ENSG00000185436	-1.51136
ENSG00000164949	-1.61528	0.0372782		ENSG00000170370	-1.03004	0.032619		ENSG00000041982	-1.2985	0.0369199		ENSG00000051180	-2.69331	0.0498285		ENSG00000116194	-2.00986	0.0200393		ENSG00000156076	-3.49286	0.00140761		ENSG00000154734	-2.31279	0.0170566		ENSG00000151812	-2.31659	0.0228334		ENSG00000162772	-3.38126	0.00540795		ENSG00000101425	-4.47702	0.0390103		ENSG00000118523	-1.9574	0.0226152		ENSG00000138829	-3.04762	0.00616325		ENSG00000102290	-1.50931
ENSG00000104368	-1.16641	0.012832		ENSG00000066382	-0.997159	0.0147601		ENSG00000074410	-1.24474	0.0124843		ENSG00000167513	-2.62184	0.0474256		ENSG00000206538	-1.995	0.023655		ENSG00000151514	-3.38374	0.0186093		ENSG00000070886	-2.13036	0.0164352		ENSG00000072657	-2.24887	0.0265958		ENSG00000141682	-3.32025	0.0147304		ENSG00000114854	-4.24714	0.00960818		ENSG00000152049	-1.92964	0.033566		ENSG00000176692	-3.0409	0.0308934		ENSG00000177570	-1.50122
ENSG00000169439	-1.0917	0.0113213		ENSG00000002586	-0.952568	0.042647		ENSG00000234240	-1.22677	0.0486475		ENSG00000171786	-2.56991	0.0481487		ENSG00000138829	-1.89494	0.0425647		ENSG00000212891	-3.28459	0.0251144		ENSG00000044524	-1.79874	0.0421053		ENSG00000151892	-2.07855	0.0302908		ENSG00000024526	-3.30508	0.0192201		ENSG00000130598	-4.2013	0.0418154		ENSG00000003436	-1.71211	0.0271433		ENSG00000197565	-2.98291	0.0406148		ENSG00000101307	-1.49243
ENSG00000176907	-1.04182	0.0292505		ENSG00000099260	-0.920344	0.0145435		ENSG00000225220	-1.20798	0.0382104		ENSG00000137135	-2.47055	0.0441171		ENSG00000196154	-1.7987	0.0188679		ENSG00000183856	-3.26759	0.0296172		ENSG00000177108	-1.77538	0.0234205		ENSG00000013297	-2.06062	0.0442637		ENSG00000072571	-3.30318	0.0263945		ENSG00000091482	-4.17211	0.0416933		ENSG00000126803	-1.70127	0.03943		ENSG00000123485	-2.96158	0.0488457		ENSG00000186260	-1.48493
ENSG00000137575	-0.698881	0.0153381		ENSG00000131016	-0.906649	0.0297608		ENSG00000150893	-1.1987	0.0373766		ENSG00000163508	-2.2325	0.0444308		ENSG00000162772	-1.73698	0.00778411		ENSG00000148773	-3.24318	0.0142742		ENSG00000169085	-1.66508	0.0484843		ENSG00000168546	-2.05898	0.00454498		ENSG00000164294	-3.22783	0.00375422		ENSG00000233458	-4.00064	0.0221057		ENSG00000111249	-1.68629	0.0418633		ENSG00000168542	-2.95745	0.0134664		ENSG00000134184	-1.47945
ENSG00000107438	-1.25627	0.0102552		ENSG00000118432	-0.904516	0.0420885		ENSG00000085741	-1.17714	0.0142422		ENSG00000178130	-2.22295	0.0211756		ENSG00000227908	-1.61044	0.00660589		ENSG00000091656	-3.24134	0.00810431		ENSG00000244405	-1.6548	0.0188535		ENSG00000115665	-1.97111	0.0249647		ENSG00000117650	-3.21237	0.0196895		ENSG00000101470	-3.89704	0.0256295		ENSG00000060138	-1.68334	0.00172499		ENSG00000101057	-2.91199	0.0462076		ENSG00000111885	-1.46357
ENSG00000229387	-0.654129	0.0452719		ENSG00000187164	-0.904032	0.0420934		ENSG00000157240	-1.17071	0.027137		ENSG00000002586	-2.19185	0.00362542		ENSG00000143140	-1.6091	0.00479852		ENSG00000129173	-3.21144	0.0464813		ENSG00000228835	-1.59408	0.048292		ENSG00000184845	-1.90929	0.0112203		ENSG00000065328	-3.17527	0.0128942		ENSG00000196226	-3.7714	0.0424322		ENSG00000110799	-1.64939	0.0176315		ENSG00000235898	-2.88534	0.0121126		ENSG00000134853	-1.46106
ENSG00000135451	-2.40584	0.0468969		ENSG00000131437	-0.837306	0.0455024		ENSG00000214114	-1.16096	0.0332551		ENSG00000234240	-2.17989	0.037478		ENSG00000173918	-1.60756	0.00703069		ENSG00000130055	-3.20328	0.0216609		ENSG00000170381	-1.54677	0.0322015		ENSG00000104332	-1.87429	0.00233255		ENSG00000234987	-3.1613	0.0417541		ENSG00000115380	-3.67407	0.0339008		ENSG00000070886	-1.62558	0.0350632		ENSG00000165474	-2.88231	0.0317501		ENSG00000141404	-1.4432
ENSG00000110799	-1.2324	0.010487		ENSG00000142192	-0.764395	0.0358571		ENSG00000105974	-1.1168	0.017562		ENSG00000130656	-2.15787	0.0100015		ENSG00000092758	-1.56117	0.0266312		ENSG00000135476	-3.17839	0.00610044		ENSG00000155966	-1.53412	0.0285528		ENSG00000182601	-1.81497	0.00901736		ENSG00000166803	-3.15541	0.0287183		ENSG00000134602	-3.47698	0.0461046		ENSG00000148600	-1.56499	0.03106		ENSG00000197901	-2.8352	0.0201708		ENSG00000139780	-1.42225
ENSG00000182718	-1.33449	0.0209215		ENSG00000129824	#NAME?	4.70962e-68		ENSG00000141526	-1.10124	0.0489561		ENSG00000156925	-2.01576	0.0402983		ENSG00000142910	-1.54687	0.0204255		ENSG00000125285	-3.17543	0.0188661		ENSG00000148600	-1.47064	0.0192108		ENSG00000233863	-1.76514	0.0058242		ENSG00000186314	-3.15246	0.00144756		ENSG00000130656	-3.46589	0.0455098		ENSG00000141750	-1.56299	0.0474284		ENSG00000143867	-2.81426	0.0216163		ENSG00000112562	-1.4221
ENSG00000006075	-2.33616	0.0358606		ENSG00000198692	#NAME?	8.80283e-28		ENSG00000162493	-1.08218	0.00984287		ENSG00000121570	-2.00704	0.0382705		ENSG00000198963	-1.51293	0.0359624		ENSG00000181965	-3.15652	0.0155294		ENSG00000120162	-1.43797	0.046272		ENSG00000102290	-1.71604	0.0230405		ENSG00000138160	-3.14636	0.0189296		ENSG00000141338	-3.40928	0.0452299		ENSG00000228835	-1.56168	0.0287748		ENSG00000169071	-2.81425	0.0300813		ENSG00000186479	-1.40218
ENSG00000108679	-1.40179	0.0433058		ENSG00000067048	#NAME?	5.20971e-23		ENSG00000136099	-1.04737	0.0450187		ENSG00000177045	-1.95684	0.0479589		ENSG00000136235	-1.45397	0.023533		ENSG00000134569	-3.15533	0.00696097		ENSG00000153012	-1.38228	0.0205764		ENSG00000148488	-1.68822	0.0348753		ENSG00000089685	-3.1443	0.0132784		ENSG00000115194	-3.38418	0.0446155		ENSG00000155966	-1.53927	0.0103123		ENSG00000151655	-2.81074	0.000910424		ENSG00000128578	-1.398
ENSG00000177469	-1.07879	0.012482		ENSG00000012817	#NAME?	5.44507e-19		ENSG00000105722	-1.03174	0.0212952		ENSG00000125804	-1.83676	0.0271143		ENSG00000227872	-1.4499	0.0201642		ENSG00000204347	-3.14179	0.0244444		ENSG00000175063	-1.36873	0.0409498		ENSG00000185774	-1.64407	0.0449766		ENSG00000145386	-3.14054	0.0219442		ENSG00000122176	-3.26318	0.0241003		ENSG00000049130	-1.52082	0.0229078		ENSG00000108821	-2.80825	0.00544595		ENSG00000164741	-1.35516
ENSG00000215527	-0.912383	0.0130063		ENSG00000114374	#NAME?	8.36467e-14		ENSG00000197696	-1.02938	0.0494383		ENSG00000206177	-1.82178	0.0242908		ENSG00000146373	-1.43981	0.0227048		ENSG00000196584	-3.0209	0.0385253		ENSG00000102935	-1.34619	0.0413383		ENSG00000173452	-1.56606	0.0212262		ENSG00000126787	-3.11693	0.0271072		ENSG00000109610	-3.2479	0.0299949		ENSG00000196090	-1.51031	0.0327863		ENSG00000121570	-2.80785	0.0296442		ENSG00000150995	-1.35144
ENSG00000167601	-1.16452	0.0427014		ENSG00000067646	#NAME?	1.94344e-13		ENSG00000189067	-1.00712	0.0272166		ENSG00000231409	-1.81563	0.0495149		ENSG00000167081	-1.40702	0.036487		ENSG00000165478	-3.01975	0.0184121		ENSG00000164434	-1.312	0.0262341		ENSG00000164330	-1.55562	0.00929088		ENSG00000130595	-3.10654	0.0442187		ENSG00000077274	-3.12024	0.0338899		ENSG00000102935	-1.4061	0.022649		ENSG00000166426	-2.77752	0.0195251		ENSG00000155052	-1.33823
ENSG00000154734	-1.96357	0.0161072		ENSG00000099749	#NAME?	6.73228e-12		ENSG00000118971	-0.987631	0.0419481		ENSG00000177426	-1.77087	0.039259		ENSG00000163359	-1.39547	0.0285555		ENSG00000148204	-3.00342	0.00957951		ENSG00000198336	-1.2873	0.0389902		ENSG00000164176	-1.5504	0.0167409		ENSG00000159173	-3.09607	0.0326655		ENSG00000184902	-3.07897	0.00879489		ENSG00000187244	-1.38002	0.039814		ENSG00000148773	-2.75076	0.0444018		ENSG00000145819	-1.33547
ENSG00000197565	-3.45453	0.028701		ENSG00000183878	#NAME?	2.6322e-08		ENSG00000114251	-0.9546	0.0339376		ENSG00000106211	-1.7708	0.0416771		ENSG00000101850	-1.37499	0.0345781		ENSG00000154553	-3.00298	0.0114159		ENSG00000182870	-1.19915	0.0123615		ENSG00000196071	-1.54426	0.0465658		ENSG00000171320	-3.08074	0.0240555		ENSG00000133067	-3.00463	0.012233		ENSG00000185201	-1.37924	0.047809		ENSG00000111087	-2.75065	0.0407104		ENSG00000183166	-1.32942
ENSG00000002586	-2.12272	0.00907557		ENSG00000099725	#NAME?	3.13413e-05		ENSG00000149564	-0.950715	0.0352298		ENSG00000228981	-1.74381	0.0336228		ENSG00000138772	-1.31029	0.0312216		ENSG00000187773	-2.99765	0.000461442		ENSG00000111332	-1.16707	0.0417584		ENSG00000077092	-1.53442	0.00866787		ENSG00000154839	-3.0709	0.0256054		ENSG00000176046	-2.82198	0.0377591		ENSG00000226137	-1.35329	0.0243499		ENSG00000226146	-2.71301	0.0457112		ENSG00000171408	-1.31603
ENSG00000188153	-1.88523	0.0462973		ENSG00000099715	#NAME?	0.000289908		ENSG00000134871	-0.942554	0.0220468		ENSG00000164294	-1.73831	0.0496682		ENSG00000130707	-1.29133	0.038835		ENSG00000107736	-2.9648	0.0433764		ENSG00000176194	-1.11754	0.0137683		ENSG00000171004	-1.48917	0.00558686		ENSG00000178602	-3.06534	0.0199573		ENSG00000213494	-2.81122	0.0406811		ENSG00000230895	-1.34676	0.0349899		ENSG00000109625	-2.71178	0.00964056		ENSG00000153820	-1.31529
ENSG00000147065	-1.18591	0.0382037		ENSG00000131002	#NAME?	0.0387248		ENSG00000124067	-0.940557	0.0277745		ENSG00000117122	-1.71552	0.0354014		ENSG00000137507	-1.29009	0.0117717		ENSG00000196169	-2.96174	0.0354142		ENSG00000104490	-1.01341	0.0178627		ENSG00000174607	-1.47556	0.0278109		ENSG00000168078	-3.05651	0.0216077		ENSG00000068078	-2.73709	0.0431891		ENSG00000111696	-1.34183	0.0190342		ENSG00000149452	-2.66748	0.0381975		ENSG00000123700	-1.31252
ENSG00000000003	-0.746316	0.0376592		ENSG00000092377	#NAME?	0.0420096		ENSG00000169093	-0.906962	0.044824		ENSG00000011028	-1.66944	0.0293614		ENSG00000151012	-1.28175	0.0368448		ENSG00000106571	-2.94988	0.0121865		ENSG00000162975	-0.986903	0.0471355		ENSG00000168329	-1.42975	0.048208		ENSG00000184661	-3.05075	0.0277881		ENSG00000108821	-2.72075	0.0271639		ENSG00000119408	-1.18787	0.0200314		ENSG00000163508	-2.66662	0.0310868		ENSG00000157087	-1.3034
ENSG00000129824	-14.1401	3.55777e-42						ENSG00000166002	-0.89926	0.042991		ENSG00000174496	-1.54834	0.0308238		ENSG00000164692	-1.27373	0.0327788		ENSG00000111783	-2.93703	0.0283957		ENSG00000118507	-0.940429	0.00616306		ENSG00000125848	-1.42185	0.00914412		ENSG00000214688	-3.02684	0.0431806		ENSG00000162772	-2.65272	0.00989954		ENSG00000153012	-1.16401	0.0277106		ENSG00000129195	-2.65964	0.0495466		ENSG00000170381	-1.29319
ENSG00000067048	-8.51897	6.27929e-34						ENSG00000074181	-0.896923	0.0496128		ENSG00000196411	-1.5462	0.0344792		ENSG00000164318	-1.27018	0.0241556		ENSG00000170743	-2.88844	0.0112685		ENSG00000127952	-0.903787	0.0239092		ENSG00000187416	-1.41764	0.00442977		ENSG00000205518	-3.01479	0.00534321		ENSG00000092758	-2.61315	0.0415689		ENSG00000168675	-1.15478	0.0436681		ENSG00000167244	-2.59994	0.0137141		ENSG00000122641	-1.29207
ENSG00000165246	-8.43172	1.0673e-22						ENSG00000147119	-0.887363	0.0491533		ENSG00000086205	-1.54352	0.0393193		ENSG00000135269	-1.24935	0.00880722		ENSG00000124493	-2.88607	0.0271937		ENSG00000104722	-0.890838	0.0135415		ENSG00000133561	-1.35001	0.0381296		ENSG00000171848	-3.00971	0.0180435		ENSG00000164692	-2.58913	0.0409547		ENSG00000150938	-1.13932	0.0341631		ENSG00000129009	-2.51606	0.00885534		ENSG00000133116	-1.2826
ENSG00000154620	-3.98098	1.50661e-13						ENSG00000005513	-0.822527	0.0486043		ENSG00000162692	-1.4984	0.047263		ENSG00000198682	-1.17965	0.03203		ENSG00000076382	-2.88031	0.0307012		ENSG00000048052	-0.888709	0.0328619		ENSG00000173376	-1.31186	0.0464073		ENSG00000121621	-3.00871	0.0348698		ENSG00000110079	-2.58448	0.0386917		ENSG00000102290	-1.112	0.0250134		ENSG00000164692	-2.51339	0.00808968		ENSG00000135898	-1.27959
ENSG00000186261	-1.34479	0.0448734						ENSG00000129824	#NAME?	1.59229e-64		ENSG00000077150	-1.48154	0.0407934		ENSG00000112837	-1.17619	0.0344357		ENSG00000168309	-2.83548	0.0226092		ENSG00000182575	-0.845467	0.0139251		ENSG00000163513	-1.30659	0.0434768		ENSG00000129173	-2.99504	0.0270428		ENSG00000002586	-2.53072	0.0286503		ENSG00000099204	-0.932073	0.0262309		ENSG00000163817	-2.50555	0.0362435		ENSG00000165323	-1.27678
ENSG00000237367	-1.3329	0.0214573						ENSG00000198692	#NAME?	1.05872e-19		ENSG00000226865	-1.43316	0.0485682		ENSG00000151617	-1.12241	0.027376		ENSG00000049323	-2.82149	0.00826516		ENSG00000198732	-0.798201	0.0351903		ENSG00000134817	-1.29464	0.0266044		ENSG00000170312	-2.99019	0.022913		ENSG00000196176	-2.46734	0.0370634		ENSG00000048052	-0.928821	0.0319916		ENSG00000135476	-2.49631	0.0230625		ENSG00000198626	-1.26371
ENSG00000227894	-0.955852	0.0273505						ENSG00000067048	#NAME?	2.79019e-18		ENSG00000141756	-1.41699	0.0305893		ENSG00000069122	-1.11535	0.0212658		ENSG00000013810	-2.81007	0.0284414		ENSG00000129824	#NAME?	2.99058e-26		ENSG00000173406	-1.26695	0.0447588		ENSG00000131747	-2.97671	0.0225659		ENSG00000175643	-2.44774	0.0343568		ENSG00000233863	-0.87833	0.0205006		ENSG00000115596	-2.4533	0.0446525		ENSG00000237028	-1.26102
ENSG00000012817	#NAME?	1.09626e-28						ENSG00000012817	#NAME?	8.59045e-16		ENSG00000152049	-1.38944	0.0281214		ENSG00000101335	-1.10882	0.0123569		ENSG00000100427	-2.80992	0.00181976		ENSG00000067048	#NAME?	1.02026e-21		ENSG00000178573	-1.17667	0.0190737		ENSG00000226146	-2.97122	0.0160524		ENSG00000130635	-2.42489	0.0442982		ENSG00000100344	-0.858981	0.0363854		ENSG00000166482	-2.45258	0.00354382		ENSG00000151025	-1.24589
ENSG00000198692	#NAME?	2.31753e-23						ENSG00000154620	#NAME?	4.12501e-11		ENSG00000092758	-1.34731	0.0278651		ENSG00000082497	-1.07464	0.0479247		ENSG00000124529	-2.80036	0.0375606		ENSG00000012817	#NAME?	7.03888e-19		ENSG00000150551	-1.16692	0.04925		ENSG00000069482	-2.94765	0.0278855		ENSG00000089685	-2.4192	0.0386102		ENSG00000231469	-0.854334	0.021515		ENSG00000165304	-2.44373	0.0491055		ENSG00000169933	-1.24203
ENSG00000099715	#NAME?	1.91852e-21						ENSG00000099749	#NAME?	8.02177e-11		ENSG00000244405	-1.31946	0.00792966		ENSG00000000971	-1.06321	0.040973		ENSG00000177283	-2.79633	0.0178663		ENSG00000198692	#NAME?	4.6098e-18		ENSG00000166342	-1.16614	0.0316466		ENSG00000138180	-2.94344	0.0365847		ENSG00000145721	-2.33484	0.0362224		ENSG00000172893	-0.84609	0.0207635		ENSG00000153446	-2.41133	0.00841333		ENSG00000106714	-1.24124
ENSG00000114374	#NAME?	9.36329e-21						ENSG00000114374	#NAME?	5.5147e-10		ENSG00000137310	-1.31897	0.044793		ENSG00000227164	-1.05374	0.0311732		ENSG00000123307	-2.79583	0.0217023		ENSG00000114374	#NAME?	7.99753e-15		ENSG00000213006	-1.1659	0.0465471		ENSG00000146411	-2.93031	0.0216514		ENSG00000123560	-2.31972	0.0378688		ENSG00000228253	-0.832335	0.0159498		ENSG00000096696	-2.40932	0.0372251		ENSG00000112541	-1.23943
ENSG00000067646	#NAME?	7.59213e-20						ENSG00000067646	#NAME?	7.07029e-09		ENSG00000197905	-1.295	0.0308284		ENSG00000241399	-1.05269	0.0493901		ENSG00000237649	-2.78632	0.0464617		ENSG00000067646	#NAME?	1.02467e-10		ENSG00000101542	-1.1498	0.0300439		ENSG00000137561	-2.9281	0.0276659		ENSG00000198336	-2.30097	0.0289147		ENSG00000067141	-0.731564	0.0215253		ENSG00000122176	-2.39452	0.00639162		ENSG00000185760	-1.23296
ENSG00000099749	#NAME?	4.97139e-18						ENSG00000183878	#NAME?	4.4147e-06		ENSG00000186354	-1.29426	0.0229603		ENSG00000198959	-1.03665	0.010771		ENSG00000163508	-2.77201	0.00916801		ENSG00000099749	#NAME?	2.1416e-10		ENSG00000134207	-1.1453	0.0312697		ENSG00000177602	-2.92265	0.023866		ENSG00000166106	-2.2647	0.0174225		ENSG00000186480	-0.697544	0.0320308		ENSG00000013297	-2.39451	0.0292018		ENSG00000084676	-1.23198
ENSG00000099725	#NAME?	7.1309e-12						ENSG00000099725	#NAME?	0.00173374		ENSG00000154162	-1.27194	0.00359971		ENSG00000113361	-1.01585	0.021703		ENSG00000070193	-2.7448	0.0271675		ENSG00000099715	#NAME?	8.73741e-09		ENSG00000224420	-1.14306	0.0314823		ENSG00000117399	-2.90353	0.0317907		ENSG00000158402	-2.22461	0.0340121		ENSG00000130294	-0.693141	0.0281674		ENSG00000111206	-2.38242	0.0401894		ENSG00000196549	-1.22298
ENSG00000183878	#NAME?	9.60361e-09						ENSG00000099715	#NAME?	0.00190584		ENSG00000011422	-1.25363	0.0221899		ENSG00000198597	-1.01315	0.0348914		ENSG00000079931	-2.71025	0.00205858		ENSG00000099725	#NAME?	5.99871e-07		ENSG00000164692	-1.14255	0.0481347		ENSG00000129810	-2.89101	0.0208661		ENSG00000130203	-2.18796	0.00283659		ENSG00000099194	-0.663603	0.0332055		ENSG00000124491	-2.36918	0.0448042		ENSG00000198010	-1.22194
ENSG00000131002	#NAME?	0.00252944						ENSG00000184895	#NAME?	0.0164214		ENSG00000213853	-1.2531	0.0463527		ENSG00000112902	-1.01168	0.0293403		ENSG00000164199	-2.661	0.00554631		ENSG00000183878	#NAME?	3.99573e-05		ENSG00000006468	-1.12571	0.0420164		ENSG00000104332	-2.8878	0.0141779		ENSG00000139832	-2.18616	0.0277272		ENSG00000115306	-0.610225	0.0486223		ENSG00000105011	-2.35003	0.0429188		ENSG00000179388	-1.21675
								ENSG00000131002	#NAME?	0.0303094		ENSG00000166265	-1.24143	0.034014		ENSG00000102271	-0.995664	0.0330615		ENSG00000075702	-2.63481	0.0291257		ENSG00000198637	#NAME?	0.000405655		ENSG00000116774	-1.12331	0.0378822		ENSG00000182263	-2.87619	0.0364807		ENSG00000226146	-2.17342	0.0418594		ENSG00000067048	#NAME?	1.48046e-20		ENSG00000130635	-2.32996	0.0134037		ENSG00000111262	-1.21482
								ENSG00000092377	#NAME?	0.0475423		ENSG00000162493	-1.23184	0.0404699		ENSG00000149591	-0.987511	0.0296081		ENSG00000075275	-2.63273	0.00548148		ENSG00000163508	#NAME?	0.0162116		ENSG00000106829	-1.12127	0.0402128		ENSG00000176692	-2.85654	0.0358183		ENSG00000171241	-2.12452	0.0426104		ENSG00000012817	#NAME?	2.34884e-19		ENSG00000183876	-2.32883	0.0352152		ENSG00000110975	-1.21419
												ENSG00000105137	-1.19815	0.0412325		ENSG00000065534	-0.986936	0.0492401		ENSG00000186185	-2.61072	0.0101574		ENSG00000134595	#NAME?	0.0259292		ENSG00000189056	-1.11811	0.0489584		ENSG00000080986	-2.82945	0.0311366		ENSG00000171848	-2.10807	0.0423349		ENSG00000198692	#NAME?	8.59454e-17		ENSG00000104213	-2.31144	0.024295		ENSG00000138759	-1.21289
												ENSG00000188536	-1.16253	0.0242539		ENSG00000153179	-0.965292	0.0395724		ENSG00000074047	-2.60473	0.0343173		ENSG00000236214	#NAME?	0.0283482		ENSG00000139874	-1.10983	0.0267146		ENSG00000152977	-2.82651	0.0139928		ENSG00000197956	-2.10444	0.0170504		ENSG00000129824	#NAME?	1.46464e-16		ENSG00000181234	-2.29606	0.0177941		ENSG00000150907	-1.20889
												ENSG00000115935	-1.14784	0.0384667		ENSG00000187498	-0.963909	0.0131997		ENSG00000101412	-2.60044	0.015321		ENSG00000159516	#NAME?	0.0373155		ENSG00000118971	-1.10797	0.0266455		ENSG00000112984	-2.82642	0.0250387		ENSG00000187456	-2.10242	0.0438027		ENSG00000114374	#NAME?	2.82536e-14		ENSG00000125378	-2.22764	0.03173		ENSG00000197410	-1.20828
												ENSG00000186261	-1.13551	0.0209608		ENSG00000066382	-0.910687	0.0225646		ENSG00000068078	-2.59787	0.0473148		ENSG00000206159	#NAME?	0.0484782		ENSG00000234797	-1.09766	0.0297228		ENSG00000049540	-2.8168	0.048646		ENSG00000168140	-2.10091	0.00777813		ENSG00000154620	#NAME?	4.17457e-11		ENSG00000135451	-2.22067	0.0228609		ENSG00000116147	-1.2051
												ENSG00000179314	-1.1206	0.018998		ENSG00000179776	-0.903822	0.0281372		ENSG00000106341	-2.58447	0.0227577						ENSG00000137491	-1.08129	0.0400696		ENSG00000172201	-2.81008	0.0321452		ENSG00000157456	-2.05369	0.0422978		ENSG00000099749	#NAME?	1.03326e-10		ENSG00000164171	-2.2202	0.0464562		ENSG00000164796	-1.19968
												ENSG00000129038	-1.10548	0.0371475		ENSG00000018408	-0.866521	0.0291171		ENSG00000163884	-2.58147	0.0407185						ENSG00000059758	-1.07575	0.0445332		ENSG00000175063	-2.8063	0.0326441		ENSG00000170276	-1.99367	0.0077545		ENSG00000067646	#NAME?	3.63574e-10		ENSG00000123374	-2.17347	0.0396637		ENSG00000137642	-1.19859
												ENSG00000092470	-1.10498	0.0486068		ENSG00000104267	-0.860277	0.0417565		ENSG00000139445	-2.57816	0.0397823						ENSG00000175899	-0.959935	0.0422698		ENSG00000112742	-2.8007	0.028831		ENSG00000124205	-1.99156	0.036796		ENSG00000099725	#NAME?	2.48145e-07		ENSG00000158270	-2.1588	0.0181374		ENSG00000080493	-1.1913
												ENSG00000132967	-1.07922	0.016597		ENSG00000110799	-0.856179	0.0435036		ENSG00000146592	-2.57272	0.0229575						ENSG00000067048	#NAME?	5.702e-14		ENSG00000012048	-2.79996	0.0240198		ENSG00000111404	-1.98684	0.0210565		ENSG00000183878	#NAME?	0.000155779		ENSG00000204262	-2.15576	0.0207981		ENSG00000163637	-1.18818
												ENSG00000064961	-1.0613	0.0379295		ENSG00000116016	-0.854732	0.0308625		ENSG00000204950	-2.53708	0.0120323						ENSG00000012817	#NAME?	3.24943e-11		ENSG00000090889	-2.79712	0.023616		ENSG00000118523	-1.98411	0.00155785		ENSG00000232741	#NAME?	0.0271341		ENSG00000074047	-2.15344	0.0398863		ENSG00000164116	-1.18332
												ENSG00000227624	-1.05267	0.0154541		ENSG00000116962	-0.824116	0.0384936		ENSG00000035664	-2.51323	0.0354697						ENSG00000114374	#NAME?	1.91755e-09		ENSG00000011201	-2.7957	0.0255188		ENSG00000109846	-1.97963	0.0112534		ENSG00000237228	#NAME?	0.0271341		ENSG00000164303	-2.14966	0.0375661		ENSG00000075429	-1.18197
												ENSG00000140931	-1.0524	0.0302126		ENSG00000100234	-0.8221	0.0301717		ENSG00000093009	-2.51049	0.0377258						ENSG00000099749	#NAME?	3.6921e-09		ENSG00000166851	-2.79324	0.0428505		ENSG00000159403	-1.97719	0.0255359		ENSG00000229974	#NAME?	0.0306323		ENSG00000060718	-2.12821	0.0181262		ENSG00000156395	-1.17542
												ENSG00000085117	-1.03375	0.0305792		ENSG00000134954	-0.821885	0.0413256		ENSG00000117724	-2.49811	0.0269596						ENSG00000183878	#NAME?	0.000197704		ENSG00000174371	-2.78803	0.0205096		ENSG00000101335	-1.97029	0.0433165						ENSG00000176912	-2.09482	0.0332973		ENSG00000170017	-1.17495
												ENSG00000146918	-1.02967	0.0443694		ENSG00000128641	-0.813091	0.0445127		ENSG00000079215	-2.48591	0.00387276						ENSG00000206159	#NAME?	0.00759433		ENSG00000108821	-2.7843	0.0321171		ENSG00000171320	-1.96276	0.0386608						ENSG00000186185	-2.08127	0.0483874		ENSG00000168329	-1.16914
												ENSG00000008517	-0.99383	0.0499588		ENSG00000115414	-0.77721	0.0358082		ENSG00000101542	-2.44858	0.000731988						ENSG00000180509	#NAME?	0.0325969		ENSG00000164104	-2.78251	0.0414308		ENSG00000140044	-1.95793	0.0115975						ENSG00000183801	-2.03011	0.0212514		ENSG00000137727	-1.15738
												ENSG00000149257	-0.987063	0.0168901		ENSG00000162998	-0.767107	0.0350515		ENSG00000186261	-2.43617	0.0247908										ENSG00000169607	-2.78177	0.0215096		ENSG00000162692	-1.95567	0.0403492						ENSG00000124635	-2.02664	0.038017		ENSG00000122733	-1.13962
												ENSG00000136859	-0.980702	0.0352119		ENSG00000198692	#NAME?	8.13859e-37		ENSG00000006047	-2.43309	0.0424584										ENSG00000158402	-2.78119	0.0286943		ENSG00000153012	-1.95215	0.0408034						ENSG00000122691	-2.01135	0.0238795		ENSG00000158528	-1.1388
												ENSG00000134871	-0.930586	0.0499488		ENSG00000067048	#NAME?	1.26999e-29		ENSG00000213347	-2.42619	0.0208549										ENSG00000156970	-2.78026	0.0148666		ENSG00000138160	-1.95182	0.0418006						ENSG00000136235	-1.99318	0.00726657		ENSG00000091656	-1.13665
												ENSG00000225220	-0.928917	0.0405162		ENSG00000012817	#NAME?	1.01279e-24		ENSG00000125398	-2.42295	7.53535e-06										ENSG00000157456	-2.77442	0.0287724		ENSG00000165912	-1.95128	0.0368432						ENSG00000167513	-1.99128	0.0461892		ENSG00000166342	-1.13344
												ENSG00000104368	-0.922807	0.045461		ENSG00000114374	#NAME?	5.71486e-19		ENSG00000197565	-2.42103	0.0187207										ENSG00000129195	-2.76972	0.0222511		ENSG00000167614	-1.92929	0.0323719						ENSG00000142700	-1.99048	0.0464977		ENSG00000128052	-1.13282
												ENSG00000223953	-0.901605	0.0424495		ENSG00000099749	#NAME?	9.73837e-19		ENSG00000171786	-2.40358	0.0446818										ENSG00000137693	-2.76835	0.0181305		ENSG00000204347	-1.92308	0.0143162						ENSG00000187720	-1.98579	0.0363359		ENSG00000133401	-1.12515
												ENSG00000226137	-0.868178	0.0443222		ENSG00000067646	#NAME?	1.11301e-15		ENSG00000105011	-2.4025	0.045212										ENSG00000178999	-2.75917	0.0331953		ENSG00000049540	-1.88887	0.00684415						ENSG00000145423	-1.98447	0.0196139		ENSG00000150672	-1.12212
												ENSG00000035403	-0.85711	0.047512		ENSG00000183878	#NAME?	5.19139e-14		ENSG00000089169	-2.39867	0.0468705										ENSG00000171241	-2.75281	0.0173814		ENSG00000157613	-1.86095	0.0278518						ENSG00000107317	-1.96164	0.041205		ENSG00000165659	-1.11932
												ENSG00000144485	-0.851487	0.0480918		ENSG00000099715	#NAME?	2.09668e-05		ENSG00000162493	-2.39173	0.0151748										ENSG00000109674	-2.74927	0.0311994		ENSG00000104147	-1.85088	0.0441788						ENSG00000101412	-1.92364	0.0451029		ENSG00000197479	-1.1143
												ENSG00000112559	-0.84591	0.0406018		ENSG00000092377	#NAME?	0.000282561		ENSG00000134250	-2.37744	0.00639114										ENSG00000143228	-2.73068	0.0411922		ENSG00000196169	-1.84266	0.0220237						ENSG00000163132	-1.87599	0.0248532		ENSG00000227164	-1.10736
												ENSG00000229387	-0.837805	0.0488705		ENSG00000184895	#NAME?	0.00141024		ENSG00000092853	-2.36626	0.0182503										ENSG00000134690	-2.7303	0.0361927		ENSG00000183098	-1.83457	0.0422755						ENSG00000170458	-1.85167	0.00112242		ENSG00000168743	-1.1064
												ENSG00000163430	-0.821966	0.0310212		ENSG00000131002	#NAME?	0.00202722		ENSG00000109255	-2.32241	0.038789										ENSG00000137807	-2.72396	0.0206379		ENSG00000109255	-1.83121	0.0141523						ENSG00000046604	-1.83666	0.0302767		ENSG00000188517	-1.10433
												ENSG00000167693	-0.819366	0.041048		ENSG00000206159	#NAME?	0.0155849		ENSG00000160949	-2.30944	0.0180651										ENSG00000152253	-2.72247	0.047707		ENSG00000167779	-1.80824	0.015377						ENSG00000087303	-1.81719	0.0192566		ENSG00000197535	-1.10095
												ENSG00000147065	-0.812042	0.033211						ENSG00000136110	-2.29919	0.0302061										ENSG00000186638	-2.71932	0.0217409		ENSG00000164109	-1.80778	0.0417323						ENSG00000182718	-1.80419	0.0419365		ENSG00000145362	-1.09816
												ENSG00000048052	-0.789097	0.0429943						ENSG00000158201	-2.29796	0.0051536										ENSG00000143333	-2.71397	0.00645793		ENSG00000123975	-1.80321	0.0484441						ENSG00000010379	-1.77077	0.0454753		ENSG00000157680	-1.09757
												ENSG00000179242	-0.778484	0.0467572						ENSG00000164171	-2.28972	0.036108										ENSG00000164649	-2.71148	0.0216749		ENSG00000133687	-1.8031	0.0289516						ENSG00000118785	-1.75272	0.013731		ENSG00000170500	-1.09048
												ENSG00000174721	-0.778011	0.0438112						ENSG00000147509	-2.28341	0.0197648										ENSG00000146670	-2.69565	0.0229479		ENSG00000140522	-1.75833	0.0206487						ENSG00000135218	-1.75241	0.0339691		ENSG00000116962	-1.0899
												ENSG00000108106	-0.744672	0.049594						ENSG00000147536	-2.27616	0.0275483										ENSG00000171004	-2.6952	0.0332414		ENSG00000197467	-1.75256	0.0473796						ENSG00000180340	-1.74961	0.0404793		ENSG00000058085	-1.08784
												ENSG00000067048	#NAME?	5.4845e-28						ENSG00000135451	-2.27482	0.030462										ENSG00000115468	-2.69324	0.0467828		ENSG00000051180	-1.7493	0.0456572						ENSG00000182871	-1.74753	0.00377723		ENSG00000151150	-1.0871
												ENSG00000012817	#NAME?	5.80206e-24						ENSG00000166689	-2.26998	0.0041478										ENSG00000075218	-2.68929	0.0193969		ENSG00000175374	-1.74719	0.0282711						ENSG00000099866	-1.746	0.0400783		ENSG00000236368	-1.08661
												ENSG00000198692	#NAME?	1.58415e-18						ENSG00000068489	-2.25806	0.0215095										ENSG00000104213	-2.68328	0.0219861		ENSG00000130208	-1.74249	0.0264159						ENSG00000167081	-1.74532	0.0380142		ENSG00000175161	-1.08323
												ENSG00000114374	#NAME?	2.89066e-18						ENSG00000196763	-2.2539	0.0480835										ENSG00000136492	-2.68306	0.0356912		ENSG00000137807	-1.72045	0.0462373						ENSG00000118707	-1.71744	0.0499658		ENSG00000082497	-1.08244
												ENSG00000067646	#NAME?	4.02504e-18						ENSG00000127418	-2.25092	0.0274564										ENSG00000101057	-2.68212	0.0486036		ENSG00000106211	-1.70412	0.0342683						ENSG00000213347	-1.70865	0.0326222		ENSG00000113749	-1.07892
												ENSG00000154620	#NAME?	6.20826e-18						ENSG00000239887	-2.25074	0.00495832										ENSG00000141485	-2.68112	0.00365271		ENSG00000134222	-1.70018	0.0394603						ENSG00000011028	-1.64592	0.000332894		ENSG00000229078	-1.07629
												ENSG00000099749	#NAME?	1.11219e-15						ENSG00000145020	-2.21921	0.0247413										ENSG00000066279	-2.67223	0.0273738		ENSG00000011426	-1.68517	0.0258783						ENSG00000227894	-1.64159	0.0102497		ENSG00000164742	-1.06571
												ENSG00000183878	#NAME?	8.04e-11						ENSG00000182319	-2.21812	0.00670246										ENSG00000165304	-2.67078	0.0188444		ENSG00000143333	-1.6716	0.0300731						ENSG00000160111	-1.63804	0.0264505		ENSG00000186472	-1.06556
												ENSG00000099715	#NAME?	1.51912e-08						ENSG00000114790	-2.20702	0.0183613										ENSG00000121152	-2.65751	0.0242102		ENSG00000167641	-1.66143	0.0276831						ENSG00000106333	-1.61278	0.0044905		ENSG00000154229	-1.06472
												ENSG00000131002	#NAME?	0.000250464						ENSG00000116117	-2.19114	0.0310652										ENSG00000123485	-2.64386	0.0326234		ENSG00000142173	-1.65882	0.0325536						ENSG00000117122	-1.59915	0.00422507		ENSG00000174738	-1.06363
												ENSG00000206159	#NAME?	0.00718846						ENSG00000122966	-2.17929	0.0395442										ENSG00000137812	-2.64162	0.0216893		ENSG00000230688	-1.65819	0.0402952						ENSG00000075702	-1.59554	0.0479066		ENSG00000157103	-1.05951
												ENSG00000092377	#NAME?	0.00842117						ENSG00000145703	-2.15844	0.00426908										ENSG00000165891	-2.62838	0.0407376		ENSG00000213853	-1.65252	0.000838357						ENSG00000227081	-1.59016	0.030574		ENSG00000185008	-1.05916
												ENSG00000212697	#NAME?	0.0137849						ENSG00000082684	-2.15196	0.00712989										ENSG00000183395	-2.61681	0.0343852		ENSG00000011028	-1.64373	0.0274508						ENSG00000145703	-1.58385	0.024681		ENSG00000164715	-1.05829
												ENSG00000213867	#NAME?	0.0139701						ENSG00000148400	-2.13588	0.012581										ENSG00000112333	-2.61553	0.0292188		ENSG00000102265	-1.62203	0.0234663						ENSG00000107438	-1.57245	0.0141723		ENSG00000196526	-1.05464
												ENSG00000184895	#NAME?	0.025934						ENSG00000196924	-2.12646	0.00794092										ENSG00000165480	-2.61534	0.0258758		ENSG00000143416	-1.61822	0.0498429						ENSG00000101680	-1.5486	0.0469153		ENSG00000005020	-1.05121
												ENSG00000196226	#NAME?	0.0318962						ENSG00000144847	-2.1142	0.00793427										ENSG00000162692	-2.61011	0.00336646		ENSG00000221869	-1.61483	0.0330204						ENSG00000170801	-1.54786	0.0207717		ENSG00000122012	-1.04656
																				ENSG00000188153	-2.11021	0.0290309										ENSG00000119969	-2.60804	0.0360244		ENSG00000172216	-1.60016	0.00531761						ENSG00000154645	-1.5203	0.0168408		ENSG00000162409	-1.0461
																				ENSG00000099250	-2.10508	0.000435291										ENSG00000137804	-2.60579	0.0234979		ENSG00000042493	-1.59397	0.0317153						ENSG00000153071	-1.50622	0.0165098		ENSG00000150938	-1.04428
																				ENSG00000142611	-2.10459	0.00653939										ENSG00000106003	-2.60565	0.033186		ENSG00000049449	-1.59155	0.0442505						ENSG00000002586	-1.50158	0.0151781		ENSG00000008086	-1.0414
																				ENSG00000002586	-2.09586	0.00610825										ENSG00000007372	-2.60446	0.0278096		ENSG00000171004	-1.58674	0.0324989						ENSG00000152977	-1.5013	0.0399641		ENSG00000146648	-1.04023
																				ENSG00000177807	-2.07779	0.00961393										ENSG00000034063	-2.59795	0.0415527		ENSG00000123358	-1.57909	0.0353768						ENSG00000174807	-1.49256	0.00605655		ENSG00000119508	-1.03808
																				ENSG00000066468	-2.06516	0.00587326										ENSG00000204347	-2.59655	0.00173969		ENSG00000163520	-1.57848	0.01571						ENSG00000116962	-1.48892	0.0267539		ENSG00000038427	-1.03703
																				ENSG00000162407	-2.06071	0.013531										ENSG00000169679	-2.59579	0.0253402		ENSG00000143891	-1.57186	0.047519						ENSG00000101000	-1.47412	0.0191231		ENSG00000112218	-1.0343
																				ENSG00000034063	-2.05982	0.0497483										ENSG00000139263	-2.58312	0.0353741		ENSG00000196839	-1.56256	0.0136103						ENSG00000137310	-1.47231	0.00874163		ENSG00000007237	-1.03118
																				ENSG00000125148	-2.04751	0.0158856										ENSG00000183856	-2.57424	0.0399448		ENSG00000135069	-1.55771	0.0353704						ENSG00000142173	-1.46245	0.00167818		ENSG00000170921	-1.03091
																				ENSG00000171724	-2.04636	0.0306915										ENSG00000173530	-2.56466	0.0344091		ENSG00000108950	-1.5458	0.0410024						ENSG00000197256	-1.46092	0.0468467		ENSG00000073910	-1.02628
																				ENSG00000183580	-2.04277	0.0163986										ENSG00000007350	-2.56128	0.025691		ENSG00000174099	-1.54068	0.0363672						ENSG00000148841	-1.43752	0.0187588		ENSG00000134121	-1.02517
																				ENSG00000144749	-2.02786	0.0137804										ENSG00000137691	-2.55417	0.0116398		ENSG00000220703	-1.52713	0.0343623						ENSG00000104368	-1.36956	0.00339626		ENSG00000163328	-1.02305
																				ENSG00000132570	-2.02112	0.00714319										ENSG00000123374	-2.5507	0.0215451		ENSG00000213145	-1.49124	0.0143677						ENSG00000177045	-1.35484	0.0217163		ENSG00000110799	-1.01614
																				ENSG00000143507	-1.99387	0.0336583										ENSG00000142945	-2.54837	0.0334177		ENSG00000170271	-1.48014	0.0131579						ENSG00000162493	-1.34638	0.0437553		ENSG00000169499	-1.01412
																				ENSG00000183775	-1.99244	0.0414194										ENSG00000167513	-2.54563	0.0366036		ENSG00000124762	-1.47997	0.0437495						ENSG00000204950	-1.34611	0.00242266		ENSG00000106546	-1.01322
																				ENSG00000170485	-1.99189	0.0329601										ENSG00000161888	-2.54049	0.0299555		ENSG00000142089	-1.47524	0.0455229						ENSG00000074219	-1.32543	0.0499241		ENSG00000115414	-1.01175
																				ENSG00000123080	-1.94814	0.041873										ENSG00000243364	-2.53994	0.0477964		ENSG00000155366	-1.46574	0.0209043						ENSG00000135547	-1.32142	0.0276516		ENSG00000175818	-1.00921
																				ENSG00000173706	-1.9372	0.0284883										ENSG00000169515	-2.53752	0.0314392		ENSG00000197415	-1.45871	0.0496714						ENSG00000100060	-1.31601	0.0287234		ENSG00000048540	-1.00865
																				ENSG00000161243	-1.93551	0.0101003										ENSG00000176244	-2.53262	0.00239202		ENSG00000203760	-1.45266	0.0114655						ENSG00000196411	-1.30719	0.0334754		ENSG00000061918	-1.00731
																				ENSG00000115468	-1.9325	0.00602218										ENSG00000114346	-2.53075	0.0339252		ENSG00000244405	-1.43949	0.00160761						ENSG00000116774	-1.28013	0.0349787		ENSG00000066933	-1.00642
																				ENSG00000103449	-1.92864	0.0464137										ENSG00000105877	-2.52693	0.026759		ENSG00000184557	-1.43533	0.0355287						ENSG00000163191	-1.26949	0.0423138		ENSG00000187498	-0.998798
																				ENSG00000129219	-1.91836	0.0477954										ENSG00000177283	-2.52691	0.0473235		ENSG00000162407	-1.42594	0.0291953						ENSG00000197321	-1.26435	0.0351378		ENSG00000074706	-0.998467
																				ENSG00000113083	-1.91724	0.0375339										ENSG00000114315	-2.52642	0.0397666		ENSG00000125246	-1.42384	0.0412569						ENSG00000137868	-1.26133	0.0341764		ENSG00000137460	-0.991926
																				ENSG00000107554	-1.916	0.0383154										ENSG00000164611	-2.52463	0.0232539		ENSG00000189058	-1.41819	0.0355753						ENSG00000197712	-1.25799	0.043868		ENSG00000115353	-0.98904
																				ENSG00000145794	-1.88784	0.0452878										ENSG00000143476	-2.52215	0.0243804		ENSG00000139734	-1.41715	0.0459539						ENSG00000107562	-1.24917	0.0242289		ENSG00000164300	-0.981444
																				ENSG00000170962	-1.88199	0.00860486										ENSG00000196169	-2.50748	0.00295316		ENSG00000185201	-1.41302	0.0188414						ENSG00000157227	-1.22538	0.00801935		ENSG00000159082	-0.980316
																				ENSG00000141668	-1.88128	0.0128917										ENSG00000197565	-2.5056	0.0364536		ENSG00000125148	-1.40857	0.00433675						ENSG00000112559	-1.21637	0.00251637		ENSG00000114861	-0.980268
																				ENSG00000172572	-1.8811	0.0332069										ENSG00000180613	-2.50503	0.048172		ENSG00000147027	-1.40315	0.0432352						ENSG00000088882	-1.20651	0.00411919		ENSG00000177511	-0.97794
																				ENSG00000111266	-1.87645	0.00873528										ENSG00000123307	-2.48527	0.0171063		ENSG00000182108	-1.39453	0.0404509						ENSG00000187498	-1.20196	0.0231768		ENSG00000169851	-0.976138
																				ENSG00000133019	-1.86135	0.0106955										ENSG00000181449	-2.47954	0.0188305		ENSG00000136859	-1.39133	0.0332982						ENSG00000100968	-1.20133	0.0410941		ENSG00000237515	-0.969077
																				ENSG00000136160	-1.85623	0.0218542										ENSG00000002586	-2.47916	0.000215645		ENSG00000011422	-1.38172	0.0431159						ENSG00000185338	-1.19045	0.0362827		ENSG00000173175	-0.9662
																				ENSG00000138193	-1.83783	0.0165624										ENSG00000087586	-2.47179	0.0264512		ENSG00000091409	-1.37365	0.0442793						ENSG00000103485	-1.17642	0.0161967		ENSG00000008277	-0.966192
																				ENSG00000152348	-1.83595	0.0276593										ENSG00000115163	-2.4702	0.0379201		ENSG00000128311	-1.36945	0.0434998						ENSG00000112769	-1.17192	0.024314		ENSG00000215019	-0.966084
																				ENSG00000144366	-1.83369	0.0154734										ENSG00000146410	-2.46811	0.0243307		ENSG00000187037	-1.3601	0.0351985						ENSG00000162745	-1.16532	0.0409348		ENSG00000110675	-0.959999
																				ENSG00000069535	-1.817	0.0158917										ENSG00000144354	-2.4672	0.0206045		ENSG00000215762	-1.35819	0.0210487						ENSG00000149257	-1.16409	0.00300888		ENSG00000140948	-0.959319
																				ENSG00000101144	-1.81323	0.0098197										ENSG00000139618	-2.46717	0.0277956		ENSG00000162745	-1.35803	0.0479909						ENSG00000164932	-1.15094	0.0361709		ENSG00000136805	-0.95926
																				ENSG00000100968	-1.81283	0.0317828										ENSG00000118193	-2.45601	0.0417839		ENSG00000144191	-1.3495	0.0450043						ENSG00000177426	-1.14334	0.0132812		ENSG00000141431	-0.958535
																				ENSG00000165185	-1.80622	0.0391029										ENSG00000123219	-2.44267	0.0484677		ENSG00000176974	-1.34927	0.020124						ENSG00000112118	-1.11243	0.0383117		ENSG00000048471	-0.958063
																				ENSG00000152467	-1.79024	0.0321025										ENSG00000111206	-2.43781	0.0409678		ENSG00000169439	-1.34482	0.0292344						ENSG00000136859	-1.09925	0.0225201		ENSG00000183831	-0.956987
																				ENSG00000170370	-1.78226	0.0181566										ENSG00000237649	-2.4327	0.035768		ENSG00000174807	-1.31877	0.0406995						ENSG00000173404	-1.09702	0.0176194		ENSG00000186487	-0.956105
																				ENSG00000117602	-1.77895	0.0193548										ENSG00000187456	-2.41343	0.0409235		ENSG00000140092	-1.31394	0.0487257						ENSG00000134871	-1.08233	0.00666024		ENSG00000144619	-0.95556
																				ENSG00000163346	-1.76761	0.00174139										ENSG00000100968	-2.41114	0.0417868		ENSG00000057294	-1.3131	0.0454016						ENSG00000105137	-1.05655	0.0491062		ENSG00000143776	-0.955345
																				ENSG00000179104	-1.75608	0.0211969										ENSG00000088325	-2.38434	0.0302144		ENSG00000167969	-1.30532	0.00406679						ENSG00000106211	-1.04846	0.0337489		ENSG00000131711	-0.951994
																				ENSG00000169851	-1.74983	0.00104728										ENSG00000176890	-2.38384	0.0481302		ENSG00000120162	-1.30263	0.0224151						ENSG00000110492	-1.04798	0.00950879		ENSG00000187398	-0.951703
																				ENSG00000168461	-1.74957	0.0253893										ENSG00000175426	-2.37788	0.0407111		ENSG00000170412	-1.28836	0.0217075						ENSG00000141736	-1.02786	0.0470199		ENSG00000163630	-0.947428
																				ENSG00000056998	-1.74707	0.0271762										ENSG00000135272	-2.37305	0.0153669		ENSG00000189067	-1.28705	0.0376613						ENSG00000170955	-1.02601	0.0167178		ENSG00000153707	-0.946278
																				ENSG00000203666	-1.7464	0.0380344										ENSG00000139800	-2.36988	0.0484981		ENSG00000156381	-1.27727	0.00981803						ENSG00000115414	-1.02316	0.0296313		ENSG00000010818	-0.942854
																				ENSG00000171476	-1.74225	0.00110409										ENSG00000156925	-2.36662	0.049281		ENSG00000131981	-1.2609	0.0227229						ENSG00000011426	-0.995897	0.0299459		ENSG00000244405	-0.939059
																				ENSG00000233863	-1.72884	0.0197582										ENSG00000035499	-2.36541	0.0337644		ENSG00000166925	-1.25518	0.0252432						ENSG00000105699	-0.99304	0.03016		ENSG00000091157	-0.938595
																				ENSG00000134201	-1.71494	0.0177608										ENSG00000113810	-2.36395	0.0309005		ENSG00000187244	-1.25112	0.0203231						ENSG00000169105	-0.98424	0.0248088		ENSG00000074603	-0.937838
																				ENSG00000122547	-1.71166	0.00559365										ENSG00000043355	-2.36285	0.0262878		ENSG00000171476	-1.24666	0.0148394						ENSG00000139354	-0.981893	0.0374078		ENSG00000236602	-0.935892
																				ENSG00000129038	-1.68839	0.0236592										ENSG00000013810	-2.35656	0.0252181		ENSG00000131435	-1.23216	0.00854528						ENSG00000136040	-0.965872	0.0224833		ENSG00000198756	-0.935675
																				ENSG00000197496	-1.68095	0.0239555										ENSG00000111665	-2.35445	0.0270301		ENSG00000158201	-1.22924	0.0242779						ENSG00000087245	-0.950839	0.0321264		ENSG00000101577	-0.935626
																				ENSG00000140545	-1.66698	0.00247466										ENSG00000171786	-2.34942	0.0354753		ENSG00000021300	-1.2219	0.00799403						ENSG00000179776	-0.947044	0.0371656		ENSG00000182621	-0.933898
																				ENSG00000129116	-1.66101	0.00675768										ENSG00000111247	-2.34353	0.0493085		ENSG00000177096	-1.21817	0.0273065						ENSG00000225220	-0.93522	0.0457077		ENSG00000218336	-0.928537
																				ENSG00000189067	-1.65854	0.00682557										ENSG00000122952	-2.3373	0.0280388		ENSG00000197702	-1.20795	0.0291383						ENSG00000185551	-0.882431	0.0269429		ENSG00000116539	-0.924475
																				ENSG00000082781	-1.6313	0.0110927										ENSG00000170962	-2.32717	0.015082		ENSG00000163346	-1.20597	0.0356454						ENSG00000074181	-0.857653	0.0374413		ENSG00000078018	-0.92389
																				ENSG00000166801	-1.62036	0.0244072										ENSG00000154553	-2.3211	0.0017345		ENSG00000067182	-1.20276	0.0258183						ENSG00000128283	-0.785364	0.0483683		ENSG00000158445	-0.923807
																				ENSG00000138207	-1.61005	0.0467163										ENSG00000198901	-2.31541	0.0230692		ENSG00000182580	-1.19016	0.0284052						ENSG00000064961	-0.768817	0.0460644		ENSG00000101745	-0.923417
																				ENSG00000011028	-1.60659	0.0328966										ENSG00000145423	-2.30695	0.0414336		ENSG00000170962	-1.18685	0.0413512						ENSG00000149131	-0.744088	0.0495149		ENSG00000228619	-0.921896
																				ENSG00000104368	-1.60566	0.0333455										ENSG00000188153	-2.30437	0.0320966		ENSG00000160691	-1.18629	0.0466179						ENSG00000163815	-0.741789	0.0411851		ENSG00000119946	-0.919879
																				ENSG00000119403	-1.59008	0.0136149										ENSG00000162407	-2.2982	0.000571554		ENSG00000102699	-1.17912	0.0395166						ENSG00000129824	#NAME?	5.35174e-82		ENSG00000116016	-0.919377
																				ENSG00000178445	-1.58332	0.018244										ENSG00000134250	-2.29517	0.00910743		ENSG00000005059	-1.17473	0.038611						ENSG00000198692	#NAME?	4.90515e-29		ENSG00000150394	-0.916967
																				ENSG00000204128	-1.57945	0.0143835										ENSG00000163808	-2.29336	0.0432063		ENSG00000197019	-1.17157	0.0295753						ENSG00000067048	#NAME?	2.25118e-25		ENSG00000082805	-0.916463
																				ENSG00000231925	-1.57358	0.0402855										ENSG00000140067	-2.28701	0.0232033		ENSG00000188783	-1.16808	0.0309571						ENSG00000012817	#NAME?	6.17492e-21		ENSG00000221823	-0.916192
																				ENSG00000166016	-1.56945	0.0295119										ENSG00000079335	-2.28061	0.0230486		ENSG00000100979	-1.16536	0.00937109						ENSG00000154620	#NAME?	8.37003e-16		ENSG00000157106	-0.914953
																				ENSG00000074181	-1.55619	0.0201549										ENSG00000071967	-2.27048	0.00189923		ENSG00000100577	-1.16244	0.0345801						ENSG00000114374	#NAME?	2.01118e-14		ENSG00000152268	-0.914952
																				ENSG00000162992	-1.54842	0.0494957										ENSG00000116791	-2.25977	0.00668561		ENSG00000134201	-1.16167	0.032254						ENSG00000067646	#NAME?	2.17178e-12		ENSG00000171016	-0.910625
																				ENSG00000142634	-1.54557	0.0433539										ENSG00000163535	-2.25848	0.0390723		ENSG00000172037	-1.16055	0.0149981						ENSG00000099749	#NAME?	1.80757e-11		ENSG00000182463	-0.910621
																				ENSG00000215440	-1.54465	0.040871										ENSG00000093009	-2.24928	0.0369381		ENSG00000120885	-1.16039	0.00432734						ENSG00000099725	#NAME?	3.17695e-08		ENSG00000070961	-0.909426
																				ENSG00000144191	-1.54341	0.0221793										ENSG00000185483	-2.24506	0.0250735		ENSG00000132481	-1.15985	0.0468444						ENSG00000183878	#NAME?	1.17424e-07		ENSG00000145864	-0.90901
																				ENSG00000182580	-1.54316	0.0285062										ENSG00000167081	-2.24096	0.0173761		ENSG00000079739	-1.15929	0.0385226						ENSG00000131002	#NAME?	0.00265183		ENSG00000187068	-0.907634
																				ENSG00000106211	-1.53278	0.0251448										ENSG00000148935	-2.23854	0.0446095		ENSG00000109062	-1.15451	0.0109994										ENSG00000138814	-0.905421
																				ENSG00000160963	-1.52745	0.0311811										ENSG00000137033	-2.22733	0.00951616		ENSG00000101670	-1.15019	0.0370498										ENSG00000075407	-0.905098
																				ENSG00000120896	-1.52276	0.0368437										ENSG00000007866	-2.22596	0.00891535		ENSG00000164972	-1.14828	0.035039										ENSG00000116106	-0.904475
																				ENSG00000087250	-1.52261	0.0059068										ENSG00000213347	-2.22409	0.0249874		ENSG00000105854	-1.14529	0.0143341										ENSG00000140199	-0.901831
																				ENSG00000159259	-1.5142	0.0314968										ENSG00000183098	-2.22139	0.0060343		ENSG00000170430	-1.14458	0.0115299										ENSG00000140836	-0.898062
																				ENSG00000117114	-1.50261	0.00569715										ENSG00000134363	-2.2063	0.0208983		ENSG00000167565	-1.1445	0.0213101										ENSG00000124788	-0.891691
																				ENSG00000198739	-1.49619	0.0453906										ENSG00000114439	-2.20318	0.010805		ENSG00000188763	-1.1441	0.0258226										ENSG00000168280	-0.89005
																				ENSG00000167614	-1.48662	0.0473494										ENSG00000085840	-2.20127	0.0435202		ENSG00000186350	-1.13227	0.0376846										ENSG00000100784	-0.88875
																				ENSG00000165458	-1.48316	0.0130869										ENSG00000137959	-2.1989	0.010233		ENSG00000064961	-1.12885	0.0304371										ENSG00000137941	-0.888554
																				ENSG00000166793	-1.47354	0.0217367										ENSG00000153930	-2.1966	0.0157552		ENSG00000079616	-1.12584	0.0409118										ENSG00000048707	-0.88693
																				ENSG00000126803	-1.46696	0.026045										ENSG00000177807	-2.19526	0.049204		ENSG00000010278	-1.12509	0.0145132										ENSG00000196376	-0.88361
																				ENSG00000183691	-1.45119	0.0368353										ENSG00000091409	-2.1914	0.00211779		ENSG00000154721	-1.11952	0.00659439										ENSG00000186369	-0.883131
																				ENSG00000110492	-1.44934	0.0310373										ENSG00000166451	-2.19113	0.0447832		ENSG00000116096	-1.11465	0.0421474										ENSG00000011105	-0.882956
																				ENSG00000172037	-1.44923	0.00973293										ENSG00000172340	-2.17853	0.0255815		ENSG00000038274	-1.10976	0.0291936										ENSG00000120251	-0.876628
																				ENSG00000167601	-1.44606	0.0284573										ENSG00000160447	-2.17764	0.0285254		ENSG00000169738	-1.10961	0.00599042										ENSG00000198739	-0.875392
																				ENSG00000130164	-1.44581	0.00569655										ENSG00000092621	-2.1752	0.0294286		ENSG00000100427	-1.10523	0.0112835										ENSG00000131023	-0.873627
																				ENSG00000138794	-1.43506	0.0195375										ENSG00000147257	-2.17296	0.0474099		ENSG00000182492	-1.10397	0.0425138										ENSG00000071073	-0.870019
																				ENSG00000109062	-1.43226	0.0310466										ENSG00000196550	-2.17232	0.0442996		ENSG00000164751	-1.09699	0.0162398										ENSG00000065923	-0.869324
																				ENSG00000145555	-1.42428	0.0334961										ENSG00000123975	-2.16093	0.0387239		ENSG00000151929	-1.09644	0.0363425										ENSG00000110436	-0.869303
																				ENSG00000007062	-1.42098	0.0366706										ENSG00000118707	-2.15951	0.03437		ENSG00000179085	-1.09177	0.00767838										ENSG00000130338	-0.867829
																				ENSG00000170989	-1.40783	0.0255225										ENSG00000177045	-2.15629	0.0289107		ENSG00000197324	-1.09076	0.023487										ENSG00000149177	-0.867706
																				ENSG00000179314	-1.40094	0.0199192										ENSG00000124145	-2.15153	0.0331004		ENSG00000159388	-1.09033	0.0253439										ENSG00000088538	-0.867499
																				ENSG00000198075	-1.39425	0.0408939										ENSG00000101955	-2.15149	0.0169553		ENSG00000150760	-1.08856	0.0455727										ENSG00000140937	-0.86726
																				ENSG00000186297	-1.38271	0.000775359										ENSG00000233034	-2.15066	0.0340607		ENSG00000139641	-1.07878	0.0250868										ENSG00000136928	-0.866812
																				ENSG00000042493	-1.37915	0.0163241										ENSG00000130413	-2.14999	0.035235		ENSG00000115325	-1.07685	0.0350158										ENSG00000165868	-0.866621
																				ENSG00000100441	-1.37708	0.0166675										ENSG00000110079	-2.1482	0.0290213		ENSG00000108830	-1.07608	0.0328721										ENSG00000134369	-0.865426
																				ENSG00000131778	-1.35687	0.0361004										ENSG00000145794	-2.14648	0.0200885		ENSG00000100300	-1.07435	0.0496927										ENSG00000143614	-0.864374
																				ENSG00000138771	-1.34424	0.0396987										ENSG00000204950	-2.14623	0.0397561		ENSG00000086289	-1.07037	0.0264212										ENSG00000173482	-0.863637
																				ENSG00000108679	-1.33211	0.0458374										ENSG00000079215	-2.14615	0.00091809		ENSG00000018625	-1.06727	0.032337										ENSG00000072364	-0.863314
																				ENSG00000177426	-1.32282	0.0477393										ENSG00000051180	-2.14604	0.0304288		ENSG00000175482	-1.06171	0.0438426										ENSG00000160584	-0.86329
																				ENSG00000088280	-1.31813	0.0471714										ENSG00000130635	-2.1449	0.0288208		ENSG00000130202	-1.06164	0.013302										ENSG00000182256	-0.859258
																				ENSG00000109458	-1.31414	0.0144232										ENSG00000116132	-2.13976	0.0108683		ENSG00000144485	-1.05866	0.00683471										ENSG00000085224	-0.858483
																				ENSG00000160957	-1.31259	0.0340319										ENSG00000101542	-2.13831	0.00742978		ENSG00000196923	-1.04701	0.0329956										ENSG00000117114	-0.858226
																				ENSG00000100439	-1.29282	0.0394427										ENSG00000105011	-2.13806	0.0226412		ENSG00000237367	-1.04587	0.0149962										ENSG00000054523	-0.855852
																				ENSG00000156804	-1.28543	0.0316536										ENSG00000080493	-2.13663	0.00208301		ENSG00000206503	-1.04194	0.0138794										ENSG00000165732	-0.855209
																				ENSG00000233284	-1.28356	0.00295947										ENSG00000073111	-2.13459	0.0412533		ENSG00000149636	-1.04122	0.0461301										ENSG00000127914	-0.854753
																				ENSG00000104067	-1.28264	0.00942886										ENSG00000125285	-2.12775	0.0222475		ENSG00000183527	-1.03037	0.049957										ENSG00000196369	-0.854715
																				ENSG00000101670	-1.27413	0.0205498										ENSG00000105855	-2.12608	0.0154429		ENSG00000079215	-1.01776	0.0316315										ENSG00000152409	-0.854386
																				ENSG00000185519	-1.2728	0.0410174										ENSG00000170989	-2.12597	0.0155437		ENSG00000170915	-0.991731	0.0304553										ENSG00000089057	-0.854239
																				ENSG00000132692	-1.26447	0.0117648										ENSG00000104375	-2.12019	0.0130326		ENSG00000001036	-0.986023	0.0255187										ENSG00000134247	-0.85239
																				ENSG00000109107	-1.26343	0.00273589										ENSG00000111783	-2.11798	0.0284154		ENSG00000104889	-0.983946	0.012993										ENSG00000197959	-0.852196
																				ENSG00000105854	-1.24318	0.00182129										ENSG00000133392	-2.11245	0.0307069		ENSG00000162493	-0.979321	0.0333259										ENSG00000151693	-0.851458
																				ENSG00000139289	-1.24266	0.0219834										ENSG00000169126	-2.07661	0.0173515		ENSG00000106624	-0.977799	0.044646										ENSG00000031003	-0.851056
																				ENSG00000125895	-1.22802	0.0492625										ENSG00000101412	-2.06747	0.0358643		ENSG00000148175	-0.972791	0.0291728										ENSG00000088812	-0.849927
																				ENSG00000244405	-1.22786	0.0282729										ENSG00000112118	-2.05665	0.0238006		ENSG00000179604	-0.966472	0.0129098										ENSG00000021645	-0.849104
																				ENSG00000143013	-1.22499	0.0464111										ENSG00000134057	-2.05582	0.044623		ENSG00000111186	-0.951539	0.0326795										ENSG00000167232	-0.848119
																				ENSG00000184640	-1.20021	0.00526024										ENSG00000229974	-2.04838	0.032199		ENSG00000186261	-0.946209	0.0447504										ENSG00000018236	-0.84504
																				ENSG00000157833	-1.20013	0.0158293										ENSG00000156802	-2.04637	0.0364628		ENSG00000185043	-0.941719	0.0274762										ENSG00000023516	-0.843475
																				ENSG00000184619	-1.18879	0.0310051										ENSG00000167900	-2.04625	0.0470331		ENSG00000115884	-0.94033	0.0443092										ENSG00000145734	-0.842823
																				ENSG00000125458	-1.18785	0.0206594										ENSG00000163508	-2.0456	0.0245209		ENSG00000163815	-0.929644	0.0308474										ENSG00000184845	-0.84237
																				ENSG00000230050	-1.17768	0.0309892										ENSG00000138696	-2.04554	0.00718097		ENSG00000167553	-0.928372	0.0438177										ENSG00000143702	-0.840779
																				ENSG00000147065	-1.15957	0.00138478										ENSG00000049323	-2.04223	0.0154335		ENSG00000135404	-0.927061	0.029153										ENSG00000140396	-0.839933
																				ENSG00000198721	-1.15521	0.0353374										ENSG00000168309	-2.04107	0.00143197		ENSG00000184990	-0.926414	0.0377767										ENSG00000182957	-0.838472
																				ENSG00000105722	-1.14671	0.00440493										ENSG00000197415	-2.03461	0.0074213		ENSG00000179314	-0.91898	0.0227744										ENSG00000005810	-0.835813
																				ENSG00000103942	-1.14372	0.0207461										ENSG00000185697	-2.03403	0.0122414		ENSG00000168393	-0.912393	0.0333937										ENSG00000132938	-0.833359
																				ENSG00000164889	-1.14361	0.031983										ENSG00000111602	-2.03177	0.0449246		ENSG00000117394	-0.896537	0.0485104										ENSG00000100697	-0.832346
																				ENSG00000122786	-1.13804	0.0138194										ENSG00000148498	-2.02578	0.0343339		ENSG00000100439	-0.894779	0.0372286										ENSG00000243156	-0.831774
																				ENSG00000091409	-1.137	0.0390195										ENSG00000120162	-2.00903	0.00908057		ENSG00000125995	-0.89156	0.0268567										ENSG00000134909	-0.829803
																				ENSG00000206432	-1.13497	0.0494427										ENSG00000151514	-2.00289	0.0397902		ENSG00000141349	-0.883661	0.0415549										ENSG00000115159	-0.827576
																				ENSG00000011304	-1.13003	0.0475606										ENSG00000140022	-1.99662	0.0292001		ENSG00000167191	-0.882754	0.0367332										ENSG00000174469	-0.826139
																				ENSG00000173511	-1.12992	0.00408746										ENSG00000106341	-1.99617	0.0205962		ENSG00000204592	-0.877829	0.0493521										ENSG00000124120	-0.82453
																				ENSG00000179242	-1.12265	0.00864758										ENSG00000185480	-1.98639	0.0380608		ENSG00000123131	-0.874096	0.0380424										ENSG00000067715	-0.823264
																				ENSG00000116729	-1.12194	0.0213976										ENSG00000011028	-1.98292	0.00411955		ENSG00000175928	-0.858183	0.0265723										ENSG00000150627	-0.82144
																				ENSG00000227478	-1.11146	0.0121784										ENSG00000154734	-1.97059	0.0081524		ENSG00000159176	-0.857588	0.0409205										ENSG00000134318	-0.820664
																				ENSG00000088881	-1.11123	0.0128661										ENSG00000026025	-1.9705	0.0486395		ENSG00000172638	-0.852717	0.0445392										ENSG00000171132	-0.819745
																				ENSG00000196376	-1.11078	0.0385196										ENSG00000114790	-1.96898	0.000235744		ENSG00000183684	-0.852584	0.0273031										ENSG00000168461	-0.819143
																				ENSG00000221946	-1.11024	0.00861292										ENSG00000121316	-1.96293	0.0328294		ENSG00000197982	-0.845301	0.0435816										ENSG00000166257	-0.818272
																				ENSG00000180616	-1.10344	0.0246486										ENSG00000197496	-1.96186	0.00131758		ENSG00000010361	-0.840132	0.0477538										ENSG00000135333	-0.817131
																				ENSG00000135069	-1.10223	0.0220683										ENSG00000188051	-1.95687	0.0281812		ENSG00000060138	-0.832391	0.0440071										ENSG00000110841	-0.816892
																				ENSG00000242732	-1.08552	0.00316655										ENSG00000134569	-1.95428	0.0150839		ENSG00000111669	-0.826815	0.0330863										ENSG00000168675	-0.815978
																				ENSG00000157168	-1.07735	0.0433791										ENSG00000100162	-1.94902	0.0397742		ENSG00000204922	-0.823535	0.0401793										ENSG00000055609	-0.815938
																				ENSG00000164056	-1.07676	0.0357679										ENSG00000166949	-1.94209	0.0231298		ENSG00000125835	-0.820383	0.0377396										ENSG00000058335	-0.812034
																				ENSG00000164976	-1.06929	0.030731										ENSG00000152952	-1.94121	0.0178768		ENSG00000182481	-0.815529	0.0335455										ENSG00000168959	-0.810739
																				ENSG00000133101	-1.06582	0.0126311										ENSG00000129534	-1.94007	0.0323601		ENSG00000177700	-0.808355	0.0421465										ENSG00000173166	-0.809938
																				ENSG00000196923	-1.06341	0.0462834										ENSG00000187837	-1.93794	0.038867		ENSG00000155368	-0.804254	0.0404493										ENSG00000135709	-0.808184
																				ENSG00000196586	-1.05905	0.0330747										ENSG00000164045	-1.93774	0.0333329		ENSG00000147065	-0.800072	0.0414043										ENSG00000170485	-0.806026
																				ENSG00000146918	-1.05797	0.0437007										ENSG00000144366	-1.93694	0.012108		ENSG00000074800	-0.794985	0.0365407										ENSG00000140526	-0.804644
																				ENSG00000171766	-1.05716	0.00915924										ENSG00000184232	-1.93687	0.00802597		ENSG00000188229	-0.794301	0.0417557										ENSG00000180875	-0.804443
																				ENSG00000128487	-1.05533	0.0300044										ENSG00000174496	-1.93474	0.00428705		ENSG00000123416	-0.790186	0.045228										ENSG00000155592	-0.803865
																				ENSG00000122694	-1.04384	0.0296584										ENSG00000140525	-1.92796	0.049192		ENSG00000167747	-0.779586	0.0420863										ENSG00000146433	-0.803554
																				ENSG00000185920	-1.0362	0.0472446										ENSG00000176124	-1.92691	0.00295896		ENSG00000129824	#NAME?	7.05e-26										ENSG00000134207	-0.802578
																				ENSG00000146966	-1.03247	0.010872										ENSG00000160949	-1.92203	0.0429739		ENSG00000067048	#NAME?	2.88e-23										ENSG00000049759	-0.799485
																				ENSG00000122642	-1.02605	0.0166112										ENSG00000197299	-1.92183	0.0439941		ENSG00000012817	#NAME?	2.62e-19										ENSG00000173064	-0.797846
																				ENSG00000181826	-1.02459	0.0458979										ENSG00000164087	-1.91658	0.0201522		ENSG00000198692	#NAME?	5.11e-18										ENSG00000154556	-0.794945
																				ENSG00000139364	-1.00792	0.0349827										ENSG00000230688	-1.91223	0.00965205		ENSG00000067646	#NAME?	1.14e-14										ENSG00000107771	-0.794606
																				ENSG00000075142	-1.00764	0.0130072										ENSG00000176907	-1.91164	0.0304787		ENSG00000114374	#NAME?	6.82e-14										ENSG00000067798	-0.792294
																				ENSG00000116478	-0.99549	0.0258599										ENSG00000196154	-1.908	0.0200219		ENSG00000099749	#NAME?	1.15e-13										ENSG00000114948	-0.791059
																				ENSG00000079739	-0.987159	0.0236743										ENSG00000165806	-1.90393	0.00936669		ENSG00000183878	#NAME?	1.58e-08										ENSG00000232318	-0.789302
																				ENSG00000182621	-0.984813	0.0326865										ENSG00000144554	-1.90112	0.0426885		ENSG00000131002	#NAME?	0.0161388										ENSG00000010404	-0.788829
																				ENSG00000227414	-0.98232	0.039386										ENSG00000147592	-1.89949	0.0164164		ENSG00000185847	#NAME?	0.0176209										ENSG00000106829	-0.787001
																				ENSG00000100345	-0.96999	0.0183356										ENSG00000135069	-1.89857	0.0145314		ENSG00000168530	#NAME?	0.0178096										ENSG00000009694	-0.784691
																				ENSG00000134874	-0.95923	0.0275207										ENSG00000127418	-1.89816	0.0375749		ENSG00000118194	#NAME?	0.0222207										ENSG00000198216	-0.779794
																				ENSG00000169855	-0.941299	0.0142257										ENSG00000103740	-1.89288	0.00113883		ENSG00000184895	#NAME?	0.0380711										ENSG00000122778	-0.779509
																				ENSG00000114126	-0.939668	0.0391966										ENSG00000044459	-1.89006	0.0348424														ENSG00000115306	-0.779073
																				ENSG00000173482	-0.936565	0.0328411										ENSG00000136048	-1.88471	0.041284														ENSG00000124406	-0.778849
																				ENSG00000128596	-0.930757	0.0366227										ENSG00000166265	-1.88443	0.00707121														ENSG00000148053	-0.778581
																				ENSG00000197043	-0.928623	0.0182372										ENSG00000173281	-1.88401	0.00807565														ENSG00000135824	-0.777132
																				ENSG00000072778	-0.92437	0.0429036										ENSG00000106211	-1.88385	0.00955525														ENSG00000084444	-0.775325
																				ENSG00000005513	-0.910591	0.0323861										ENSG00000179627	-1.87374	0.0331578														ENSG00000166974	-0.77335
																				ENSG00000148948	-0.908582	0.0345068										ENSG00000139289	-1.87291	0.041824														ENSG00000155511	-0.771313
																				ENSG00000176876	-0.907026	0.0185536										ENSG00000135083	-1.86798	0.0308088														ENSG00000172915	-0.766784
																				ENSG00000121210	-0.897963	0.0429838										ENSG00000151414	-1.86785	0.00784243														ENSG00000151240	-0.766196
																				ENSG00000162873	-0.894589	0.0216002										ENSG00000101849	-1.84641	0.0153151														ENSG00000169282	-0.763065
																				ENSG00000158417	-0.893008	0.0443955										ENSG00000018625	-1.84348	3.92633e-05														ENSG00000162105	-0.761966
																				ENSG00000163697	-0.890192	0.0370097										ENSG00000187079	-1.84322	0.020311														ENSG00000156453	-0.759103
																				ENSG00000135447	-0.86909	0.0126566										ENSG00000164761	-1.84302	0.0187777														ENSG00000117020	-0.75798
																				ENSG00000162734	-0.861247	0.0155092										ENSG00000198435	-1.83705	0.0415429														ENSG00000152642	-0.754708
																				ENSG00000164050	-0.848595	0.0438025										ENSG00000141756	-1.83334	0.0026181														ENSG00000165650	-0.751297
																				ENSG00000173905	-0.84101	0.0410861										ENSG00000112029	-1.82968	0.0371346														ENSG00000130723	-0.749049
																				ENSG00000196781	-0.837596	0.0312215										ENSG00000179314	-1.82817	0.000747619														ENSG00000198822	-0.749004
																				ENSG00000237237	-0.812571	0.0126255										ENSG00000166482	-1.82791	0.0100339														ENSG00000075568	-0.748184
																				ENSG00000133026	-0.804113	0.018389										ENSG00000143891	-1.82561	0.0144475														ENSG00000134982	-0.746559
																				ENSG00000106348	-0.795997	0.0427549										ENSG00000151952	-1.82125	0.0260133														ENSG00000100207	-0.738293
																				ENSG00000104915	-0.793059	0.0350548										ENSG00000042493	-1.82042	0.00998286														ENSG00000125851	-0.737554
																				ENSG00000139428	-0.778545	0.0419296										ENSG00000147027	-1.81359	0.00567168														ENSG00000082482	-0.736692
																				ENSG00000135097	-0.774904	0.0305504										ENSG00000160111	-1.80645	0.0161991														ENSG00000137872	-0.731685
																				ENSG00000141867	-0.735749	0.0479189										ENSG00000143195	-1.80548	0.0034374														ENSG00000131437	-0.730651
																				ENSG00000132780	-0.718728	0.0276224										ENSG00000160606	-1.80241	0.04728														ENSG00000070808	-0.727213
																				ENSG00000206053	-0.700823	0.0382228										ENSG00000211448	-1.79759	0.0496465														ENSG00000196104	-0.726447
																				ENSG00000171617	-0.689325	0.0208833										ENSG00000183691	-1.79667	0.0133598														ENSG00000168032	-0.724947
																				ENSG00000118418	-0.64073	0.0480206										ENSG00000196411	-1.79443	0.00963538														ENSG00000145743	-0.713397
																				ENSG00000143153	-0.622854	0.0486952										ENSG00000102468	-1.79345	0.0012265														ENSG00000198146	-0.709609
																				ENSG00000067048	#NAME?	4.32467e-23										ENSG00000154930	-1.79002	0.0279963														ENSG00000174437	-0.70919
																				ENSG00000129824	#NAME?	3.87828e-22										ENSG00000166483	-1.78565	0.0438397														ENSG00000128250	-0.707958
																				ENSG00000198692	#NAME?	7.21787e-18										ENSG00000167614	-1.78433	0.0187426														ENSG00000119596	-0.703288
																				ENSG00000012817	#NAME?	7.88664e-17										ENSG00000176170	-1.77623	0.045332														ENSG00000187122	-0.701223
																				ENSG00000165246	#NAME?	4.52359e-16										ENSG00000165349	-1.76872	0.012627														ENSG00000130287	-0.683742
																				ENSG00000114374	#NAME?	1.45132e-13										ENSG00000089472	-1.76679	0.00793447														ENSG00000145675	-0.667539
																				ENSG00000099749	#NAME?	1.22795e-12										ENSG00000126803	-1.76583	0.0095461														ENSG00000152413	-0.665221
																				ENSG00000067646	#NAME?	1.54837e-12										ENSG00000102699	-1.76536	0.00248405														ENSG00000116983	-0.658995
																				ENSG00000154620	#NAME?	3.86478e-08										ENSG00000227520	-1.76158	0.046914														ENSG00000067048	#NAME?
																				ENSG00000099715	#NAME?	4.30608e-08										ENSG00000188486	-1.75846	0.0422287														ENSG00000012817	#NAME?
																				ENSG00000183878	#NAME?	1.91273e-06										ENSG00000100234	-1.75633	0.000659804														ENSG00000129824	#NAME?
																				ENSG00000099725	#NAME?	3.65902e-06										ENSG00000113739	-1.7545	0.0409897														ENSG00000198692	#NAME?
																				ENSG00000136297	#NAME?	0.00293318										ENSG00000108679	-1.74898	0.0168304														ENSG00000114374	#NAME?
																				ENSG00000227164	#NAME?	0.0267656										ENSG00000132205	-1.74531	0.0346208														ENSG00000154620	#NAME?
																				ENSG00000171084	#NAME?	0.028909										ENSG00000125885	-1.73815	0.0292484														ENSG00000067646	#NAME?
																																ENSG00000085999	-1.72552	0.0385373														ENSG00000099749	#NAME?
																																ENSG00000177426	-1.72531	0.0319927														ENSG00000183878	#NAME?
																																ENSG00000178202	-1.7239	0.0172191														ENSG00000131002	#NAME?
																																ENSG00000177337	-1.72311	0.0170823														ENSG00000206159	#NAME?
																																ENSG00000146233	-1.71768	0.0233399														ENSG00000092377	#NAME?
																																ENSG00000183798	-1.71363	0.0169619														ENSG00000139053	#NAME?
																																ENSG00000138829	-1.71119	0.0237047
																																ENSG00000178075	-1.711	0.0464395
																																ENSG00000162944	-1.7107	0.00248066
																																ENSG00000170915	-1.70594	0.000137777
																																ENSG00000166801	-1.70378	0.0146374
																																ENSG00000168874	-1.70206	0.0393491
																																ENSG00000169439	-1.70013	0.000155702
																																ENSG00000143318	-1.6965	0.0118739
																																ENSG00000153094	-1.69355	0.0211534
																																ENSG00000158201	-1.68898	0.0208366
																																ENSG00000105137	-1.67711	0.00782337
																																ENSG00000136824	-1.67409	0.0261496
																																ENSG00000175374	-1.67318	0.00727088
																																ENSG00000145703	-1.67167	0.00684273
																																ENSG00000136859	-1.67054	0.000686759
																																ENSG00000123080	-1.66934	0.0192652
																																ENSG00000113083	-1.6657	0.0125189
																																ENSG00000166881	-1.65209	0.0225504
																																ENSG00000086205	-1.6513	0.0332287
																																ENSG00000198795	-1.65031	0.0105986
																																ENSG00000121039	-1.64952	0.0336771
																																ENSG00000146263	-1.64929	0.0488565
																																ENSG00000107438	-1.64819	0.0260253
																																ENSG00000229864	-1.64407	0.0375154
																																ENSG00000177674	-1.64356	0.0144657
																																ENSG00000113594	-1.64124	0.0194691
																																ENSG00000129116	-1.63939	0.0145644
																																ENSG00000182158	-1.6361	0.045753
																																ENSG00000138685	-1.63402	0.0251002
																																ENSG00000049449	-1.62997	0.0114419
																																ENSG00000213719	-1.62968	0.0268073
																																ENSG00000171476	-1.62206	0.00288259
																																ENSG00000109458	-1.62183	0.0014944
																																ENSG00000144152	-1.6201	0.0209879
																																ENSG00000163083	-1.618	0.0196574
																																ENSG00000109255	-1.61783	0.0273271
																																ENSG00000101384	-1.61768	0.00599719
																																ENSG00000163110	-1.61597	0.0043505
																																ENSG00000186261	-1.61311	0.000641889
																																ENSG00000172244	-1.60207	0.0290957
																																ENSG00000105173	-1.59647	0.028786
																																ENSG00000159388	-1.59628	0.00745878
																																ENSG00000146250	-1.59509	0.0404204
																																ENSG00000197702	-1.59185	0.000403737
																																ENSG00000164039	-1.58936	0.0427825
																																ENSG00000196767	-1.58691	0.0263711
																																ENSG00000011304	-1.58424	0.042825
																																ENSG00000167107	-1.58415	0.00972278
																																ENSG00000122966	-1.58011	0.0235568
																																ENSG00000111058	-1.57674	0.0228419
																																ENSG00000189067	-1.56985	0.000288198
																																ENSG00000144191	-1.56315	0.0163774
																																ENSG00000128602	-1.55828	0.0419486
																																ENSG00000117122	-1.55405	0.0306841
																																ENSG00000134864	-1.55007	0.0152627
																																ENSG00000154319	-1.54477	0.028107
																																ENSG00000101003	-1.54294	0.0463708
																																ENSG00000105894	-1.54285	0.00459603
																																ENSG00000149636	-1.54107	0.0499991
																																ENSG00000035664	-1.54008	0.018848
																																ENSG00000163638	-1.53826	0.00958136
																																ENSG00000164111	-1.53805	0.0135206
																																ENSG00000126878	-1.53732	0.0412019
																																ENSG00000173548	-1.53286	0.0283142
																																ENSG00000229377	-1.5312	0.0397254
																																ENSG00000085117	-1.52931	0.00400655
																																ENSG00000176014	-1.52855	0.0116537
																																ENSG00000105355	-1.52434	0.0119989
																																ENSG00000152558	-1.52357	0.0450018
																																ENSG00000174099	-1.52081	0.0185636
																																ENSG00000102158	-1.51237	0.00341689
																																ENSG00000114698	-1.51139	0.0173685
																																ENSG00000179104	-1.51071	0.00113265
																																ENSG00000164889	-1.50861	0.0144704
																																ENSG00000162493	-1.50696	0.0119795
																																ENSG00000057019	-1.50261	0.00132318
																																ENSG00000125733	-1.50211	0.0414759
																																ENSG00000163884	-1.50042	0.0400347
																																ENSG00000100427	-1.4995	0.00540102
																																ENSG00000125520	-1.49182	0.0493882
																																ENSG00000163406	-1.49167	0.0125293
																																ENSG00000060718	-1.49136	0.0366954
																																ENSG00000163754	-1.48966	0.0437504
																																ENSG00000104324	-1.48931	0.0079122
																																ENSG00000159259	-1.48123	0.0449848
																																ENSG00000144115	-1.47912	0.0127801
																																ENSG00000121060	-1.47542	0.0210605
																																ENSG00000237367	-1.47267	0.0011288
																																ENSG00000182718	-1.47252	0.0298104
																																ENSG00000169860	-1.46826	0.0217103
																																ENSG00000213853	-1.46586	0.00316462
																																ENSG00000177108	-1.45853	0.0172467
																																ENSG00000126785	-1.4582	0.00338516
																																ENSG00000168917	-1.45607	0.00937689
																																ENSG00000145730	-1.44951	0.0129359
																																ENSG00000138835	-1.44325	0.00830581
																																ENSG00000100060	-1.42962	0.0482414
																																ENSG00000174021	-1.42522	0.0285829
																																ENSG00000224130	-1.42463	0.0280051
																																ENSG00000122547	-1.42026	0.00263186
																																ENSG00000146648	-1.41949	0.0459518
																																ENSG00000072110	-1.41874	0.0162842
																																ENSG00000145779	-1.41779	0.0361047
																																ENSG00000177425	-1.41501	0.0205834
																																ENSG00000167771	-1.40926	0.0440524
																																ENSG00000103876	-1.40464	0.04932
																																ENSG00000167601	-1.40336	0.00776074
																																ENSG00000187037	-1.40052	0.0148941
																																ENSG00000112280	-1.39565	0.0124013
																																ENSG00000164930	-1.39397	0.020772
																																ENSG00000164070	-1.39234	0.0121094
																																ENSG00000132199	-1.38965	0.0314813
																																ENSG00000101144	-1.3881	0.0143782
																																ENSG00000244405	-1.38088	0.00413517
																																ENSG00000173193	-1.38084	0.0495864
																																ENSG00000186522	-1.37681	0.0361434
																																ENSG00000131724	-1.37667	0.0439448
																																ENSG00000115935	-1.37544	0.0190695
																																ENSG00000167969	-1.369	0.0251351
																																ENSG00000111961	-1.36898	0.0095385
																																ENSG00000131941	-1.36704	0.0439914
																																ENSG00000154080	-1.36548	0.0324392
																																ENSG00000150457	-1.3635	0.0194977
																																ENSG00000197256	-1.36212	0.0252254
																																ENSG00000144749	-1.36135	0.00820577
																																ENSG00000132825	-1.36046	0.0394019
																																ENSG00000182580	-1.35746	0.0114482
																																ENSG00000101680	-1.35503	0.0414352
																																ENSG00000163430	-1.35462	0.00105874
																																ENSG00000186340	-1.34896	0.022839
																																ENSG00000093072	-1.34893	0.0207949
																																ENSG00000187123	-1.34822	0.0048799
																																ENSG00000123094	-1.34495	0.0184677
																																ENSG00000005513	-1.34488	0.0302423
																																ENSG00000197410	-1.34224	0.0384995
																																ENSG00000166130	-1.34205	0.0338258
																																ENSG00000168952	-1.33499	0.00230082
																																ENSG00000157227	-1.33437	0.0026144
																																ENSG00000181744	-1.33392	0.00984256
																																ENSG00000186354	-1.33202	0.0228992
																																ENSG00000170271	-1.33016	0.0174738
																																ENSG00000109062	-1.32758	0.00422984
																																ENSG00000122786	-1.32586	0.00193788
																																ENSG00000188313	-1.32568	0.00741709
																																ENSG00000185942	-1.32322	0.0332783
																																ENSG00000148175	-1.32066	0.00305269
																																ENSG00000109099	-1.31832	0.00199117
																																ENSG00000172575	-1.3182	0.0172275
																																ENSG00000138193	-1.31364	0.0407423
																																ENSG00000113140	-1.31328	0.00417017
																																ENSG00000172037	-1.30947	0.00483457
																																ENSG00000166689	-1.30592	0.0288745
																																ENSG00000000003	-1.30563	0.0391424
																																ENSG00000150760	-1.30478	0.016356
																																ENSG00000102935	-1.3047	0.00497429
																																ENSG00000120539	-1.30379	0.0484487
																																ENSG00000041982	-1.30343	0.0313836
																																ENSG00000181784	-1.29876	0.00760521
																																ENSG00000154162	-1.28505	0.0332311
																																ENSG00000197324	-1.27963	0.00523417
																																ENSG00000137310	-1.27905	0.00729535
																																ENSG00000147145	-1.27863	0.0389078
																																ENSG00000144724	-1.27548	0.00394078
																																ENSG00000100439	-1.27162	0.00235192
																																ENSG00000014914	-1.2713	0.0431266
																																ENSG00000144040	-1.26878	0.00876702
																																ENSG00000124067	-1.26509	0.0122785
																																ENSG00000147065	-1.26267	0.00248691
																																ENSG00000144655	-1.25855	0.0406727
																																ENSG00000134873	-1.25729	0.0407804
																																ENSG00000139364	-1.25652	0.00672833
																																ENSG00000176974	-1.25518	0.0265886
																																ENSG00000144847	-1.25067	0.031442
																																ENSG00000116044	-1.24993	0.0494309
																																ENSG00000092470	-1.24852	0.033953
																																ENSG00000086289	-1.24456	0.00586039
																																ENSG00000087077	-1.24337	0.0444976
																																ENSG00000189362	-1.24298	0.0495275
																																ENSG00000122783	-1.24297	0.00496538
																																ENSG00000125869	-1.2402	0.0437182
																																ENSG00000166822	-1.24009	0.0418236
																																ENSG00000079308	-1.23991	0.0342689
																																ENSG00000184486	-1.23356	0.0114336
																																ENSG00000156162	-1.23352	0.013354
																																ENSG00000113441	-1.23144	0.0402738
																																ENSG00000124508	-1.22962	0.0366849
																																ENSG00000168772	-1.22712	0.0348762
																																ENSG00000214274	-1.22345	0.0396729
																																ENSG00000105854	-1.21721	0.00268103
																																ENSG00000121005	-1.21621	0.0333562
																																ENSG00000135535	-1.21538	0.00388816
																																ENSG00000198075	-1.21524	0.00874503
																																ENSG00000110900	-1.21508	0.00809329
																																ENSG00000079616	-1.21479	0.0444743
																																ENSG00000121957	-1.21201	0.0308845
																																ENSG00000102265	-1.21178	0.00451096
																																ENSG00000157110	-1.20972	0.045919
																																ENSG00000104081	-1.20887	0.0278169
																																ENSG00000066468	-1.19481	0.0357847
																																ENSG00000079739	-1.19457	0.0257783
																																ENSG00000146859	-1.19208	0.011423
																																ENSG00000171714	-1.19162	0.0340896
																																ENSG00000185100	-1.18901	0.0431199
																																ENSG00000035403	-1.18581	0.00883351
																																ENSG00000121310	-1.18433	0.0424771
																																ENSG00000119139	-1.18422	0.0203047
																																ENSG00000187773	-1.18384	0.0164451
																																ENSG00000038427	-1.17942	0.00670262
																																ENSG00000163346	-1.17213	0.00462931
																																ENSG00000124126	-1.17129	0.0248686
																																ENSG00000091436	-1.16957	0.0446941
																																ENSG00000234462	-1.16875	0.0339427
																																ENSG00000179604	-1.16716	0.00317979
																																ENSG00000114200	-1.16716	0.0309657
																																ENSG00000162623	-1.16188	0.0355957
																																ENSG00000187244	-1.16179	0.007394
																																ENSG00000152601	-1.1589	0.0146251
																																ENSG00000167173	-1.15684	0.0295824
																																ENSG00000162576	-1.15672	0.0325011
																																ENSG00000021355	-1.15299	0.0245572
																																ENSG00000186350	-1.15172	0.0115311
																																ENSG00000128311	-1.15089	0.0410436
																																ENSG00000213694	-1.1486	0.014087
																																ENSG00000134201	-1.14399	0.0101384
																																ENSG00000120318	-1.14397	0.0419223
																																ENSG00000150347	-1.14095	0.0422481
																																ENSG00000110693	-1.13833	0.0471655
																																ENSG00000174807	-1.13671	0.0383987
																																ENSG00000038274	-1.13625	0.0447343
																																ENSG00000180011	-1.13498	0.0196994
																																ENSG00000077782	-1.12919	0.0291975
																																ENSG00000151276	-1.12001	0.0167624
																																ENSG00000115138	-1.11461	0.0365665
																																ENSG00000067182	-1.11386	0.0137308
																																ENSG00000111332	-1.11059	0.0086337
																																ENSG00000223953	-1.11026	0.0169357
																																ENSG00000104368	-1.10778	0.0150689
																																ENSG00000143416	-1.10762	0.0394769
																																ENSG00000168310	-1.10364	0.0129126
																																ENSG00000165626	-1.10328	0.0269532
																																ENSG00000179761	-1.10202	0.0443146
																																ENSG00000197712	-1.10099	0.0230563
																																ENSG00000182108	-1.09884	0.0268655
																																ENSG00000173905	-1.09444	0.0144713
																																ENSG00000143995	-1.08914	0.0421299
																																ENSG00000118298	-1.08878	0.045193
																																ENSG00000169105	-1.08826	0.0361966
																																ENSG00000142227	-1.08809	0.0369585
																																ENSG00000139641	-1.08726	0.0152741
																																ENSG00000071282	-1.08613	0.0375994
																																ENSG00000173852	-1.07667	0.018984
																																ENSG00000130055	-1.07329	0.0356797
																																ENSG00000113504	-1.07009	0.0263159
																																ENSG00000140545	-1.0652	0.0403172
																																ENSG00000197177	-1.06232	0.0470459
																																ENSG00000196743	-1.05499	0.0319728
																																ENSG00000122359	-1.05416	0.0338353
																																ENSG00000144579	-1.05411	0.0266483
																																ENSG00000171488	-1.04734	0.0455967
																																ENSG00000135926	-1.04577	0.047659
																																ENSG00000008282	-1.0451	0.0263164
																																ENSG00000088882	-1.0449	0.0245037
																																ENSG00000128791	-1.04056	0.0392365
																																ENSG00000001036	-1.03972	0.00881907
																																ENSG00000153904	-1.03794	0.00759763
																																ENSG00000117114	-1.03281	0.00864989
																																ENSG00000142089	-1.03141	0.0207961
																																ENSG00000116106	-1.03111	0.00855747
																																ENSG00000164307	-1.02799	0.0301293
																																ENSG00000149257	-1.02614	0.015126
																																ENSG00000148803	-1.01858	0.0353428
																																ENSG00000119408	-1.00816	0.0466111
																																ENSG00000115325	-1.00659	0.025559
																																ENSG00000148600	-1.00593	0.0308475
																																ENSG00000157240	-1.00168	0.01863
																																ENSG00000127564	-0.997752	0.0325984
																																ENSG00000154721	-0.996418	0.00843776
																																ENSG00000171766	-0.995244	0.00790071
																																ENSG00000078246	-0.993684	0.0384235
																																ENSG00000179241	-0.993575	0.0211871
																																ENSG00000179299	-0.992071	0.0366235
																																ENSG00000198053	-0.991398	0.0200022
																																ENSG00000163113	-0.990965	0.0451205
																																ENSG00000145555	-0.990922	0.0407283
																																ENSG00000150093	-0.990605	0.0253385
																																ENSG00000166925	-0.987956	0.0239654
																																ENSG00000105483	-0.986431	0.0259725
																																ENSG00000171604	-0.985228	0.0133351
																																ENSG00000139354	-0.984765	0.0413633
																																ENSG00000167191	-0.981999	0.0109583
																																ENSG00000143772	-0.977765	0.0456821
																																ENSG00000142634	-0.976936	0.0175573
																																ENSG00000099810	-0.976057	0.0359116
																																ENSG00000162873	-0.9712	0.020396
																																ENSG00000226137	-0.963567	0.0313351
																																ENSG00000174740	-0.962986	0.0444908
																																ENSG00000140575	-0.961342	0.0295324
																																ENSG00000175928	-0.960837	0.0205844
																																ENSG00000233790	-0.958713	0.0407088
																																ENSG00000146918	-0.95674	0.0401927
																																ENSG00000164751	-0.950457	0.0201818
																																ENSG00000187416	-0.948957	0.0311489
																																ENSG00000148516	-0.942999	0.0319125
																																ENSG00000167693	-0.941253	0.0371156
																																ENSG00000057252	-0.940519	0.049225
																																ENSG00000116096	-0.939999	0.0320853
																																ENSG00000151322	-0.937758	0.0260787
																																ENSG00000168077	-0.93701	0.0483678
																																ENSG00000206503	-0.933888	0.0242615
																																ENSG00000149503	-0.931403	0.048186
																																ENSG00000071575	-0.924396	0.0174764
																																ENSG00000138092	-0.917624	0.0255829
																																ENSG00000149256	-0.914336	0.0337693
																																ENSG00000147119	-0.913894	0.0482772
																																ENSG00000113721	-0.909395	0.0476606
																																ENSG00000141753	-0.90862	0.0346491
																																ENSG00000106484	-0.903916	0.0355183
																																ENSG00000169084	-0.899913	0.0420219
																																ENSG00000104267	-0.899602	0.0470528
																																ENSG00000197043	-0.897959	0.0210683
																																ENSG00000184640	-0.897194	0.0231879
																																ENSG00000159176	-0.895713	0.0261993
																																ENSG00000189184	-0.89553	0.0467987
																																ENSG00000118508	-0.891833	0.0435169
																																ENSG00000169738	-0.889776	0.0282229
																																ENSG00000187251	-0.889545	0.0430484
																																ENSG00000198648	-0.889331	0.0356917
																																ENSG00000164176	-0.882329	0.042042
																																ENSG00000146938	-0.881301	0.0331162
																																ENSG00000101938	-0.869504	0.0221043
																																ENSG00000170430	-0.86443	0.0423083
																																ENSG00000058668	-0.863898	0.039399
																																ENSG00000184990	-0.863314	0.0489809
																																ENSG00000064692	-0.862266	0.0269698
																																ENSG00000004455	-0.859454	0.0378848
																																ENSG00000106624	-0.851003	0.0384876
																																ENSG00000176105	-0.850236	0.034636
																																ENSG00000185985	-0.845823	0.0323868
																																ENSG00000130164	-0.830081	0.0488649
																																ENSG00000117519	-0.766382	0.0468372
																																ENSG00000079819	-0.760444	0.0488724
																																ENSG00000133639	-0.753305	0.0425245
																																ENSG00000129824	#NAME?	1.22013e-34
																																ENSG00000067048	#NAME?	5.21792e-27
																																ENSG00000012817	#NAME?	1.06878e-23
																																ENSG00000165246	#NAME?	8.75065e-21
																																ENSG00000198692	#NAME?	2.10386e-18
																																ENSG00000067646	#NAME?	5.14083e-18
																																ENSG00000114374	#NAME?	5.80243e-18
																																ENSG00000099749	#NAME?	2.28078e-17
																																ENSG00000154620	#NAME?	4.01678e-15
																																ENSG00000183878	#NAME?	2.1211e-12
																																ENSG00000131002	#NAME?	2.00767e-05
																																ENSG00000099715	#NAME?	6.86629e-05
																																ENSG00000092377	#NAME?	0.000632951
																																ENSG00000206159	#NAME?	0.00306289
																																ENSG00000184895	#NAME?	0.0044259
																																ENSG00000138083	#NAME?	0.00963862
																																ENSG00000162344	#NAME?	0.012009
																																ENSG00000227065	#NAME?	0.0151788
																																ENSG00000164853	#NAME?	0.0256626
																																ENSG00000228580	#NAME?	0.0318162
																																ENSG00000204936	#NAME?	0.0356719
																																ENSG00000147443	#NAME?	0.049563
[truncated: 7 more columns]
