# Supplementary material for: Sex Biased Gene Expression Profiling of Human Brains at Major Developmental Stages
Source: Sci Rep. 2016 Feb 16;6:21181. doi: 10.1038/srep21181 (PMC4754746; doi:10.1038/srep21181)
Supplement: Supplementary Dataset 2 [file srep21181-s3.xls]

## Sheet: Sheet1
Supplementary Table 2. Female biased expression genes between brain region at prenatal stage.
A1C			AMY				CBC				DFC				HIP				ITC				M1C				MD				MFC				OFC				S1C				STC				STR
Ensembl Gene ID	log2FoldChange	pval	Ensembl Gene ID	log2FoldChange	pval		Ensembl Gene ID	log2FoldChange	pval		Ensembl Gene ID	log2FoldChange	pval		Ensembl Gene ID	log2FoldChange	pval		Ensembl Gene ID	log2FoldChange	pval		Ensembl Gene ID	log2FoldChange	pval		Ensembl Gene ID	log2FoldChange	pval		Ensembl Gene ID	log2FoldChange	pval		Ensembl Gene ID	log2FoldChange	pval		Ensembl Gene ID	log2FoldChange	pval		Ensembl Gene ID	log2FoldChange	pval		Ensembl Gene ID	log2FoldChange	pval
ENSG00000145632	0.563093	0.0483214	ENSG00000176022	0.689669	0.0481821		ENSG00000078328	0.97293	0.0482251		ENSG00000150361	0.690966	0.0474694		ENSG00000188322	0.690487	0.0436955		ENSG00000170091	0.577911	0.046715		ENSG00000198797	0.656916	0.0460386		ENSG00000188290	0.915982	0.0412039		ENSG00000109956	0.680891	0.048097		ENSG00000150361	0.712976	0.0425236		ENSG00000169926	0.806323	0.0386667		ENSG00000011638	0.68582	0.0461965		ENSG00000106153	0.604837	0.0481436
ENSG00000168135	0.676445	0.049196	ENSG00000184990	0.697838	0.0425713		ENSG00000203877	1.14208	0.0334434		ENSG00000164082	0.691923	0.0458112		ENSG00000136099	0.69241	0.0371706		ENSG00000117448	0.599735	0.037918		ENSG00000197119	0.659145	0.0419334		ENSG00000160999	0.927881	0.0417104		ENSG00000143786	0.707069	0.0455946		ENSG00000166206	0.717746	0.048181		ENSG00000197119	0.88637	0.0115598		ENSG00000132821	0.735379	0.0364657		ENSG00000108106	0.632354	0.0403491
ENSG00000170290	0.680383	0.0175086	ENSG00000164683	0.745838	0.0486121		ENSG00000233937	1.14273	0.0305705		ENSG00000170775	0.710383	0.0378079		ENSG00000170837	0.700136	0.0477209		ENSG00000127540	0.604754	0.0317553		ENSG00000136153	0.685798	0.0355406		ENSG00000182272	0.942804	0.0465642		ENSG00000173406	0.728336	0.040941		ENSG00000169122	0.723991	0.0450241		ENSG00000178184	0.894689	0.0262554		ENSG00000114279	0.762454	0.0445103		ENSG00000131495	0.639208	0.0366462
ENSG00000234808	0.795568	0.0427833	ENSG00000102109	0.747662	0.0389869		ENSG00000185477	1.17334	0.0409504		ENSG00000162728	0.744908	0.0483104		ENSG00000182022	0.744974	0.0357332		ENSG00000182985	0.605816	0.0363154		ENSG00000143786	0.731558	0.0255684		ENSG00000011243	0.953177	0.0454674		ENSG00000170677	0.753204	0.0409234		ENSG00000109956	0.740782	0.0494379		ENSG00000170775	0.907158	0.031162		ENSG00000122042	0.804124	0.0487223		ENSG00000183172	0.645955	0.0389037
ENSG00000205664	0.867214	0.0140136	ENSG00000223796	0.758952	0.0386075		ENSG00000131386	1.41232	0.00232635		ENSG00000185666	0.765526	0.0406435		ENSG00000149571	0.755909	0.0425138		ENSG00000167642	0.611105	0.0333166		ENSG00000168264	0.786996	0.0455271		ENSG00000131584	0.992788	0.0353286		ENSG00000102349	0.760302	0.038495		ENSG00000145632	0.753303	0.0403583		ENSG00000205664	0.942604	0.0229743		ENSG00000109670	0.811006	0.0417826		ENSG00000164967	0.648393	0.0432892
ENSG00000188613	0.899351	0.0319767	ENSG00000185818	0.767554	0.046902		ENSG00000233065	1.42529	0.0186311		ENSG00000164418	0.78289	0.0412836		ENSG00000162728	0.793846	0.0344908		ENSG00000109171	0.611671	0.0470849		ENSG00000223768	0.829648	0.0183335		ENSG00000125846	0.995961	0.0479637		ENSG00000184613	0.76117	0.0301566		ENSG00000107338	0.756825	0.0454185		ENSG00000170340	0.977155	0.0218425		ENSG00000101463	0.825361	0.0261476		ENSG00000165804	0.653876	0.0436702
ENSG00000183734	1.04895	0.0279415	ENSG00000184986	0.773822	0.0334911		ENSG00000227819	1.70491	0.0134103		ENSG00000224734	0.825427	0.0317645		ENSG00000117425	0.829884	0.0478224		ENSG00000117598	0.618545	0.0346744		ENSG00000205476	0.862326	0.0337354		ENSG00000135596	1.01173	0.0358629		ENSG00000151552	0.763122	0.0298793		ENSG00000113742	0.767245	0.0489131		ENSG00000168672	1.14346	0.0475821		ENSG00000172209	0.905172	0.0129374		ENSG00000240972	0.655063	0.0254552
ENSG00000112139	1.17447	0.0392447	ENSG00000131188	0.800008	0.0422297		ENSG00000214182	2.00442	0.0456043		ENSG00000124406	0.840185	0.0386889		ENSG00000174586	0.841907	0.035813		ENSG00000184613	0.622617	0.0469753		ENSG00000170775	0.86302	0.0117876		ENSG00000119707	1.02863	0.042143		ENSG00000171988	0.764361	0.0492619		ENSG00000137261	0.772587	0.046608		ENSG00000054803	1.19385	0.0385657		ENSG00000074416	0.927694	0.0477864		ENSG00000117318	0.665822	0.044587
ENSG00000204183	1.33691	0.0477486	ENSG00000232427	0.807154	0.0363476		ENSG00000189238	3.09909	0.0425235		ENSG00000205664	0.840748	0.0338382		ENSG00000180269	0.861614	0.0359946		ENSG00000196683	0.632179	0.0261025		ENSG00000173334	0.923113	0.0100754		ENSG00000144550	1.05482	0.0473748		ENSG00000223768	0.775336	0.0402985		ENSG00000091129	0.778462	0.0393179		ENSG00000230464	1.20762	0.0144982		ENSG00000162989	0.960021	0.0272609		ENSG00000013306	0.668301	0.0392463
ENSG00000180332	1.48719	0.0321608	ENSG00000141873	0.813708	0.0449293						ENSG00000120251	0.846413	0.0229577		ENSG00000205664	0.874919	0.0219033		ENSG00000188243	0.636442	0.0422568		ENSG00000162728	0.99228	0.0444095		ENSG00000135127	1.07331	0.0378449		ENSG00000145632	0.779686	0.0402255		ENSG00000170775	0.780375	0.0319386		ENSG00000198221	1.58309	0.010042		ENSG00000124788	0.977514	0.0313857		ENSG00000168268	0.670805	0.0410553
ENSG00000204791	1.64821	0.0454158	ENSG00000141933	0.838484	0.0318492						ENSG00000147724	0.857268	0.0396081		ENSG00000235878	0.881131	0.0267705		ENSG00000189227	0.636445	0.0486856		ENSG00000205664	0.99475	0.0188702		ENSG00000112787	1.08725	0.0215295		ENSG00000150361	0.781335	0.0343337		ENSG00000151458	0.792832	0.0485224		ENSG00000183734	1.59556	0.0172093		ENSG00000110660	1.00946	0.0439747		ENSG00000204822	0.670945	0.0275013
ENSG00000185641	1.65228	0.033579	ENSG00000203634	0.839453	0.0356201						ENSG00000149571	0.858423	0.0349375		ENSG00000066735	0.898176	0.0411512		ENSG00000182093	0.64761	0.0324561		ENSG00000178184	1.00154	0.0246714		ENSG00000204752	1.097	0.0449197		ENSG00000169122	0.785974	0.0265398		ENSG00000196693	0.794034	0.0494404		ENSG00000129521	1.73042	0.00589575		ENSG00000215019	1.07746	0.0433057		ENSG00000134825	0.673905	0.0352063
ENSG00000236138	2.18142	0.0162297	ENSG00000184207	0.840159	0.0416126						ENSG00000170419	0.885155	0.0235631		ENSG00000179979	0.899654	0.0384577		ENSG00000134970	0.653897	0.0389212		ENSG00000170340	1.00414	0.00464142		ENSG00000100941	1.10712	0.0390894		ENSG00000148429	0.790741	0.0347078		ENSG00000172159	0.796892	0.042061		ENSG00000128165	2.97191	0.0114334		ENSG00000144369	1.09009	0.0377027		ENSG00000167085	0.676339	0.0344654
ENSG00000120669	2.28563	0.0272639	ENSG00000005513	0.851529	0.0121418						ENSG00000099139	0.916623	0.0479211		ENSG00000157368	0.910535	0.022821		ENSG00000196990	0.662651	0.0300705		ENSG00000100065	1.03695	0.0453896		ENSG00000004534	1.1107	0.0409514		ENSG00000066629	0.792875	0.0271519		ENSG00000173406	0.801762	0.0332546						ENSG00000094796	1.12367	0.0328397		ENSG00000184990	0.67912	0.0286195
ENSG00000185829	3.06831	0.0465754	ENSG00000243449	0.876554	0.017922						ENSG00000165023	0.920075	0.024476		ENSG00000244165	0.911467	0.0260035		ENSG00000134049	0.664188	0.035009		ENSG00000180389	1.04136	0.0464651		ENSG00000074855	1.12097	0.0227765		ENSG00000164082	0.804943	0.0370949		ENSG00000155926	0.80314	0.0271859						ENSG00000186862	1.16098	0.0222108		ENSG00000104529	0.680335	0.0240112
ENSG00000139088	Inf	0.0207259	ENSG00000187479	0.884314	0.0110846						ENSG00000183960	0.92966	0.0316668		ENSG00000188730	0.924886	0.0119743		ENSG00000111052	0.666049	0.0302008		ENSG00000139211	1.05197	0.0455206		ENSG00000205664	1.12826	0.0292305		ENSG00000127914	0.810484	0.0476666		ENSG00000182601	0.803696	0.0499248						ENSG00000116147	1.19729	0.0469778		ENSG00000214253	0.68432	0.0339798
ENSG00000229114	Inf	0.0283689	ENSG00000156381	0.892435	0.0408812						ENSG00000111913	0.951737	0.0218705		ENSG00000144230	0.927701	0.0266986		ENSG00000189043	0.669073	0.0449119		ENSG00000176593	1.22514	0.0148354		ENSG00000013441	1.13192	0.0207968		ENSG00000107295	0.81135	0.0228994		ENSG00000073969	0.805587	0.0411051						ENSG00000175161	1.28291	0.0479207		ENSG00000213221	0.685295	0.0374269
ENSG00000237867	Inf	0.0292745	ENSG00000128228	0.909924	0.0423718						ENSG00000170340	0.959553	0.0311096		ENSG00000101292	0.936217	0.00656716		ENSG00000213741	0.669751	0.0272136		ENSG00000136099	1.23713	0.00562246		ENSG00000182463	1.13495	0.0464767		ENSG00000171462	0.818067	0.038307		ENSG00000143786	0.80564	0.034421						ENSG00000206052	1.353	0.0185659		ENSG00000125652	0.685936	0.0492661
ENSG00000231542	Inf	0.0313646	ENSG00000205246	0.944732	0.037168						ENSG00000001461	0.977544	0.0426713		ENSG00000184709	0.965281	0.0216494		ENSG00000131174	0.672583	0.0344153		ENSG00000106546	1.26117	0.0129645		ENSG00000167702	1.15417	0.0116765		ENSG00000081189	0.822052	0.0364545		ENSG00000154310	0.815528	0.0425933						ENSG00000186369	1.61467	0.0432		ENSG00000131153	0.692733	0.0475049
ENSG00000227190	Inf	0.0473192	ENSG00000088766	0.949051	0.0152642						ENSG00000198963	0.987771	0.0371631		ENSG00000235333	0.976995	0.0471004		ENSG00000164919	0.67282	0.0249491		ENSG00000203896	1.34693	0.0199951		ENSG00000185986	1.1757	0.0461515		ENSG00000128596	0.832507	0.0400527		ENSG00000145908	0.82878	0.0355149						ENSG00000225799	1.92774	0.0397784		ENSG00000160781	0.693112	0.0331063
			ENSG00000140067	0.949145	0.0384804						ENSG00000185272	0.9977	0.0416191		ENSG00000196358	0.988952	0.00666152		ENSG00000142686	0.674882	0.0255005		ENSG00000129521	1.3953	0.0195901		ENSG00000177732	1.18594	0.0267744		ENSG00000185666	0.833117	0.03861		ENSG00000198040	0.830555	0.0351953						ENSG00000185829	2.02019	0.0313626		ENSG00000204922	0.699016	0.0387289
			ENSG00000205138	0.952237	0.0149433						ENSG00000198221	1.00269	0.0428971		ENSG00000146147	1.0017	0.0446991		ENSG00000232856	0.676175	0.0254699		ENSG00000180730	1.53866	0.0196073		ENSG00000061936	1.18958	0.026062		ENSG00000196503	0.836684	0.0379895		ENSG00000132975	0.846299	0.0316696						ENSG00000150051	2.17125	0.0169207		ENSG00000130332	0.702906	0.0314568
			ENSG00000103485	0.959839	0.0200435						ENSG00000144476	1.04075	0.0135351		ENSG00000162840	1.07957	0.0336325		ENSG00000144868	0.682864	0.0393938		ENSG00000177551	1.92203	0.0364486		ENSG00000188227	1.19442	0.0314329		ENSG00000171608	0.846258	0.0353447		ENSG00000136099	0.865857	0.0272531						ENSG00000120669	3.05574	0.0127416		ENSG00000179604	0.703764	0.0243814
			ENSG00000172201	0.9619	0.0234478						ENSG00000212730	1.05993	0.0353998		ENSG00000180875	1.09451	0.00720246		ENSG00000196911	0.687387	0.0357192		ENSG00000205746	1.93377	0.0179157		ENSG00000234051	1.19458	0.0381144		ENSG00000139211	0.856649	0.0337317		ENSG00000080503	0.867409	0.0247815						ENSG00000217702	3.41668	0.0386205		ENSG00000130731	0.712578	0.0283364
			ENSG00000225223	0.965317	0.0441188						ENSG00000183734	1.07212	0.0340444		ENSG00000064787	1.12273	0.0469238		ENSG00000215218	0.687841	0.0340353		ENSG00000120669	2.00223	0.020826		ENSG00000226210	1.21522	0.0332783		ENSG00000116729	0.866236	0.0452311		ENSG00000169855	0.86752	0.0225105						ENSG00000223862	Inf	0.0453814		ENSG00000182196	0.713728	0.0385841
			ENSG00000173349	0.96947	0.0158207						ENSG00000154975	1.10774	0.0329693		ENSG00000231075	1.16214	0.0293873		ENSG00000139239	0.690627	0.0319165		ENSG00000230778	2.49031	0.0233552		ENSG00000227164	1.21525	0.0473453		ENSG00000196267	0.875943	0.0358797		ENSG00000197959	0.871878	0.0346455						ENSG00000214094	Inf	0.0472868		ENSG00000174721	0.715095	0.0364137
			ENSG00000144476	0.971179	0.0045966						ENSG00000149972	1.11016	0.0385837		ENSG00000164694	1.17045	0.00763682		ENSG00000117410	0.690957	0.0307852		ENSG00000185829	2.86729	0.0172848		ENSG00000092054	1.27213	0.0391766		ENSG00000175806	0.885292	0.0205681		ENSG00000139211	0.875916	0.0298398										ENSG00000188613	0.720806	0.0474168
			ENSG00000127252	0.981759	0.0188415						ENSG00000022556	1.11132	0.0126532		ENSG00000178538	1.18906	0.00521832		ENSG00000100528	0.692252	0.0243522		ENSG00000214232	Inf	0.0430348		ENSG00000230652	1.27434	0.0440658		ENSG00000106789	0.88539	0.0394966		ENSG00000163637	0.876212	0.0281443										ENSG00000123416	0.722726	0.0359016
			ENSG00000144847	1.03366	0.0311217						ENSG00000189108	1.14197	0.0130665		ENSG00000179111	1.19907	0.040769		ENSG00000114541	0.698625	0.0422515						ENSG00000125351	1.28789	0.021084		ENSG00000154822	0.888881	0.0231949		ENSG00000198105	0.881427	0.0361412										ENSG00000181924	0.725405	0.0223947
			ENSG00000154080	1.03711	0.0365608						ENSG00000148344	1.15752	0.0144569		ENSG00000128254	1.20946	0.0110193		ENSG00000055118	0.708313	0.0475531						ENSG00000177679	1.36129	0.0125689		ENSG00000152154	0.890924	0.0419451		ENSG00000138439	0.888361	0.0233402										ENSG00000188186	0.73192	0.0283822
			ENSG00000179965	1.04729	0.0163909						ENSG00000152785	1.1664	0.0362912		ENSG00000172209	1.22057	0.0267498		ENSG00000104763	0.713886	0.0272641						ENSG00000158417	1.39705	0.0465219		ENSG00000162728	0.894028	0.0210691		ENSG00000172264	0.890039	0.0382621										ENSG00000135441	0.735957	0.0243984
			ENSG00000100060	1.07154	0.0176748						ENSG00000115738	1.16843	0.034979		ENSG00000218761	1.26023	0.0351474		ENSG00000106829	0.718314	0.023061						ENSG00000235034	1.4457	0.0328831		ENSG00000163032	0.897591	0.0343042		ENSG00000165617	0.894192	0.0130795										ENSG00000128951	0.738601	0.0354301
			ENSG00000188730	1.14006	0.0226862						ENSG00000157368	1.17368	0.0184723		ENSG00000204311	1.26185	0.048377		ENSG00000120129	0.718879	0.0202006						ENSG00000169249	1.47347	0.0138915		ENSG00000197747	0.919094	0.0266402		ENSG00000185565	0.899436	0.0195521										ENSG00000164978	0.738674	0.042197
			ENSG00000226778	1.18841	0.0495882						ENSG00000175155	1.18424	0.0327573		ENSG00000225367	1.35239	0.040845		ENSG00000157152	0.719103	0.0371585						ENSG00000076344	1.48248	0.0276012		ENSG00000229355	0.920571	0.0289621		ENSG00000196268	0.903918	0.0498211										ENSG00000141933	0.739546	0.0250968
			ENSG00000184160	1.19357	0.0201939						ENSG00000168329	1.20136	0.0349046		ENSG00000132702	1.35781	0.0215627		ENSG00000078237	0.720011	0.0483774						ENSG00000241137	1.50668	0.0116866		ENSG00000154035	0.921753	0.0276034		ENSG00000065413	0.90582	0.0479924										ENSG00000177917	0.739813	0.0430997
			ENSG00000130283	1.21865	0.0157561						ENSG00000078269	1.20754	0.0172622		ENSG00000173531	1.39656	0.0336769		ENSG00000130748	0.721204	0.0475282						ENSG00000089847	1.66011	0.0335214		ENSG00000070882	0.92356	0.0495364		ENSG00000170677	0.906665	0.0280297										ENSG00000107872	0.740475	0.0344525
			ENSG00000108551	1.22505	0.0167095						ENSG00000144290	1.33456	0.0198108		ENSG00000101104	1.51534	0.0225297		ENSG00000178662	0.72165	0.0268058						ENSG00000173209	1.68643	0.0367262		ENSG00000172159	0.923826	0.0292205		ENSG00000127914	0.915595	0.0412252										ENSG00000099795	0.740525	0.0239915
			ENSG00000187876	1.2505	0.00474652						ENSG00000132744	1.36554	0.0445082		ENSG00000230929	1.5166	0.0233879		ENSG00000119673	0.722975	0.0475679						ENSG00000213758	1.69142	0.0138673		ENSG00000173013	0.928437	0.0192448		ENSG00000130396	0.918693	0.0252931										ENSG00000123179	0.741296	0.0458838
			ENSG00000217236	1.25962	0.00438168						ENSG00000225367	1.43578	0.0421748		ENSG00000243501	1.51726	0.0352073		ENSG00000205542	0.724002	0.0141058						ENSG00000225702	1.71861	0.0246441		ENSG00000226848	0.934511	0.0232332		ENSG00000146426	0.922431	0.0197212										ENSG00000168061	0.741688	0.0376209
			ENSG00000215298	1.27445	0.0126907						ENSG00000204118	1.53675	0.0185382		ENSG00000164946	1.56176	0.00947091		ENSG00000143742	0.724774	0.0385879						ENSG00000204514	1.73198	0.0244145		ENSG00000153820	0.943598	0.0291224		ENSG00000198797	0.92615	0.0166285										ENSG00000128309	0.741777	0.0226648
			ENSG00000183734	1.29093	0.0117314						ENSG00000120669	1.70608	0.00704226		ENSG00000168026	1.63461	0.0401643		ENSG00000066629	0.725887	0.0237174						ENSG00000172803	1.74057	0.00714308		ENSG00000140450	0.946733	0.015277		ENSG00000124772	0.926671	0.0176609										ENSG00000198832	0.743067	0.0431498
			ENSG00000205927	1.36752	0.00405414						ENSG00000185829	1.79048	0.0414995		ENSG00000181085	1.6387	0.0452487		ENSG00000197872	0.727096	0.0497805						ENSG00000171772	1.77622	0.0109569		ENSG00000112290	0.958467	0.00696803		ENSG00000170941	0.929269	0.0246692										ENSG00000128708	0.74514	0.0403831
			ENSG00000166603	1.39036	0.0481864						ENSG00000196436	2.1721	0.0483062		ENSG00000164764	1.64668	0.0486528		ENSG00000104331	0.731314	0.0235134						ENSG00000229633	1.77965	0.0179541		ENSG00000163536	0.962569	0.0339208		ENSG00000166250	0.935617	0.0126555										ENSG00000179965	0.745267	0.0390555
			ENSG00000146648	1.41284	0.0286033						ENSG00000224975	2.29704	0.0294411		ENSG00000218328	1.72093	0.0130323		ENSG00000232956	0.731882	0.0455936						ENSG00000178201	1.85302	0.00855917		ENSG00000132975	0.964197	0.0220117		ENSG00000152926	0.936711	0.0474334										ENSG00000133460	0.746695	0.0186266
			ENSG00000159388	1.4313	0.0218162						ENSG00000231284	2.51365	0.0391016		ENSG00000220161	1.97737	0.0407571		ENSG00000155100	0.732985	0.0475459						ENSG00000102886	1.88481	0.0295992		ENSG00000183960	0.971276	0.0327227		ENSG00000225847	0.941082	0.0412037										ENSG00000152082	0.749608	0.0165768
			ENSG00000225700	1.47252	0.033493						ENSG00000233327	3.61915	0.0368727		ENSG00000227595	1.98885	0.00512199		ENSG00000197841	0.737774	0.041266						ENSG00000225367	1.89314	0.0178791		ENSG00000235918	0.976111	0.0351459		ENSG00000229355	0.943451	0.0434892										ENSG00000183011	0.751051	0.0304604
			ENSG00000224877	1.50919	0.0114555						ENSG00000224385	3.86182	0.0292068		ENSG00000224975	1.99168	0.0470493		ENSG00000173208	0.739207	0.0498219						ENSG00000205869	1.92607	0.0291838		ENSG00000115255	0.977201	0.0199298		ENSG00000082805	0.945912	0.0232619										ENSG00000239779	0.753472	0.0226761
			ENSG00000123689	1.51591	0.00645231										ENSG00000185829	2.00036	0.0202381		ENSG00000134265	0.739234	0.0376628						ENSG00000143412	1.98619	0.0436969		ENSG00000188227	0.988938	0.0148025		ENSG00000136535	0.946347	0.022653										ENSG00000126456	0.754278	0.0366431
			ENSG00000171695	1.52398	0.0496085										ENSG00000172460	2.0871	0.0240077		ENSG00000185070	0.739725	0.0288142						ENSG00000204248	2.02476	0.047572		ENSG00000168546	0.990074	0.00846111		ENSG00000230862	0.970223	0.0438796										ENSG00000141552	0.754809	0.0147427
			ENSG00000213818	1.52399	0.0457759										ENSG00000236138	2.19955	0.0105669		ENSG00000152495	0.740481	0.0467214						ENSG00000227819	2.04359	0.0443829		ENSG00000111913	0.994977	0.0327182		ENSG00000113231	0.980114	0.0446185										ENSG00000064547	0.756081	0.0429134
			ENSG00000130748	1.55827	0.0352489										ENSG00000223681	2.26866	0.0435549		ENSG00000150961	0.740556	0.0413392						ENSG00000213139	2.05273	0.0447198		ENSG00000120251	1.00161	0.00577466		ENSG00000187801	0.982732	0.0329623										ENSG00000188229	0.758384	0.0203683
			ENSG00000214456	1.68079	0.0307067										ENSG00000229134	2.49678	0.0496732		ENSG00000125249	0.743962	0.0147943						ENSG00000100197	2.09571	0.0456845		ENSG00000136099	1.0124	0.0400282		ENSG00000100077	0.983965	0.0227728										ENSG00000111678	0.758484	0.0118937
			ENSG00000179862	1.70776	0.00270936										ENSG00000238105	2.7073	0.0432495		ENSG00000064726	0.744516	0.0137056						ENSG00000108848	2.14893	0.0371871		ENSG00000165617	1.0202	0.00393133		ENSG00000183943	0.988792	0.040077										ENSG00000172586	0.762209	0.0356932
			ENSG00000203618	1.75841	0.0220523										ENSG00000232544	2.92929	0.0184416		ENSG00000132975	0.746259	0.0140982						ENSG00000212670	2.37412	0.0437345		ENSG00000197385	1.03257	0.0410009		ENSG00000143061	0.991782	0.0242098										ENSG00000026025	0.766052	0.0139709
			ENSG00000106538	1.75875	0.000577019										ENSG00000228313	3.26655	0.0392161		ENSG00000170837	0.753051	0.0255344						ENSG00000185522	2.38115	0.0481427		ENSG00000123066	1.04575	0.0428074		ENSG00000144057	0.998863	0.0343097										ENSG00000141349	0.76655	0.0431139
			ENSG00000168874	1.844	0.00828708										ENSG00000175267	3.32388	0.047692		ENSG00000153234	0.75324	0.0467731						ENSG00000223937	2.42656	0.0371635		ENSG00000226742	1.05385	0.0206754		ENSG00000123066	1.00537	0.0297747										ENSG00000198830	0.767185	0.018545
			ENSG00000106018	1.96552	0.019109										ENSG00000182981	3.36148	0.0464055		ENSG00000147894	0.756728	0.0409521						ENSG00000235839	2.43815	0.0139519		ENSG00000205664	1.08238	0.00971312		ENSG00000148219	1.00616	0.0478181										ENSG00000104852	0.768869	0.0369623
			ENSG00000178297	1.99743	0.0188345										ENSG00000120853	3.55284	0.0143932		ENSG00000132932	0.76543	0.0330908						ENSG00000225789	2.45078	0.0336617		ENSG00000198221	1.10253	0.0289036		ENSG00000196267	1.02052	0.0238617										ENSG00000181449	0.772053	0.0165718
			ENSG00000224454	2.00793	0.0357391										ENSG00000154316	3.63416	0.0135572		ENSG00000186732	0.767843	0.014974						ENSG00000182981	2.47468	0.0494416		ENSG00000161642	1.10265	0.0447448		ENSG00000196263	1.02753	0.0442107										ENSG00000134809	0.7782	0.0182742
			ENSG00000187821	2.01336	0.022992										ENSG00000227849	3.91549	0.0192548		ENSG00000180537	0.775917	0.0425122						ENSG00000186316	2.65687	0.0321698		ENSG00000233065	1.10782	0.0303125		ENSG00000153820	1.03312	0.00803962										ENSG00000185928	0.781293	0.0278314
			ENSG00000138379	2.07684	0.00126107										ENSG00000172478	4.01001	0.0145272		ENSG00000172159	0.776292	0.0193729						ENSG00000135116	2.68796	0.0431314		ENSG00000001167	1.11875	0.0240375		ENSG00000197555	1.04247	0.0219574										ENSG00000189077	0.783711	0.029
			ENSG00000169840	2.08834	0.0387561										ENSG00000203798	4.03358	0.0257869		ENSG00000155329	0.782801	0.0303326						ENSG00000204325	2.68914	0.0374155		ENSG00000170775	1.12915	0.017631		ENSG00000231121	1.0462	0.0382044										ENSG00000160813	0.784017	0.0232045
			ENSG00000127325	2.14273	0.0155344										ENSG00000235365	4.14309	0.0227091		ENSG00000173221	0.78902	0.0123626						ENSG00000160282	2.70184	0.043443		ENSG00000148344	1.13228	0.0143549		ENSG00000175471	1.07921	0.0268931										ENSG00000140365	0.785795	0.0280302
			ENSG00000134443	2.22874	0.00165726										ENSG00000234976	Inf	0.0233784		ENSG00000147676	0.791126	0.0206107						ENSG00000226654	2.70639	0.0192861		ENSG00000176204	1.14261	0.0132604		ENSG00000185666	1.08182	0.0293712										ENSG00000173867	0.78719	0.0321314
			ENSG00000120664	2.95287	0.0276243										ENSG00000197053	Inf	0.0254205		ENSG00000167588	0.794417	0.0441402						ENSG00000231101	2.73268	0.0441586		ENSG00000080709	1.1585	0.00484284		ENSG00000115738	1.08237	0.0378696										ENSG00000168894	0.787683	0.0163401
			ENSG00000169271	3.38413	0.00174137										ENSG00000236964	Inf	0.0327947		ENSG00000164082	0.794449	0.0232714						ENSG00000184956	3.03415	0.0393258		ENSG00000153266	1.15981	0.032061		ENSG00000205664	1.08851	0.0169233										ENSG00000179431	0.792564	0.0432269
			ENSG00000223722	4.52253	0.02784										ENSG00000233743	Inf	0.0335406		ENSG00000136897	0.795419	0.0144528						ENSG00000163254	3.08556	0.0435496		ENSG00000105974	1.16518	0.0190951		ENSG00000005889	1.10232	0.0176375										ENSG00000134057	0.792812	0.0420232
															ENSG00000214935	Inf	0.0344729		ENSG00000073969	0.798756	0.0152139						ENSG00000234873	3.21988	0.0315876		ENSG00000149972	1.16977	0.0404672		ENSG00000120251	1.10417	0.00418313										ENSG00000177697	0.79337	0.0264425
															ENSG00000155428	Inf	0.0356125		ENSG00000001167	0.799216	0.0119768						ENSG00000227782	3.36469	0.0288983		ENSG00000164404	1.18875	0.0273869		ENSG00000176204	1.11993	0.0151098										ENSG00000203618	0.794657	0.0210506
															ENSG00000171794	Inf	0.0383843		ENSG00000169193	0.806758	0.0370541						ENSG00000229449	3.58331	0.0499787		ENSG00000164379	1.19111	0.0190288		ENSG00000048540	1.12818	0.00815762										ENSG00000154553	0.796367	0.0276085
															ENSG00000224385	Inf	0.044857		ENSG00000163485	0.810001	0.010288						ENSG00000227263	3.71241	0.0178602		ENSG00000022556	1.20889	0.012837		ENSG00000124766	1.14269	0.0283272										ENSG00000165389	0.797519	0.0370315
																			ENSG00000140450	0.811009	0.0172815						ENSG00000236214	3.73416	0.0199513		ENSG00000183715	1.21646	0.0288034		ENSG00000189337	1.14312	0.0241184										ENSG00000125968	0.798678	0.0212882
																			ENSG00000084628	0.811499	0.00636684						ENSG00000229134	3.73796	0.0451754		ENSG00000225847	1.23792	0.00643928		ENSG00000111913	1.14824	0.00601883										ENSG00000126215	0.802757	0.0497954
																			ENSG00000135333	0.813036	0.0135595						ENSG00000177468	3.76211	0.00546539		ENSG00000136153	1.24278	0.0100283		ENSG00000164418	1.14921	0.00494366										ENSG00000178026	0.802773	0.0399251
																			ENSG00000164180	0.817748	0.0405041						ENSG00000235694	4.04707	0.01142		ENSG00000170340	1.25549	0.0152145		ENSG00000179841	1.15144	0.0174641										ENSG00000179085	0.803238	0.0120295
																			ENSG00000187479	0.820742	0.0349887						ENSG00000229527	4.19819	0.0155557		ENSG00000242715	1.2771	0.0119781		ENSG00000161642	1.16022	0.0115237										ENSG00000160113	0.805727	0.0270258
																			ENSG00000181029	0.821936	0.029252						ENSG00000236908	4.43066	0.0270143		ENSG00000164418	1.27748	0.00114211		ENSG00000001167	1.17011	0.0158718										ENSG00000177283	0.807324	0.0347868
																			ENSG00000111332	0.826101	0.0192968						ENSG00000228273	4.47517	0.00944027		ENSG00000151623	1.27877	0.0130688		ENSG00000188227	1.17567	0.0116669										ENSG00000099385	0.808976	0.0207896
																			ENSG00000144460	0.82708	0.027769						ENSG00000236707	6.97723	0.000604154		ENSG00000100065	1.29536	0.0485976		ENSG00000197385	1.19971	0.0377601										ENSG00000185909	0.811032	0.044716
																			ENSG00000082196	0.832931	0.0470045						ENSG00000235531	7.37265	0.0140803		ENSG00000189337	1.29696	0.00864359		ENSG00000157368	1.2038	0.0413402										ENSG00000142684	0.81549	0.0262234
																			ENSG00000178904	0.846883	0.023994						ENSG00000224461	Inf	0.000101853		ENSG00000203499	1.30146	0.0280001		ENSG00000152784	1.21096	0.00675171										ENSG00000136371	0.817017	0.0329565
																			ENSG00000173406	0.852594	0.00711058						ENSG00000228752	Inf	0.012684		ENSG00000167306	1.32468	0.0108134		ENSG00000100065	1.22991	0.0382243										ENSG00000137133	0.817822	0.0210098
																			ENSG00000143162	0.854327	0.00438074						ENSG00000198145	Inf	0.0128443		ENSG00000135205	1.34597	0.0348127		ENSG00000179520	1.23567	0.0361078										ENSG00000205220	0.817937	0.0264386
																			ENSG00000088766	0.859492	0.00941267						ENSG00000212801	Inf	0.025608		ENSG00000212988	1.3642	0.0447028		ENSG00000099139	1.24091	0.0427057										ENSG00000172922	0.819089	0.0216839
																			ENSG00000100314	0.866042	0.0409991						ENSG00000172410	Inf	0.0281276		ENSG00000182568	1.3728	0.0214505		ENSG00000030419	1.25002	0.0374417										ENSG00000142694	0.819313	0.0347338
																			ENSG00000188394	0.875272	0.00965021						ENSG00000226452	Inf	0.0339693		ENSG00000099139	1.3918	0.00639587		ENSG00000182568	1.25955	0.00450981										ENSG00000123353	0.819541	0.0327876
																			ENSG00000182255	0.877342	0.029633						ENSG00000215215	Inf	0.0366596		ENSG00000066735	1.39939	0.0236534		ENSG00000136153	1.26209	0.0219208										ENSG00000100060	0.824735	0.0412681
																			ENSG00000109956	0.879323	0.0416855						ENSG00000233468	Inf	0.0389951		ENSG00000115738	1.415	0.00998916		ENSG00000108018	1.26316	0.0456506										ENSG00000185043	0.8248	0.0342755
																			ENSG00000168959	0.888899	0.04843						ENSG00000233552	Inf	0.0478518		ENSG00000181495	1.41828	0.0444969		ENSG00000163873	1.26937	0.0456435										ENSG00000183840	0.825449	0.0311169
																			ENSG00000215717	0.893114	0.00559084										ENSG00000157368	1.45017	0.0131782		ENSG00000147724	1.28188	0.00902953										ENSG00000205664	0.82905	0.0260464
																			ENSG00000198964	0.89381	0.0266195										ENSG00000184697	1.46839	0.00342992		ENSG00000156427	1.29152	0.0450519										ENSG00000108830	0.831074	0.023093
																			ENSG00000144369	0.898794	0.00839094										ENSG00000153234	1.47731	0.0365612		ENSG00000183960	1.31243	0.0170155										ENSG00000099203	0.836851	0.0225198
																			ENSG00000180233	0.899849	0.0153207										ENSG00000198963	1.49105	0.0100792		ENSG00000130544	1.3355	0.0124729										ENSG00000100802	0.840713	0.0363405
																			ENSG00000165617	0.905889	0.0292392										ENSG00000077063	1.49976	0.0094579		ENSG00000106546	1.34709	0.0412995										ENSG00000139921	0.841985	0.0369404
																			ENSG00000213934	0.912729	0.025299										ENSG00000189108	1.51566	0.0113939		ENSG00000198221	1.3607	0.00229473										ENSG00000124006	0.842511	0.0235823
																			ENSG00000169282	0.913055	0.0433724										ENSG00000127152	1.539	0.0349806		ENSG00000189108	1.38515	0.0126608										ENSG00000169964	0.844459	0.0267973
																			ENSG00000198034	0.919094	0.0159771										ENSG00000119508	1.58454	0.00680737		ENSG00000170340	1.39274	0.00518416										ENSG00000166946	0.846368	0.0385299
																			ENSG00000136141	0.922829	0.0469029										ENSG00000204597	1.64534	0.0301622		ENSG00000077063	1.3993	0.00197326										ENSG00000006015	0.848202	0.0106202
																			ENSG00000161970	0.924075	0.0215868										ENSG00000075426	1.66268	0.0155562		ENSG00000171451	1.43535	0.0049932										ENSG00000143771	0.852118	0.0377711
																			ENSG00000121297	0.925026	0.0224763										ENSG00000215101	1.66407	0.0415642		ENSG00000175155	1.44354	0.0194251										ENSG00000198937	0.855056	0.0122596
																			ENSG00000006757	0.92767	0.0185971										ENSG00000106546	1.66495	0.00812319		ENSG00000078269	1.46945	0.00957453										ENSG00000170917	0.855275	0.0427573
																			ENSG00000177182	0.932928	0.00547873										ENSG00000186369	1.70026	0.00553903		ENSG00000198963	1.50446	0.00278398										ENSG00000100911	0.857911	0.0271322
																			ENSG00000149571	0.933338	0.00388559										ENSG00000218761	1.81471	0.00250749		ENSG00000153234	1.54231	0.0100929										ENSG00000109255	0.860048	0.0286829
																			ENSG00000203877	0.934152	0.0206402										ENSG00000188022	1.92473	0.0126344		ENSG00000181495	1.54919	0.0480016										ENSG00000010626	0.868226	0.0260618
																			ENSG00000158050	0.940111	0.027915										ENSG00000204174	2.03268	0.0212197		ENSG00000168329	1.6518	0.00465023										ENSG00000090013	0.872494	0.0203694
																			ENSG00000107738	0.941189	0.040599										ENSG00000183734	2.04572	0.000655998		ENSG00000113389	1.66387	0.0399028										ENSG00000198680	0.874555	0.0205178
																			ENSG00000144476	0.947229	0.00241366										ENSG00000232386	2.14361	0.00400631		ENSG00000127152	1.69231	0.0162219										ENSG00000168884	0.874996	0.0380912
																			ENSG00000205138	0.94753	0.0270731										ENSG00000120669	2.23233	0.000687784		ENSG00000183734	1.71655	0.0098449										ENSG00000103202	0.876518	0.00810165
																			ENSG00000163710	0.951763	0.0399241										ENSG00000164270	2.43045	0.0451398		ENSG00000188517	1.79994	0.00958501										ENSG00000165233	0.879365	0.026867
																			ENSG00000179598	0.955607	0.034219										ENSG00000112773	2.46179	0.00472088		ENSG00000120669	1.95586	0.00742978										ENSG00000112559	0.879509	0.0184193
																			ENSG00000162783	0.957933	0.0244224										ENSG00000224454	2.46884	0.0402581		ENSG00000230778	1.99961	0.008098										ENSG00000185614	0.879869	0.0390317
																			ENSG00000176595	0.960823	0.0388764										ENSG00000236138	2.48017	0.00588713		ENSG00000213850	2.45829	0.0445756										ENSG00000172260	0.880843	0.0355801
																			ENSG00000127241	0.968737	0.0443786										ENSG00000088002	2.54334	0.00928398		ENSG00000229585	3.51351	0.0496907										ENSG00000028116	0.885826	0.0404285
																			ENSG00000135324	0.970352	0.0341769										ENSG00000217258	2.55458	0.00594822		ENSG00000237925	Inf	0.017862										ENSG00000119403	0.888615	0.0453336
																			ENSG00000129595	0.970457	0.0205206										ENSG00000196711	2.58043	0.0263597		ENSG00000223818	Inf	0.0494912										ENSG00000187049	0.891767	0.0246669
																			ENSG00000111859	0.975487	0.00787511										ENSG00000241794	2.82865	0.0204586														ENSG00000156384	0.897965	0.042026
																			ENSG00000074590	0.97766	0.0109457										ENSG00000196436	2.92205	0.0192518														ENSG00000152284	0.898534	0.0403436
																			ENSG00000182578	0.984351	0.0465901										ENSG00000212900	3.66631	0.0271541														ENSG00000197982	0.902502	0.0440019
																			ENSG00000106392	0.989801	0.00991903										ENSG00000227174	4.40029	0.0276874														ENSG00000164237	0.90281	0.0198322
																			ENSG00000234212	0.996913	0.011945										ENSG00000237362	4.60028	0.0247391														ENSG00000225223	0.906402	0.0185553
																			ENSG00000186940	1.0187	0.0335675																										ENSG00000164611	0.913114	0.022606
																			ENSG00000144655	1.01938	0.0171092																										ENSG00000173272	0.9145	0.00419529
																			ENSG00000186231	1.02732	0.0323288																										ENSG00000162755	0.91948	0.0310502
																			ENSG00000218336	1.0318	0.00397717																										ENSG00000170779	0.920162	0.0124239
																			ENSG00000104044	1.03232	0.0231576																										ENSG00000186603	0.924503	0.0424855
																			ENSG00000133302	1.03368	0.00680951																										ENSG00000198546	0.926216	0.0128589
																			ENSG00000197329	1.03986	0.0245956																										ENSG00000205078	0.926887	0.0426872
																			ENSG00000126861	1.04118	0.00262297																										ENSG00000182718	0.938727	0.0250604
																			ENSG00000123009	1.04738	0.0402006																										ENSG00000125462	0.942458	0.047402
																			ENSG00000203618	1.0543	0.0135403																										ENSG00000119326	0.943307	0.0393543
																			ENSG00000169174	1.06704	0.00832366																										ENSG00000031691	0.943661	0.0421583
																			ENSG00000188064	1.07846	0.000896597																										ENSG00000118508	0.944574	0.0151661
																			ENSG00000203634	1.0802	0.017957																										ENSG00000092841	0.944803	0.015983
																			ENSG00000165457	1.08149	0.0175809																										ENSG00000090266	0.949298	0.00515472
																			ENSG00000048540	1.0968	0.000197488																										ENSG00000224877	0.953136	0.00917571
																			ENSG00000095970	1.09964	0.0166251																										ENSG00000229809	0.957429	0.0111489
																			ENSG00000146677	1.10008	0.0014507																										ENSG00000177854	0.961271	0.0101414
																			ENSG00000110876	1.10679	0.037767																										ENSG00000186862	0.963828	0.0431534
																			ENSG00000162630	1.109	0.0094402																										ENSG00000182103	0.966349	0.0376452
																			ENSG00000196562	1.10937	0.00442419																										ENSG00000169020	0.967935	0.025997
																			ENSG00000133121	1.12333	0.00881092																										ENSG00000243449	0.968814	0.0123555
																			ENSG00000173926	1.13764	0.00965585																										ENSG00000165175	0.975149	0.00482371
																			ENSG00000155659	1.14405	0.00612182																										ENSG00000164972	0.983517	0.0383206
																			ENSG00000163686	1.14737	0.000442346																										ENSG00000064961	0.986234	0.00985529
																			ENSG00000205664	1.15059	0.00588771																										ENSG00000125458	0.988796	0.00717579
																			ENSG00000157368	1.15211	0.0411622																										ENSG00000233276	0.989226	0.0243758
																			ENSG00000128254	1.17227	0.0171291																										ENSG00000083807	0.991931	0.0318392
																			ENSG00000179673	1.20063	0.0155996																										ENSG00000141401	0.994267	0.0429717
																			ENSG00000181631	1.20997	0.0489826																										ENSG00000171604	0.997717	0.00632616
																			ENSG00000166603	1.22725	0.029353																										ENSG00000106003	1.00058	0.0282599
																			ENSG00000011600	1.23333	0.00175003																										ENSG00000214274	1.00182	0.0408251
																			ENSG00000233913	1.23413	0.00183444																										ENSG00000142856	1.00302	0.0489369
																			ENSG00000132965	1.24103	0.0337744																										ENSG00000181350	1.01425	0.0230831
																			ENSG00000169085	1.24372	0.000813326																										ENSG00000100526	1.01714	0.0260809
																			ENSG00000126860	1.24764	0.0475948																										ENSG00000118231	1.01756	0.00849739
																			ENSG00000145632	1.24764	0.000729197																										ENSG00000205138	1.02005	0.00289824
																			ENSG00000182022	1.25302	0.000150134																										ENSG00000167969	1.0257	0.00333096
																			ENSG00000204183	1.26841	0.034673																										ENSG00000203760	1.02846	0.00628534
																			ENSG00000166106	1.27984	0.0235418																										ENSG00000130748	1.03112	0.00714212
																			ENSG00000132825	1.28286	0.0159799																										ENSG00000196966	1.03332	0.0449614
																			ENSG00000215475	1.28845	0.0388869																										ENSG00000134363	1.04001	0.0158669
																			ENSG00000205279	1.28907	0.0402546																										ENSG00000179862	1.04532	0.0138391
																			ENSG00000185477	1.31169	0.00241957																										ENSG00000074219	1.04835	0.0123031
																			ENSG00000148344	1.32048	0.00228795																										ENSG00000160446	1.05309	0.0471352
																			ENSG00000176273	1.33197	0.0384744																										ENSG00000169738	1.05671	0.00390534
																			ENSG00000162511	1.33645	0.00153426																										ENSG00000167543	1.05719	0.00442342
																			ENSG00000205246	1.33969	0.000277357																										ENSG00000128602	1.07226	0.0151105
																			ENSG00000110324	1.34391	0.0432899																										ENSG00000213719	1.0732	0.00325988
																			ENSG00000119508	1.34525	0.00270962																										ENSG00000122952	1.07724	0.00976707
																			ENSG00000180269	1.3615	0.0147824																										ENSG00000166407	1.08022	0.0416836
																			ENSG00000101327	1.36964	0.00126529																										ENSG00000168078	1.08119	0.0497924
																			ENSG00000172209	1.37504	0.0150732																										ENSG00000215386	1.08537	0.0433128
																			ENSG00000137033	1.37862	0.0152369																										ENSG00000181458	1.0862	0.0252744
																			ENSG00000183734	1.38156	0.0137351																										ENSG00000134222	1.08643	0.00833621
																			ENSG00000184709	1.38372	0.0263939																										ENSG00000104983	1.08783	0.0188108
																			ENSG00000115461	1.3845	0.0229525																										ENSG00000171551	1.08883	0.0281147
																			ENSG00000180875	1.39262	0.000729041																										ENSG00000232427	1.09036	0.00500543
																			ENSG00000137747	1.40184	0.0377978																										ENSG00000128228	1.09364	0.00406197
																			ENSG00000197705	1.46122	5.9628e-05																										ENSG00000035499	1.09369	0.0417989
																			ENSG00000231893	1.47687	0.000187873																										ENSG00000183336	1.09399	0.0352215
																			ENSG00000214485	1.47911	0.00151905																										ENSG00000213689	1.09757	0.0113718
																			ENSG00000124399	1.48033	0.022717																										ENSG00000198585	1.09935	0.0215439
																			ENSG00000104611	1.48919	0.0183256																										ENSG00000197989	1.10099	0.030297
																			ENSG00000125965	1.4936	0.0106758																										ENSG00000177045	1.10101	0.0430429
																			ENSG00000226138	1.50226	0.00862365																										ENSG00000080986	1.10288	0.0440185
																			ENSG00000228835	1.53409	0.000143745																										ENSG00000136982	1.10428	0.0257626
																			ENSG00000115738	1.54215	1.13428e-07																										ENSG00000103254	1.10469	0.00383478
																			ENSG00000170340	1.54422	0.00152677																										ENSG00000101773	1.10558	0.0224273
																			ENSG00000142178	1.55582	0.00356403																										ENSG00000125520	1.10933	0.00582162
																			ENSG00000157890	1.55998	0.0204053																										ENSG00000214143	1.11062	0.00691145
																			ENSG00000171051	1.56207	0.0122926																										ENSG00000121621	1.11146	0.0458161
																			ENSG00000144891	1.57924	0.0485666																										ENSG00000101412	1.11436	0.0232032
																			ENSG00000064300	1.60221	0.00272859																										ENSG00000181029	1.11636	0.00177786
																			ENSG00000070886	1.63593	0.00411126																										ENSG00000119640	1.11756	0.0127624
																			ENSG00000146070	1.63687	0.0428199																										ENSG00000131097	1.11876	0.0155337
																			ENSG00000180389	1.67567	0.00378181																										ENSG00000110492	1.12311	0.0211241
																			ENSG00000180730	1.68162	0.000152394																										ENSG00000106211	1.12328	0.036847
																			ENSG00000235807	1.71293	0.0094565																										ENSG00000155366	1.12563	0.00528971
																			ENSG00000171246	1.718	0.0204498																										ENSG00000163545	1.13178	0.0482609
																			ENSG00000132744	1.7222	0.00394776																										ENSG00000112333	1.1359	0.044526
																			ENSG00000060303	1.74534	5.96782e-05																										ENSG00000106689	1.13855	0.0187419
																			ENSG00000122254	1.78426	0.00846137																										ENSG00000100162	1.14213	0.0294548
																			ENSG00000171659	1.78535	0.00439889																										ENSG00000197191	1.14528	0.0263343
																			ENSG00000168329	1.80271	5.67042e-05																										ENSG00000169515	1.14896	0.00368388
																			ENSG00000184574	1.81585	0.0143102																										ENSG00000135046	1.14929	0.00692413
																			ENSG00000164112	1.82046	0.00720596																										ENSG00000112280	1.15212	0.0348783
																			ENSG00000213062	1.82448	0.00533275																										ENSG00000175643	1.16246	0.0284657
																			ENSG00000183160	1.833	0.00835293																										ENSG00000087884	1.16343	0.0225581
																			ENSG00000177822	1.91766	0.00126651																										ENSG00000188290	1.1654	0.00307513
																			ENSG00000146674	1.94167	2.41554e-06																										ENSG00000087077	1.16894	0.00352988
																			ENSG00000184261	1.94713	0.00679896																										ENSG00000238182	1.16902	0.0276232
																			ENSG00000224555	1.95363	0.0385996																										ENSG00000181784	1.17414	0.00864238
																			ENSG00000204791	1.97851	0.00163246																										ENSG00000128311	1.17699	0.00420759
																			ENSG00000169676	2.06633	0.00995576																										ENSG00000126790	1.18665	0.0272553
																			ENSG00000228696	2.46982	0.0316107																										ENSG00000160200	1.19166	0.0172315
																			ENSG00000172399	2.52353	0.0323716																										ENSG00000129521	1.19825	0.00928824
																			ENSG00000225163	2.58606	0.0196137																										ENSG00000172216	1.20295	0.0438748
																			ENSG00000205242	2.82991	0.032876																										ENSG00000148204	1.21132	0.0101653
																			ENSG00000111863	3.02355	0.0166735																										ENSG00000087903	1.21421	0.0291223
																			ENSG00000235466	3.39077	0.0267642																										ENSG00000104147	1.21586	0.0121327
																			ENSG00000185829	3.40514	0.00233652																										ENSG00000118418	1.22248	0.0213091
																			ENSG00000150681	3.7025	0.036821																										ENSG00000196890	1.22455	0.039872
																			ENSG00000225468	4.58855	0.0292834																										ENSG00000128591	1.23059	0.0204831
																																															ENSG00000176014	1.24304	0.00127863
																																															ENSG00000156381	1.25114	0.0266333
																																															ENSG00000010219	1.2573	0.0237939
																																															ENSG00000178150	1.25815	0.0323963
																																															ENSG00000163661	1.25881	0.0265358
																																															ENSG00000100968	1.26213	0.00871214
																																															ENSG00000115325	1.27431	0.01035
																																															ENSG00000161888	1.27563	0.0456211
																																															ENSG00000178821	1.27679	0.0384346
																																															ENSG00000103260	1.28066	0.00723348
																																															ENSG00000116985	1.28823	0.0481524
																																															ENSG00000176845	1.3077	0.0185296
																																															ENSG00000214217	1.30994	0.0385102
																																															ENSG00000144485	1.31055	0.000249328
																																															ENSG00000229415	1.31769	0.0449337
																																															ENSG00000164104	1.32005	0.0201586
																																															ENSG00000165948	1.33625	0.0151744
																																															ENSG00000223865	1.34246	0.0425458
																																															ENSG00000177674	1.34953	0.00311234
																																															ENSG00000184260	1.35694	0.00929743
																																															ENSG00000123219	1.36201	0.00546647
																																															ENSG00000166803	1.36639	0.00491878
																																															ENSG00000138587	1.36958	0.0100462
																																															ENSG00000158423	1.36998	0.0156008
																																															ENSG00000144857	1.37434	0.0224836
																																															ENSG00000126453	1.37929	0.0264612
																																															ENSG00000243364	1.39015	0.016955
																																															ENSG00000173947	1.39299	0.0474735
																																															ENSG00000130413	1.40255	0.0140341
																																															ENSG00000099958	1.41736	0.0183605
																																															ENSG00000123975	1.42516	0.000354345
																																															ENSG00000168589	1.43566	0.0204898
																																															ENSG00000197921	1.43725	0.00462557
																																															ENSG00000108504	1.43857	0.0332532
																																															ENSG00000185088	1.44052	0.0369767
																																															ENSG00000223908	1.45053	0.043819
																																															ENSG00000106341	1.471	0.0314287
																																															ENSG00000139352	1.47234	0.0435155
																																															ENSG00000206417	1.48112	0.0231927
																																															ENSG00000141682	1.51011	0.0454768
																																															ENSG00000198374	1.51067	0.0472094
																																															ENSG00000172426	1.53674	0.0110612
																																															ENSG00000221887	1.55623	0.0402743
																																															ENSG00000064199	1.56498	0.00963462
																																															ENSG00000137463	1.58937	0.0490077
																																															ENSG00000231215	1.59081	0.0259973
																																															ENSG00000119919	1.60005	0.0487753
																																															ENSG00000233927	1.6059	0.0286343
																																															ENSG00000119632	1.63963	0.000462871
																																															ENSG00000167550	1.65403	0.0489606
																																															ENSG00000184451	1.67206	0.0102818
																																															ENSG00000234409	1.69398	0.0234424
																																															ENSG00000205432	1.7068	0.0271556
																																															ENSG00000213347	1.7096	0.0310972
																																															ENSG00000229095	1.72027	0.0114389
																																															ENSG00000006047	1.72425	0.0451512
																																															ENSG00000164708	1.75536	0.0412254
																																															ENSG00000129474	1.76795	0.00486492
																																															ENSG00000214456	1.77133	0.0230634
																																															ENSG00000196787	1.7756	0.00256404
																																															ENSG00000182257	1.783	0.0107697
																																															ENSG00000196532	1.81801	0.0107778
																																															ENSG00000197153	1.83645	0.00908297
																																															ENSG00000197826	1.84681	0.0454045
																																															ENSG00000122735	1.85453	0.0195128
																																															ENSG00000137691	1.89799	0.000536345
																																															ENSG00000156689	1.90742	0.0435366
																																															ENSG00000106483	1.92041	0.036124
																																															ENSG00000147889	1.9412	0.0303425
																																															ENSG00000182310	1.9948	0.0202531
																																															ENSG00000176387	1.99529	0.0380976
																																															ENSG00000144119	2.01397	0.0125671
																																															ENSG00000145491	2.01461	0.019349
																																															ENSG00000170161	2.07534	0.000469346
																																															ENSG00000112727	2.10867	0.0158846
																																															ENSG00000157856	2.11465	0.0472952
																																															ENSG00000169704	2.11833	0.0233192
																																															ENSG00000188921	2.17509	0.0435458
																																															ENSG00000182572	2.18898	0.00115458
																																															ENSG00000105479	2.19953	0.0440137
																																															ENSG00000104901	2.22834	0.00583442
																																															ENSG00000141294	2.24556	0.0330676
																																															ENSG00000173557	2.27493	0.0394972
																																															ENSG00000196226	2.30636	0.026415
																																															ENSG00000184709	2.31842	0.000654893
																																															ENSG00000066185	2.34691	0.0154232
																																															ENSG00000167858	2.35794	0.0195984
																																															ENSG00000189157	2.38135	0.0258743
																																															ENSG00000188523	2.39137	0.0253932
																																															ENSG00000124693	2.39915	0.00760998
																																															ENSG00000236939	2.40563	0.0434587
																																															ENSG00000204323	2.44711	0.0293137
																																															ENSG00000167646	2.47525	0.000611616
																																															ENSG00000236363	2.48343	0.0174319
																																															ENSG00000184357	2.50589	0.00186959
																																															ENSG00000235948	2.65275	0.0296456
																																															ENSG00000129654	2.65753	0.00288669
																																															ENSG00000105519	2.68498	0.0434858
																																															ENSG00000185681	2.75293	0.0233495
																																															ENSG00000165215	2.80296	0.0480918
																																															ENSG00000178458	2.81939	0.000835769
																																															ENSG00000213777	2.83502	0.0459256
																																															ENSG00000169900	2.86071	0.0388006
																																															ENSG00000136327	2.89192	0.0163733
																																															ENSG00000154099	2.92041	0.0300788
																																															ENSG00000137473	2.92665	0.0121904
																																															ENSG00000153789	3.07347	0.00198696
																																															ENSG00000172460	3.16747	0.0471006
																																															ENSG00000164007	3.18747	0.0470739
																																															ENSG00000179813	3.22283	0.0274946
																																															ENSG00000088002	3.23661	0.0443607
																																															ENSG00000228580	3.25759	0.00882024
																																															ENSG00000152611	3.31313	0.00983029
																																															ENSG00000224022	3.33129	0.0279076
																																															ENSG00000157330	3.36619	0.0356195
																																															ENSG00000186973	3.38395	0.0386181
																																															ENSG00000186471	3.52228	0.0115434
																																															ENSG00000163958	3.54703	0.023657
																																															ENSG00000225844	3.55589	0.0237142
																																															ENSG00000229783	3.58608	0.0419443
																																															ENSG00000213085	3.71751	0.00657182
																																															ENSG00000238105	4.00678	0.0397356
																																															ENSG00000185674	4.02634	0.0386181
																																															ENSG00000183644	4.06859	0.0187748
																																															ENSG00000165269	4.26978	0.0352055
																																															ENSG00000237097	4.27529	0.0349425
																																															ENSG00000153347	4.32037	0.00640603
																																															ENSG00000145642	4.73928	0.0475405
																																															ENSG00000223862	4.91465	0.00156844
																																															ENSG00000163526	Inf	0.00385124
																																															ENSG00000225607	Inf	0.0130478
																																															ENSG00000121351	Inf	0.0192805
																																															ENSG00000212700	Inf	0.0417064
