# Supplementary material for: Sex Biased Gene Expression Profiling of Human Brains at Major Developmental Stages
Source: Sci Rep. 2016 Feb 16;6:21181. doi: 10.1038/srep21181 (PMC4754746; doi:10.1038/srep21181)
Supplement: Supplementary Dataset 3 [file srep21181-s4.xls]

## Sheet: Male_biased
Supplementary Table 3. Male biased expression genes between brain region at early childhood stage.
A1C				AMY				CBC				DFC				HIP				ITC				MD				MFC			OFC				S1C				STC				STR				V1C
Ensembl Gene ID	log2FoldChange	pval		Ensembl Gene ID	log2FoldChange	pval		Ensembl Gene ID	log2FoldChange	pval		Ensembl Gene ID	log2FoldChange	pval		Ensembl Gene ID	log2FoldChange	pval		Ensembl Gene ID	log2FoldChange	pval		Ensembl Gene ID	log2FoldChange	pval		Ensembl Gene ID	log2FoldChange	pval	Ensembl Gene ID	log2FoldChange	pval		Ensembl Gene ID	log2FoldChange	pval		Ensembl Gene ID	log2FoldChange	pval		Ensembl Gene ID	log2FoldChange	pval		Ensembl Gene ID	log2FoldChange	pval
ENSG00000129824	1.15229e-15	#NAME?		ENSG00000129824	1.51265e-14	#NAME?		ENSG00000129824	4.584e-31	#NAME?		ENSG00000129824	5.27734e-12	#NAME?		ENSG00000129824	7.66859e-13	#NAME?		ENSG00000129824	2.44688e-21	#NAME?		ENSG00000129824	2.52159e-23	#NAME?		ENSG00000129824	1.667e-13	#NAME?	ENSG00000226278	2.06398e-08	#NAME?		ENSG00000237973	0.0254723	-1.91263		ENSG00000129824	6.69188e-19	#NAME?		ENSG00000129824	5.15421e-19	#NAME?		ENSG00000129824	7.0618e-19	#NAME?
ENSG00000226278	9.53671e-12	#NAME?		ENSG00000251037	2.42532e-10	#NAME?		ENSG00000213318	2.40499e-19	#NAME?		ENSG00000200795	0.0251138	#NAME?		ENSG00000213318	4.7112e-08	#NAME?		ENSG00000226278	8.87077e-07	#NAME?		ENSG00000226278	0.0243769	#NAME?		ENSG00000226278	0.000623053	#NAME?	ENSG00000213318	1.27904e-07	#NAME?		ENSG00000163682	0.0334067	-2.17017		ENSG00000226278	1.93737e-05	#NAME?		ENSG00000213318	2.51362e-11	#NAME?		ENSG00000226278	0.000115423	#NAME?
ENSG00000213318	1.71385e-10	#NAME?		ENSG00000213318	2.52974e-10	#NAME?		ENSG00000251037	5.86911e-18	#NAME?		ENSG00000251037	3.79053e-07	#NAME?		ENSG00000226278	0.00348271	#NAME?		ENSG00000251037	6.7938e-11	#NAME?		ENSG00000213318	8.28224e-13	#NAME?		ENSG00000251037	7.7327e-08	#NAME?	ENSG00000251037	1.30605e-07	#NAME?		ENSG00000158164	0.0406751	-2.66558		ENSG00000251037	4.4902e-11	#NAME?		ENSG00000251037	1.15873e-06	#NAME?		ENSG00000213318	8.43298e-11	#NAME?
ENSG00000251037	9.4836e-10	#NAME?		ENSG00000226278	0.0111367	#NAME?		ENSG00000067048	7.81607e-15	#NAME?		ENSG00000213318	7.92992e-08	#NAME?		ENSG00000251037	1.83538e-07	#NAME?		ENSG00000213318	1.01505e-12	#NAME?		ENSG00000251037	2.43499e-11	#NAME?		ENSG00000213318	2.53282e-07	#NAME?	ENSG00000067048	1.40624e-05	#NAME?		ENSG00000099984	0.0208318	-3.41562		ENSG00000213318	2.36657e-10	#NAME?		ENSG00000201229	0.0437516	#NAME?		ENSG00000251037	4.4316e-10	#NAME?
ENSG00000067048	6.41085e-07	#NAME?		ENSG00000067048	2.22207e-07	#NAME?		ENSG00000012817	5.65315e-09	#NAME?		ENSG00000199568	0.0454141	#NAME?		ENSG00000067048	5.65205e-06	#NAME?		ENSG00000067048	1.26282e-08	#NAME?		ENSG00000067048	2.72905e-09	#NAME?		ENSG00000067048	1.26186e-05	#NAME?	ENSG00000165246	0.000178006	#NAME?		ENSG00000202477	0.0310748	-3.54076		ENSG00000067048	4.10467e-09	#NAME?		ENSG00000239039	0.018672	#NAME?		ENSG00000067048	3.1346e-09	#NAME?
ENSG00000198692	3.84814e-05	#NAME?		ENSG00000198692	4.04229e-06	#NAME?		ENSG00000226278	0.00258763	#NAME?		ENSG00000067048	2.51686e-05	#NAME?		ENSG00000198692	3.6233e-05	#NAME?		ENSG00000198692	1.29051e-07	#NAME?		ENSG00000198692	4.99029e-09	#NAME?		ENSG00000202477	0.0462468	#NAME?	ENSG00000198692	0.000310665	#NAME?		ENSG00000204894	0.00245246	-5.0104		ENSG00000198692	1.88354e-08	#NAME?		ENSG00000067048	9.37596e-07	#NAME?		ENSG00000099715	4.78923e-05	#NAME?
ENSG00000165246	4.466e-05	#NAME?		ENSG00000165246	7.82941e-06	#NAME?		ENSG00000233864	8.28476e-10	#NAME?		ENSG00000242927	0.00665484	#NAME?		ENSG00000165246	6.13109e-05	#NAME?		ENSG00000233864	6.05795e-07	#NAME?		ENSG00000114374	1.2118e-07	#NAME?		ENSG00000198692	0.000164647	#NAME?	ENSG00000012817	0.000367157	#NAME?		ENSG00000228078	0.0301301	-6.39899		ENSG00000165246	3.8068e-07	#NAME?		ENSG00000198692	5.19953e-06	#NAME?		ENSG00000012817	1.23704e-06	#NAME?
ENSG00000012817	0.000167783	#NAME?		ENSG00000221288	0.00366624	#NAME?		ENSG00000114374	2.62627e-07	#NAME?		ENSG00000198692	7.96259e-05	#NAME?		ENSG00000233864	0.000325984	#NAME?		ENSG00000165246	6.31042e-07	#NAME?		ENSG00000233864	1.76868e-07	#NAME?		ENSG00000165246	0.000197179	#NAME?	ENSG00000233864	0.000869082	#NAME?		ENSG00000226278	1.73023e-06	-6.86629		ENSG00000233864	7.84708e-07	#NAME?		ENSG00000165246	1.03653e-05	#NAME?		ENSG00000165246	1.55898e-06	#NAME?
ENSG00000233864	0.000380576	#NAME?		ENSG00000012817	3.92759e-05	#NAME?		ENSG00000176728	1.15246e-07	#NAME?		ENSG00000200879	0.00467515	#NAME?		ENSG00000012817	0.000780731	#NAME?		ENSG00000099715	0.00035829	#NAME?		ENSG00000165246	2.49411e-07	#NAME?		ENSG00000233864	0.000240587	#NAME?	ENSG00000099715	0.0332807	#NAME?		ENSG00000219951	0.0192509	-7.11774		ENSG00000099715	9.86371e-05	#NAME?		ENSG00000154620	0.000136748	#NAME?		ENSG00000114374	2.03857e-06	#NAME?
ENSG00000238917	0.0484088	#NAME?		ENSG00000233864	8.31405e-05	#NAME?		ENSG00000243209	2.09121e-07	#NAME?		ENSG00000165246	0.000307785	#NAME?		ENSG00000114374	0.00242194	#NAME?		ENSG00000012817	4.2201e-06	#NAME?		ENSG00000154620	3.64714e-07	#NAME?		ENSG00000099715	0.00691147	#NAME?	ENSG00000114374	0.00178404	#NAME?		ENSG00000225972	0.0045712	-8.98185		ENSG00000114374	3.14459e-06	#NAME?		ENSG00000099749	0.000161514	#NAME?		ENSG00000198692	2.83105e-06	#NAME?
ENSG00000238890	0.00110063	#NAME?		ENSG00000238622	0.00651478	#NAME?		ENSG00000198692	2.67826e-07	#NAME?		ENSG00000012817	0.000524179	#NAME?		ENSG00000207159	0.0244447	#NAME?		ENSG00000114374	6.762e-06	#NAME?		ENSG00000012817	6.23287e-07	#NAME?		ENSG00000012817	0.000656625	#NAME?	ENSG00000154620	0.00539854	#NAME?		ENSG00000129824	2.64755e-10	#NAME?		ENSG00000012817	3.44275e-06	#NAME?		ENSG00000243209	0.000181673	#NAME?		ENSG00000233864	3.29417e-06	#NAME?
ENSG00000202142	0.000532153	#NAME?		ENSG00000154620	0.000354049	#NAME?		ENSG00000067646	1.11367e-06	#NAME?		ENSG00000233864	0.000466701	#NAME?		ENSG00000243209	0.00363559	#NAME?		ENSG00000154620	0.000116872	#NAME?		ENSG00000259187	0.00371827	#NAME?		ENSG00000114374	0.000659184	#NAME?	ENSG00000243209	0.00949572	#NAME?		ENSG00000213318	5.672e-07	#NAME?		ENSG00000154620	1.17878e-05	#NAME?		ENSG00000012817	0.000206599	#NAME?		ENSG00000154620	0.000171735	#NAME?
ENSG00000114374	0.000548726	#NAME?		ENSG00000114374	0.0003981	#NAME?		ENSG00000165246	1.52932e-06	#NAME?		ENSG00000099715	0.00728872	#NAME?		ENSG00000067646	0.00794507	#NAME?		ENSG00000223259	0.000183396	#NAME?		ENSG00000243209	3.95782e-05	#NAME?		ENSG00000251795	0.00333898	#NAME?	ENSG00000067646	0.0126037	#NAME?		ENSG00000251037	6.45768e-07	#NAME?		ENSG00000243209	2.25628e-05	#NAME?		ENSG00000254341	0.00166065	#NAME?		ENSG00000243209	0.000582558	#NAME?
ENSG00000243209	0.000919046	#NAME?		ENSG00000099715	0.00539742	#NAME?		ENSG00000099749	5.55124e-06	#NAME?		ENSG00000114374	0.00101452	#NAME?		ENSG00000099749	0.00869359	#NAME?		ENSG00000243209	0.00019107	#NAME?		ENSG00000099749	3.97916e-05	#NAME?		ENSG00000154620	0.00638538	#NAME?	ENSG00000099749	0.0215914	#NAME?		ENSG00000067048	4.35615e-05	#NAME?		ENSG00000099749	0.000116051	#NAME?		ENSG00000201719	0.00226784	#NAME?		ENSG00000067646	0.00124272	#NAME?
ENSG00000221491	0.0298597	#NAME?		ENSG00000243209	0.000910527	#NAME?		ENSG00000199673	0.0418917	#NAME?		ENSG00000206799	0.0167989	#NAME?		ENSG00000099715	0.0246271	#NAME?		ENSG00000200534	0.0068415	#NAME?		ENSG00000252310	0.0346291	#NAME?		ENSG00000243209	0.0270282	#NAME?	ENSG00000176728	0.0229423	#NAME?		ENSG00000200253	0.0157599	#NAME?		ENSG00000176728	0.000325385	#NAME?		ENSG00000233864	0.000685849	#NAME?		ENSG00000241760	0.0110629	#NAME?
ENSG00000154620	0.00295601	#NAME?		ENSG00000099749	0.00127559	#NAME?		ENSG00000183878	5.64799e-05	#NAME?		ENSG00000206838	0.0114468	#NAME?		ENSG00000221069	0.0302038	#NAME?		ENSG00000099749	0.000664081	#NAME?		ENSG00000067646	0.00107966	#NAME?		ENSG00000252643	0.0347499	#NAME?	ENSG00000201778	0.0455119	#NAME?		ENSG00000198692	0.000427919	#NAME?		ENSG00000067646	0.000385924	#NAME?		ENSG00000114374	0.000980826	#NAME?		ENSG00000243157	0.0336426	#NAME?
ENSG00000196436	0.0423566	#NAME?		ENSG00000200792	0.018726	#NAME?		ENSG00000154620	0.000156706	#NAME?		ENSG00000154620	0.00404849	#NAME?		ENSG00000183878	0.0414594	#NAME?		ENSG00000067646	0.00114295	#NAME?		ENSG00000206159	0.00775878	#NAME?		ENSG00000233271	0.0359483	#NAME?	ENSG00000129824	2.53e-11	-9.05469		ENSG00000012817	0.000443107	#NAME?		ENSG00000207421	0.00107081	#NAME?		ENSG00000067646	0.00342858	#NAME?		ENSG00000099749	0.00321476	#NAME?
ENSG00000206653	0.00373972	#NAME?		ENSG00000067646	0.00378162	#NAME?		ENSG00000259187	0.0420057	#NAME?		ENSG00000243209	0.00444495	#NAME?		ENSG00000254353	0.0457362	#NAME?		ENSG00000206602	0.036496	#NAME?		ENSG00000241875	0.00876583	#NAME?		ENSG00000067646	0.037442	#NAME?	ENSG00000225972	0.0409015	-7.38016		ENSG00000165246	0.000604187	#NAME?		ENSG00000238922	0.00121794	#NAME?		ENSG00000253007	0.00492028	#NAME?		ENSG00000176728	0.00403376	#NAME?
ENSG00000099749	0.00464942	#NAME?		ENSG00000176728	0.00486792	#NAME?		ENSG00000131002	0.00108771	#NAME?		ENSG00000206956	0.0263614	#NAME?		ENSG00000225972	0.0233581	-7.57659		ENSG00000238910	0.00608465	#NAME?		ENSG00000176728	0.0145897	#NAME?		ENSG00000201440	0.0407092	#NAME?	ENSG00000204894	3.23158e-06	-5.74405		ENSG00000099715	0.00992559	#NAME?		ENSG00000251913	0.0102674	#NAME?		ENSG00000207375	0.0462898	#NAME?		ENSG00000238910	0.0286138	#NAME?
ENSG00000067646	0.00543003	#NAME?		ENSG00000207088	0.0116707	#NAME?		ENSG00000252155	0.0040084	#NAME?		ENSG00000176728	0.00614116	#NAME?		ENSG00000154620	0.00613413	-4.77785		ENSG00000208342	0.00156227	#NAME?		ENSG00000230697	0.0171921	#NAME?		ENSG00000176728	0.0438751	#NAME?	ENSG00000200418	0.0302908	-5.0301		ENSG00000233864	0.00101274	#NAME?		ENSG00000238650	0.0174193	#NAME?		ENSG00000183878	0.0257345	#NAME?		ENSG00000200785	0.0381739	#NAME?
ENSG00000228930	0.00593384	#NAME?		ENSG00000221595	0.0484315	#NAME?		ENSG00000251835	0.00803985	#NAME?		ENSG00000099749	0.00791688	#NAME?		ENSG00000259603	0.0498745	-3.53529		ENSG00000176728	0.00185141	#NAME?		ENSG00000221531	0.0275498	#NAME?		ENSG00000197575	0.0259713	-1.13531	ENSG00000219951	0.0174046	-5.02479		ENSG00000114374	0.00105317	#NAME?		ENSG00000213934	0.0343403	#NAME?		ENSG00000200469	0.0299337	#NAME?		ENSG00000202354	0.0206732	#NAME?
ENSG00000251795	0.00626208	#NAME?		ENSG00000183878	0.0246516	#NAME?		ENSG00000242531	0.0458814	#NAME?		ENSG00000256843	0.00920005	#NAME?		ENSG00000197921	0.0271508	-2.7221		ENSG00000212428	0.0192774	#NAME?		ENSG00000183878	0.0277869	#NAME?					ENSG00000207421	0.0045459	-4.95032		ENSG00000239195	0.0372321	#NAME?		ENSG00000207399	0.00638954	#NAME?		ENSG00000176728	0.0323663	#NAME?		ENSG00000252081	0.037894	#NAME?
ENSG00000201778	0.0314129	#NAME?		ENSG00000252155	0.0253585	#NAME?		ENSG00000252334	0.0174365	#NAME?		ENSG00000067646	0.0108631	#NAME?		ENSG00000249577	0.0467264	-2.41223		ENSG00000183878	0.0138644	#NAME?		ENSG00000131002	0.0382673	#NAME?					ENSG00000202079	0.0395788	-4.93038		ENSG00000154620	0.00424531	#NAME?		ENSG00000199631	0.017654	#NAME?		ENSG00000258979	0.0357265	#NAME?		ENSG00000183878	0.0296496	#NAME?
ENSG00000249019	0.0120484	#NAME?		ENSG00000202533	0.0289874	#NAME?		ENSG00000099725	0.0188877	#NAME?		ENSG00000206794	0.0419807	#NAME?		ENSG00000254765	0.0266614	-2.20999		ENSG00000240485	0.0307674	#NAME?		ENSG00000099715	0.0432744	#NAME?					ENSG00000199545	0.0311017	-4.46625		ENSG00000067646	0.00530513	#NAME?		ENSG00000183878	0.0107492	#NAME?		ENSG00000235231	0.0435337	#NAME?		ENSG00000131002	0.0325117	#NAME?
ENSG00000176728	0.00970229	#NAME?		ENSG00000238649	0.0291157	#NAME?		ENSG00000259059	0.0208062	#NAME?		ENSG00000229686	0.0419807	#NAME?						ENSG00000131002	0.0173235	#NAME?		ENSG00000251031	0.0438267	#NAME?					ENSG00000099984	0.0195808	-3.68832		ENSG00000207262	0.00972852	#NAME?		ENSG00000131002	0.0119567	#NAME?		ENSG00000208772	0.0372982	-7.3493		ENSG00000206948	0.0366838	#NAME?
ENSG00000238910	0.0121407	#NAME?		ENSG00000255125	0.0409027	#NAME?		ENSG00000224174	0.0229509	#NAME?		ENSG00000225972	0.000424608	-9.46585						ENSG00000206680	0.0362091	#NAME?		ENSG00000240259	0.0486139	#NAME?					ENSG00000222611	0.0499529	-3.21728		ENSG00000226572	0.00972852	#NAME?		ENSG00000199672	0.0252064	#NAME?		ENSG00000225972	0.00794228	-7.27764		ENSG00000207359	0.041557	#NAME?
ENSG00000238578	0.0133013	#NAME?		ENSG00000202318	0.0493777	#NAME?		ENSG00000225972	9.21242e-05	-7.8585		ENSG00000226278	0.00189568	-8.04111						ENSG00000207399	0.0374889	#NAME?		ENSG00000225972	0.000205472	-6.70647					ENSG00000254563	0.0366122	-2.53828		ENSG00000207733	0.0237762	#NAME?		ENSG00000235787	0.0406842	#NAME?		ENSG00000213877	0.0168253	-5.57878		ENSG00000225972	0.0053328	-8.51515
ENSG00000252657	0.0312095	#NAME?		ENSG00000225972	0.0242749	-8.12023		ENSG00000235325	0.00716213	-5.71668		ENSG00000219951	0.00765372	-6.00933						ENSG00000252498	0.0410012	#NAME?		ENSG00000219951	0.0376109	-5.71374					ENSG00000240475	0.0422552	-1.94087		ENSG00000176728	0.0130809	#NAME?		ENSG00000200913	0.0461905	#NAME?		ENSG00000201098	0.0351381	-4.25062		ENSG00000219951	0.0366454	-5.58059
ENSG00000131002	0.0220549	#NAME?		ENSG00000208772	0.00314668	-5.71165		ENSG00000207148	0.00842816	-4.90442		ENSG00000212588	0.00463763	-4.7567						ENSG00000212371	0.0430402	#NAME?		ENSG00000238527	0.0344079	-4.31537									ENSG00000243209	0.0139915	#NAME?		ENSG00000212300	0.0495046	#NAME?		ENSG00000237846	0.0220211	-4.20699		ENSG00000202252	0.0121375	-5.15471
ENSG00000252690	0.0238294	#NAME?		ENSG00000207118	0.0141284	-5.41997		ENSG00000252099	0.0337412	-3.66765		ENSG00000099984	0.0230949	-3.14573						ENSG00000225972	0.0397429	-6.90604		ENSG00000232638	0.0468389	-4.23139									ENSG00000244455	0.0381147	#NAME?		ENSG00000225972	0.0045363	-8.43705		ENSG00000239195	0.0452953	-3.93353		ENSG00000198868	0.0428402	-2.7426
ENSG00000248979	0.0280389	#NAME?		ENSG00000259262	0.00479682	-5.09623		ENSG00000234975	0.0471623	-3.38464		ENSG00000234975	0.0330433	-2.89894						ENSG00000219951	0.0183141	-5.10518		ENSG00000234819	0.00327378	-3.15931									ENSG00000099749	0.0183958	#NAME?		ENSG00000219951	0.0250657	-5.64493		ENSG00000251791	0.0166715	-3.8998		ENSG00000234965	0.0478889	-2.4689
ENSG00000207262	0.030717	#NAME?		ENSG00000200729	0.00172713	-4.58399		ENSG00000207067	0.00198043	-2.91623										ENSG00000207262	0.00759772	-4.99902		ENSG00000248527	0.0108043	-3.1242													ENSG00000202252	0.031026	-5.28462		ENSG00000258598	0.0117079	-3.60815		ENSG00000188729	0.0416871	-2.21928
ENSG00000226572	0.030717	#NAME?		ENSG00000201302	0.0224418	-4.55066		ENSG00000233476	0.0491862	-2.67914										ENSG00000226572	0.00759772	-4.99902		ENSG00000242870	0.0163824	-3.10032													ENSG00000207067	0.00497467	-5.11819		ENSG00000202025	0.0349368	-3.47273		ENSG00000172137	0.0171272	-2.13916
ENSG00000183878	0.0322499	#NAME?		ENSG00000183793	0.0380047	-4.36737		ENSG00000241525	0.00448794	-2.48498										ENSG00000223313	0.0251021	-4.83907		ENSG00000237846	0.0332495	-2.96875													ENSG00000202477	0.0476831	-4.23014		ENSG00000248527	0.0497225	-3.44668		ENSG00000176887	0.0114279	-2.092
ENSG00000212607	0.0336782	#NAME?		ENSG00000212487	0.0238586	-3.48478		ENSG00000209480	0.0289873	-2.40478										ENSG00000201675	0.0393222	-3.55751		ENSG00000172179	0.00815267	-2.87955													ENSG00000252690	0.0314293	-3.73676		ENSG00000249460	0.0226172	-3.00504		ENSG00000129951	0.02112	-2.01517
ENSG00000225972	0.0396437	-9.50182		ENSG00000206630	0.0413697	-3.33101		ENSG00000248285	0.00970214	-1.97935										ENSG00000207958	0.0477757	-3.50041		ENSG00000251000	0.029665	-2.81162													ENSG00000204894	0.0315517	-3.60111		ENSG00000146469	0.0201274	-2.77325		ENSG00000129991	0.0129085	-1.96544
ENSG00000200879	0.00346924	-6.2309		ENSG00000202477	0.0409258	-2.44609		ENSG00000206799	0.0222001	-1.83614										ENSG00000202394	0.00112912	-3.35927		ENSG00000206956	0.0240714	-2.80858													ENSG00000252755	0.0291133	-3.42887		ENSG00000238923	0.0275749	-2.72299		ENSG00000250989	0.0498536	-1.95084
ENSG00000202252	0.0136966	-5.33238		ENSG00000202042	0.00428907	-2.17313		ENSG00000231300	0.0420438	-1.6763										ENSG00000207112	0.0224928	-3.33419		ENSG00000133636	3.36213e-06	-2.69592													ENSG00000224219	0.0334939	-3.42498		ENSG00000118231	0.0378393	-2.65046		ENSG00000244496	0.0485267	-1.90664
ENSG00000207118	0.0165296	-4.57026		ENSG00000242670	0.049867	-2.08231		ENSG00000053438	0.0420283	-1.65849										ENSG00000239195	0.000502461	-3.15745		ENSG00000232042	0.00340984	-2.69581													ENSG00000207392	0.0432931	-2.90884		ENSG00000209480	0.0130267	-2.60696		ENSG00000213526	0.045109	-1.80089
ENSG00000164308	0.0487179	-4.23038		ENSG00000197766	0.0495639	-1.67361		ENSG00000167771	0.00398853	-1.64855										ENSG00000204894	0.0280532	-3.00321		ENSG00000186897	0.0198367	-2.5731													ENSG00000188729	0.0348906	-2.85045		ENSG00000206956	0.0395791	-2.55714		ENSG00000220418	0.0437181	-1.66511
ENSG00000207955	0.024936	-4.21086		ENSG00000176076	0.0430178	-1.43767		ENSG00000202042	0.00346059	-1.51344										ENSG00000254571	0.0245505	-2.91281		ENSG00000241546	0.0418041	-2.50302													ENSG00000158164	0.0400429	-2.78685		ENSG00000169313	0.0152263	-2.19511		ENSG00000168243	0.046923	-1.61524
ENSG00000238832	0.0442832	-4.18986		ENSG00000068976	0.0477868	-1.41318		ENSG00000230330	0.0393977	-1.50395										ENSG00000128606	0.0123374	-2.84978		ENSG00000258091	0.00343909	-2.49526													ENSG00000259340	0.0208707	-2.33058		ENSG00000219222	0.00877539	-2.17418		ENSG00000147571	0.0295114	-1.56302
ENSG00000236078	0.0486919	-4.15117						ENSG00000222730	0.0275757	-1.42294										ENSG00000212284	0.044693	-2.84466		ENSG00000118702	0.0148212	-2.46872													ENSG00000201692	0.0270826	-2.26085		ENSG00000242041	0.0389829	-1.96467		ENSG00000130822	0.0491118	-1.50844
ENSG00000207554	0.0455199	-3.28867						ENSG00000225308	0.0201686	-1.41813										ENSG00000251469	0.0477215	-2.70253		ENSG00000258204	0.0133713	-2.45649													ENSG00000128606	0.00593204	-2.19456		ENSG00000147437	0.0225806	-1.95646		ENSG00000167553	0.0395559	-1.32677
ENSG00000212381	0.0322264	-3.1317						ENSG00000172893	0.0114081	-1.28298										ENSG00000257624	0.0303174	-2.42997		ENSG00000220418	0.00020369	-2.42396													ENSG00000145681	0.0338312	-1.64681		ENSG00000204711	0.0338608	-1.91905
ENSG00000136943	0.0370914	-3.03012						ENSG00000213025	0.0192046	-1.26045										ENSG00000172137	0.0495621	-2.37776		ENSG00000221676	0.018066	-2.33257													ENSG00000230330	0.0166703	-1.60425		ENSG00000120937	0.0241466	-1.87756
ENSG00000200710	0.00233889	-3.01226						ENSG00000234664	0.0187144	-1.14899										ENSG00000119888	0.0479	-2.28296		ENSG00000198821	0.00185204	-2.26393													ENSG00000247627	0.0267478	-1.58562		ENSG00000105427	0.0200878	-1.83343
ENSG00000200253	0.00533919	-2.79356						ENSG00000257043	0.0296754	-1.13895										ENSG00000244295	0.0301588	-2.26994		ENSG00000136250	0.00974441	-2.25423													ENSG00000200710	0.0390424	-1.56423		ENSG00000200710	0.0309441	-1.74408
ENSG00000236352	0.0272167	-2.73415						ENSG00000249992	0.0418296	-1.02808										ENSG00000181495	0.046817	-2.18266		ENSG00000128564	0.0289428	-2.24806													ENSG00000202042	0.0291942	-1.51291		ENSG00000148908	0.049906	-1.72916
ENSG00000242086	0.0307152	-2.63066																		ENSG00000201700	0.0416604	-2.13632		ENSG00000147571	0.000120719	-2.21925													ENSG00000147571	0.0355642	-1.50618		ENSG00000232155	0.0249946	-1.71937
ENSG00000008311	0.0357894	-2.57712																		ENSG00000101230	0.0340564	-2.10686		ENSG00000216740	0.00198452	-2.21748													ENSG00000235363	0.038187	-1.23667		ENSG00000107833	0.026805	-1.59734
ENSG00000237470	0.0476841	-2.53327																		ENSG00000237797	0.0413181	-1.76989		ENSG00000218069	0.000656027	-2.18426																	ENSG00000202042	0.0242668	-1.59511
ENSG00000236163	0.0439475	-2.51992																		ENSG00000145681	0.0315134	-1.6243		ENSG00000237341	0.00134263	-2.18309																	ENSG00000123975	0.0411656	-1.55172
ENSG00000197921	0.0348602	-2.4978																		ENSG00000235162	0.0413846	-1.60047		ENSG00000135549	0.000636441	-2.16753																	ENSG00000240742	0.02257	-1.53974
ENSG00000176244	0.0467699	-2.48105																		ENSG00000235058	0.037396	-1.59834		ENSG00000143194	0.0360368	-2.16419																	ENSG00000234797	0.0253673	-1.53563
ENSG00000247627	0.0247215	-2.37157																		ENSG00000201692	0.0444113	-1.46676		ENSG00000235323	0.034543	-2.15517																	ENSG00000174567	0.040595	-1.52327
ENSG00000198075	0.0197615	-2.35212																		ENSG00000101132	0.0357862	-1.34557		ENSG00000203760	0.0149245	-2.14368
ENSG00000237797	0.0421209	-2.31169																		ENSG00000254360	0.0435108	-1.34037		ENSG00000235555	0.0194732	-2.13988
ENSG00000207112	0.0374525	-2.27456																		ENSG00000213866	0.025848	-1.27766		ENSG00000048545	0.0394082	-2.1316
ENSG00000087237	0.0268564	-2.26138																		ENSG00000111445	0.0339414	-1.20373		ENSG00000232389	0.0285127	-2.10085
ENSG00000232931	0.0283559	-2.22344																						ENSG00000225356	0.0396565	-2.08963
ENSG00000233893	0.0102189	-2.19833																						ENSG00000141255	0.0226322	-2.07778
ENSG00000176076	0.0180961	-2.17446																						ENSG00000163630	0.00191686	-2.07282
ENSG00000176890	0.0484738	-2.12244																						ENSG00000231357	0.000688351	-2.06923
ENSG00000137033	0.0159434	-2.10379																						ENSG00000105376	0.0217518	-2.06232
ENSG00000134817	0.0250086	-2.00005																						ENSG00000215909	0.0038767	-2.06115
ENSG00000168743	0.0171932	-1.97344																						ENSG00000233662	0.00090854	-2.05696
ENSG00000198157	0.0398244	-1.9175																						ENSG00000201700	0.0394967	-2.05631
ENSG00000145681	0.0457582	-1.82189																						ENSG00000231341	0.0319629	-2.05224
ENSG00000114790	0.0386652	-1.75104																						ENSG00000225308	0.00127067	-2.05218
ENSG00000174721	0.0325316	-1.69707																						ENSG00000119888	0.0339581	-2.05121
ENSG00000164292	0.0317218	-1.66275																						ENSG00000184378	0.0186152	-2.04972
ENSG00000176105	0.0404169	-1.65774																						ENSG00000129951	0.0454241	-2.03824
ENSG00000197977	0.0345067	-1.59118																						ENSG00000257316	0.0191176	-2.02828
ENSG00000181449	0.0317723	-1.56956																						ENSG00000257664	0.015323	-2.01966
ENSG00000105894	0.0372434	-1.45115																						ENSG00000259340	0.0105844	-2.01605
																								ENSG00000236654	0.0141258	-2.01127
																								ENSG00000186007	0.00301746	-2.00431
																								ENSG00000091482	0.00657425	-2.00287
																								ENSG00000257350	0.0444863	-2.00112
																								ENSG00000248485	0.00547744	-2.00079
																								ENSG00000236797	0.0287256	-1.97652
																								ENSG00000162552	0.00274553	-1.96639
																								ENSG00000105143	0.0150211	-1.9632
																								ENSG00000134198	0.0222563	-1.95488
																								ENSG00000202477	0.024846	-1.94121
																								ENSG00000220517	0.0331438	-1.93872
																								ENSG00000169884	0.0140845	-1.92938
																								ENSG00000183785	0.00307947	-1.91427
																								ENSG00000217791	0.0290205	-1.91236
																								ENSG00000187134	0.00813834	-1.90593
																								ENSG00000226955	0.0312976	-1.90368
																								ENSG00000179997	0.0401874	-1.90172
																								ENSG00000215482	0.01093	-1.89024
																								ENSG00000251482	0.00771185	-1.88354
																								ENSG00000231991	0.000933045	-1.85572
																								ENSG00000254471	0.026065	-1.85258
																								ENSG00000198759	0.0452137	-1.84732
																								ENSG00000229097	0.00282068	-1.84355
																								ENSG00000165973	0.0111163	-1.83113
																								ENSG00000106236	0.0125437	-1.82444
																								ENSG00000138670	0.00550279	-1.81408
																								ENSG00000253368	0.00181016	-1.80513
																								ENSG00000152214	0.00324669	-1.80119
																								ENSG00000095713	0.0225126	-1.79413
																								ENSG00000155926	0.0411091	-1.79398
																								ENSG00000213406	0.00519672	-1.79299
																								ENSG00000183662	0.00782916	-1.78981
																								ENSG00000134057	0.0149902	-1.78807
																								ENSG00000196542	0.0232367	-1.78549
																								ENSG00000250638	0.00332865	-1.78485
																								ENSG00000198868	0.0282981	-1.78002
																								ENSG00000167553	0.000725592	-1.77896
																								ENSG00000151632	0.00767759	-1.77116
																								ENSG00000198729	0.00409667	-1.76832
																								ENSG00000231531	0.00181453	-1.76784
																								ENSG00000239174	0.0112261	-1.76376
																								ENSG00000182916	0.00112105	-1.76202
																								ENSG00000127589	0.0200018	-1.75655
																								ENSG00000158164	0.0173894	-1.74917
																								ENSG00000186469	0.00751607	-1.74777
																								ENSG00000213424	0.00783933	-1.74654
																								ENSG00000060140	0.043153	-1.74523
																								ENSG00000163273	0.0276645	-1.74454
																								ENSG00000183346	0.0423429	-1.7441
																								ENSG00000104725	0.0104188	-1.74321
																								ENSG00000124785	0.00308351	-1.74071
																								ENSG00000077080	0.00447227	-1.74059
																								ENSG00000213190	0.00313889	-1.73426
																								ENSG00000213080	0.00302641	-1.73289
																								ENSG00000184515	0.00189542	-1.73079
																								ENSG00000129682	0.00510051	-1.72131
																								ENSG00000101438	0.028034	-1.72021
																								ENSG00000101132	0.00410016	-1.71812
																								ENSG00000231544	0.00933612	-1.7136
																								ENSG00000169750	0.00673852	-1.71313
																								ENSG00000103154	0.00272718	-1.71013
																								ENSG00000234315	0.0200218	-1.70795
																								ENSG00000215462	0.00890122	-1.70343
																								ENSG00000101210	0.0277029	-1.69835
																								ENSG00000213790	0.00466738	-1.69269
																								ENSG00000133302	0.0190785	-1.69174
																								ENSG00000198211	0.0106509	-1.69006
																								ENSG00000118402	0.00564951	-1.68926
																								ENSG00000100604	0.0204826	-1.68794
																								ENSG00000252609	0.0351203	-1.68435
																								ENSG00000104435	0.00386941	-1.68137
																								ENSG00000258947	0.0109727	-1.67887
																								ENSG00000205794	0.00710309	-1.67818
																								ENSG00000214391	0.00288954	-1.67781
																								ENSG00000259007	0.0401506	-1.67753
																								ENSG00000143355	0.0410387	-1.67596
																								ENSG00000171224	0.00558461	-1.66043
																								ENSG00000183036	0.00353863	-1.65673
																								ENSG00000235837	0.0423705	-1.64985
																								ENSG00000188730	0.00786921	-1.64946
																								ENSG00000130822	0.0132954	-1.64846
																								ENSG00000135253	0.00734477	-1.64634
																								ENSG00000123545	0.00455451	-1.644
																								ENSG00000118733	0.0417359	-1.64349
																								ENSG00000213608	0.0404362	-1.64087
																								ENSG00000132821	0.0417263	-1.62592
																								ENSG00000258672	0.0212493	-1.62347
																								ENSG00000106537	0.00646253	-1.62267
																								ENSG00000117598	0.0167987	-1.62205
																								ENSG00000185774	0.00965637	-1.61698
																								ENSG00000108960	0.00432918	-1.61552
																								ENSG00000257760	0.0430216	-1.61511
																								ENSG00000096092	0.00356655	-1.61417
																								ENSG00000105649	0.00596865	-1.60815
																								ENSG00000137821	0.0125744	-1.60782
																								ENSG00000115129	0.00512873	-1.60705
																								ENSG00000213578	0.00688944	-1.60366
																								ENSG00000165996	0.0280105	-1.60354
																								ENSG00000205639	0.0237383	-1.60353
																								ENSG00000137563	0.00767093	-1.60158
																								ENSG00000180875	0.0466978	-1.59357
																								ENSG00000145428	0.03403	-1.5893
																								ENSG00000222730	0.0187727	-1.58723
																								ENSG00000170786	0.0294293	-1.58599
																								ENSG00000102172	0.00685335	-1.58494
																								ENSG00000171004	0.0363602	-1.57341
																								ENSG00000140506	0.0126449	-1.56986
																								ENSG00000153130	0.00441522	-1.56406
																								ENSG00000135002	0.00929938	-1.56372
																								ENSG00000053438	0.0412421	-1.56158
																								ENSG00000127588	0.0175948	-1.55734
																								ENSG00000003096	0.031743	-1.55643
																								ENSG00000163682	0.0209467	-1.55298
																								ENSG00000106367	0.00543928	-1.54836
																								ENSG00000167642	0.0425453	-1.54817
																								ENSG00000112232	0.0362738	-1.54593
																								ENSG00000154277	0.00767235	-1.54446
																								ENSG00000143786	0.0487077	-1.54272
																								ENSG00000072832	0.0220728	-1.54208
																								ENSG00000239911	0.0291283	-1.54167
																								ENSG00000238275	0.0338173	-1.53936
																								ENSG00000232829	0.00598831	-1.53767
																								ENSG00000235165	0.00737584	-1.53758
																								ENSG00000213236	0.0497435	-1.53298
																								ENSG00000135324	0.027119	-1.53176
																								ENSG00000240286	0.0270959	-1.53019
																								ENSG00000242557	0.0098006	-1.52926
																								ENSG00000034510	0.00253942	-1.52896
																								ENSG00000225369	0.043695	-1.52841
																								ENSG00000166922	0.00801187	-1.52698
																								ENSG00000130707	0.0120701	-1.52308
																								ENSG00000055813	0.0149092	-1.51814
																								ENSG00000172020	0.00954668	-1.51665
																								ENSG00000165832	0.0207473	-1.51167
																								ENSG00000155970	0.0183173	-1.50885
																								ENSG00000227040	0.0492579	-1.50879
																								ENSG00000198673	0.0341101	-1.50779
																								ENSG00000213194	0.0358935	-1.50488
																								ENSG00000158089	0.0159982	-1.50199
																								ENSG00000253457	0.0354459	-1.50059
																								ENSG00000165704	0.0138661	-1.5003
																								ENSG00000134115	0.0406688	-1.49989
																								ENSG00000163710	0.0298069	-1.49768
																								ENSG00000254589	0.0345884	-1.49681
																								ENSG00000014641	0.00757345	-1.49516
																								ENSG00000138660	0.0158369	-1.49479
																								ENSG00000198513	0.0144442	-1.49372
																								ENSG00000174460	0.0479201	-1.4908
																								ENSG00000157005	0.0249738	-1.49033
																								ENSG00000061918	0.0128299	-1.48939
																								ENSG00000134594	0.00780544	-1.48597
																								ENSG00000188674	0.0355372	-1.48557
																								ENSG00000256326	0.0211919	-1.48319
																								ENSG00000204856	0.0150329	-1.47989
																								ENSG00000156136	0.0158177	-1.47876
																								ENSG00000070669	0.0167168	-1.47794
																								ENSG00000213126	0.0210255	-1.47479
																								ENSG00000189376	0.023341	-1.47433
																								ENSG00000228499	0.00609989	-1.47152
																								ENSG00000256356	0.0124349	-1.47128
																								ENSG00000147676	0.0409898	-1.47019
																								ENSG00000178773	0.0126633	-1.46342
																								ENSG00000136261	0.0226239	-1.4626
																								ENSG00000107758	0.0143711	-1.46183
																								ENSG00000234176	0.0184612	-1.45974
																								ENSG00000217733	0.0305943	-1.45932
																								ENSG00000215845	0.0282624	-1.45913
																								ENSG00000258605	0.0130236	-1.45671
																								ENSG00000204899	0.0152414	-1.4546
																								ENSG00000148798	0.0217723	-1.45331
																								ENSG00000259216	0.0258407	-1.45311
																								ENSG00000180611	0.0367122	-1.45226
																								ENSG00000189159	0.012809	-1.45156
																								ENSG00000213370	0.0237502	-1.44982
																								ENSG00000146151	0.0286794	-1.44746
																								ENSG00000137267	0.00877245	-1.44429
																								ENSG00000005249	0.0181458	-1.44351
																								ENSG00000235026	0.0223243	-1.44181
																								ENSG00000165943	0.0117792	-1.43987
																								ENSG00000184613	0.0492266	-1.43684
																								ENSG00000153814	0.0229639	-1.43431
																								ENSG00000144635	0.0187311	-1.42757
																								ENSG00000132386	0.0151572	-1.42573
																								ENSG00000144550	0.0171357	-1.42554
																								ENSG00000077152	0.0236217	-1.42494
																								ENSG00000186106	0.0177848	-1.42368
																								ENSG00000118276	0.0321488	-1.42353
																								ENSG00000168779	0.0320751	-1.41702
																								ENSG00000148737	0.0166572	-1.41647
																								ENSG00000230614	0.0437906	-1.41188
																								ENSG00000233370	0.0433689	-1.41073
																								ENSG00000089818	0.020232	-1.41001
																								ENSG00000181218	0.0463607	-1.4098
																								ENSG00000254065	0.0167566	-1.40569
																								ENSG00000249176	0.0318726	-1.40443
																								ENSG00000126947	0.0143085	-1.40437
																								ENSG00000137876	0.00637919	-1.40392
																								ENSG00000229359	0.0141844	-1.40381
																								ENSG00000168824	0.0241528	-1.4038
																								ENSG00000120992	0.0231098	-1.40179
																								ENSG00000080644	0.0466171	-1.40159
																								ENSG00000136783	0.0163917	-1.40072
																								ENSG00000138663	0.014565	-1.39905
																								ENSG00000181610	0.00722052	-1.39733
																								ENSG00000164924	0.0157353	-1.39496
																								ENSG00000218261	0.0463628	-1.39233
																								ENSG00000138430	0.0224698	-1.39041
																								ENSG00000114686	0.0169257	-1.39012
																								ENSG00000163377	0.0356436	-1.38213
																								ENSG00000119782	0.0184929	-1.38029
																								ENSG00000145335	0.0206753	-1.37994
																								ENSG00000104723	0.0253821	-1.37931
																								ENSG00000113387	0.0164242	-1.37624
																								ENSG00000144834	0.036703	-1.37473
																								ENSG00000230849	0.0482245	-1.37423
																								ENSG00000111237	0.00828025	-1.37351
																								ENSG00000225099	0.0164208	-1.37281
																								ENSG00000233966	0.0210443	-1.37
																								ENSG00000257605	0.0266856	-1.36898
																								ENSG00000169567	0.00702995	-1.36818
																								ENSG00000163032	0.0292154	-1.36074
																								ENSG00000117632	0.0173013	-1.36045
																								ENSG00000169288	0.0128039	-1.35914
																								ENSG00000234036	0.00800672	-1.35843
																								ENSG00000168275	0.0168384	-1.35795
																								ENSG00000127824	0.0225009	-1.35567
																								ENSG00000255245	0.0174176	-1.35481
																								ENSG00000149269	0.0391891	-1.35012
																								ENSG00000095380	0.0292583	-1.34949
																								ENSG00000165588	0.0285667	-1.34907
																								ENSG00000175906	0.0359544	-1.34859
																								ENSG00000086300	0.0424698	-1.34691
																								ENSG00000143162	0.0148893	-1.34308
																								ENSG00000151917	0.032807	-1.3424
																								ENSG00000131507	0.0183196	-1.34159
																								ENSG00000236279	0.0289232	-1.34141
																								ENSG00000148154	0.0403791	-1.34125
																								ENSG00000147669	0.0266419	-1.33901
																								ENSG00000259305	0.0325954	-1.33777
																								ENSG00000236216	0.0414373	-1.33537
																								ENSG00000007264	0.0263838	-1.3345
																								ENSG00000143933	0.0112344	-1.33443
																								ENSG00000101247	0.0379884	-1.3339
																								ENSG00000215349	0.0279529	-1.33177
																								ENSG00000233994	0.0261046	-1.33077
																								ENSG00000203877	0.0281811	-1.32975
																								ENSG00000100483	0.0453942	-1.3278
																								ENSG00000163923	0.0368204	-1.32594
																								ENSG00000167552	0.00992943	-1.32586
																								ENSG00000128245	0.028681	-1.32485
																								ENSG00000149313	0.0334406	-1.3227
																								ENSG00000119411	0.0367898	-1.32249
																								ENSG00000196230	0.0225388	-1.32128
																								ENSG00000229738	0.0236225	-1.31863
																								ENSG00000097021	0.0267828	-1.31767
																								ENSG00000236814	0.0140022	-1.31766
																								ENSG00000196990	0.0493988	-1.31742
																								ENSG00000091972	0.0395099	-1.31575
																								ENSG00000259079	0.0139972	-1.31538
																								ENSG00000245322	0.0388276	-1.31526
																								ENSG00000237350	0.0205178	-1.31417
																								ENSG00000117906	0.0229711	-1.3111
																								ENSG00000126950	0.0342152	-1.30917
																								ENSG00000198890	0.0315668	-1.30662
																								ENSG00000005448	0.0472716	-1.30203
																								ENSG00000114405	0.0284869	-1.30031
																								ENSG00000169255	0.0274912	-1.29883
																								ENSG00000239672	0.0177442	-1.29599
																								ENSG00000227173	0.028802	-1.29543
																								ENSG00000169032	0.0240248	-1.29427
																								ENSG00000124194	0.0318983	-1.28578
																								ENSG00000151376	0.037565	-1.28555
																								ENSG00000226015	0.0321208	-1.28536
																								ENSG00000120437	0.0214454	-1.28366
																								ENSG00000224781	0.0371477	-1.28296
																								ENSG00000152382	0.043723	-1.2827
																								ENSG00000102003	0.0279268	-1.28074
																								ENSG00000154079	0.0220188	-1.28023
																								ENSG00000106089	0.0401844	-1.27841
																								ENSG00000162188	0.0280746	-1.27732
																								ENSG00000114200	0.0351136	-1.27566
																								ENSG00000186792	0.0450062	-1.27272
																								ENSG00000196937	0.0338609	-1.27112
																								ENSG00000187730	0.0368112	-1.26629
																								ENSG00000225135	0.0456562	-1.26539
																								ENSG00000152128	0.0375	-1.26301
																								ENSG00000215193	0.0303005	-1.26098
																								ENSG00000111674	0.0358643	-1.25937
																								ENSG00000229927	0.0430621	-1.25818
																								ENSG00000203724	0.0380025	-1.25672
																								ENSG00000160014	0.0282504	-1.25555
																								ENSG00000176788	0.0363756	-1.25456
																								ENSG00000213866	0.0144516	-1.25444
																								ENSG00000146282	0.0389049	-1.25402
																								ENSG00000186462	0.0377869	-1.25243
																								ENSG00000184117	0.0264889	-1.25239
																								ENSG00000067057	0.0434345	-1.25101
																								ENSG00000182718	0.0458066	-1.25
																								ENSG00000145349	0.0446461	-1.24832
																								ENSG00000162642	0.0302764	-1.24659
																								ENSG00000151729	0.0191142	-1.24468
																								ENSG00000117410	0.0250089	-1.24388
																								ENSG00000062716	0.0301333	-1.24304
																								ENSG00000154639	0.0469226	-1.24047
																								ENSG00000156253	0.048451	-1.23985
																								ENSG00000134986	0.0375154	-1.23561
																								ENSG00000248641	0.0367522	-1.23541
																								ENSG00000131981	0.0338915	-1.23106
																								ENSG00000236764	0.00692823	-1.23019
																								ENSG00000137944	0.0209365	-1.22815
																								ENSG00000156642	0.033436	-1.22721
																								ENSG00000145354	0.0414966	-1.22582
																								ENSG00000109670	0.0348479	-1.22438
																								ENSG00000130770	0.0152499	-1.22339
																								ENSG00000255977	0.0270872	-1.22247
																								ENSG00000117505	0.0438808	-1.22167
																								ENSG00000234337	0.040704	-1.2197
																								ENSG00000150787	0.0363827	-1.21943
																								ENSG00000165629	0.0166654	-1.21582
																								ENSG00000129636	0.046843	-1.21469
																								ENSG00000148481	0.0465023	-1.21431
																								ENSG00000121769	0.0198586	-1.21412
																								ENSG00000163444	0.0475374	-1.21387
																								ENSG00000134375	0.022072	-1.2133
																								ENSG00000241697	0.0347151	-1.21196
																								ENSG00000226415	0.0213813	-1.21143
																								ENSG00000102471	0.0464213	-1.21039
																								ENSG00000224831	0.0465679	-1.20965
																								ENSG00000141030	0.039854	-1.2082
																								ENSG00000148925	0.0463299	-1.20745
																								ENSG00000251349	0.0345387	-1.20574
																								ENSG00000257043	0.0252266	-1.20379
																								ENSG00000213585	0.0353609	-1.20369
																								ENSG00000188690	0.034155	-1.2036
																								ENSG00000164983	0.0367144	-1.20344
																								ENSG00000218502	0.0329241	-1.20255
																								ENSG00000176396	0.0349911	-1.19971
																								ENSG00000145781	0.0357028	-1.19636
																								ENSG00000114520	0.0386855	-1.19402
																								ENSG00000221823	0.0456073	-1.19225
																								ENSG00000214881	0.0239029	-1.18941
																								ENSG00000144746	0.0314886	-1.18921
																								ENSG00000174132	0.0327834	-1.1866
																								ENSG00000137692	0.040261	-1.18556
																								ENSG00000175606	0.0483428	-1.18556
																								ENSG00000138698	0.0452559	-1.18443
																								ENSG00000155304	0.0468261	-1.18316
																								ENSG00000070087	0.0240901	-1.1831
																								ENSG00000162975	0.0437934	-1.18021
																								ENSG00000108010	0.0338082	-1.1787
																								ENSG00000176956	0.043464	-1.17798
																								ENSG00000173267	0.0373336	-1.17759
																								ENSG00000133134	0.0305341	-1.17671
																								ENSG00000213760	0.0383032	-1.1764
																								ENSG00000128654	0.0419685	-1.17535
																								ENSG00000188229	0.02942	-1.17491
																								ENSG00000050165	0.0417207	-1.17484
																								ENSG00000133169	0.035149	-1.17476
																								ENSG00000226138	0.033921	-1.16768
																								ENSG00000259137	0.0456226	-1.16568
																								ENSG00000232727	0.0238317	-1.16489
																								ENSG00000156976	0.0332809	-1.16079
																								ENSG00000068831	0.045093	-1.15944
																								ENSG00000166226	0.0365781	-1.15873
																								ENSG00000184900	0.0373855	-1.15846
																								ENSG00000120265	0.0393735	-1.15779
																								ENSG00000163001	0.0349516	-1.1571
																								ENSG00000120053	0.0489192	-1.15689
																								ENSG00000241506	0.0435864	-1.15507
																								ENSG00000115944	0.035518	-1.15458
																								ENSG00000130638	0.0386422	-1.15283
																								ENSG00000104863	0.03928	-1.15053
																								ENSG00000162545	0.0283906	-1.1491
																								ENSG00000231245	0.0432663	-1.1483
																								ENSG00000131966	0.0438538	-1.14722
																								ENSG00000123416	0.0454285	-1.14178
																								ENSG00000213435	0.0399079	-1.14152
																								ENSG00000102316	0.0377898	-1.14045
																								ENSG00000177889	0.0412395	-1.13993
																								ENSG00000220205	0.0409002	-1.13593
																								ENSG00000141698	0.0348867	-1.13403
																								ENSG00000051620	0.0262332	-1.133
																								ENSG00000258608	0.0376221	-1.13297
																								ENSG00000187601	0.0430622	-1.12674
																								ENSG00000123562	0.0477373	-1.12517
																								ENSG00000202042	0.0163058	-1.12471
																								ENSG00000172465	0.0346011	-1.12399
																								ENSG00000122873	0.0405903	-1.12234
																								ENSG00000004779	0.0228241	-1.1183
																								ENSG00000234645	0.0326729	-1.11698
																								ENSG00000136810	0.0337715	-1.1105
																								ENSG00000205579	0.0285733	-1.10939
																								ENSG00000229691	0.0434582	-1.10754
																								ENSG00000227203	0.0376907	-1.1073
																								ENSG00000116752	0.0427191	-1.10491
																								ENSG00000174173	0.0453469	-1.09829
																								ENSG00000216657	0.0371329	-1.09491
																								ENSG00000086065	0.0296823	-1.09431
																								ENSG00000104388	0.0461456	-1.09284
																								ENSG00000173418	0.0452209	-1.09255
																								ENSG00000215284	0.0369675	-1.09232
																								ENSG00000163634	0.0351981	-1.08778
																								ENSG00000143198	0.0392464	-1.08744
																								ENSG00000100442	0.0370222	-1.08372
																								ENSG00000258509	0.0326466	-1.08267
																								ENSG00000215049	0.0275328	-1.07974
																								ENSG00000170540	0.0423476	-1.07775
																								ENSG00000169599	0.0458905	-1.07581
																								ENSG00000085231	0.0498463	-1.0748
																								ENSG00000125868	0.0352125	-1.07283
																								ENSG00000164032	0.0400324	-1.06827
																								ENSG00000258016	0.0399751	-1.06212
																								ENSG00000255883	0.0432067	-1.06068
																								ENSG00000235082	0.0461757	-1.06048
																								ENSG00000137547	0.0473532	-1.05894
																								ENSG00000228118	0.0203547	-1.05885
																								ENSG00000070831	0.0397381	-1.056
																								ENSG00000214297	0.0493805	-1.05212
																								ENSG00000198618	0.0368514	-1.05197
																								ENSG00000224908	0.0341149	-1.05026
																								ENSG00000215414	0.0334596	-1.04755
																								ENSG00000228328	0.0397463	-1.04528
																								ENSG00000128609	0.0474623	-1.04391
																								ENSG00000226781	0.0214367	-1.03938
																								ENSG00000154518	0.03704	-1.03811
																								ENSG00000213177	0.0348283	-1.01984
																								ENSG00000258111	0.0463584	-1.01878
																								ENSG00000174521	0.0418782	-1.01627
																								ENSG00000255302	0.0493406	-1.01394
																								ENSG00000114115	0.0446553	-1.00251
																								ENSG00000165264	0.0272108	-1.0007
																								ENSG00000255909	0.0473007	-0.998707
																								ENSG00000227765	0.0457937	-0.987914
																								ENSG00000219375	0.0457081	-0.983094
																								ENSG00000235238	0.0454221	-0.97078
																								ENSG00000258650	0.0380731	-0.959492
																								ENSG00000112695	0.0384225	-0.948905
																								ENSG00000189043	0.029581	-0.934612
																								ENSG00000233954	0.0487519	-0.923902
																								ENSG00000184752	0.041484	-0.918267
																								ENSG00000119013	0.0487362	-0.916501
																								ENSG00000167863	0.045834	-0.914116
																								ENSG00000173915	0.0477414	-0.907119
																								ENSG00000257309	0.0475852	-0.859359
