# Supplementary material for: Sex Biased Gene Expression Profiling of Human Brains at Major Developmental Stages
Source: Sci Rep. 2016 Feb 16;6:21181. doi: 10.1038/srep21181 (PMC4754746; doi:10.1038/srep21181)
Supplement: Supplementary Dataset 4 [file srep21181-s5.xls]

## Sheet: Female_biased
Supplementary Table 4. Female biased expression genes between brain region at Early childhood stage.
A1C				AMY				CBC				DFC				HIP				ITC				MD				MFC				OFC				S1C				STC				STR				V1C
Ensembl Gene ID	log2FoldChange	pval		Ensembl Gene ID	log2FoldChange	pval		Ensembl Gene ID	log2FoldChange	pval		Ensembl Gene ID	log2FoldChange	pval		Ensembl Gene ID	log2FoldChange	pval		Ensembl Gene ID	log2FoldChange	pval		Ensembl Gene ID	log2FoldChange	pval		Ensembl Gene ID	log2FoldChange	pval		Ensembl Gene ID	log2FoldChange	pval		Ensembl Gene ID	log2FoldChange	pval		Ensembl Gene ID	log2FoldChange	pval		Ensembl Gene ID	log2FoldChange	pval		Ensembl Gene ID	log2FoldChange
ENSG00000033627	1.28524	0.049429		ENSG00000259417	1.13363	0.041535		ENSG00000162545	0.953069	0.0391129		ENSG00000177301	1.59236	0.0398228		ENSG00000250424	1.42231	0.0420336		ENSG00000013016	0.947086	0.0478405		ENSG00000168610	1.03616	0.0484166		ENSG00000171368	1.059	0.0369383		ENSG00000011600	1.13776	0.043168		ENSG00000229807	Inf	1.35141e-05		ENSG00000134107	0.975132	0.047915		ENSG00000214820	1.3077	0.0446627		ENSG00000211445	1.37006
ENSG00000168490	1.29911	0.0447105		ENSG00000229091	1.14593	0.0397351		ENSG00000132613	0.958537	0.0374269		ENSG00000255813	1.6968	0.0438063		ENSG00000240583	1.53076	0.0304188		ENSG00000225774	0.992191	0.0496442		ENSG00000184258	1.04883	0.0465897		ENSG00000184258	1.07288	0.0484141		ENSG00000163531	1.20832	0.0491805		ENSG00000212195	Inf	0.0458233		ENSG00000196126	1.04559	0.0375744		ENSG00000134243	1.32727	0.0362748		ENSG00000188681	1.4864
ENSG00000108309	1.33525	0.0471042		ENSG00000134243	1.16525	0.0297435		ENSG00000141905	0.985588	0.0452159		ENSG00000216197	1.83665	0.0389536		ENSG00000019582	1.5777	0.0230987		ENSG00000143126	1.01766	0.038104		ENSG00000245748	1.0549	0.0463699		ENSG00000163531	1.18495	0.0428347		ENSG00000101638	1.28122	0.0453403		ENSG00000238683	Inf	0.0221194		ENSG00000180155	1.09606	0.0480082		ENSG00000257647	1.3718	0.0301551		ENSG00000011600	1.53786
ENSG00000225445	1.33788	0.0477427		ENSG00000224411	1.3117	0.0173931		ENSG00000119138	0.986475	0.0398462		ENSG00000109906	1.9733	0.0347918		ENSG00000148482	1.60473	0.0198433		ENSG00000238757	1.16394	0.0475501		ENSG00000183531	1.05886	0.0388502		ENSG00000256512	1.2567	0.0485829		ENSG00000165388	1.3749	0.0351627		ENSG00000221343	Inf	0.00172483		ENSG00000084710	1.10235	0.0396481		ENSG00000232682	1.38238	0.0470836		ENSG00000236238	1.56109
ENSG00000127824	1.34434	0.0418719		ENSG00000205100	1.33086	0.0400788		ENSG00000259529	1.02136	0.0379198		ENSG00000221160	2.01897	0.0436667		ENSG00000230051	1.82266	0.0470703		ENSG00000154478	1.19231	0.0367466		ENSG00000170581	1.07516	0.049361		ENSG00000107331	1.27873	0.0386924		ENSG00000021645	1.3764	0.0447915		ENSG00000252234	Inf	0.0188459		ENSG00000142949	1.10552	0.0415197		ENSG00000136237	1.38513	0.0317571		ENSG00000144655	1.56207
ENSG00000154277	1.34807	0.0439094		ENSG00000180776	1.38599	0.0495981		ENSG00000136802	1.03961	0.0366561		ENSG00000222894	2.20361	0.0337068		ENSG00000173714	1.88573	0.032133		ENSG00000182578	1.22684	0.0418603		ENSG00000166123	1.08168	0.0403598		ENSG00000070214	1.31702	0.033378		ENSG00000173369	1.38465	0.0364945		ENSG00000251988	Inf	0.0286566		ENSG00000237180	1.11028	0.0278561		ENSG00000181359	1.41097	0.0307118		ENSG00000166710	1.58757
ENSG00000135472	1.34853	0.0371231		ENSG00000136237	1.39173	0.0136408		ENSG00000184258	1.08173	0.0401868		ENSG00000172724	2.58707	0.0305565		ENSG00000188681	1.90719	0.049856		ENSG00000235481	1.25931	0.0443442		ENSG00000254572	1.10444	0.0330448		ENSG00000080822	1.33555	0.0352301		ENSG00000184258	1.40758	0.0321567		ENSG00000235326	Inf	0.0499771		ENSG00000134780	1.113	0.0390856		ENSG00000252044	1.4447	0.0176541		ENSG00000231313	1.59319
ENSG00000186642	1.35283	0.041389		ENSG00000184258	1.41578	0.0119965		ENSG00000020577	1.11428	0.044511		ENSG00000255928	2.77212	0.0360749		ENSG00000204287	1.91631	0.0101985		ENSG00000196126	1.28508	0.0265253		ENSG00000232187	1.10612	0.0480297		ENSG00000244274	1.3599	0.0383898		ENSG00000254806	1.42081	0.0493505		ENSG00000252334	Inf	0.0228593		ENSG00000225774	1.12422	0.0356667		ENSG00000239014	1.47268	0.0210712		ENSG00000152137	1.6336
ENSG00000182870	1.35357	0.0488668		ENSG00000123560	1.41699	0.0431015		ENSG00000168350	1.1236	0.02255		ENSG00000232439	2.87169	0.0200979		ENSG00000231389	2.03387	0.0351585		ENSG00000099308	1.29091	0.0067362		ENSG00000147065	1.10719	0.0464621		ENSG00000128881	1.37849	0.0488065		ENSG00000123560	1.47765	0.0313567		ENSG00000235021	Inf	0.0485009		ENSG00000171873	1.13957	0.0406752		ENSG00000250264	1.48004	0.0447755		ENSG00000163191	1.65306
ENSG00000144834	1.35515	0.0413756		ENSG00000115415	1.4232	0.0203191		ENSG00000121060	1.14383	0.0492232		ENSG00000228601	2.97509	0.0233676		ENSG00000159212	2.08362	0.00812342		ENSG00000156453	1.32532	0.0197109		ENSG00000127603	1.11549	0.0271685		ENSG00000237786	1.38619	0.0324734		ENSG00000154478	1.52355	0.0145431		ENSG00000241434	Inf	0.029003		ENSG00000101638	1.15073	0.0367606		ENSG00000171368	1.49413	0.0150591		ENSG00000133321	1.78101
ENSG00000118160	1.35839	0.0372874		ENSG00000180354	1.44491	0.0396609		ENSG00000116147	1.23566	0.0234408		ENSG00000242529	3.46774	0.0260582		ENSG00000223388	2.12817	0.0125017		ENSG00000251267	1.33799	0.0296274		ENSG00000187239	1.12539	0.0365843		ENSG00000116574	1.39237	0.0484221		ENSG00000136867	1.56015	0.0498747		ENSG00000221125	Inf	0.0280452		ENSG00000245385	1.18013	0.0319594		ENSG00000236537	1.50504	0.0260028		ENSG00000237782	1.78726
ENSG00000171992	1.37875	0.0358981		ENSG00000236018	1.48738	0.044477		ENSG00000173641	1.28566	0.0475897		ENSG00000240665	3.61345	0.012396		ENSG00000132386	2.18753	0.016282		ENSG00000181511	1.39333	0.019632		ENSG00000240616	1.12584	0.0489		ENSG00000170775	1.40651	0.0358886		ENSG00000172461	1.56188	0.0403955		ENSG00000252312	Inf	0.0493227		ENSG00000076356	1.20703	0.040807		ENSG00000248113	1.51558	0.0391372		ENSG00000006016	1.84025
ENSG00000006116	1.3868	0.036785		ENSG00000196126	1.49606	0.00801864		ENSG00000173258	1.29734	0.0145141		ENSG00000239243	3.6796	0.0140401		ENSG00000119147	2.20474	0.00581683		ENSG00000144655	1.40774	0.0262737		ENSG00000227500	1.13266	0.0468078		ENSG00000118785	1.41911	0.0273184		ENSG00000145990	1.57819	0.033927		ENSG00000256176	Inf	0.0493227		ENSG00000214820	1.22181	0.029755		ENSG00000259589	1.56367	0.0263947		ENSG00000163659	1.84692
ENSG00000011083	1.38778	0.0458982		ENSG00000227722	1.51131	0.0343338		ENSG00000256005	1.30439	0.0337376		ENSG00000229413	3.88788	0.0311592		ENSG00000211445	2.23322	0.00314448		ENSG00000123560	1.42171	0.0209457		ENSG00000006831	1.13505	0.0315636		ENSG00000100242	1.42214	0.0424806		ENSG00000118785	1.59207	0.016317		ENSG00000225630	7.9138	0.0313884		ENSG00000139645	1.22239	0.0432657		ENSG00000251143	1.56886	0.0204168		ENSG00000110057	1.94239
ENSG00000173898	1.39069	0.0433857		ENSG00000144283	1.51749	0.0121887		ENSG00000204131	1.37562	0.0397186		ENSG00000249214	4.38508	0.0179842		ENSG00000144837	2.28218	0.0352252		ENSG00000204287	1.50074	0.0148061		ENSG00000255118	1.13817	0.0462881		ENSG00000169851	1.44073	0.0268375		ENSG00000136928	1.59409	0.0122864		ENSG00000226102	6.98369	0.047224		ENSG00000149131	1.24226	0.0354442		ENSG00000254682	1.57465	0.0417285		ENSG00000254092	1.9571
ENSG00000179611	1.39074	0.0330679		ENSG00000166446	1.53104	0.0375837		ENSG00000111331	1.42154	0.0343747		ENSG00000211502	4.47489	0.0380373		ENSG00000239652	2.341	0.0361605		ENSG00000148180	1.5329	0.0416667		ENSG00000005379	1.13846	0.0467822		ENSG00000141934	1.47557	0.0486943		ENSG00000065923	1.63501	0.0455824		ENSG00000252516	5.62956	0.0300639		ENSG00000256873	1.2484	0.0264135		ENSG00000239455	1.59236	0.0380141		ENSG00000234745	1.98813
ENSG00000108551	1.3929	0.0384656		ENSG00000019582	1.54644	0.00538065		ENSG00000187608	1.54121	0.0162095		ENSG00000222750	4.55012	0.0403926		ENSG00000120057	2.34711	0.0151029		ENSG00000165643	1.55242	0.026714		ENSG00000182253	1.1402	0.0245298		ENSG00000259589	1.47565	0.0201649		ENSG00000163288	1.64485	0.0476021		ENSG00000225345	4.96196	0.0280296		ENSG00000143126	1.25142	0.0238511		ENSG00000151914	1.6236	0.0190203		ENSG00000204261	1.99107
ENSG00000115194	1.39383	0.0475375		ENSG00000229670	1.54738	0.0111049		ENSG00000127418	1.54993	0.0409053		ENSG00000252641	5.12372	0.0329334		ENSG00000164707	2.35613	0.00304993		ENSG00000109846	1.55954	0.0311291		ENSG00000196498	1.14185	0.0483941		ENSG00000185900	1.49272	0.0353399		ENSG00000204655	1.65515	0.0369121		ENSG00000239302	3.94309	0.0442662		ENSG00000171368	1.25247	0.04893		ENSG00000209418	1.62487	0.0122304		ENSG00000204525	2.01677
ENSG00000196821	1.39762	0.037104		ENSG00000236713	1.57388	0.0315289		ENSG00000213928	1.68287	0.0451153		ENSG00000226102	5.59795	0.0281527		ENSG00000235718	2.4009	0.00189541		ENSG00000185904	1.57791	0.0365344		ENSG00000133943	1.14393	0.0441211		ENSG00000065809	1.55503	0.0315913		ENSG00000166862	1.66465	0.0497821		ENSG00000244250	3.27301	0.0259905		ENSG00000213493	1.28343	0.0477037		ENSG00000181240	1.67123	0.0243602		ENSG00000118785	2.1311
ENSG00000141150	1.39804	0.0458172		ENSG00000201440	1.6227	0.0497261		ENSG00000229230	1.70515	0.0419394		ENSG00000251689	6.75256	0.0329034		ENSG00000259159	2.40417	0.00184565		ENSG00000167754	1.66311	0.0256294		ENSG00000100234	1.1472	0.0260495		ENSG00000179178	1.57664	0.0209608		ENSG00000158859	1.67625	0.0146105		ENSG00000221160	2.3898	0.0231526		ENSG00000099308	1.31845	0.005304		ENSG00000207720	1.69737	0.0173579		ENSG00000019582	2.16495
ENSG00000124772	1.39883	0.0424384		ENSG00000242756	1.6434	0.0465888		ENSG00000126709	1.76741	0.0217282		ENSG00000225630	7.83521	0.00886352		ENSG00000223953	2.40601	0.00182492		ENSG00000169692	1.69044	0.045483		ENSG00000211584	1.14965	0.0404005		ENSG00000168481	1.60718	0.0121371		ENSG00000170153	1.6904	0.0364689		ENSG00000221767	2.36216	0.0184382		ENSG00000167548	1.32959	0.0476399		ENSG00000231270	1.7293	0.0497593		ENSG00000203747	2.19718
ENSG00000092445	1.40786	0.0352165		ENSG00000249772	1.67074	0.0325231		ENSG00000254682	1.84683	0.0375281		ENSG00000229807	Inf	1.24728e-13		ENSG00000165588	2.41209	0.0093659		ENSG00000168481	1.72482	0.00543557		ENSG00000149485	1.15557	0.0421065		ENSG00000230149	1.6156	0.0204494		ENSG00000006432	1.75825	0.0302196		ENSG00000109906	2.30587	0.0308335		ENSG00000110446	1.3424	0.0465201		ENSG00000251260	1.84397	0.0243164		ENSG00000134201	2.24749
ENSG00000104888	1.41105	0.029583		ENSG00000181359	1.72964	0.00469615		ENSG00000229921	1.94159	0.0379239		ENSG00000252101	Inf	0.0174024		ENSG00000115474	2.52499	0.0191214		ENSG00000177105	1.74997	0.0305087		ENSG00000257093	1.16094	0.0406266		ENSG00000066322	1.62636	0.0105718		ENSG00000241656	1.78417	0.0344715		ENSG00000216197	2.05182	0.0490498		ENSG00000259529	1.35096	0.045154		ENSG00000180776	1.84614	0.0312544		ENSG00000130589	2.27948
ENSG00000183114	1.41154	0.0486686		ENSG00000242639	1.7371	0.0457562		ENSG00000156219	2.01458	0.0139968		ENSG00000238340	Inf	0.00577198		ENSG00000158104	2.53526	0.00786454		ENSG00000168961	1.78595	0.0439441		ENSG00000148053	1.16281	0.02218		ENSG00000158859	1.63635	0.02114		ENSG00000169851	1.79417	0.0103954		ENSG00000239014	1.87557	0.0317869		ENSG00000090020	1.35679	0.028522		ENSG00000238757	1.86224	0.00337271		ENSG00000204287	2.2853
ENSG00000008118	1.41876	0.0468229		ENSG00000238757	1.74446	0.00182367		ENSG00000201492	2.09024	0.0342354		ENSG00000240055	Inf	0.0173361		ENSG00000110195	2.58986	0.000522676		ENSG00000228436	1.80215	0.0422315		ENSG00000144741	1.16795	0.0381489		ENSG00000165476	1.63733	0.031419		ENSG00000168481	1.8142	0.0134231		ENSG00000204287	1.76257	0.0368244		ENSG00000136802	1.3576	0.0432454		ENSG00000166446	1.95471	0.0171		ENSG00000234392	2.31394
ENSG00000128656	1.42249	0.031258		ENSG00000235903	1.75548	0.0317916		ENSG00000255557	2.09672	0.0409144		ENSG00000207563	Inf	0.0241217		ENSG00000200278	2.61798	0.0458196		ENSG00000158859	1.81848	0.0380556		ENSG00000247743	1.16843	0.0447238		ENSG00000173786	1.64755	0.0162775		ENSG00000102468	1.8652	0.0180765		ENSG00000227612	1.66566	0.0470711		ENSG00000179094	1.36814	0.0475844		ENSG00000173258	1.96484	0.0269136		ENSG00000108679	2.32095
ENSG00000158109	1.42742	0.0325624		ENSG00000231389	1.77823	0.030073		ENSG00000125337	2.24326	0.00978388		ENSG00000212418	Inf	0.0248674		ENSG00000047457	2.6311	0.0223784		ENSG00000225450	1.82351	0.0266924		ENSG00000242045	1.18156	0.0387098		ENSG00000184144	1.65703	0.00995678		ENSG00000197430	1.88222	0.0190884						ENSG00000144655	1.37139	0.023281		ENSG00000251356	1.97974	0.0440092		ENSG00000216490	2.32896
ENSG00000132386	1.43872	0.0373174		ENSG00000204287	1.78778	0.00130426		ENSG00000144837	2.31776	0.0181152		ENSG00000244688	Inf	0.0283946		ENSG00000256811	2.64398	0.0271045		ENSG00000105559	1.84622	0.0492742		ENSG00000093100	1.19134	0.0420898		ENSG00000242808	1.69101	0.00962867		ENSG00000249194	1.89016	0.0416373						ENSG00000167754	1.37481	0.0498089		ENSG00000227329	2.00461	0.0348227		ENSG00000167772	2.38201
ENSG00000135709	1.43928	0.0420382		ENSG00000228408	1.82039	0.021929		ENSG00000168412	2.4224	0.0317279		ENSG00000252113	Inf	0.0305767		ENSG00000223534	2.72719	0.0427207		ENSG00000110057	1.84968	0.0489812		ENSG00000112033	1.19406	0.0250616		ENSG00000227544	1.69237	0.0414935		ENSG00000203747	1.92412	0.022962						ENSG00000165643	1.38922	0.0326386		ENSG00000199899	2.02074	0.04915		ENSG00000196154	2.44488
ENSG00000185274	1.44806	0.0300471		ENSG00000188681	1.82185	0.0109522		ENSG00000109906	2.56875	0.0428832		ENSG00000240259	Inf	0.0318031		ENSG00000186081	2.73264	0.0150538		ENSG00000226540	1.85179	0.039742		ENSG00000129422	1.19415	0.0487451		ENSG00000231270	1.70219	0.0298655		ENSG00000188681	1.93061	0.0347107						ENSG00000254192	1.39256	0.0225895		ENSG00000227227	2.06952	0.00599885		ENSG00000142089	2.49365
ENSG00000117016	1.44917	0.0327772		ENSG00000225924	1.86501	0.0173945		ENSG00000207790	2.62667	0.00605888		ENSG00000199979	Inf	0.0219575		ENSG00000241287	2.8222	0.00606557		ENSG00000204525	1.8621	0.0243805		ENSG00000225783	1.19515	0.0166747		ENSG00000163288	1.70979	0.0173805		ENSG00000105695	1.94398	0.0369181						ENSG00000240685	1.40114	0.0285276		ENSG00000196126	2.23362	0.00071341		ENSG00000166426	2.49899
ENSG00000110931	1.4543	0.0286644		ENSG00000213088	1.89356	0.0359888		ENSG00000152726	2.66142	0.0240873		ENSG00000203473	Inf	0.0345892		ENSG00000105641	2.87465	0.000753662		ENSG00000184371	1.87027	0.040034		ENSG00000138867	1.19789	0.0440522		ENSG00000141338	1.7231	0.0408733		ENSG00000126860	1.94432	0.00382075						ENSG00000250264	1.41383	0.0213397		ENSG00000241238	2.50999	0.0333171		ENSG00000130303	2.50617
ENSG00000144550	1.46593	0.0487378		ENSG00000254092	1.92292	0.0475328		ENSG00000236234	2.70296	0.0480313		ENSG00000239561	Inf	0.00341509		ENSG00000090104	2.90216	0.044413		ENSG00000237786	1.93376	0.0225542		ENSG00000197724	1.20243	0.0471046		ENSG00000054690	1.72596	0.0132071		ENSG00000227544	1.96544	0.049563						ENSG00000103184	1.42848	0.0359212		ENSG00000155886	2.61509	7.52542e-05		ENSG00000231389	2.5128
ENSG00000216802	1.46902	0.030804		ENSG00000251660	1.93366	0.0113714		ENSG00000239302	2.88392	0.0406792		ENSG00000201382	Inf	0.037933		ENSG00000099834	3.0199	0.0396556		ENSG00000108551	1.94011	0.00481155		ENSG00000218980	1.208	0.0468874		ENSG00000237720	1.72995	0.0334714		ENSG00000179178	1.99837	0.0103451						ENSG00000251267	1.4579	0.0133759		ENSG00000256148	2.66592	0.00406156		ENSG00000254682	2.56122
ENSG00000070808	1.47037	0.0236648		ENSG00000164236	1.97393	0.0392604		ENSG00000101276	2.89457	0.00525741		ENSG00000258500	Inf	0.037933		ENSG00000118271	3.08976	3.1778e-05		ENSG00000188681	1.9693	0.00465745		ENSG00000165566	1.21824	0.0268206		ENSG00000173320	1.73573	0.0228522		ENSG00000013297	2.05667	0.0123086						ENSG00000178685	1.45958	0.0419433		ENSG00000230564	2.70622	0.0388828		ENSG00000223722	2.65447
ENSG00000138944	1.47973	0.0339537		ENSG00000241656	1.99294	0.01737		ENSG00000257256	2.99229	0.0288914		ENSG00000199865	Inf	0.0420257		ENSG00000165376	3.09596	0.00392813		ENSG00000185201	2.00718	0.0400697		ENSG00000095637	1.2377	0.0353341		ENSG00000136960	1.74004	0.0331096		ENSG00000204287	2.11996	0.0173389						ENSG00000156453	1.47954	0.00760225		ENSG00000165370	2.86665	0.0160187		ENSG00000241287	2.78611
ENSG00000154917	1.48026	0.0418787		ENSG00000183230	2.24752	0.012665		ENSG00000228415	3.01535	0.0358789		ENSG00000200732	Inf	0.0420257		ENSG00000165215	3.12329	0.00959472		ENSG00000234745	2.03411	0.0297385		ENSG00000231686	1.2385	0.03961		ENSG00000136867	1.81036	0.0112483		ENSG00000183308	2.1851	0.0259054						ENSG00000110057	1.49289	0.0483241		ENSG00000228906	2.89951	0.0409196		ENSG00000233929	2.79249
ENSG00000101638	1.49645	0.0449394		ENSG00000124374	2.25699	0.0269814		ENSG00000239283	3.08513	0.0414176		ENSG00000203427	Inf	0.0420257		ENSG00000111319	3.16231	0.00973961		ENSG00000203747	2.08244	0.00898566		ENSG00000236537	1.23913	0.0387202		ENSG00000173258	1.82476	0.0145156		ENSG00000252974	2.19144	0.00875732						ENSG00000203747	1.49651	0.0319087		ENSG00000242742	3.47436	0.0245271		ENSG00000227191	2.85775
ENSG00000165983	1.51813	0.0337548		ENSG00000203747	2.33246	0.00569921		ENSG00000244416	3.13092	0.0451943		ENSG00000207223	Inf	0.0420257		ENSG00000171773	3.2207	0.0193364		ENSG00000185507	2.13886	0.0319717		ENSG00000156860	1.24919	0.0331519		ENSG00000103089	1.89026	0.0175407		ENSG00000115977	2.1932	0.00375957						ENSG00000168961	1.5005	0.0474823		ENSG00000214743	3.51861	0.0401951		ENSG00000101187	2.97169
ENSG00000221890	1.5191	0.019817		ENSG00000201134	2.43135	0.0181669		ENSG00000239373	3.17464	0.0443661		ENSG00000238359	Inf	0.0420257		ENSG00000253525	3.25062	0.0271719		ENSG00000234392	2.19066	0.0167683		ENSG00000176595	1.25453	0.0389482		ENSG00000011426	1.89169	0.00420793		ENSG00000143473	2.20594	0.046875						ENSG00000184371	1.50053	0.0277378		ENSG00000249908	3.88611	0.00452035		ENSG00000171051	3.0014
ENSG00000131378	1.52219	0.0287081		ENSG00000222894	2.45016	0.040053		ENSG00000252623	3.21904	0.0346749		ENSG00000238686	Inf	0.0420257		ENSG00000130957	3.30197	7.50514e-05		ENSG00000216490	2.24743	0.0179773		ENSG00000129675	1.25486	0.0401679		ENSG00000150086	1.90133	0.0113733		ENSG00000173320	2.21405	0.00950977						ENSG00000204525	1.50351	0.0230366		ENSG00000152726	4.29124	0.00814628		ENSG00000207498	3.20486
ENSG00000147676	1.52531	0.0259385		ENSG00000155886	2.45108	0.00465037		ENSG00000251927	3.25185	0.0333671		ENSG00000206781	Inf	0.0444386		ENSG00000107165	3.42691	0.0284011		ENSG00000211553	2.25797	0.0203091		ENSG00000065526	1.25572	0.0324959		ENSG00000174607	1.93236	0.0140389		ENSG00000237720	2.21823	0.0117595						ENSG00000179242	1.52805	0.0279407		ENSG00000198502	4.33365	4.58689e-05		ENSG00000232803	3.23511
ENSG00000165643	1.53078	0.0362818		ENSG00000152726	2.80592	0.0482807		ENSG00000228769	3.376	0.0193646		ENSG00000200421	Inf	0.0471596		ENSG00000167757	3.44578	0.00476791		ENSG00000019582	2.25865	0.000106665		ENSG00000124181	1.2624	0.0196713		ENSG00000086205	1.96678	0.0167343		ENSG00000167755	2.24132	0.0324029						ENSG00000251356	1.56027	0.0314536		ENSG00000250011	4.69733	0.0193788		ENSG00000234287	3.26397
ENSG00000137825	1.54628	0.0202786		ENSG00000135604	2.8523	0.0480955		ENSG00000201240	3.39862	0.0195119		ENSG00000200446	Inf	0.0471596		ENSG00000231806	3.69054	0.000150354		ENSG00000172005	2.32435	0.0266086		ENSG00000152583	1.26284	0.0185991		ENSG00000164124	1.96825	0.0138461		ENSG00000019582	2.24468	0.000341807						ENSG00000050767	1.60395	0.0441091		ENSG00000200127	4.76222	0.0329168		ENSG00000101276	3.29503
ENSG00000069424	1.5536	0.0214694		ENSG00000253668	3.23245	0.00201126		ENSG00000250863	3.46648	0.0300498		ENSG00000226545	Inf	0.0471596		ENSG00000207808	5.41965	0.0396089		ENSG00000107738	2.32679	0.0208818		ENSG00000143514	1.26461	0.0263113		ENSG00000117266	1.97866	0.0283149		ENSG00000231389	2.33884	0.0227065						ENSG00000001617	1.60461	0.0433145		ENSG00000207727	4.99021	0.0381866		ENSG00000144837	3.77943
ENSG00000166963	1.5599	0.0153295		ENSG00000243799	3.42019	0.000634515		ENSG00000108342	3.5694	0.0119812		ENSG00000252485	Inf	0.0471596		ENSG00000225630	7.80041	0.034273		ENSG00000142089	2.34462	0.0293422		ENSG00000146535	1.27288	0.0372681		ENSG00000154642	1.98459	0.0175168		ENSG00000150086	2.3567	0.00123073						ENSG00000234745	1.65477	0.0280931		ENSG00000254666	4.99021	0.0381866		ENSG00000227644	4.02927
ENSG00000204287	1.57121	0.0328387		ENSG00000134612	4.1178	0.024893		ENSG00000201324	3.67715	0.0167616		ENSG00000239021	Inf	0.00774647		ENSG00000241446	Inf	0.0193178		ENSG00000223722	2.44078	0.0453702		ENSG00000198792	1.27463	0.0133906		ENSG00000180929	2.00216	0.0236835		ENSG00000158445	2.39681	0.0493318						ENSG00000019582	1.68997	0.000866514		ENSG00000221051	4.99873	0.0341535		ENSG00000255823	4.98769
ENSG00000142185	1.58109	0.0392198		ENSG00000238838	4.23979	0.0446035		ENSG00000234274	3.67811	0.0498736		ENSG00000238641	Inf	0.013354		ENSG00000229807	Inf	1.06438e-10		ENSG00000101276	2.49338	0.0226946		ENSG00000172379	1.2752	0.0111282		ENSG00000167755	2.0221	0.0103302		ENSG00000204644	2.54841	0.0455688						ENSG00000198959	1.72253	0.0469029		ENSG00000226102	7.0718	0.0429563		ENSG00000237632	5.0835
ENSG00000149654	1.59788	0.0372924		ENSG00000211597	4.63847	0.00778051		ENSG00000252340	3.67911	0.0106685		ENSG00000223837	Inf	0.0146239		ENSG00000200953	Inf	0.0149212		ENSG00000240143	2.50346	0.0486469		ENSG00000061938	1.27696	0.0173899		ENSG00000251196	2.02833	0.0392503		ENSG00000155886	2.75366	0.0422811						ENSG00000157601	1.72596	0.0407393		ENSG00000225630	9.02138	0.0174014		ENSG00000225630	8.15672
ENSG00000230051	1.60461	0.0477441		ENSG00000226102	5.12969	0.0280462		ENSG00000228779	3.7078	0.0438783		ENSG00000249619	Inf	0.018871		ENSG00000240407	Inf	0.0139805		ENSG00000232694	2.51271	0.0367591		ENSG00000103257	1.28849	0.040397		ENSG00000172461	2.06947	0.0484723		ENSG00000209418	2.83305	0.00558612						ENSG00000108551	1.75806	0.00196962		ENSG00000229807	Inf	2.77754e-12		ENSG00000241446	Inf
ENSG00000135324	1.60671	0.0473949		ENSG00000255823	5.86241	0.0264898		ENSG00000221604	3.97494	0.0323075		ENSG00000242329	Inf	0.0309294		ENSG00000222808	Inf	0.01901		ENSG00000130589	2.57323	0.023589		ENSG00000137177	1.28907	0.0457642		ENSG00000224924	2.09873	0.0172702		ENSG00000221343	3.07963	0.0262917						ENSG00000222309	1.77577	0.0256464		ENSG00000207857	Inf	0.0280645		ENSG00000229807	Inf
ENSG00000124507	1.61421	0.013326		ENSG00000169248	6.92078	0.0176028		ENSG00000207611	4.10753	0.0288427		ENSG00000200656	Inf	0.0256025		ENSG00000211502	Inf	0.0420576		ENSG00000130303	2.58934	0.0342174		ENSG00000172081	1.29551	0.022041		ENSG00000108381	2.14762	0.03783		ENSG00000232694	3.23012	0.0401184						ENSG00000185507	1.78018	0.0308495		ENSG00000254432	Inf	0.0464612		ENSG00000167644	Inf
ENSG00000115415	1.63394	0.0238442		ENSG00000225630	8.54363	0.00497641		ENSG00000241243	4.37263	0.0443318		ENSG00000248648	Inf	0.0256025		ENSG00000199980	Inf	0.0417228		ENSG00000167772	2.61522	0.0344835		ENSG00000103168	1.30128	0.0358629		ENSG00000172508	2.16412	0.0063418		ENSG00000222849	3.25589	0.0395588						ENSG00000221963	1.78046	0.0362923		ENSG00000238650	Inf	0.00206235		ENSG00000221783	Inf
ENSG00000135625	1.63655	0.0252389		ENSG00000229807	Inf	2.68414e-15		ENSG00000231622	4.41285	0.0427756		ENSG00000207958	Inf	0.0493613		ENSG00000231409	Inf	0.0188221		ENSG00000144837	2.71756	0.0178379		ENSG00000196586	1.30322	0.0478908		ENSG00000222466	2.18892	0.000551992		ENSG00000225410	3.60308	0.0217481						ENSG00000028137	1.80686	0.0441614		ENSG00000251696	Inf	0.0463406		ENSG00000204982	Inf
ENSG00000157087	1.64494	0.0364463		ENSG00000241514	Inf	0.0188548		ENSG00000252965	4.86468	0.0140842		ENSG00000229590	Inf	0.0493613		ENSG00000238339	Inf	0.014439		ENSG00000232803	2.8671	0.0247046		ENSG00000092445	1.30708	0.0359022		ENSG00000204655	2.19338	0.000399243		ENSG00000248738	3.85621	0.0442193						ENSG00000234392	1.82553	0.0100334		ENSG00000252775	Inf	0.00866562		ENSG00000252907	Inf
ENSG00000106236	1.66962	0.0124242		ENSG00000238425	Inf	0.0199196		ENSG00000251819	4.98577	0.0068334		ENSG00000242400	Inf	0.0365124		ENSG00000251854	Inf	0.0178873		ENSG00000169035	3.22676	0.0185325		ENSG00000119139	1.30822	0.0374564		ENSG00000166091	2.19972	0.00322192		ENSG00000251819	4.04849	0.028853						ENSG00000234577	1.82603	0.0257174		ENSG00000242883	Inf	0.00487217		ENSG00000238711	Inf
ENSG00000134343	1.69158	0.0394736		ENSG00000240749	Inf	0.0199196		ENSG00000226345	5.21124	0.0316001		ENSG00000242971	Inf	0.0365124		ENSG00000221710	Inf	0.0200033		ENSG00000244130	3.26354	0.0314509		ENSG00000157827	1.31479	0.0136644		ENSG00000169562	2.25288	0.02452		ENSG00000242529	5.17505	0.00889618						ENSG00000213088	1.83118	0.0142209		ENSG00000250948	Inf	0.021384		ENSG00000222585	Inf
ENSG00000095203	1.69246	0.0300104		ENSG00000207835	Inf	0.0232023		ENSG00000239419	5.55595	0.00119908		ENSG00000232878	Inf	0.0309485		ENSG00000200537	Inf	0.0347037		ENSG00000239247	3.53777	0.0465644		ENSG00000101445	1.32599	0.021304		ENSG00000172005	2.26221	0.011249		ENSG00000226102	5.45182	0.0358778						ENSG00000090339	1.8594	0.026046		ENSG00000237887	Inf	0.0442086		ENSG00000241434	Inf
ENSG00000175206	1.69767	0.0206845		ENSG00000242184	Inf	0.0232023		ENSG00000255823	6.09667	0.0121104						ENSG00000236890	Inf	0.0347037		ENSG00000077984	3.55001	0.0213357		ENSG00000168461	1.33018	0.0322732		ENSG00000257494	2.26325	0.0496693		ENSG00000249784	5.69701	0.0319825						ENSG00000107738	1.93703	0.0300161		ENSG00000202077	Inf	0.0115901
ENSG00000110148	1.76189	0.0166632		ENSG00000203424	Inf	0.0257569		ENSG00000164107	6.48607	0.0211582						ENSG00000206654	Inf	0.0366515		ENSG00000221027	3.57902	0.0484161		ENSG00000133195	1.33329	0.0303299		ENSG00000126860	2.27509	0.000385589		ENSG00000252006	5.69701	0.0319825						ENSG00000196154	1.95378	0.0279836		ENSG00000221077	Inf	0.0129261
ENSG00000163932	1.77174	0.0278741		ENSG00000240055	Inf	0.0202545		ENSG00000225630	8.99563	0.000107636						ENSG00000221184	Inf	0.0436662		ENSG00000200231	3.63096	0.00751894		ENSG00000136848	1.33517	0.021689		ENSG00000164303	2.27756	0.0166751		ENSG00000207088	7.46553	0.0469189						ENSG00000232694	1.9539	0.0447358		ENSG00000199262	Inf	0.0154483
ENSG00000089169	1.7866	0.00719447		ENSG00000210678	Inf	0.0289549		ENSG00000229807	Inf	3.56495e-24										ENSG00000108342	3.7735	0.0452053		ENSG00000116147	1.33851	0.0372931		ENSG00000186417	2.29937	0.0069676		ENSG00000199562	7.68188	0.0405326						ENSG00000230795	1.96093	0.0250079		ENSG00000229763	Inf	0.0158683
ENSG00000138207	1.78678	0.0124372		ENSG00000240916	Inf	0.0289549		ENSG00000201104	Inf	0.0421939										ENSG00000221419	3.97284	0.0300714		ENSG00000251267	1.33967	0.00697886		ENSG00000012124	2.30856	0.019485		ENSG00000225630	7.75571	0.0229701						ENSG00000108679	1.97651	0.0407296		ENSG00000202499	Inf	0.0218185
ENSG00000157152	1.78801	0.0432017		ENSG00000252874	Inf	0.0289549		ENSG00000240756	Inf	0.0487458										ENSG00000241624	4.24049	0.0219492		ENSG00000130787	1.34022	0.0155046		ENSG00000105695	2.31513	0.000124518		ENSG00000241446	8.07448	0.0257595						ENSG00000224473	2.026	0.0292184		ENSG00000251756	Inf	0.0224316
ENSG00000255202	1.82314	0.0405721		ENSG00000211677	Inf	0.0302083		ENSG00000201340	Inf	0.0208321										ENSG00000242212	4.54202	0.025148		ENSG00000256873	1.34149	0.00788518		ENSG00000109906	2.3325	0.0131142		ENSG00000229807	Inf	2.27094e-07						ENSG00000109906	2.04616	0.0323464		ENSG00000200285	Inf	0.0293043
ENSG00000154478	1.83089	0.0313595		ENSG00000221555	Inf	0.00217551		ENSG00000222465	Inf	0.0435312										ENSG00000226581	4.71006	0.0385606		ENSG00000173334	1.34232	0.0446607		ENSG00000196187	2.34363	0.00349181		ENSG00000240233	Inf	0.0257442						ENSG00000142089	2.07508	0.0496177		ENSG00000217897	Inf	0.0293043
ENSG00000126583	1.83177	0.00639841		ENSG00000239043	Inf	0.0330791		ENSG00000201217	Inf	0.0485769										ENSG00000255823	4.76121	0.00215289		ENSG00000109046	1.3427	0.0372		ENSG00000124920	2.35067	0.000547686		ENSG00000239309	Inf	0.0309397						ENSG00000167772	2.10503	0.0294354		ENSG00000202172	Inf	0.0301291
ENSG00000114812	1.83631	0.0223949		ENSG00000252688	Inf	0.00126156		ENSG00000200665	Inf	0.0055455										ENSG00000225630	8.24188	4.40851e-06		ENSG00000198683	1.3443	0.0340229		ENSG00000139629	2.3779	0.0323806		ENSG00000201104	Inf	0.0335282						ENSG00000188681	2.11373	0.000862886		ENSG00000206892	Inf	0.0301291
ENSG00000099308	1.84635	0.00574588		ENSG00000211825	Inf	0.0116643		ENSG00000252084	Inf	0.0236473										ENSG00000200834	Inf	0.0192951		ENSG00000146966	1.34628	0.042784		ENSG00000158715	2.38222	0.00888417		ENSG00000252546	Inf	0.0355308						ENSG00000184557	2.15494	0.0442871		ENSG00000238683	Inf	0.0301291
ENSG00000111305	1.87015	0.0458584		ENSG00000239637	Inf	0.0365673		ENSG00000252295	Inf	0.0380604										ENSG00000229807	Inf	2.94664e-12		ENSG00000140750	1.3489	0.0354796		ENSG00000123560	2.38325	0.000130892		ENSG00000244750	Inf	0.0404292						ENSG00000130303	2.17211	0.0384829		ENSG00000252427	Inf	0.0309916
ENSG00000196353	1.88589	0.0136493		ENSG00000240041	Inf	0.0365673		ENSG00000243597	Inf	0.0131169										ENSG00000205361	Inf	0.0335998		ENSG00000124201	1.35056	0.02798		ENSG00000136541	2.41087	0.00125858		ENSG00000238631	Inf	0.0418919						ENSG00000183615	2.23602	0.0461086		ENSG00000200016	Inf	0.0406214
ENSG00000176840	1.89717	0.00934767		ENSG00000240623	Inf	0.0365673		ENSG00000210841	Inf	0.00949608										ENSG00000222687	Inf	0.0420707		ENSG00000109501	1.35154	0.0339952		ENSG00000013297	2.42301	0.000166693		ENSG00000241474	Inf	0.0418919						ENSG00000227191	2.32886	0.0352234		ENSG00000207820	Inf	0.0406214
ENSG00000019582	1.93051	0.0172506		ENSG00000243045	Inf	0.0365673		ENSG00000237125	Inf	0.0412066										ENSG00000238420	Inf	0.0158236		ENSG00000179134	1.35212	0.0119947		ENSG00000234392	2.47234	0.02585		ENSG00000238722	Inf	0.0451906						ENSG00000166426	2.36241	0.0441498		ENSG00000240722	Inf	0.0417842
ENSG00000115641	1.93405	0.0292822		ENSG00000207949	Inf	0.0386101		ENSG00000241592	Inf	0.00413418										ENSG00000252461	Inf	0.00141447		ENSG00000162738	1.35415	0.0450026		ENSG00000183230	2.47938	0.0496768		ENSG00000226561	Inf	0.0470608						ENSG00000164236	2.63661	0.00484759		ENSG00000244610	Inf	0.0417842
ENSG00000244202	1.9349	0.0203841		ENSG00000211513	Inf	0.0386101		ENSG00000225646	Inf	0.0210029										ENSG00000207245	Inf	0.0328148		ENSG00000102265	1.35553	0.0473969		ENSG00000176381	2.48524	0.0188714		ENSG00000244387	Inf	0.0470608						ENSG00000130589	2.6862	0.00596911
ENSG00000117152	1.95436	0.00426137		ENSG00000241749	Inf	0.0386101		ENSG00000221429	Inf	0.017002										ENSG00000206954	Inf	0.00684853		ENSG00000119737	1.35987	0.0210438		ENSG00000207383	2.49817	0.0474191		ENSG00000203431	Inf	0.0326457						ENSG00000101187	2.69864	0.00675686
ENSG00000173369	1.96367	0.0466708		ENSG00000244420	Inf	0.0386101		ENSG00000222594	Inf	0.0169808										ENSG00000243297	Inf	0.012909		ENSG00000162413	1.3619	0.0226253		ENSG00000168314	2.5866	0.0384223		ENSG00000225771	Inf	0.0434932						ENSG00000101276	2.80645	0.0111626
ENSG00000159189	1.96596	0.0368379		ENSG00000244717	Inf	0.0386101		ENSG00000239129	Inf	0.0246442										ENSG00000252671	Inf	0.0420402		ENSG00000196814	1.36371	0.0281459		ENSG00000164161	2.66655	0.00225605		ENSG00000240055	Inf	0.0247558						ENSG00000232803	2.87537	0.00986717
ENSG00000136653	1.97043	0.0399635		ENSG00000202560	Inf	0.0409013		ENSG00000252021	Inf	0.024023										ENSG00000240160	Inf	0.0120196		ENSG00000106624	1.36453	0.029401		ENSG00000198121	2.68833	0.0161681		ENSG00000221025	Inf	0.00756368						ENSG00000252817	3.04098	0.0371432
ENSG00000149269	1.97524	0.04209		ENSG00000207587	Inf	0.0409013		ENSG00000258040	Inf	0.0252502										ENSG00000201207	Inf	0.0392146		ENSG00000146648	1.36575	0.0414256		ENSG00000197430	2.70028	8.68114e-05		ENSG00000207327	Inf	0.0185337						ENSG00000144837	3.20803	0.0209433
ENSG00000171617	2.02322	0.0162578		ENSG00000240275	Inf	0.0409013		ENSG00000241395	Inf	0.0280073										ENSG00000244586	Inf	0.0275011		ENSG00000107104	1.36847	0.04107		ENSG00000236239	2.75303	0.0317574		ENSG00000222937	Inf	0.0306711						ENSG00000222937	3.40722	0.0356357
ENSG00000103316	2.06112	0.00280709		ENSG00000242240	Inf	0.0409013		ENSG00000212190	Inf	0.0376592										ENSG00000256762	Inf	0.032773		ENSG00000134954	1.36863	0.0456728		ENSG00000203586	2.75804	0.0313181		ENSG00000223673	Inf	0.04727						ENSG00000211688	3.42936	0.0393951
ENSG00000164061	2.09883	0.0170089		ENSG00000252787	Inf	0.0409013		ENSG00000207352	Inf	0.0260916										ENSG00000124529	Inf	0.030375		ENSG00000141458	1.36966	0.0278792		ENSG00000124374	2.8394	0.00501955		ENSG00000238615	Inf	0.04727						ENSG00000152726	3.44161	0.0134555
ENSG00000234775	2.10798	0.0330811		ENSG00000242974	Inf	0.0236691		ENSG00000199047	Inf	0.0336431										ENSG00000207858	Inf	0.0182142		ENSG00000189319	1.37374	0.0446065		ENSG00000204644	3.03735	0.0124398		ENSG00000259647	Inf	0.0492979						ENSG00000241624	3.48457	0.00334206
ENSG00000053108	2.12388	0.0339305		ENSG00000238722	Inf	0.0110592		ENSG00000239421	Inf	0.0494085														ENSG00000226549	1.37388	0.0029784		ENSG00000204278	3.08252	0.0255382										ENSG00000124529	3.52478	0.011143
ENSG00000166446	2.16563	0.047901		ENSG00000201326	Inf	0.0434901																		ENSG00000197256	1.37435	0.0421475		ENSG00000223298	3.10333	0.044573										ENSG00000199071	3.69593	0.0164291
ENSG00000226540	2.21446	0.0484976		ENSG00000201451	Inf	0.0434901																		ENSG00000166341	1.37448	0.0281432		ENSG00000248233	3.32717	0.0426521										ENSG00000233265	3.98553	0.0390813
ENSG00000244558	2.26239	0.0347303		ENSG00000207988	Inf	0.0434901																		ENSG00000198914	1.37475	0.0182711		ENSG00000207070	3.70055	0.0304962										ENSG00000230451	4.29424	0.00565879
ENSG00000258240	2.26962	0.0462491		ENSG00000211666	Inf	0.0434901																		ENSG00000126016	1.38094	0.023189		ENSG00000238832	4.10778	0.0261987										ENSG00000169248	4.69329	0.0168679
ENSG00000067992	2.31776	0.0444345		ENSG00000222417	Inf	0.0434901																		ENSG00000112079	1.38191	0.0444105		ENSG00000200090	5.18389	0.0337358										ENSG00000240158	5.0963	0.00241333
ENSG00000233123	2.33753	0.0012659		ENSG00000227397	Inf	0.0434901																		ENSG00000259220	1.38459	0.0362333		ENSG00000199562	5.29625	0.0211753										ENSG00000207700	5.20149	0.0195759
ENSG00000203747	2.34679	0.0132531		ENSG00000252684	Inf	0.0434901																		ENSG00000233383	1.387	0.0115176		ENSG00000226102	5.44865	0.0370245										ENSG00000255823	5.27152	0.00192098
ENSG00000182566	2.35873	0.0470427		ENSG00000199466	Inf	0.0464401																		ENSG00000185340	1.38815	0.0434548		ENSG00000228950	5.91333	0.0264389										ENSG00000205361	6.58579	0.0373894
ENSG00000235711	2.36208	0.0172915		ENSG00000200613	Inf	0.0464401																		ENSG00000081913	1.39187	0.00827747		ENSG00000242680	6.6269	0.0351233										ENSG00000225630	8.01569	9.73184e-06
ENSG00000118898	2.36334	0.00671792		ENSG00000201544	Inf	0.0464401																		ENSG00000162407	1.39209	0.0270643		ENSG00000225630	7.34773	0.0289284										ENSG00000229807	Inf	2.33147e-13
ENSG00000216863	2.3718	0.0213891		ENSG00000221252	Inf	0.0464401																		ENSG00000178209	1.39587	0.0158609		ENSG00000244275	Inf	0.00671224										ENSG00000201185	Inf	0.0208893
ENSG00000003137	2.39483	0.00612299		ENSG00000221396	Inf	0.0464401																		ENSG00000196189	1.39622	0.0394097		ENSG00000229807	Inf	4.3515e-14										ENSG00000199005	Inf	0.0306599
ENSG00000252868	2.40432	0.0354486		ENSG00000238919	Inf	0.0101235																		ENSG00000129244	1.39696	0.0187627		ENSG00000240756	Inf	0.0125863										ENSG00000201498	Inf	0.0490136
ENSG00000143340	2.48001	0.0353295		ENSG00000199122	Inf	0.0498347																		ENSG00000132669	1.3996	0.0345848		ENSG00000238916	Inf	0.0135895										ENSG00000241173	Inf	0.0490136
ENSG00000255087	2.4984	0.0163622		ENSG00000203457	Inf	0.0498347																		ENSG00000161921	1.40034	0.0335184		ENSG00000252206	Inf	0.0166292										ENSG00000239052	Inf	0.0213007
ENSG00000135426	2.50439	0.000656543		ENSG00000206625	Inf	0.0498347																		ENSG00000104067	1.40422	0.0131513		ENSG00000207166	Inf	0.0182507										ENSG00000212534	Inf	0.0346038
ENSG00000171873	2.52836	0.000835465		ENSG00000222455	Inf	0.0498347																		ENSG00000102755	1.40896	0.0289489		ENSG00000199994	Inf	0.0199389										ENSG00000240605	Inf	0.000622449
ENSG00000157502	2.53186	0.0179189		ENSG00000223365	Inf	0.0498347																		ENSG00000147421	1.40924	0.0412009		ENSG00000207174	Inf	0.0267029										ENSG00000206926	Inf	0.0451419
ENSG00000233532	2.62067	0.0363187		ENSG00000252234	Inf	0.0498347																		ENSG00000067900	1.41123	0.0497312		ENSG00000201185	Inf	0.0279178										ENSG00000252363	Inf	0.0264875
ENSG00000237720	2.69768	0.0230028		ENSG00000207612	Inf	0.0121867																		ENSG00000187091	1.41158	0.0308044		ENSG00000200291	Inf	0.0299816										ENSG00000252202	Inf	0.03624
ENSG00000188681	2.86229	0.000644999		ENSG00000225364	Inf	0.0121867																		ENSG00000171105	1.4236	0.0183069		ENSG00000201649	Inf	0.031551										ENSG00000253620	Inf	0.0176963
ENSG00000241216	3.22419	0.0257811		ENSG00000252620	Inf	0.0121867																		ENSG00000112851	1.42445	0.0374828		ENSG00000242597	Inf	0.031551										ENSG00000198986	Inf	0.00099939
ENSG00000185933	3.30225	0.0472957		ENSG00000211515	Inf	0.0126589																		ENSG00000167191	1.42554	0.00746299		ENSG00000211692	Inf	0.0324041										ENSG00000201321	Inf	0.0011785
ENSG00000232354	3.32423	0.0339407		ENSG00000241470	Inf	0.0180786																		ENSG00000172037	1.43242	0.0457765		ENSG00000240369	Inf	0.0333086										ENSG00000243443	Inf	0.0131444
ENSG00000256193	3.66384	0.00228987		ENSG00000205444	Inf	0.0270644																		ENSG00000198756	1.43282	0.0156286		ENSG00000201822	Inf	0.0352915										ENSG00000239747	Inf	0.00586333
ENSG00000222915	3.69336	0.0322798		ENSG00000226767	Inf	0.0466448																		ENSG00000228421	1.43465	0.0189174		ENSG00000252354	Inf	0.0352915										ENSG00000238728	Inf	0.0204899
ENSG00000257057	3.82582	0.0419144		ENSG00000124935	Inf	0.0419059																		ENSG00000137693	1.43628	0.0438423		ENSG00000244469	Inf	0.0387973										ENSG00000223224	Inf	0.010869
ENSG00000229407	4.23912	0.00329308																						ENSG00000146830	1.43731	0.0224036		ENSG00000238838	Inf	0.0401401										ENSG00000252396	Inf	0.028828
ENSG00000202290	4.38121	0.0197819																						ENSG00000196628	1.43772	0.0275836		ENSG00000240139	Inf	0.0431526										ENSG00000254164	Inf	0.028828
ENSG00000167754	5.49925	0.000531444																						ENSG00000198719	1.43776	0.0452147		ENSG00000200680	Inf	0.0448508										ENSG00000211771	Inf	0.0171846
ENSG00000232694	5.9404	0.000203999																						ENSG00000122986	1.44394	0.0482484		ENSG00000238708	Inf	0.0448508										ENSG00000207973	Inf	0.032853
ENSG00000225630	8.17231	0.0248632																						ENSG00000101265	1.44459	0.0417264		ENSG00000199649	Inf	0.0467006
ENSG00000229807	Inf	4.20884e-06																						ENSG00000257918	1.44532	0.0301221		ENSG00000200354	Inf	0.0467006
ENSG00000169248	Inf	0.0440308																						ENSG00000153944	1.44576	0.0172237		ENSG00000252906	Inf	0.0288746
ENSG00000242529	Inf	0.000352452																						ENSG00000110090	1.44775	0.0162362		ENSG00000207929	Inf	0.0487238
ENSG00000251293	Inf	0.0304336																						ENSG00000144476	1.44852	0.0285233		ENSG00000252345	Inf	0.0487238
ENSG00000250584	Inf	0.0184039																						ENSG00000247228	1.45214	0.0207458		ENSG00000206612	Inf	0.0215837
ENSG00000249540	Inf	0.032984																						ENSG00000228830	1.45327	0.00634071		ENSG00000206936	Inf	0.0215837
																								ENSG00000215039	1.45339	0.0428985		ENSG00000201435	Inf	0.0334237
																								ENSG00000136802	1.4534	0.00478827		ENSG00000201487	Inf	0.00501769
																								ENSG00000158805	1.45423	0.0405378		ENSG00000206965	Inf	0.0105525
																								ENSG00000092758	1.45614	0.0494647		ENSG00000239283	Inf	0.00559294
																								ENSG00000196576	1.46147	0.0123886		ENSG00000238365	Inf	0.00404812
																								ENSG00000173821	1.46259	0.0394035		ENSG00000126890	Inf	0.0351985
																								ENSG00000125844	1.46428	0.0142255		ENSG00000238728	Inf	0.0171921
																								ENSG00000101542	1.46482	0.0329716		ENSG00000238831	Inf	0.00850648
																								ENSG00000258232	1.46627	0.0388761		ENSG00000214359	Inf	0.0344082
																								ENSG00000160293	1.46755	0.0272114		ENSG00000199313	Inf	0.0240893
																								ENSG00000090857	1.46776	0.0445313		ENSG00000236591	Inf	0.033091
																								ENSG00000251337	1.4707	0.00385133		ENSG00000240004	Inf	0.02732
																								ENSG00000181264	1.47123	0.0321901		ENSG00000232880	Inf	0.0373493
																								ENSG00000177728	1.47293	0.00622198		ENSG00000236559	Inf	0.0373493
																								ENSG00000203583	1.4737	0.0399774		ENSG00000241188	Inf	0.0361418
																								ENSG00000185591	1.47405	0.0402068
																								ENSG00000255275	1.4748	0.0490936
																								ENSG00000135097	1.47694	0.0296392
																								ENSG00000251660	1.48144	0.0184321
																								ENSG00000019582	1.48197	0.0330174
																								ENSG00000169105	1.48214	0.0477917
																								ENSG00000108175	1.48655	0.00907925
																								ENSG00000114439	1.48952	0.0392277
																								ENSG00000101144	1.49063	0.00970435
																								ENSG00000187079	1.49182	0.0487072
																								ENSG00000183580	1.49209	0.0186906
																								ENSG00000150760	1.49344	0.0113499
																								ENSG00000166912	1.49714	0.0179211
																								ENSG00000198740	1.49823	0.0289443
																								ENSG00000259052	1.49904	0.0119632
																								ENSG00000132510	1.50133	0.0445453
																								ENSG00000101849	1.50182	0.0208278
																								ENSG00000134250	1.50344	0.0292112
																								ENSG00000168309	1.50372	0.0430571
																								ENSG00000109066	1.50442	0.0369286
																								ENSG00000119408	1.5089	0.0130491
																								ENSG00000256545	1.50938	0.00327087
																								ENSG00000159792	1.51125	0.033778
																								ENSG00000247675	1.51195	0.0236858
																								ENSG00000110108	1.51377	0.0223762
																								ENSG00000175147	1.5141	0.0136225
																								ENSG00000104870	1.51605	0.0451171
																								ENSG00000138642	1.51645	0.0352129
																								ENSG00000171163	1.51713	0.0222632
																								ENSG00000079691	1.51978	0.036615
																								ENSG00000083168	1.52374	0.0259471
																								ENSG00000182492	1.52429	0.0228783
																								ENSG00000163517	1.52683	0.0427043
																								ENSG00000079805	1.52769	0.0342593
																								ENSG00000250615	1.52879	0.0229071
																								ENSG00000251920	1.52901	0.0439375
																								ENSG00000108604	1.52919	0.0181039
																								ENSG00000123104	1.53042	0.0365273
																								ENSG00000146005	1.53155	0.00471343
																								ENSG00000254422	1.53396	0.023081
																								ENSG00000162430	1.53561	0.00975982
																								ENSG00000108292	1.53798	0.0216148
																								ENSG00000115041	1.54269	0.0310572
																								ENSG00000154764	1.54346	0.0443689
																								ENSG00000182500	1.54553	0.0412804
																								ENSG00000137965	1.54571	0.0335928
																								ENSG00000249240	1.54701	0.0258517
																								ENSG00000060237	1.54714	0.00461652
																								ENSG00000166444	1.54756	0.0224763
																								ENSG00000150510	1.54989	0.038243
																								ENSG00000129353	1.55001	0.0224863
																								ENSG00000018625	1.55129	0.0243534
																								ENSG00000131899	1.55292	0.015051
																								ENSG00000110799	1.55829	0.0457118
																								ENSG00000204128	1.56398	0.0304337
																								ENSG00000079819	1.56544	0.0130087
																								ENSG00000171444	1.56643	0.0258069
																								ENSG00000259417	1.57189	0.0235397
																								ENSG00000211448	1.57322	0.0459476
																								ENSG00000104728	1.57543	0.0251354
																								ENSG00000071564	1.57638	0.0438379
																								ENSG00000139433	1.57888	0.0474045
																								ENSG00000099194	1.58614	0.0108594
																								ENSG00000141569	1.58706	0.0315638
																								ENSG00000089472	1.59504	0.0211104
																								ENSG00000204287	1.59638	0.044246
																								ENSG00000065809	1.59961	0.0366748
																								ENSG00000078687	1.60077	0.0193729
																								ENSG00000078549	1.60124	0.00134973
																								ENSG00000131095	1.60217	0.034766
																								ENSG00000206077	1.60537	0.00386622
																								ENSG00000144677	1.60603	0.044401
																								ENSG00000140577	1.61174	0.0225574
																								ENSG00000188878	1.61297	0.0379257
																								ENSG00000251143	1.61413	0.00237321
																								ENSG00000250506	1.61567	0.0379054
																								ENSG00000158156	1.61569	0.0356303
																								ENSG00000234338	1.6179	0.0269498
																								ENSG00000241409	1.62004	0.0405686
																								ENSG00000026036	1.62022	0.0402686
																								ENSG00000259529	1.62127	0.0394554
																								ENSG00000173706	1.62149	0.0121047
																								ENSG00000119927	1.63184	0.0353907
																								ENSG00000097007	1.6324	0.0109889
																								ENSG00000137497	1.6349	0.002415
																								ENSG00000149782	1.63986	0.0202874
																								ENSG00000188493	1.64288	0.024559
																								ENSG00000204624	1.64396	0.0369877
																								ENSG00000204380	1.64424	0.0460756
																								ENSG00000234577	1.64528	0.0160592
																								ENSG00000165801	1.64602	0.0114156
																								ENSG00000173269	1.65065	0.0196888
																								ENSG00000184343	1.65102	0.0313247
																								ENSG00000186470	1.65179	0.02986
																								ENSG00000183579	1.65195	0.0185455
																								ENSG00000164849	1.6526	0.0347234
																								ENSG00000243509	1.65445	0.0185162
																								ENSG00000137076	1.66071	0.00304748
																								ENSG00000231113	1.66237	0.0308308
																								ENSG00000155363	1.66481	0.0284278
																								ENSG00000106078	1.66789	0.0192705
																								ENSG00000162576	1.66876	0.0197889
																								ENSG00000114853	1.67156	0.0339741
																								ENSG00000196517	1.67198	0.0358072
																								ENSG00000141314	1.67213	0.0487117
																								ENSG00000166340	1.6736	0.00609737
																								ENSG00000068724	1.67452	0.021782
																								ENSG00000113578	1.6749	0.0405996
																								ENSG00000077454	1.67638	0.0349669
																								ENSG00000100842	1.67795	0.0419366
																								ENSG00000204580	1.67818	0.0168386
																								ENSG00000137221	1.68461	0.0447677
																								ENSG00000135063	1.68558	0.0108104
																								ENSG00000170525	1.68593	0.0098617
																								ENSG00000104313	1.68666	0.0483301
																								ENSG00000188338	1.68736	0.0121612
																								ENSG00000130202	1.68902	0.0425374
																								ENSG00000168890	1.68959	0.0233557
																								ENSG00000088280	1.69334	0.00892735
																								ENSG00000188783	1.69429	0.0117201
																								ENSG00000222466	1.69934	0.0214276
																								ENSG00000254230	1.70036	0.0258082
																								ENSG00000205336	1.70073	0.0132723
																								ENSG00000130164	1.7008	0.0493696
																								ENSG00000142327	1.70104	0.0389352
																								ENSG00000054179	1.70115	0.01574
																								ENSG00000105939	1.702	0.0303356
																								ENSG00000072864	1.70308	0.0450388
																								ENSG00000010319	1.71084	0.0273196
																								ENSG00000047644	1.71196	0.0175132
																								ENSG00000125398	1.71304	0.0280537
																								ENSG00000206503	1.71469	0.0402735
																								ENSG00000133256	1.71484	0.0415411
																								ENSG00000198753	1.71591	0.0255194
																								ENSG00000011304	1.7163	0.00954283
																								ENSG00000105810	1.71682	0.0415874
																								ENSG00000182541	1.71814	0.0276099
																								ENSG00000204525	1.72004	0.0218306
																								ENSG00000079215	1.72043	0.0151922
																								ENSG00000251675	1.72586	0.0263041
																								ENSG00000182175	1.72647	0.049188
																								ENSG00000131941	1.72686	0.0112489
																								ENSG00000130517	1.72892	0.0316209
																								ENSG00000117228	1.73139	0.0461373
																								ENSG00000196924	1.73211	0.00816508
																								ENSG00000227898	1.73248	0.0220809
																								ENSG00000066468	1.73511	0.0425973
																								ENSG00000133121	1.73702	0.0324115
																								ENSG00000168487	1.73831	0.0490294
																								ENSG00000128567	1.7403	0.0100728
																								ENSG00000257607	1.74281	0.0431871
																								ENSG00000103449	1.74373	0.0258233
																								ENSG00000256439	1.74445	0.00901264
																								ENSG00000142961	1.74508	0.029173
																								ENSG00000103742	1.74816	0.0257834
																								ENSG00000177674	1.75166	0.0470408
																								ENSG00000230701	1.75455	0.0278035
																								ENSG00000082781	1.75553	0.00568935
																								ENSG00000145555	1.75556	0.00931264
																								ENSG00000243708	1.75749	0.049775
																								ENSG00000234353	1.75766	0.0483536
																								ENSG00000197142	1.76143	0.0265654
																								ENSG00000240979	1.76301	0.0415037
																								ENSG00000188313	1.76366	0.0269873
																								ENSG00000118515	1.76606	0.0303631
																								ENSG00000254341	1.77028	0.0453625
																								ENSG00000170915	1.77059	0.0445923
																								ENSG00000105357	1.77157	0.0398273
																								ENSG00000137936	1.77491	0.0094342
																								ENSG00000067177	1.77553	0.04928
																								ENSG00000140497	1.7756	0.0168983
																								ENSG00000241287	1.77672	0.0382218
																								ENSG00000205307	1.77695	0.0155237
																								ENSG00000173209	1.7778	0.0268824
																								ENSG00000201719	1.77931	0.0426132
																								ENSG00000129657	1.7797	0.0319246
																								ENSG00000177236	1.78007	0.00266439
																								ENSG00000162337	1.78195	0.014259
																								ENSG00000163909	1.78226	0.00391238
																								ENSG00000213064	1.78568	0.0356695
																								ENSG00000119280	1.78568	0.0168644
																								ENSG00000148411	1.78624	0.00701087
																								ENSG00000140067	1.78848	0.0470717
																								ENSG00000166398	1.78884	0.0120691
																								ENSG00000177807	1.7895	0.00294561
																								ENSG00000250463	1.78989	0.00808255
																								ENSG00000136068	1.79717	0.0131943
																								ENSG00000113504	1.80121	0.0237458
																								ENSG00000123358	1.80216	0.0393575
																								ENSG00000168077	1.80683	0.0258578
																								ENSG00000142178	1.80954	0.0384979
																								ENSG00000230149	1.81112	0.0471148
																								ENSG00000111783	1.81338	0.0106671
																								ENSG00000198624	1.81512	0.0439127
																								ENSG00000234745	1.81769	0.0316989
																								ENSG00000113721	1.8177	0.00598465
																								ENSG00000238057	1.81956	0.0247862
																								ENSG00000197324	1.82048	0.0131198
																								ENSG00000159423	1.82291	0.0473148
																								ENSG00000123610	1.8246	0.0375319
																								ENSG00000119699	1.82836	0.0343147
																								ENSG00000110446	1.82909	0.0268435
																								ENSG00000229645	1.82956	0.0254683
																								ENSG00000144847	1.82962	0.00652535
																								ENSG00000133048	1.82986	0.0424582
																								ENSG00000175215	1.83042	0.018243
																								ENSG00000072163	1.83409	0.0382628
																								ENSG00000228172	1.83443	0.00685018
																								ENSG00000182179	1.83675	0.0379379
																								ENSG00000117115	1.83817	0.0226443
																								ENSG00000124942	1.83832	0.00151709
																								ENSG00000135926	1.83969	0.0402181
																								ENSG00000120889	1.84734	0.0223876
																								ENSG00000137496	1.84796	0.00873872
																								ENSG00000232177	1.8487	0.0112197
																								ENSG00000255390	1.85303	0.0335917
																								ENSG00000105519	1.85381	0.0121036
																								ENSG00000197119	1.85514	0.0268326
																								ENSG00000144749	1.85558	0.0062095
																								ENSG00000019144	1.85624	0.026741
																								ENSG00000157833	1.85655	0.0184472
																								ENSG00000196126	1.85757	0.00170991
																								ENSG00000170425	1.85852	0.00788551
																								ENSG00000232931	1.85873	0.0194638
																								ENSG00000234392	1.86185	0.0276598
																								ENSG00000100242	1.86519	0.0295721
																								ENSG00000247049	1.86547	0.0498572
																								ENSG00000148400	1.8667	0.00465301
																								ENSG00000115468	1.86734	0.0464581
																								ENSG00000128335	1.86944	0.0103024
																								ENSG00000188459	1.87073	0.0307303
																								ENSG00000148204	1.87212	0.00360537
																								ENSG00000103710	1.8785	0.0223037
																								ENSG00000251184	1.88394	0.0281927
																								ENSG00000164050	1.884	0.0114207
																								ENSG00000126391	1.8859	0.0358824
																								ENSG00000120318	1.8882	0.0407103
																								ENSG00000255782	1.88856	0.0499212
																								ENSG00000154319	1.89701	0.00105665
																								ENSG00000135424	1.89713	0.035721
																								ENSG00000129219	1.8988	0.0175708
																								ENSG00000259605	1.8993	0.0436857
																								ENSG00000141524	1.90916	0.0356478
																								ENSG00000065320	1.9092	0.0151831
																								ENSG00000254665	1.90977	0.0278959
																								ENSG00000137166	1.91038	0.0259134
																								ENSG00000175287	1.91424	0.0376386
																								ENSG00000165478	1.91784	0.0250939
																								ENSG00000075240	1.91933	0.00862698
																								ENSG00000186951	1.91996	0.0159757
																								ENSG00000169860	1.92055	0.0292312
																								ENSG00000182871	1.92164	0.0114953
																								ENSG00000141510	1.92469	0.0108286
																								ENSG00000161847	1.92606	0.00571565
																								ENSG00000244553	1.93043	0.0262577
																								ENSG00000157110	1.93568	0.0403339
																								ENSG00000227227	1.93952	0.0041228
																								ENSG00000109062	1.94052	0.0345284
																								ENSG00000171621	1.94114	0.0134743
																								ENSG00000241839	1.9415	0.0228648
																								ENSG00000233838	1.94256	0.0199008
																								ENSG00000089041	1.94406	0.00643889
																								ENSG00000162390	1.94545	0.0448481
																								ENSG00000128602	1.94757	0.0199463
																								ENSG00000147113	1.94895	0.0232592
																								ENSG00000165912	1.95147	0.0301323
																								ENSG00000132481	1.95364	0.0400786
																								ENSG00000226239	1.95717	0.0419943
																								ENSG00000111181	1.95767	0.0372407
																								ENSG00000166682	1.95795	0.0386897
																								ENSG00000065361	1.96249	0.045057
																								ENSG00000259603	1.96321	0.0141309
																								ENSG00000166348	1.96348	0.0220431
																								ENSG00000162391	1.96401	0.0294293
																								ENSG00000258504	1.96718	0.0385379
																								ENSG00000177045	1.97656	0.0463801
																								ENSG00000046889	1.97718	0.00303793
																								ENSG00000257433	1.98067	0.0238456
																								ENSG00000224945	1.98116	0.0392307
																								ENSG00000124126	1.98251	0.0133946
																								ENSG00000258876	1.98256	0.0160816
																								ENSG00000254129	1.98278	0.0455778
																								ENSG00000228436	1.98426	0.0219065
																								ENSG00000167601	1.98711	0.0150641
																								ENSG00000134569	1.99	0.00184936
																								ENSG00000041982	1.99408	0.00367602
																								ENSG00000157483	1.9952	0.00595867
																								ENSG00000117298	1.99604	0.0167599
																								ENSG00000213250	2.00017	0.0146449
																								ENSG00000117289	2.00038	0.0152141
																								ENSG00000121060	2.00147	0.0140308
																								ENSG00000061273	2.00243	0.0134968
																								ENSG00000076928	2.00647	0.00611554
																								ENSG00000164867	2.00691	0.0239122
																								ENSG00000144283	2.00801	0.0355729
																								ENSG00000131435	2.00887	0.0264876
																								ENSG00000059378	2.01146	0.0161125
																								ENSG00000158352	2.01522	0.0186182
																								ENSG00000256225	2.02335	0.03218
																								ENSG00000144579	2.02427	0.0356372
																								ENSG00000178685	2.0246	0.0302378
																								ENSG00000184208	2.03312	0.0286429
																								ENSG00000221932	2.03391	0.0425568
																								ENSG00000163840	2.0349	0.0247239
																								ENSG00000167123	2.03532	0.0439787
																								ENSG00000188681	2.03689	0.0014439
																								ENSG00000161638	2.03771	0.0112646
																								ENSG00000232882	2.03839	0.0203934
																								ENSG00000117525	2.03918	0.0106095
																								ENSG00000213402	2.04078	0.0385954
																								ENSG00000224614	2.04417	0.0199838
																								ENSG00000128283	2.04693	0.0484081
																								ENSG00000186350	2.04871	0.0173779
																								ENSG00000099331	2.04912	0.00766108
																								ENSG00000136205	2.05292	0.0116839
																								ENSG00000088826	2.05613	0.0324538
																								ENSG00000188064	2.05969	0.0229952
																								ENSG00000117266	2.06049	0.0363596
																								ENSG00000226403	2.06113	0.0488342
																								ENSG00000166508	2.06329	0.0344401
																								ENSG00000242086	2.06433	0.0240996
																								ENSG00000079308	2.07276	0.00589195
																								ENSG00000225795	2.07364	0.0126079
																								ENSG00000252714	2.0782	0.0423271
																								ENSG00000235865	2.08061	0.0246464
																								ENSG00000125733	2.08097	0.0179226
																								ENSG00000169554	2.08171	0.00979522
																								ENSG00000154930	2.0846	0.0224063
																								ENSG00000225032	2.08609	0.0263469
																								ENSG00000163431	2.08653	0.0163414
																								ENSG00000196843	2.08671	0.0191997
																								ENSG00000146122	2.08936	0.021098
																								ENSG00000113916	2.09046	0.0096749
																								ENSG00000173546	2.09086	0.0187862
																								ENSG00000185187	2.09229	0.0336331
																								ENSG00000091879	2.09276	0.0416961
																								ENSG00000164976	2.09281	0.0116326
																								ENSG00000180071	2.09749	0.0431789
																								ENSG00000188549	2.09844	0.0126231
																								ENSG00000167615	2.09882	0.0129119
																								ENSG00000140022	2.10255	0.00707784
																								ENSG00000112561	2.1057	0.0382141
																								ENSG00000141639	2.10583	0.0058674
																								ENSG00000203896	2.10785	0.0208658
																								ENSG00000197355	2.10916	0.0113969
																								ENSG00000138496	2.11066	0.0167382
																								ENSG00000183111	2.1111	0.00799834
																								ENSG00000107829	2.11181	0.0384153
																								ENSG00000064932	2.11527	0.0211645
																								ENSG00000074181	2.11586	0.00445988
																								ENSG00000235033	2.11829	0.00145188
																								ENSG00000158195	2.11841	0.0191965
																								ENSG00000187479	2.11978	0.0419736
																								ENSG00000007384	2.12127	0.0313147
																								ENSG00000084636	2.12528	0.0126871
																								ENSG00000108798	2.1266	0.0426662
																								ENSG00000185033	2.13324	0.0115965
																								ENSG00000105137	2.13607	0.0374796
																								ENSG00000025708	2.13635	0.0411223
																								ENSG00000100342	2.13811	0.0277284
																								ENSG00000251992	2.14471	0.0149783
																								ENSG00000024422	2.14759	0.0203394
																								ENSG00000174348	2.14844	0.02321
																								ENSG00000106100	2.15219	0.0475241
																								ENSG00000157978	2.16241	0.0387126
																								ENSG00000111859	2.16246	0.0198202
																								ENSG00000142102	2.1665	0.0417007
																								ENSG00000144857	2.16674	0.0110919
																								ENSG00000218018	2.18263	0.0494588
																								ENSG00000170893	2.18311	0.0159474
																								ENSG00000222999	2.18574	0.000335597
																								ENSG00000182873	2.19346	0.0264655
																								ENSG00000142227	2.19417	0.0379462
																								ENSG00000163113	2.19751	0.0176638
																								ENSG00000197892	2.20058	0.0107597
																								ENSG00000204520	2.20127	0.0402628
																								ENSG00000204642	2.2013	0.0206566
																								ENSG00000078804	2.2057	0.0448386
																								ENSG00000144230	2.20595	0.00937553
																								ENSG00000173548	2.20685	0.0044254
																								ENSG00000110719	2.21141	0.0400457
																								ENSG00000163820	2.21215	0.0111714
																								ENSG00000173193	2.21223	0.00303874
																								ENSG00000161955	2.21654	0.0486455
																								ENSG00000106571	2.22217	0.0131962
																								ENSG00000232439	2.22416	0.0379194
																								ENSG00000174804	2.22754	0.0194909
																								ENSG00000148841	2.22911	0.0394243
																								ENSG00000215043	2.2294	0.0280444
																								ENSG00000012171	2.23163	0.0340041
																								ENSG00000196187	2.23341	0.0380523
																								ENSG00000165458	2.23538	0.0149085
																								ENSG00000128849	2.23593	0.00264009
																								ENSG00000233929	2.23929	0.0190932
																								ENSG00000087266	2.24027	0.0405687
																								ENSG00000110057	2.24123	0.0168475
																								ENSG00000132470	2.24352	0.0291361
																								ENSG00000149633	2.25434	0.011686
																								ENSG00000087903	2.25699	0.0197519
																								ENSG00000132819	2.25784	0.0395777
																								ENSG00000125347	2.25789	0.0233551
																								ENSG00000172987	2.25949	0.00562298
																								ENSG00000248508	2.26281	0.0440875
																								ENSG00000214262	2.26618	0.0405607
																								ENSG00000129654	2.26631	0.0209194
																								ENSG00000004399	2.27012	0.0237293
																								ENSG00000142089	2.27608	0.0349264
																								ENSG00000235750	2.27852	0.0116462
																								ENSG00000213928	2.2806	0.0287272
																								ENSG00000256309	2.28468	0.0279697
																								ENSG00000128284	2.28713	0.0201509
																								ENSG00000165424	2.28816	0.0334483
																								ENSG00000168961	2.29459	0.03615
																								ENSG00000100599	2.29683	0.0184055
																								ENSG00000226696	2.29943	0.0299279
																								ENSG00000173918	2.30414	0.0424767
																								ENSG00000207217	2.30606	0.0295344
																								ENSG00000196358	2.30801	0.0327642
																								ENSG00000184925	2.30983	0.0418331
																								ENSG00000126561	2.31518	0.0184036
																								ENSG00000121068	2.31622	0.0208843
																								ENSG00000132164	2.32426	0.0499905
																								ENSG00000244491	2.32493	0.0341918
																								ENSG00000102362	2.33329	0.045916
																								ENSG00000243679	2.33654	0.00839427
																								ENSG00000204282	2.33829	0.0204997
																								ENSG00000252139	2.34921	0.0492945
																								ENSG00000185201	2.35011	0.046151
																								ENSG00000170075	2.35098	0.00628892
																								ENSG00000130304	2.35456	0.0113591
																								ENSG00000177303	2.36568	0.0256654
																								ENSG00000182511	2.36737	0.0361752
																								ENSG00000164344	2.36909	0.0433032
																								ENSG00000258342	2.37046	0.0382295
																								ENSG00000230053	2.37833	0.0260056
																								ENSG00000225140	2.37992	0.0473586
																								ENSG00000131055	2.38136	0.0336788
																								ENSG00000183196	2.38318	0.0100351
																								ENSG00000252331	2.38789	0.0200484
																								ENSG00000105559	2.38967	0.0267329
																								ENSG00000142627	2.39089	0.0346533
																								ENSG00000203472	2.39138	0.00934219
																								ENSG00000076555	2.39247	0.0106623
																								ENSG00000177469	2.39594	0.0405576
																								ENSG00000160712	2.4059	0.0225576
																								ENSG00000067182	2.4171	0.0204458
																								ENSG00000206530	2.42006	0.0487325
																								ENSG00000251562	2.42135	0.0188133
																								ENSG00000196154	2.42221	0.03384
																								ENSG00000164707	2.42742	0.0144664
																								ENSG00000178623	2.43022	0.0386451
																								ENSG00000223774	2.43828	0.0138689
																								ENSG00000100345	2.45503	0.0150089
																								ENSG00000255594	2.45561	0.0455038
																								ENSG00000141338	2.45586	0.0208117
																								ENSG00000128274	2.45693	0.0432206
																								ENSG00000107738	2.46484	0.0244421
																								ENSG00000240970	2.46778	0.0181462
																								ENSG00000107736	2.47009	0.00464395
																								ENSG00000240793	2.47482	0.0445702
																								ENSG00000000938	2.48272	0.0338781
																								ENSG00000090339	2.48384	0.0269004
																								ENSG00000235298	2.4883	0.0168412
																								ENSG00000007866	2.49179	0.0120513
																								ENSG00000221963	2.50297	0.00925014
																								ENSG00000079337	2.51763	0.027842
																								ENSG00000198959	2.52757	0.0155067
																								ENSG00000187513	2.53837	0.0178036
																								ENSG00000251356	2.53904	0.00314926
																								ENSG00000105374	2.54275	0.0109635
																								ENSG00000172216	2.54397	0.0263778
																								ENSG00000225864	2.54402	0.0123904
																								ENSG00000204278	2.55846	0.0423752
																								ENSG00000243302	2.56138	0.0227467
																								ENSG00000226232	2.56609	0.0318322
																								ENSG00000134508	2.57132	0.00528181
																								ENSG00000235098	2.57224	0.00894637
																								ENSG00000137507	2.57403	0.0195276
																								ENSG00000237264	2.57937	0.0322575
																								ENSG00000075426	2.58221	0.019218
																								ENSG00000145623	2.59096	0.00459104
																								ENSG00000196739	2.59112	0.0245655
																								ENSG00000228153	2.59228	0.0309947
																								ENSG00000196696	2.60017	0.0486236
																								ENSG00000183963	2.60916	0.0381669
																								ENSG00000115594	2.61185	0.0130679
																								ENSG00000243230	2.61235	0.0143383
																								ENSG00000230916	2.61968	0.0310644
																								ENSG00000020577	2.6205	0.0148821
																								ENSG00000100767	2.62159	0.0239124
																								ENSG00000177989	2.62565	0.0249143
																								ENSG00000101187	2.6283	0.0391611
																								ENSG00000167772	2.62877	0.0290988
																								ENSG00000236239	2.62942	0.0366454
																								ENSG00000203586	2.63106	0.0367305
																								ENSG00000106003	2.63439	0.0247249
																								ENSG00000254682	2.63505	0.00881561
																								ENSG00000132530	2.64328	0.003398
																								ENSG00000168874	2.6451	0.0468367
																								ENSG00000166426	2.64641	0.0289005
																								ENSG00000207697	2.65081	0.0295903
																								ENSG00000257117	2.65116	0.0435123
																								ENSG00000103335	2.65621	0.0214616
																								ENSG00000178826	2.6634	0.0482429
																								ENSG00000061337	2.66672	0.0222294
																								ENSG00000250378	2.66943	0.0374251
																								ENSG00000182310	2.67093	0.0208763
																								ENSG00000129250	2.68062	0.0430631
																								ENSG00000213413	2.68628	0.0170596
																								ENSG00000230795	2.69173	0.00836777
																								ENSG00000227495	2.69585	0.0224262
																								ENSG00000222482	2.69722	0.0107582
																								ENSG00000231840	2.69804	0.0240007
																								ENSG00000258944	2.6998	0.00460163
																								ENSG00000211899	2.70575	0.0298552
																								ENSG00000236953	2.71995	0.0313227
																								ENSG00000232993	2.72118	0.0111841
																								ENSG00000197971	2.7336	0.0496768
																								ENSG00000111077	2.74654	0.0189863
																								ENSG00000110195	2.76637	0.014112
																								ENSG00000028137	2.76721	0.0116673
																								ENSG00000235790	2.76787	0.0373376
																								ENSG00000124374	2.7783	0.0159525
																								ENSG00000184481	2.77999	0.0433101
																								ENSG00000143772	2.78474	0.00619842
																								ENSG00000248923	2.78943	0.0101583
																								ENSG00000251534	2.80047	0.0209429
																								ENSG00000225877	2.80106	0.0417134
																								ENSG00000232803	2.80957	0.0446433
																								ENSG00000225892	2.81502	0.0461788
																								ENSG00000122863	2.83938	0.00671043
																								ENSG00000224592	2.84223	0.0299774
																								ENSG00000140961	2.84405	0.0242335
																								ENSG00000147459	2.84702	0.0144027
																								ENSG00000199785	2.84893	0.0381658
																								ENSG00000133067	2.85639	0.0116053
																								ENSG00000237866	2.8604	0.0189509
																								ENSG00000125910	2.86154	0.0459706
																								ENSG00000185022	2.86333	0.0467893
																								ENSG00000227085	2.89324	0.0191739
																								ENSG00000188126	2.89432	0.046217
																								ENSG00000130303	2.91318	0.0209691
																								ENSG00000144837	2.91386	0.0362416
																								ENSG00000242481	2.93525	0.0220834
																								ENSG00000212232	2.94205	0.0341372
																								ENSG00000242693	2.94255	0.03788
																								ENSG00000127418	2.9638	0.0235864
																								ENSG00000089250	2.9667	0.0165783
																								ENSG00000230715	2.97036	0.0108537
																								ENSG00000077150	2.97713	0.0184049
																								ENSG00000004799	2.98639	0.0210912
																								ENSG00000077984	2.99841	0.0320044
																								ENSG00000136826	3.01176	0.0281564
																								ENSG00000214688	3.03012	0.0004053
																								ENSG00000238168	3.03975	0.0410758
																								ENSG00000248603	3.04634	0.0400653
																								ENSG00000205116	3.0478	0.016854
																								ENSG00000256742	3.05978	0.0414096
																								ENSG00000080573	3.08441	0.0443339
																								ENSG00000226824	3.10974	0.0362511
																								ENSG00000244692	3.11506	0.0290349
																								ENSG00000252632	3.1335	0.0442484
																								ENSG00000229391	3.13993	0.024677
																								ENSG00000185507	3.17288	0.0178606
																								ENSG00000167644	3.17291	0.0344348
																								ENSG00000238339	3.2001	0.0208603
																								ENSG00000147168	3.24773	0.0265666
																								ENSG00000252967	3.2644	0.0422454
																								ENSG00000234630	3.28981	0.0475622
																								ENSG00000125337	3.2983	0.0472233
																								ENSG00000172724	3.32686	0.0362704
																								ENSG00000197993	3.329	0.0470064
																								ENSG00000130589	3.35158	0.0114391
																								ENSG00000244020	3.37716	0.0151128
																								ENSG00000236562	3.40624	0.0241326
																								ENSG00000249072	3.41346	0.0327848
																								ENSG00000238650	3.42761	0.038919
																								ENSG00000197815	3.45673	0.0426091
																								ENSG00000202502	3.47611	0.0345708
																								ENSG00000254938	3.48739	0.0338342
																								ENSG00000124440	3.4977	0.0288073
																								ENSG00000128016	3.49927	0.0457031
																								ENSG00000230451	3.5084	0.03984
																								ENSG00000077238	3.57518	0.0221461
																								ENSG00000184557	3.57952	0.0245508
																								ENSG00000105643	3.62106	0.0337202
																								ENSG00000167711	3.63437	0.0486771
																								ENSG00000222328	3.6496	0.00747785
																								ENSG00000207736	3.6589	0.0407805
																								ENSG00000248233	3.68466	0.00417829
																								ENSG00000234287	3.69026	0.0282624
																								ENSG00000169871	3.695	0.0212181
																								ENSG00000182851	3.70251	0.0348772
																								ENSG00000252561	3.75671	0.0170201
																								ENSG00000254909	3.77404	1.48015e-05
																								ENSG00000226744	3.81113	0.0131746
																								ENSG00000228423	3.81543	0.0479745
																								ENSG00000118271	3.81986	0.0197505
																								ENSG00000235445	3.83486	0.00312154
																								ENSG00000215915	3.83774	0.0385831
																								ENSG00000129277	3.8383	0.0206568
																								ENSG00000215156	3.88831	0.0272233
																								ENSG00000162747	3.89268	0.0342287
																								ENSG00000198502	3.89333	0.000386472
																								ENSG00000109906	3.90681	0.0284522
																								ENSG00000258230	3.92745	0.0427499
																								ENSG00000259212	3.99282	0.0104926
																								ENSG00000256148	3.99424	0.015369
																								ENSG00000239573	4.07731	0.0261798
																								ENSG00000235703	4.10706	0.0244075
																								ENSG00000115112	4.12898	0.0185922
																								ENSG00000115474	4.13466	0.0278971
																								ENSG00000101276	4.19203	0.00327994
																								ENSG00000159212	4.2361	0.0065448
																								ENSG00000183615	4.2507	0.0175691
																								ENSG00000205696	4.25754	0.00679491
																								ENSG00000202279	4.3965	0.00334794
																								ENSG00000202142	4.44133	0.0160022
																								ENSG00000163221	4.59857	0.0016292
																								ENSG00000085265	4.62255	0.034559
																								ENSG00000163220	4.63008	0.00145097
																								ENSG00000130957	4.63543	0.023027
																								ENSG00000230270	4.64865	0.00540357
																								ENSG00000201778	4.65545	0.0460586
																								ENSG00000200141	4.81866	0.0241054
																								ENSG00000207757	4.91533	0.0110784
																								ENSG00000252334	4.92072	0.043957
																								ENSG00000239985	5.06054	0.00600341
																								ENSG00000143546	5.16249	0.00090022
																								ENSG00000239247	5.36602	0.0158481
																								ENSG00000207790	5.43593	0.00508664
																								ENSG00000222345	5.48448	0.00150871
																								ENSG00000152726	5.48517	0.00631288
																								ENSG00000255823	6.68574	0.000305589
																								ENSG00000108342	7.01811	0.0215783
																								ENSG00000225630	9.74935	3.29172e-06
																								ENSG00000241446	Inf	0.0306021
																								ENSG00000229807	Inf	1.08085e-18
																								ENSG00000252965	Inf	0.00922647
																								ENSG00000207175	Inf	0.0338831
																								ENSG00000243704	Inf	0.00833218
																								ENSG00000201944	Inf	0.0150742
																								ENSG00000250976	Inf	0.0107809
																								ENSG00000201599	Inf	0.000213669
																								ENSG00000225091	Inf	0.000286608
																								ENSG00000222301	Inf	0.0395874
																								ENSG00000199865	Inf	0.0120036
																								ENSG00000239040	Inf	0.00834787
																								ENSG00000252007	Inf	0.00518372
																								ENSG00000251803	Inf	0.0485682
																								ENSG00000200842	Inf	0.0467231
																								ENSG00000216101	Inf	0.00371216
																								ENSG00000239326	Inf	0.0143467
																								ENSG00000238858	Inf	0.00902623
																								ENSG00000241485	Inf	0.00173164
																								ENSG00000200564	Inf	0.0126673
																								ENSG00000251769	Inf	0.0251666
																								ENSG00000254577	Inf	0.0086095
																								ENSG00000239127	Inf	0.0181565
																								ENSG00000203424	Inf	0.00536145
																								ENSG00000203615	Inf	0.0410934
																								ENSG00000207700	Inf	0.00310705
																								ENSG00000207643	Inf	0.00403613
																								ENSG00000213519	Inf	0.0073971
																								ENSG00000240064	Inf	0.0159918
																								ENSG00000207973	Inf	0.00497825
																								ENSG00000207375	Inf	0.00962447
																								ENSG00000252821	Inf	0.00625078
																								ENSG00000242840	Inf	0.0139584
																								ENSG00000200016	Inf	0.0453018
																								ENSG00000222365	Inf	0.00477505
																								ENSG00000206602	Inf	0.00927957
																								ENSG00000207780	Inf	0.035366
																								ENSG00000230478	Inf	0.00576613
																								ENSG00000232163	Inf	0.0294707
																								ENSG00000244577	Inf	0.00755363
																								ENSG00000238924	Inf	0.00432751
																								ENSG00000206625	Inf	0.0119865
																								ENSG00000222051	Inf	0.0255659
																								ENSG00000206895	Inf	0.0319205
																								ENSG00000211897	Inf	0.0100585
																								ENSG00000236559	Inf	0.0124107
																								ENSG00000225991	Inf	0.0125785
																								ENSG00000240607	Inf	0.0382946
																								ENSG00000252641	Inf	0.0382946
																								ENSG00000207207	Inf	0.0179711
																								ENSG00000235408	Inf	0.00728797
																								ENSG00000201416	Inf	0.00948105
																								ENSG00000225704	Inf	0.0149004
																								ENSG00000212552	Inf	0.0176969
																								ENSG00000239822	Inf	0.0214357
																								ENSG00000240692	Inf	0.0181931
																								ENSG00000207186	Inf	0.0099728
																								ENSG00000207447	Inf	0.0339292
																								ENSG00000243745	Inf	0.0339292
																								ENSG00000230428	Inf	0.0187101
																								ENSG00000202417	Inf	0.0466587
																								ENSG00000244610	Inf	0.0242713
																								ENSG00000163464	Inf	0.0207339
																								ENSG00000235940	Inf	0.0295402
																								ENSG00000241631	Inf	0.0295402
																								ENSG00000241712	Inf	0.0295402
																								ENSG00000252465	Inf	0.0295402
																								ENSG00000240415	Inf	0.0181564
																								ENSG00000199824	Inf	0.0169822
																								ENSG00000223695	Inf	0.0253103
																								ENSG00000239601	Inf	0.0253103
																								ENSG00000241117	Inf	0.0161253
																								ENSG00000241730	Inf	0.0172607
																								ENSG00000240878	Inf	0.0401039
																								ENSG00000213592	Inf	0.0298261
																								ENSG00000252269	Inf	0.0312151
																								ENSG00000211769	Inf	0.0479811
																								ENSG00000203315	Inf	0.0453794
																								ENSG00000244135	Inf	0.040428
																								ENSG00000207241	Inf	0.030076
																								ENSG00000201756	Inf	0.0494156
																								ENSG00000252105	Inf	0.0494156
																								ENSG00000212246	Inf	0.0448954
[truncated: 4 more columns]
