# Supplementary material for: Sex Biased Gene Expression Profiling of Human Brains at Major Developmental Stages
Source: Sci Rep. 2016 Feb 16;6:21181. doi: 10.1038/srep21181 (PMC4754746; doi:10.1038/srep21181)
Supplement: Supplementary Dataset 5 [file srep21181-s6.xls]

## Sheet: Male_biased
Supplementary Table 5. Male biased expression genes between brain region at puberty stage.
A1C				AMY				CBC				DFC				HIP				IPC				ITC				M1C				MFC				OFC				S1C				STC				V1C
Ensembl Gene ID	log2FoldChange	pval		Ensembl Gene ID	log2FoldChange	pval		Ensembl Gene ID	log2FoldChange	pval		Ensembl Gene ID	log2FoldChange	pval		Ensembl Gene ID	log2FoldChange	pval		Ensembl Gene ID	log2FoldChange	pval		Ensembl Gene ID	log2FoldChange	pval		Ensembl Gene ID	log2FoldChange	pval		Ensembl Gene ID	log2FoldChange	pval		Ensembl Gene ID	log2FoldChange	pval		Ensembl Gene ID	log2FoldChange	pval		Ensembl Gene ID	log2FoldChange	pval		Ensembl Gene ID	log2FoldChange
ENSG00000202538	0.0304602	#NAME?		ENSG00000129824	1.64903e-12	#NAME?		ENSG00000129824	9.30102e-16	#NAME?		ENSG00000129824	5.71627e-16	#NAME?		ENSG00000129824	3.41513e-24	#NAME?		ENSG00000129824	2.23486e-14	#NAME?		ENSG00000129824	1.73397e-16	#NAME?		ENSG00000129824	5.22417e-26	#NAME?		ENSG00000129824	4.91136e-15	#NAME?		ENSG00000129824	1.01952e-54	#NAME?		ENSG00000129824	5.37427e-31	#NAME?		ENSG00000129824	6.7822e-18	#NAME?		ENSG00000129824	2.69067e-15
ENSG00000129824	1.14044e-12	#NAME?		ENSG00000251037	1.31406e-08	#NAME?		ENSG00000251037	6.33857e-12	#NAME?		ENSG00000251037	1.69123e-10	#NAME?		ENSG00000213318	1.06543e-13	#NAME?		ENSG00000226278	0.00239409	#NAME?		ENSG00000251037	4.06207e-16	#NAME?		ENSG00000201098	0.00592264	#NAME?		ENSG00000251037	5.78308e-15	#NAME?		ENSG00000251037	1.00088e-24	#NAME?		ENSG00000213318	1.50696e-17	#NAME?		ENSG00000213318	1.08434e-13	#NAME?		ENSG00000201098	0.000293314
ENSG00000251037	9.83264e-14	#NAME?		ENSG00000067048	1.81926e-13	#NAME?		ENSG00000213318	1.57027e-10	#NAME?		ENSG00000213318	3.42722e-15	#NAME?		ENSG00000251037	9.61914e-14	#NAME?		ENSG00000251037	6.06918e-11	#NAME?		ENSG00000067048	1.11231e-12	#NAME?		ENSG00000251037	1.79083e-19	#NAME?		ENSG00000067048	1.31987e-07	#NAME?		ENSG00000213318	1.2853e-15	#NAME?		ENSG00000251037	2.79727e-17	#NAME?		ENSG00000067048	5.19016e-11	#NAME?		ENSG00000251037	3.17991e-15
ENSG00000213318	1.6185e-13	#NAME?		ENSG00000165246	5.70412e-12	#NAME?		ENSG00000067048	6.92288e-21	#NAME?		ENSG00000067048	1.30206e-10	#NAME?		ENSG00000067048	3.1315e-10	#NAME?		ENSG00000213318	1.08329e-08	#NAME?		ENSG00000165246	3.08551e-08	#NAME?		ENSG00000213318	1.31154e-17	#NAME?		ENSG00000198692	3.58395e-07	#NAME?		ENSG00000202538	0.0295596	#NAME?		ENSG00000067048	1.795e-10	#NAME?		ENSG00000198692	8.85897e-08	#NAME?		ENSG00000067048	1.65524e-12
ENSG00000067048	9.95132e-11	#NAME?		ENSG00000198692	1.72935e-10	#NAME?		ENSG00000012817	1.99697e-13	#NAME?		ENSG00000165246	3.3713e-08	#NAME?		ENSG00000165246	3.32819e-08	#NAME?		ENSG00000201098	0.0228249	#NAME?		ENSG00000198692	3.18579e-09	#NAME?		ENSG00000208772	0.00737574	#NAME?		ENSG00000233864	6.08172e-05	#NAME?		ENSG00000067048	1.19666e-12	#NAME?		ENSG00000198692	9.79487e-08	#NAME?		ENSG00000114374	4.83576e-07	#NAME?		ENSG00000165246	2.49987e-08
ENSG00000222328	0.0222209	#NAME?		ENSG00000114374	6.20405e-08	#NAME?		ENSG00000233864	5.69933e-10	#NAME?		ENSG00000198692	2.07857e-06	#NAME?		ENSG00000198692	2.46951e-07	#NAME?		ENSG00000067048	4.49395e-09	#NAME?		ENSG00000114374	1.38747e-08	#NAME?		ENSG00000067048	2.17948e-10	#NAME?		ENSG00000165246	7.05238e-05	#NAME?		ENSG00000198692	1.0397e-09	#NAME?		ENSG00000239839	2.74081e-07	#NAME?		ENSG00000012817	1.02888e-06	#NAME?		ENSG00000198692	3.50063e-08
ENSG00000198692	1.29129e-07	#NAME?		ENSG00000233864	1.13454e-07	#NAME?		ENSG00000114374	3.5562e-09	#NAME?		ENSG00000114374	3.58624e-06	#NAME?		ENSG00000012817	1.05931e-06	#NAME?		ENSG00000165246	1.25073e-06	#NAME?		ENSG00000233864	4.63613e-08	#NAME?		ENSG00000201229	0.0307932	#NAME?		ENSG00000221790	0.00561392	#NAME?		ENSG00000012817	1.06314e-07	#NAME?		ENSG00000012817	6.9881e-05	#NAME?		ENSG00000233864	1.94564e-06	#NAME?		ENSG00000099715	0.0144624
ENSG00000165246	1.08602e-07	#NAME?		ENSG00000012817	1.72758e-07	#NAME?		ENSG00000165246	6.04819e-09	#NAME?		ENSG00000012817	4.77697e-06	#NAME?		ENSG00000154620	3.47501e-06	#NAME?		ENSG00000198692	2.2011e-06	#NAME?		ENSG00000012817	5.62886e-07	#NAME?		ENSG00000198692	4.01517e-08	#NAME?		ENSG00000222057	0.0476644	#NAME?		ENSG00000165246	1.36321e-06	#NAME?		ENSG00000165246	4.58632e-06	#NAME?		ENSG00000239839	0.0216026	#NAME?		ENSG00000114374	1.74013e-06
ENSG00000012817	1.02951e-06	#NAME?		ENSG00000154620	1.89403e-07	#NAME?		ENSG00000198692	6.25131e-08	#NAME?		ENSG00000099715	0.0031565	#NAME?		ENSG00000233864	1.05953e-05	#NAME?		ENSG00000114374	0.000100871	#NAME?		ENSG00000099749	7.79144e-07	#NAME?		ENSG00000239839	3.42134e-08	#NAME?		ENSG00000012817	0.000501097	#NAME?		ENSG00000233864	1.45583e-06	#NAME?		ENSG00000200785	0.0143383	#NAME?		ENSG00000154620	2.70057e-05	#NAME?		ENSG00000067646	2.87208e-06
ENSG00000212135	0.0327412	#NAME?		ENSG00000099749	7.18399e-06	#NAME?		ENSG00000243209	7.20691e-08	#NAME?		ENSG00000233864	2.54858e-05	#NAME?		ENSG00000114374	1.1496e-05	#NAME?		ENSG00000012817	1.41319e-05	#NAME?		ENSG00000243209	9.2704e-07	#NAME?		ENSG00000200170	4.38812e-05	#NAME?		ENSG00000239839	0.00036307	#NAME?		ENSG00000207166	3.72503e-06	#NAME?		ENSG00000154620	6.09327e-06	#NAME?		ENSG00000067646	3.159e-05	#NAME?		ENSG00000012817	3.71123e-06
ENSG00000239839	0.0017709	#NAME?		ENSG00000067646	8.72802e-06	#NAME?		ENSG00000067646	1.0158e-07	#NAME?		ENSG00000239839	0.00478668	#NAME?		ENSG00000207650	0.0475011	#NAME?		ENSG00000233864	3.267e-05	#NAME?		ENSG00000154620	2.69252e-06	#NAME?		ENSG00000012817	0.00028974	#NAME?		ENSG00000243209	0.000714998	#NAME?		ENSG00000114374	2.44276e-05	#NAME?		ENSG00000221491	0.0270422	#NAME?		ENSG00000221288	0.0426702	#NAME?		ENSG00000233864	8.34661e-06
ENSG00000233864	7.30478e-06	#NAME?		ENSG00000243209	8.7774e-06	#NAME?		ENSG00000207174	0.015707	#NAME?		ENSG00000067646	0.000227078	#NAME?		ENSG00000243209	2.8223e-05	#NAME?		ENSG00000243209	0.000307921	#NAME?		ENSG00000067646	1.06509e-05	#NAME?		ENSG00000200834	4.09028e-05	#NAME?		ENSG00000099749	0.000730993	#NAME?		ENSG00000154620	2.52788e-05	#NAME?		ENSG00000202502	1.21381e-05	#NAME?		ENSG00000243209	0.000102664	#NAME?		ENSG00000154620	5.01188e-05
ENSG00000207945	1.32472e-05	#NAME?		ENSG00000241334	0.048181	#NAME?		ENSG00000176728	2.22788e-06	#NAME?		ENSG00000243209	0.000305932	#NAME?		ENSG00000241093	0.000416317	#NAME?		ENSG00000200469	0.000322083	#NAME?		ENSG00000200170	0.0259425	#NAME?		ENSG00000201784	0.0297518	#NAME?		ENSG00000208892	0.0400832	#NAME?		ENSG00000243209	0.00010726	#NAME?		ENSG00000202031	3.97116e-05	#NAME?		ENSG00000099749	0.000121131	#NAME?		ENSG00000099749	0.0001818
ENSG00000154620	1.61392e-05	#NAME?		ENSG00000201098	0.00632727	#NAME?		ENSG00000099749	1.99923e-06	#NAME?		ENSG00000154620	0.000244451	#NAME?		ENSG00000067646	5.79775e-05	#NAME?		ENSG00000099749	0.000374037	#NAME?		ENSG00000243043	0.00619582	#NAME?		ENSG00000233864	8.13036e-05	#NAME?		ENSG00000114374	0.00120024	#NAME?		ENSG00000207487	0.00847789	#NAME?		ENSG00000099749	0.000413743	#NAME?		ENSG00000251819	0.00013778	#NAME?		ENSG00000243209	0.000330508
ENSG00000114374	1.88571e-05	#NAME?		ENSG00000183878	0.0013895	#NAME?		ENSG00000183878	3.71648e-05	#NAME?		ENSG00000202093	0.0188558	#NAME?		ENSG00000099749	9.51877e-05	#NAME?		ENSG00000154620	0.000381979	#NAME?		ENSG00000251374	0.00174994	#NAME?		ENSG00000154620	9.51729e-05	#NAME?		ENSG00000067646	0.00166927	#NAME?		ENSG00000099749	0.000379211	#NAME?		ENSG00000252316	0.000413743	#NAME?		ENSG00000201672	0.00310377	#NAME?		ENSG00000240414	0.0220586
ENSG00000252310	0.00340973	#NAME?		ENSG00000176728	0.00489194	#NAME?		ENSG00000154620	4.10472e-05	#NAME?		ENSG00000099749	0.00144512	#NAME?		ENSG00000201247	0.011445	#NAME?		ENSG00000067646	0.000386941	#NAME?		ENSG00000201448	0.00105915	#NAME?		ENSG00000252412	8.42175e-05	#NAME?		ENSG00000252042	0.00803657	#NAME?		ENSG00000199594	0.000759481	#NAME?		ENSG00000114374	0.000514132	#NAME?		ENSG00000176728	0.00428306	#NAME?		ENSG00000183878	0.00699893
ENSG00000243209	3.00183e-05	#NAME?		ENSG00000238650	0.0291547	#NAME?		ENSG00000202354	0.0172549	#NAME?		ENSG00000200141	0.0157546	#NAME?		ENSG00000239839	0.0164363	#NAME?		ENSG00000099715	0.00978096	#NAME?		ENSG00000176728	0.00119245	#NAME?		ENSG00000243209	0.000123842	#NAME?		ENSG00000213068	0.0189303	#NAME?		ENSG00000099715	0.00153833	#NAME?		ENSG00000233864	0.000535692	#NAME?		ENSG00000212290	0.0103719	#NAME?		ENSG00000259451	0.010759
ENSG00000249761	7.46973e-05	#NAME?		ENSG00000242680	0.0387113	#NAME?		ENSG00000199568	0.0333732	#NAME?		ENSG00000233070	0.0390067	#NAME?		ENSG00000240259	0.0489076	#NAME?		ENSG00000240414	0.0323669	#NAME?		ENSG00000233266	0.0216808	#NAME?		ENSG00000212093	0.0157833	#NAME?		ENSG00000213942	0.00298392	#NAME?		ENSG00000238692	0.00167142	#NAME?		ENSG00000252347	0.000667122	#NAME?		ENSG00000183878	0.0048835	#NAME?		ENSG00000200372	0.0114339
ENSG00000099749	9.12984e-05	#NAME?		ENSG00000238329	0.0120881	#NAME?		ENSG00000258982	0.00110463	#NAME?		ENSG00000241031	0.00957301	#NAME?		ENSG00000202533	0.00207391	#NAME?		ENSG00000233364	0.00592817	#NAME?		ENSG00000200361	0.0015873	#NAME?		ENSG00000114374	0.00022644	#NAME?		ENSG00000211575	0.00614116	#NAME?		ENSG00000067646	0.00189807	#NAME?		ENSG00000176728	0.000799764	#NAME?		ENSG00000221491	0.0244024	#NAME?		ENSG00000176728	0.0124317
ENSG00000067646	0.0001873	#NAME?		ENSG00000206892	0.0415207	#NAME?		ENSG00000202515	0.0125364	#NAME?		ENSG00000207487	0.0046312	#NAME?		ENSG00000183878	0.0062966	#NAME?		ENSG00000256843	0.00605886	#NAME?		ENSG00000183878	0.00302097	#NAME?		ENSG00000099749	0.000318934	#NAME?		ENSG00000239115	0.00489232	#NAME?		ENSG00000176728	0.00280772	#NAME?		ENSG00000243209	0.000832878	#NAME?		ENSG00000221462	0.0312998	#NAME?		ENSG00000207786	0.0249447
ENSG00000235510	0.000499699	#NAME?		ENSG00000243043	0.00969963	#NAME?		ENSG00000131002	0.00347562	#NAME?		ENSG00000227952	0.0293231	#NAME?		ENSG00000239323	0.0386914	#NAME?		ENSG00000176728	0.0218139	#NAME?		ENSG00000221349	0.0316753	#NAME?		ENSG00000206607	0.000318934	#NAME?		ENSG00000154620	0.00402042	#NAME?		ENSG00000226104	0.0046237	#NAME?		ENSG00000202406	0.00116313	#NAME?		ENSG00000241760	0.0436979	#NAME?		ENSG00000131002	0.0297388
ENSG00000213942	0.00419568	#NAME?		ENSG00000230305	0.0410518	#NAME?		ENSG00000248285	0.00498455	#NAME?		ENSG00000235857	0.0492482	#NAME?		ENSG00000176728	0.0109447	#NAME?		ENSG00000207392	0.0346253	#NAME?		ENSG00000131002	0.00737163	#NAME?		ENSG00000196866	0.000572389	#NAME?		ENSG00000207036	0.0223225	#NAME?		ENSG00000225105	0.00498046	#NAME?		ENSG00000221462	0.000867859	#NAME?		ENSG00000223502	0.0446597	#NAME?		ENSG00000243588	0.0358504
ENSG00000252010	0.0385368	#NAME?		ENSG00000131002	0.0199357	#NAME?		ENSG00000211769	0.0268356	#NAME?		ENSG00000227269	0.00927191	#NAME?		ENSG00000131002	0.0109766	#NAME?		ENSG00000183878	0.0254639	#NAME?		ENSG00000212135	0.025589	#NAME?		ENSG00000201416	0.00114145	#NAME?		ENSG00000238968	0.017564	#NAME?		ENSG00000252973	0.00608768	#NAME?		ENSG00000221643	0.000756677	#NAME?		ENSG00000206728	0.0187167	#NAME?		ENSG00000230979	0.0381774
ENSG00000207736	0.0261328	#NAME?		ENSG00000233070	0.0251053	#NAME?		ENSG00000207406	0.0469777	#NAME?		ENSG00000164821	0.00756682	#NAME?		ENSG00000199382	0.0414842	#NAME?		ENSG00000232226	0.0412244	#NAME?		ENSG00000242368	0.0155382	#NAME?		ENSG00000235408	0.00114145	#NAME?		ENSG00000099715	0.00663984	#NAME?		ENSG00000164821	0.00680184	#NAME?		ENSG00000207500	0.000943962	#NAME?		ENSG00000238458	0.031325	#NAME?		ENSG00000164821	0.0479679
ENSG00000206941	0.0350428	#NAME?		ENSG00000207835	0.0320162	#NAME?		ENSG00000212544	0.0130998	#NAME?		ENSG00000207952	0.0374909	#NAME?		ENSG00000222788	0.0233736	#NAME?		ENSG00000236533	0.0462134	#NAME?		ENSG00000252498	0.0173951	#NAME?		ENSG00000168298	0.00642235	#NAME?		ENSG00000199994	0.0102446	#NAME?		ENSG00000222398	0.00930077	#NAME?		ENSG00000067646	0.00221058	#NAME?		ENSG00000206159	0.0262895	#NAME?		ENSG00000213318	6.99744e-06
ENSG00000234287	0.0181172	#NAME?		ENSG00000239040	0.0431983	#NAME?		ENSG00000240143	0.0131083	#NAME?		ENSG00000252145	0.0412865	#NAME?		ENSG00000221783	0.0234775	#NAME?		ENSG00000204894	0.0343496	-5.80445		ENSG00000213318	3.76591e-06	-7.93987		ENSG00000238502	0.000847415	#NAME?		ENSG00000201451	0.026473	#NAME?		ENSG00000250534	0.0120401	#NAME?		ENSG00000201699	0.0129753	#NAME?		ENSG00000131002	0.0286653	#NAME?		ENSG00000237550	0.0112212
ENSG00000202030	0.0468644	#NAME?		ENSG00000211771	0.0367656	#NAME?		ENSG00000178556	0.0154489	#NAME?		ENSG00000252412	0.0319295	#NAME?		ENSG00000213882	0.0290724	#NAME?		ENSG00000207112	0.0430379	-4.7978		ENSG00000099715	0.00124662	-6.35612		ENSG00000244420	0.0109837	#NAME?		ENSG00000206941	0.00667528	#NAME?		ENSG00000105205	0.0124963	#NAME?		ENSG00000226386	0.00520956	#NAME?		ENSG00000202093	0.0377808	#NAME?		ENSG00000230903	0.0117697
ENSG00000183878	0.00480691	#NAME?		ENSG00000207864	0.0397764	#NAME?		ENSG00000196301	0.0268686	#NAME?		ENSG00000221325	0.0383354	#NAME?		ENSG00000207327	0.0487443	#NAME?		ENSG00000207314	0.0363063	-4.41318		ENSG00000230903	0.0385377	-5.84272		ENSG00000067646	0.00182901	#NAME?		ENSG00000240756	0.0277717	#NAME?		ENSG00000242919	0.0129764	#NAME?		ENSG00000221230	0.0221305	#NAME?		ENSG00000237936	0.0468721	#NAME?		ENSG00000241948	0.00897334
ENSG00000251062	0.00489206	#NAME?		ENSG00000202181	0.0461264	#NAME?		ENSG00000253978	0.01875	#NAME?		ENSG00000207362	0.0180204	#NAME?		ENSG00000239379	0.0460962	#NAME?		ENSG00000255633	0.0240846	-4.40107		ENSG00000201098	0.00471869	-5.18192		ENSG00000202406	0.00217289	#NAME?		ENSG00000204306	0.01068	#NAME?		ENSG00000242303	0.0162041	#NAME?		ENSG00000183878	0.00464998	#NAME?		ENSG00000252733	0.0448862	#NAME?		ENSG00000256148	0.0025674
ENSG00000176728	0.00606461	#NAME?		ENSG00000213318	5.04841e-05	-7.69303		ENSG00000243014	0.0472466	#NAME?		ENSG00000241811	0.0163111	#NAME?		ENSG00000206755	0.0372258	#NAME?		ENSG00000239256	0.0129591	-4.35777		ENSG00000236041	0.0281873	-4.78411		ENSG00000207780	0.00406324	#NAME?		ENSG00000176728	0.0141678	#NAME?		ENSG00000244387	0.0165045	#NAME?		ENSG00000099715	0.0209208	#NAME?		ENSG00000251037	2.95635e-13	-8.3028		ENSG00000256045	0.0112865
ENSG00000224739	0.0115907	#NAME?		ENSG00000230903	0.00269193	-7.59589		ENSG00000244158	0.0233476	#NAME?		ENSG00000183878	0.0277583	#NAME?		ENSG00000227113	0.0436688	#NAME?		ENSG00000207067	0.0490468	-4.34958		ENSG00000256148	0.0448078	-4.125		ENSG00000252155	0.00205936	#NAME?		ENSG00000211769	0.0117965	#NAME?		ENSG00000183878	0.0168126	#NAME?		ENSG00000212071	0.00532037	#NAME?		ENSG00000165246	1.7152e-07	-6.7865		ENSG00000242604	0.0109451
ENSG00000259497	0.0499711	#NAME?		ENSG00000237550	0.0287095	-6.95646		ENSG00000235225	0.0275207	#NAME?		ENSG00000176728	0.0302934	#NAME?		ENSG00000206159	0.0398514	#NAME?		ENSG00000242272	0.0472936	-4.25713		ENSG00000259045	0.000202545	-3.58807		ENSG00000110848	0.0246764	#NAME?		ENSG00000241131	0.0159399	#NAME?		ENSG00000131002	0.022652	#NAME?		ENSG00000233266	0.00964238	#NAME?		ENSG00000099715	0.00153937	-6.08624		ENSG00000215016	0.0413752
ENSG00000230929	0.0279226	#NAME?		ENSG00000099715	2.10849e-06	-6.22851		ENSG00000199293	0.0291357	#NAME?		ENSG00000238937	0.0317284	#NAME?		ENSG00000237550	0.0012767	-6.08632		ENSG00000224094	0.0479887	-4.02774		ENSG00000207383	0.042646	-3.5682		ENSG00000176728	0.00584603	#NAME?		ENSG00000229133	0.019155	#NAME?		ENSG00000200831	0.0230737	#NAME?		ENSG00000200164	0.00821105	#NAME?		ENSG00000236330	0.000206229	-5.79592		ENSG00000255965	0.00674884
ENSG00000223673	0.0178483	#NAME?		ENSG00000206611	0.00187029	-5.14612		ENSG00000241464	0.035889	#NAME?		ENSG00000206775	0.0413986	#NAME?		ENSG00000207118	0.000537271	-5.88379		ENSG00000256148	0.0201458	-3.72329		ENSG00000233330	0.0309678	-3.54799		ENSG00000212290	0.00818476	#NAME?		ENSG00000212607	0.0175168	#NAME?		ENSG00000211581	0.044421	#NAME?		ENSG00000241801	0.0100549	#NAME?		ENSG00000207985	0.0464365	-4.95731		ENSG00000232925	0.0174104
ENSG00000213068	0.0354917	#NAME?		ENSG00000231503	0.00290383	-4.22764		ENSG00000244538	0.0376282	#NAME?		ENSG00000207186	0.03302	#NAME?		ENSG00000230903	0.00432372	-5.54632		ENSG00000154589	0.0408368	-3.57227		ENSG00000226684	0.04016	-3.45416		ENSG00000225667	0.0196391	#NAME?		ENSG00000238406	0.0212486	#NAME?		ENSG00000236060	0.044421	#NAME?		ENSG00000242088	0.00898222	#NAME?		ENSG00000198134	0.0125864	-4.83075		ENSG00000239839	0.0491844
ENSG00000131002	0.0245536	#NAME?		ENSG00000220749	0.0441887	-4.21564		ENSG00000252155	0.0466747	#NAME?		ENSG00000212565	0.0488275	#NAME?		ENSG00000236041	0.0146571	-4.91207		ENSG00000240409	0.0216763	-3.35567		ENSG00000259684	0.00331098	-3.33171		ENSG00000131002	0.0106106	#NAME?		ENSG00000252808	0.0288075	#NAME?		ENSG00000239924	0.0452537	#NAME?		ENSG00000214006	0.0203309	#NAME?		ENSG00000240776	0.0390214	-4.39356		ENSG00000163221	0.0146149
ENSG00000204306	0.0282079	#NAME?		ENSG00000202093	0.0424631	-3.89102		ENSG00000241948	0.0487433	-8.54654		ENSG00000207031	0.0445872	#NAME?		ENSG00000099715	0.0162797	-4.71827		ENSG00000229344	0.0228211	-3.21091		ENSG00000222414	0.0242952	-3.31662		ENSG00000224739	0.0110415	#NAME?		ENSG00000239578	0.0350702	#NAME?		ENSG00000196136	0.0310483	-7.04057		ENSG00000203260	0.0134679	#NAME?		ENSG00000238650	0.00561544	-4.25451		ENSG00000240776	0.0335757
ENSG00000229337	0.0282079	#NAME?		ENSG00000249264	0.0247772	-3.27643		ENSG00000174576	0.00493018	-7.98707		ENSG00000226338	0.0445872	#NAME?		ENSG00000206728	0.0428586	-4.35222		ENSG00000213661	0.026329	-3.16511		ENSG00000236330	0.00351463	-3.27643		ENSG00000251775	0.013282	#NAME?		ENSG00000221040	0.0404313	#NAME?		ENSG00000237550	0.0400919	-7.02441		ENSG00000232059	0.0134679	#NAME?		ENSG00000232998	0.0426042	-4.03267		ENSG00000252965	0.00574886
ENSG00000169385	0.0498382	#NAME?		ENSG00000232183	0.0120951	-3.20964		ENSG00000200156	0.0171022	-7.00601		ENSG00000207008	0.0105024	-5.94288		ENSG00000255633	0.00720751	-3.38827		ENSG00000197575	0.0263584	-3.09052		ENSG00000231501	0.0440818	-3.25475		ENSG00000199673	0.0119817	#NAME?		ENSG00000228093	0.0492184	#NAME?		ENSG00000230903	0.0414319	-6.99085		ENSG00000241434	0.0134679	#NAME?		ENSG00000201405	0.0146639	-3.99655		ENSG00000221288	0.00116704
ENSG00000233070	0.0267027	#NAME?		ENSG00000236330	0.00318677	-3.13861		ENSG00000207985	0.0191836	-5.38543		ENSG00000237550	0.00503391	-5.93725		ENSG00000256811	0.0466467	-3.11296		ENSG00000249761	0.0427346	-3.03136		ENSG00000241301	0.00173006	-3.18386		ENSG00000200237	0.0143515	#NAME?		ENSG00000239337	0.0465584	#NAME?		ENSG00000169245	0.0364712	-6.93135		ENSG00000234287	0.0119944	#NAME?		ENSG00000236813	0.0060595	-3.53179		ENSG00000143546	0.0118421
ENSG00000208011	0.0351633	#NAME?		ENSG00000214199	0.00501118	-3.12076		ENSG00000221288	0.03924	-5.22603		ENSG00000230903	0.00281863	-5.65153		ENSG00000232183	0.0141863	-3.08515		ENSG00000225630	0.00848488	-2.99009		ENSG00000231125	0.0343433	-3.1463		ENSG00000212071	0.0143515	#NAME?		ENSG00000213318	8.75516e-14	-8.32352		ENSG00000251705	0.0459743	-6.73702		ENSG00000212385	0.0153505	#NAME?		ENSG00000237422	0.0491811	-3.51518		ENSG00000240831	0.03128
ENSG00000207066	0.0358054	#NAME?		ENSG00000166927	0.0494603	-3.08895		ENSG00000243884	0.0274241	-4.9926		ENSG00000201098	0.00190787	-5.57172		ENSG00000143546	0.0457049	-2.90698		ENSG00000239317	0.00216208	-2.96325		ENSG00000228088	0.0204385	-3.01645		ENSG00000238665	0.0143515	#NAME?		ENSG00000237550	0.00667676	-7.97511		ENSG00000200259	1.32461e-05	-6.0422		ENSG00000232917	0.014146	#NAME?		ENSG00000163221	0.0372266	-3.1993		ENSG00000225487	0.0115202
ENSG00000249159	0.0454773	#NAME?		ENSG00000215800	0.0456723	-3.0675		ENSG00000201098	0.00619565	-4.82176		ENSG00000252660	0.00353947	-5.38112		ENSG00000236330	0.0491681	-2.88938		ENSG00000257764	0.0353136	-2.89163		ENSG00000240409	0.0182547	-2.91414		ENSG00000183878	0.0149341	#NAME?		ENSG00000230903	0.00265172	-7.71162		ENSG00000239839	8.89948e-06	-6.01176		ENSG00000242095	0.014146	#NAME?		ENSG00000207395	0.0377505	-3.14237		ENSG00000231227	0.0453113
ENSG00000214318	0.0430699	#NAME?		ENSG00000259020	0.0405323	-3.03187		ENSG00000143546	0.0387063	-4.56637		ENSG00000237578	0.00812205	-5.21255		ENSG00000207480	0.0264216	-2.47505		ENSG00000235363	0.00894266	-2.83925		ENSG00000223346	0.0355471	-2.85827		ENSG00000244256	0.0202527	#NAME?		ENSG00000227694	0.016911	-5.78526		ENSG00000207603	0.0208334	-5.22769		ENSG00000228423	0.0168325	#NAME?		ENSG00000239256	0.000780877	-2.9586		ENSG00000244428	0.0174665
ENSG00000251705	0.0444773	-9.84079		ENSG00000214460	0.00596661	-2.98926		ENSG00000256618	0.0302269	-4.5052		ENSG00000259685	0.0184472	-5.05115		ENSG00000169508	0.0205299	-2.45327		ENSG00000213174	0.00105013	-2.821		ENSG00000249056	0.0117408	-2.78751		ENSG00000099715	0.0176441	#NAME?		ENSG00000206634	0.0117287	-5.71184		ENSG00000212290	0.00453408	-5.05495		ENSG00000206921	0.0450432	#NAME?		ENSG00000201700	0.0178508	-2.83204		ENSG00000224805	0.0243066
ENSG00000230903	0.045413	-7.06319		ENSG00000259386	0.0337636	-2.8785		ENSG00000170345	0.0309421	-4.33433		ENSG00000255664	0.0186841	-5.04304		ENSG00000204389	0.0315449	-2.24391		ENSG00000229974	0.0453879	-2.70554		ENSG00000223309	0.032633	-2.71357		ENSG00000200851	0.0176441	#NAME?		ENSG00000201229	0.013879	-5.2925		ENSG00000143546	3.67514e-17	-4.9264		ENSG00000238420	0.0206263	#NAME?		ENSG00000213942	0.0491394	-2.72095		ENSG00000229344	0.00764378
ENSG00000099715	0.010897	-5.72451		ENSG00000173391	0.00264025	-2.86333		ENSG00000230270	0.0325259	-4.28078		ENSG00000202503	0.0381177	-4.85236		ENSG00000204388	0.0274355	-2.23356		ENSG00000136149	0.0129142	-2.66085		ENSG00000200710	0.00710437	-2.60713		ENSG00000237389	0.0275403	#NAME?		ENSG00000143546	0.00693917	-5.02043		ENSG00000249761	0.00016165	-4.77473		ENSG00000251806	0.0206263	#NAME?		ENSG00000231503	0.0415752	-2.70608		ENSG00000163220	0.0489761
ENSG00000226641	0.0331719	-5.10617		ENSG00000171860	0.00256179	-2.84162		ENSG00000070031	0.0297857	-4.24257		ENSG00000240143	0.0037882	-3.90519		ENSG00000244331	0.011971	-1.89755		ENSG00000236813	0.0195081	-2.61547		ENSG00000251356	0.0137341	-2.4756		ENSG00000240392	0.0298803	#NAME?		ENSG00000244053	0.0173353	-4.82832		ENSG00000163220	4.88585e-10	-4.69328		ENSG00000207501	0.0215878	#NAME?		ENSG00000251356	0.0114854	-2.45863		ENSG00000243884	0.0430864
ENSG00000226386	0.00655435	-5.09097		ENSG00000225630	0.0270109	-2.80727		ENSG00000200351	0.044079	-4.17212		ENSG00000143546	0.0344937	-3.83645		ENSG00000226564	0.0194904	-1.8592		ENSG00000238151	0.0143928	-2.53585		ENSG00000232482	0.044468	-2.34922		ENSG00000199347	0.032536	#NAME?		ENSG00000253007	0.0394538	-4.71456		ENSG00000255633	0.00655093	-4.5664		ENSG00000252732	0.0215878	#NAME?		ENSG00000242041	0.00343963	-2.30825		ENSG00000254563	0.0487053
ENSG00000237276	0.0159229	-4.83536		ENSG00000213526	0.0313432	-2.72033		ENSG00000171223	0.0113161	-4.09122		ENSG00000232751	0.00794445	-3.70866		ENSG00000158869	0.0272071	-1.51533		ENSG00000060303	0.0296043	-2.48424		ENSG00000215933	0.03204	-2.34191		ENSG00000222529	0.032536	#NAME?		ENSG00000241047	0.0400045	-4.43762		ENSG00000240692	0.0238871	-4.51764		ENSG00000249761	0.0185372	#NAME?		ENSG00000257764	0.0486497	-2.17101		ENSG00000229163	0.0348635
ENSG00000207715	0.0183797	-4.81158		ENSG00000169313	0.00402686	-2.70503		ENSG00000120738	0.0323314	-4.0821		ENSG00000163221	0.0269908	-3.56627		ENSG00000173369	0.0401404	-1.47037		ENSG00000225490	0.0153489	-2.3379		ENSG00000232183	0.0207059	-2.32841		ENSG00000240457	0.0424743	#NAME?		ENSG00000140379	0.0236937	-4.36935		ENSG00000163221	9.81779e-06	-4.15752		ENSG00000131002	0.0278079	#NAME?		ENSG00000229820	0.0136892	-2.11922		ENSG00000207985	0.00378006
ENSG00000200182	0.0330795	-4.58285		ENSG00000256427	0.0432874	-2.6872		ENSG00000214748	0.0445624	-4.02413		ENSG00000238828	0.0490486	-3.51097		ENSG00000235912	0.0177489	-1.45027		ENSG00000231302	0.0444818	-2.24314		ENSG00000199217	0.0319129	-2.22153		ENSG00000231994	0.0443401	#NAME?		ENSG00000221288	0.0011166	-4.28838		ENSG00000200170	0.00416675	-3.82611		ENSG00000202239	0.0278079	#NAME?		ENSG00000225490	0.0123918	-2.05027		ENSG00000226308	0.0338659
ENSG00000230270	0.0141506	-4.47108		ENSG00000244538	0.0219129	-2.68158		ENSG00000125740	0.0490375	-3.97428		ENSG00000244741	0.0490486	-3.51097		ENSG00000159189	0.0324054	-1.32099		ENSG00000178715	0.041323	-2.19691		ENSG00000234890	0.0220082	-2.20855		ENSG00000236146	0.0443401	#NAME?		ENSG00000239256	0.00967662	-4.28025		ENSG00000244734	0.000932603	-3.79319		ENSG00000250534	0.0278079	#NAME?		ENSG00000242631	0.0472403	-2.01698		ENSG00000235363	4.14585e-06
ENSG00000238527	0.0381486	-4.40086		ENSG00000222915	0.0489207	-2.58601		ENSG00000248000	0.0457134	-3.97006		ENSG00000256843	0.0222868	-3.5039						ENSG00000237668	0.0207252	-2.19642		ENSG00000255145	0.0376211	-2.19329		ENSG00000251705	0.0175529	-8.92906		ENSG00000242680	0.0218258	-4.20956		ENSG00000158578	0.0225578	-3.75081		ENSG00000237749	0.023727	#NAME?		ENSG00000213661	0.0194666	-1.94599		ENSG00000229336	0.0141201
ENSG00000258926	0.0468026	-4.36451		ENSG00000233055	0.0215139	-2.52729		ENSG00000238671	0.00536529	-3.95121		ENSG00000241093	0.00475402	-3.43222						ENSG00000220848	0.00803285	-2.18377		ENSG00000118271	0.0425985	-2.00975		ENSG00000237550	0.0182889	-8.82321		ENSG00000169508	0.0456422	-4.01109		ENSG00000244184	0.0283885	-3.73431		ENSG00000184414	0.0416864	#NAME?		ENSG00000227401	0.0406919	-1.83169		ENSG00000222999	0.00133647
ENSG00000213293	8.96992e-08	-4.08506		ENSG00000242659	0.0205732	-2.50606		ENSG00000169508	0.0230465	-3.92756		ENSG00000208506	0.0147891	-3.37626						ENSG00000226564	0.0103656	-2.12931		ENSG00000202394	0.0109012	-1.96039		ENSG00000230903	0.0207595	-8.63607		ENSG00000237749	0.0140313	-3.81949		ENSG00000012223	0.00150007	-3.70805		ENSG00000225447	0.0416864	#NAME?		ENSG00000132965	0.022642	-1.77449		ENSG00000207783	0.00169438
ENSG00000143546	0.017114	-4.02839		ENSG00000248865	0.00977521	-2.48521		ENSG00000207556	0.0175755	-3.41936		ENSG00000202502	0.00472103	-3.19992						ENSG00000213867	0.037299	-2.12145		ENSG00000213361	0.0321073	-1.87442		ENSG00000200795	0.0382736	-8.36671		ENSG00000207985	9.67894e-06	-3.80323		ENSG00000202314	0.0233132	-3.70574		ENSG00000222267	0.0249188	#NAME?		ENSG00000165168	0.0483748	-1.75488		ENSG00000140968	0.0395473
ENSG00000163221	0.0231972	-3.98787		ENSG00000105366	0.0297847	-2.48454		ENSG00000256712	0.0213404	-3.26592		ENSG00000200693	0.0352061	-3.15805						ENSG00000228399	0.00811367	-2.0298		ENSG00000201692	0.0488139	-1.86269		ENSG00000200087	0.03685	-7.82592		ENSG00000232065	0.0272359	-3.78611		ENSG00000241988	0.000159052	-3.64163		ENSG00000221595	0.0304904	#NAME?		ENSG00000158869	0.042659	-1.74867		ENSG00000155659	0.012707
ENSG00000163220	0.0163471	-3.97168		ENSG00000230746	0.00526948	-2.46063		ENSG00000207715	0.0322335	-3.21192		ENSG00000222414	0.0222132	-3.06351						ENSG00000243663	0.0117445	-1.91737		ENSG00000247993	0.0334395	-1.82703		ENSG00000200434	0.0330426	-7.58479		ENSG00000222414	0.043039	-3.72094		ENSG00000199363	0.000970585	-3.54304		ENSG00000206673	0.0335965	#NAME?		ENSG00000231903	0.00930671	-1.74615		ENSG00000251356	0.00716621
ENSG00000233493	0.0416256	-3.9557		ENSG00000218582	0.0474811	-2.45103		ENSG00000222999	0.0328497	-3.14172		ENSG00000236330	0.0450031	-2.98977						ENSG00000230330	0.0436892	-1.8647		ENSG00000230896	0.0237544	-1.82376		ENSG00000196136	0.0237826	-7.57263		ENSG00000259386	0.0244126	-3.69608		ENSG00000252542	0.0222401	-3.50881		ENSG00000255156	0.0335965	#NAME?		ENSG00000213174	0.00961024	-1.70552		ENSG00000232208	0.0479622
ENSG00000229806	0.0232548	-3.89414		ENSG00000171659	0.00202331	-2.42151		ENSG00000251826	0.0266903	-3.0345		ENSG00000242927	0.0482019	-2.87337						ENSG00000236312	0.0270965	-1.86435		ENSG00000106809	0.0430438	-1.78333		ENSG00000202538	0.0373236	-7.37912		ENSG00000171051	0.0270533	-3.47274		ENSG00000252835	0.000463974	-3.48066		ENSG00000258099	0.0335965	#NAME?		ENSG00000235363	0.00923739	-1.61666		ENSG00000253153	0.0350138
ENSG00000207783	0.000286194	-3.84497		ENSG00000227376	0.0281454	-2.26626		ENSG00000230216	0.0103567	-2.99112		ENSG00000232042	0.00169151	-2.73386						ENSG00000213315	0.0267557	-1.85391		ENSG00000240178	0.0441926	-1.75147		ENSG00000206597	3.59851e-09	-7.22059		ENSG00000236992	0.0494558	-3.46541		ENSG00000259318	0.0148528	-3.42582		ENSG00000206159	0.041232	#NAME?		ENSG00000226457	0.049876	-1.54392		ENSG00000235078	0.00547276
ENSG00000167664	0.0315319	-3.80396		ENSG00000240409	0.0464416	-2.19216		ENSG00000186940	0.00278664	-2.98039		ENSG00000259065	0.0387365	-2.57317						ENSG00000229399	0.0361583	-1.83532		ENSG00000207570	0.0116871	-1.62053		ENSG00000241948	0.0410865	-7.13173		ENSG00000257005	0.0426796	-3.43962		ENSG00000233266	0.0241362	-3.30571		ENSG00000164821	0.0432503	#NAME?		ENSG00000230043	0.0175579	-1.38212		ENSG00000248184	0.0457625
ENSG00000207547	0.0300897	-3.80384		ENSG00000173369	0.0312451	-2.15173		ENSG00000251062	0.0421651	-2.97365		ENSG00000249179	0.0276955	-2.55278						ENSG00000239559	0.00509091	-1.80017		ENSG00000234009	0.00664353	-1.61438		ENSG00000173110	0.0155124	-6.61954		ENSG00000207783	0.0108104	-3.30602		ENSG00000206172	1.86049e-05	-3.17244		ENSG00000213068	0.0432503	#NAME?		ENSG00000242163	0.0209944	-1.34928		ENSG00000250761	0.0414376
ENSG00000227741	0.0339195	-3.65297		ENSG00000132965	0.00158432	-2.14066		ENSG00000202503	0.00475161	-2.89246		ENSG00000251356	0.0117499	-2.55175						ENSG00000130755	0.0180824	-1.77599		ENSG00000139679	0.0228056	-1.57685		ENSG00000165246	0.000101192	-5.9348		ENSG00000207008	0.0493471	-3.2508		ENSG00000089356	0.0155069	-3.16227		ENSG00000217514	0.0432503	#NAME?		ENSG00000226564	0.0267737	-1.34748		ENSG00000164089	0.0445696
ENSG00000232065	0.00334147	-3.65195		ENSG00000169413	0.00757688	-2.11348		ENSG00000160888	0.0230016	-2.89054		ENSG00000225630	0.0455008	-2.47923						ENSG00000240975	0.00768834	-1.76339		ENSG00000258153	0.0233871	-1.54443		ENSG00000207008	0.0374002	-5.62822		ENSG00000172724	0.0360451	-3.09263		ENSG00000241439	0.000862915	-3.16185		ENSG00000227857	0.0454302	#NAME?		ENSG00000237668	0.0270346	-1.30833		ENSG00000240211	0.00157568
ENSG00000221288	0.0389341	-3.64185		ENSG00000227401	0.0023144	-2.06648		ENSG00000188483	0.0158085	-2.81493		ENSG00000222328	0.0184997	-2.47484						ENSG00000255641	0.03467	-1.73231		ENSG00000240477	0.0197148	-1.53422		ENSG00000169245	0.0362913	-5.43023		ENSG00000244734	0.023741	-3.08274		ENSG00000212093	0.0228503	-3.07266		ENSG00000200087	0.0199875	-8.98739		ENSG00000186395	0.0496858	-1.29788		ENSG00000042493	0.0227717
ENSG00000257452	0.0113225	-3.61371		ENSG00000168329	0.0352879	-1.99142		ENSG00000236330	0.00332099	-2.73388		ENSG00000251372	0.0218396	-2.47212						ENSG00000224908	0.0216295	-1.72376		ENSG00000224012	0.0398593	-1.51869		ENSG00000248439	0.00179003	-5.35303		ENSG00000206172	0.0345868	-3.08226		ENSG00000227437	0.0492098	-3.07106		ENSG00000251705	0.0204219	-8.71212		ENSG00000230580	0.0280108	-1.24796		ENSG00000243013	0.0323756
ENSG00000227971	0.00647968	-3.56592		ENSG00000165168	0.0281604	-1.95398		ENSG00000251356	0.00115579	-2.69698		ENSG00000200534	0.0164713	-2.44792						ENSG00000226084	0.0220084	-1.71668		ENSG00000149531	0.0191539	-1.42611		ENSG00000143546	3.75186e-12	-5.21746		ENSG00000215527	2.73289e-06	-3.08074		ENSG00000214748	0.00922175	-3.0324		ENSG00000200795	0.0338305	-8.70514		ENSG00000204287	0.0439929	-1.15375		ENSG00000159189	0.0326919
ENSG00000221170	0.0272926	-3.52137		ENSG00000143119	0.00580631	-1.94644		ENSG00000136149	0.0265193	-2.68945		ENSG00000213174	0.00915604	-2.42089						ENSG00000237676	0.00783812	-1.71167		ENSG00000213025	0.0212226	-1.3341		ENSG00000230204	0.0235401	-5.18113		ENSG00000208506	0.0128039	-3.07616		ENSG00000206823	0.000643318	-2.899		ENSG00000237550	0.0222414	-8.28394		ENSG00000231549	0.0415411	-1.04603		ENSG00000181577	0.0340278
ENSG00000213361	2.53332e-09	-3.47802		ENSG00000226580	0.0129179	-1.91753		ENSG00000236813	0.00277268	-2.67763		ENSG00000257764	0.0364071	-2.2603						ENSG00000213864	0.0188294	-1.70689		ENSG00000178573	0.0442469	-1.27765		ENSG00000250347	0.00354476	-5.14134		ENSG00000206597	0.00543632	-3.0537		ENSG00000252248	0.00153616	-2.88706		ENSG00000202538	0.0210117	-8.16704						ENSG00000230916	0.023763
ENSG00000167617	0.0230315	-3.4759		ENSG00000160255	0.0381314	-1.82657		ENSG00000230076	0.0243101	-2.67037		ENSG00000250076	0.0247197	-2.14193						ENSG00000243256	0.0282865	-1.69242		ENSG00000174021	0.0426416	-1.26551		ENSG00000164821	0.00612366	-5.08231		ENSG00000219222	0.0313406	-3.04632		ENSG00000221419	0.00129032	-2.86907		ENSG00000207445	0.0351741	-8.10135						ENSG00000221667	0.0343804
ENSG00000234965	0.00545849	-3.41967		ENSG00000148908	0.00202123	-1.82568		ENSG00000211592	0.0107332	-2.65345		ENSG00000256603	0.0464568	-2.09226						ENSG00000229814	0.00921302	-1.66404		ENSG00000154217	0.0312918	-1.26314		ENSG00000221539	0.0457463	-4.78691		ENSG00000186940	0.00234832	-2.99959		ENSG00000225113	0.0457011	-2.83485		ENSG00000196136	0.0185748	-7.65806						ENSG00000152661	0.0496082
ENSG00000207985	7.89958e-05	-3.34914		ENSG00000159189	0.000530011	-1.76058		ENSG00000106211	0.0277919	-2.6299		ENSG00000243884	0.0425256	-2.02719						ENSG00000213130	0.0322117	-1.64906		ENSG00000111445	0.0378398	-1.24004		ENSG00000252561	0.0177652	-4.77049		ENSG00000247134	0.0303751	-2.98136		ENSG00000240275	0.0296187	-2.7516		ENSG00000230903	0.0317266	-7.37888						ENSG00000154589	0.0383381
ENSG00000134595	0.0392093	-3.32837		ENSG00000254571	0.0369002	-1.75759		ENSG00000234286	0.0484003	-2.62787		ENSG00000171659	0.0172375	-2.0143						ENSG00000241255	0.0107386	-1.6315		ENSG00000204287	0.0452169	-1.13722		ENSG00000213453	0.0177523	-4.75961		ENSG00000225630	0.0478903	-2.97879		ENSG00000225630	0.0478473	-2.69775		ENSG00000201098	0.0127652	-6.59377						ENSG00000223513	0.0165186
ENSG00000207395	0.0282164	-3.16625		ENSG00000158869	0.0371987	-1.75391		ENSG00000229344	0.0208048	-2.62442		ENSG00000229344	0.0276057	-1.96317						ENSG00000148908	0.0342888	-1.62122		ENSG00000197780	0.0427645	-1.08359		ENSG00000222788	0.0217346	-4.73979		ENSG00000226308	0.040992	-2.91764		ENSG00000213293	0.00665763	-2.66997		ENSG00000206941	0.0420522	-5.87646						ENSG00000051523	0.000177323
ENSG00000187837	0.0229017	-3.04995		ENSG00000229344	0.00377242	-1.74826		ENSG00000051523	0.000126951	-2.58796		ENSG00000213661	0.036251	-1.92606						ENSG00000228360	0.0162383	-1.61685						ENSG00000221120	0.0166346	-4.73598		ENSG00000252809	0.030161	-2.89908		ENSG00000105559	0.00371961	-2.63021		ENSG00000252561	0.00298209	-5.74096						ENSG00000137628	0.0369827
ENSG00000129991	0.0169875	-3.00112		ENSG00000234009	0.000464944	-1.70894		ENSG00000231486	0.0464017	-2.58749		ENSG00000239317	0.0453704	-1.91252						ENSG00000237748	0.0101309	-1.61145						ENSG00000236617	0.0194917	-4.68203		ENSG00000211591	0.0210947	-2.89577		ENSG00000228459	0.0158606	-2.55925		ENSG00000064886	0.00969627	-5.53918						ENSG00000163132	0.0293728
ENSG00000130203	0.0119466	-2.95724		ENSG00000204472	0.00364762	-1.69942		ENSG00000090382	0.0200149	-2.58369		ENSG00000237949	0.0298161	-1.88292						ENSG00000213939	0.0172698	-1.60441						ENSG00000164047	0.00503414	-4.5934		ENSG00000251372	0.0156087	-2.79851		ENSG00000236854	0.0411161	-2.53008		ENSG00000221716	0.00458506	-5.09407						ENSG00000169313	0.0127356
ENSG00000211591	0.00594159	-2.89418		ENSG00000162511	0.0184198	-1.67868		ENSG00000255198	0.0240389	-2.50464		ENSG00000231549	0.0180197	-1.86565						ENSG00000230580	0.0130358	-1.59619						ENSG00000233266	0.0375713	-4.57658		ENSG00000229336	0.015937	-2.78387		ENSG00000244331	0.00628478	-2.50959		ENSG00000254239	0.0086219	-5.02514						ENSG00000184227	0.0274667
ENSG00000243043	0.0378134	-2.7562		ENSG00000224334	0.0268955	-1.64238		ENSG00000240211	0.00098564	-2.50369		ENSG00000228399	0.00126118	-1.77432						ENSG00000231369	0.0486078	-1.58243						ENSG00000212588	3.45757e-05	-4.55308		ENSG00000213293	0.00296827	-2.77127		ENSG00000229336	0.0113981	-2.48733		ENSG00000231501	0.00409825	-4.9844						ENSG00000231920	0.0138768
ENSG00000215527	0.000198971	-2.74208		ENSG00000254589	0.045477	-1.62817		ENSG00000254010	0.0462302	-2.49371		ENSG00000225490	0.0341371	-1.76957						ENSG00000241494	0.0143039	-1.57725						ENSG00000220920	0.0289444	-4.54334		ENSG00000159189	0.0264753	-2.75391		ENSG00000168062	0.0438961	-2.46429		ENSG00000163220	4.77108e-11	-4.89745						ENSG00000225490	0.00698849
ENSG00000176046	0.0406671	-2.74096		ENSG00000204287	0.000526031	-1.60786		ENSG00000254370	0.0387425	-2.47583		ENSG00000240409	0.0312483	-1.73991						ENSG00000161970	0.0106215	-1.57069						ENSG00000207166	0.0461874	-4.50393		ENSG00000207112	0.0200616	-2.72305		ENSG00000228484	0.0380985	-2.43397		ENSG00000243884	0.0330934	-4.84318						ENSG00000171885	0.0388826
ENSG00000176043	0.00403728	-2.7301		ENSG00000228058	0.0412298	-1.59576		ENSG00000131094	0.00198348	-2.4721		ENSG00000236248	0.00941235	-1.73118						ENSG00000259746	0.0444287	-1.52139						ENSG00000240869	0.0401275	-4.49213		ENSG00000213361	0.000732805	-2.72132		ENSG00000259065	0.00201609	-2.37019		ENSG00000207985	4.58436e-11	-4.8299						ENSG00000225472	0.0484735
ENSG00000200983	0.045689	-2.72067		ENSG00000173372	0.0343426	-1.59417		ENSG00000257764	0.0200741	-2.46292		ENSG00000205809	0.0306825	-1.71928						ENSG00000204196	0.0169437	-1.52031						ENSG00000163220	0.0019251	-4.44814		ENSG00000106211	0.00623577	-2.71284		ENSG00000257764	0.0113543	-2.35464		ENSG00000163221	9.80891e-05	-4.77341						ENSG00000136149	0.0104566
ENSG00000103260	0.00542418	-2.7025		ENSG00000172817	0.0129288	-1.5524		ENSG00000173391	0.0380471	-2.45641		ENSG00000148604	0.0278874	-1.70706						ENSG00000225912	0.0191398	-1.50056						ENSG00000211675	0.0464327	-4.41512		ENSG00000240524	0.0197418	-2.66421		ENSG00000213362	0.0275779	-2.34682		ENSG00000206769	0.0194309	-4.72008						ENSG00000171659	0.0338562
ENSG00000226308	0.0319913	-2.69928		ENSG00000011600	0.0122815	-1.54052		ENSG00000223796	0.0345766	-2.43885		ENSG00000165449	0.0341897	-1.65143						ENSG00000204287	0.0248502	-1.49127						ENSG00000240776	0.042419	-4.32763		ENSG00000051523	0.00194414	-2.66109		ENSG00000090382	0.0168698	-2.32934		ENSG00000244053	0.0487863	-4.70781						ENSG00000239256	0.0161418
ENSG00000173369	0.0433111	-2.66445		ENSG00000218512	0.0358859	-1.51707		ENSG00000173372	0.0114735	-2.43545		ENSG00000219222	0.0363858	-1.64227						ENSG00000257309	0.016585	-1.48672						ENSG00000252967	0.0477016	-4.31359		ENSG00000237668	0.0416302	-2.66064		ENSG00000176046	0.00107837	-2.32874		ENSG00000199266	0.00149902	-4.66753						ENSG00000255542	0.0232456
ENSG00000131401	0.0270503	-2.6543		ENSG00000175161	0.0178329	-1.49959		ENSG00000104894	0.0476434	-2.4218		ENSG00000137285	8.12495e-05	-1.62647						ENSG00000213988	0.0284861	-1.47942						ENSG00000207067	0.000842392	-4.3018		ENSG00000182351	0.010936	-2.64192		ENSG00000225490	0.00131668	-2.32545		ENSG00000143546	8.02446e-10	-4.65212						ENSG00000127472	0.0461829
ENSG00000051523	4.39979e-06	-2.64543		ENSG00000235363	0.00504494	-1.44818		ENSG00000225630	0.00113599	-2.41507		ENSG00000129151	0.0487065	-1.60146						ENSG00000227008	0.0302498	-1.476						ENSG00000241902	0.00501226	-4.29066		ENSG00000212283	0.0132034	-2.63043		ENSG00000225410	0.0467692	-2.3148		ENSG00000223502	0.029141	-4.64625						ENSG00000173372	0.005553
ENSG00000240211	0.00037638	-2.64116		ENSG00000145864	0.00393455	-1.43063		ENSG00000235688	0.0404503	-2.40483		ENSG00000121742	0.0366911	-1.58785						ENSG00000224864	0.0273984	-1.46339						ENSG00000241800	0.0416519	-4.28865		ENSG00000178715	0.0355654	-2.59746		ENSG00000124107	0.0097445	-2.31428		ENSG00000235488	0.0376986	-4.5892						ENSG00000230953	0.040768
ENSG00000180596	0.02707	-2.63296		ENSG00000232380	0.0437597	-1.42518		ENSG00000208506	0.0342863	-2.40186		ENSG00000255641	0.0225677	-1.58177						ENSG00000240742	0.0440299	-1.45205						ENSG00000239735	0.000128411	-4.20813		ENSG00000173372	0.0177251	-2.58762		ENSG00000240005	0.0156685	-2.30829		ENSG00000231449	0.041479	-4.4546						ENSG00000068079	0.0369437
ENSG00000160678	0.0235724	-2.60492		ENSG00000064989	0.0438826	-1.42107		ENSG00000225487	0.0202741	-2.39466		ENSG00000255909	0.00216429	-1.53319						ENSG00000234851	0.0234331	-1.44785						ENSG00000199477	1.6208e-05	-4.17761		ENSG00000242041	0.0260571	-2.53124		ENSG00000239002	0.0217906	-2.28955		ENSG00000206597	0.0224714	-4.27818						ENSG00000228974	0.0442634
ENSG00000148826	0.0152618	-2.573		ENSG00000232260	0.0241327	-1.40125		ENSG00000154589	0.0302638	-2.36876		ENSG00000255198	0.0235312	-1.50765						ENSG00000118181	0.0239046	-1.43326						ENSG00000255137	1.6208e-05	-4.17761		ENSG00000105640	4.89893e-05	-2.5109		ENSG00000142089	0.0269559	-2.28731		ENSG00000242604	0.0417438	-4.22645						ENSG00000254003	0.00107963
ENSG00000243554	0.0234819	-2.53523		ENSG00000219023	0.00927862	-1.39661		ENSG00000244485	0.000270799	-2.36626		ENSG00000243404	0.00928854	-1.46255						ENSG00000213613	0.044699	-1.43265						ENSG00000242604	0.0131318	-4.16957		ENSG00000230216	9.84208e-05	-2.47635		ENSG00000248925	0.0258727	-2.26888		ENSG00000239735	0.000447144	-4.20321						ENSG00000105697	0.0210251
ENSG00000239246	0.0111122	-2.5342		ENSG00000200434	0.0226077	-1.37534		ENSG00000188290	0.0358656	-2.36194		ENSG00000225912	0.00912955	-1.42684						ENSG00000155368	0.0369128	-1.43042						ENSG00000232608	0.0097762	-4.10023		ENSG00000105559	0.0260296	-2.46622		ENSG00000244953	0.0297023	-2.24074		ENSG00000221288	0.00185609	-4.20051						ENSG00000224152	0.0158062
ENSG00000230521	0.042474	-2.49719		ENSG00000125730	0.013213	-1.36538		ENSG00000234906	0.0308528	-2.33774		ENSG00000237668	0.0124042	-1.40651						ENSG00000231549	0.0212106	-1.42422						ENSG00000236844	0.00665141	-3.93614		ENSG00000171659	0.049468	-2.46504		ENSG00000223010	0.00599592	-2.19328		ENSG00000222328	0.00541817	-4.17802						ENSG00000134548	0.0230619
ENSG00000237668	1.54581e-05	-2.48658		ENSG00000151229	0.00517296	-1.3552		ENSG00000178550	0.0333237	-2.33202		ENSG00000255807	0.0486446	-1.4049						ENSG00000219451	0.03843	-1.40734						ENSG00000239529	0.0243658	-3.81495		ENSG00000257764	0.024923	-2.45899		ENSG00000187837	5.39634e-05	-2.19113		ENSG00000207650	0.000618057	-4.15982						ENSG00000244380	0.0200148
ENSG00000230216	0.00104953	-2.48491		ENSG00000119900	0.0065415	-1.34455		ENSG00000234488	0.023533	-2.31774		ENSG00000130755	0.0187927	-1.40226						ENSG00000231903	0.049771	-1.40418						ENSG00000169385	0.0102488	-3.80316		ENSG00000166592	0.0412999	-2.45555		ENSG00000250222	0.0189993	-2.15693		ENSG00000213293	0.000945107	-4.08544						ENSG00000241622	0.0359061
ENSG00000089127	0.0336856	-2.48227		ENSG00000231544	0.0170276	-1.30955		ENSG00000255594	0.0327536	-2.31674		ENSG00000164434	0.00063734	-1.38667						ENSG00000253683	0.022869	-1.40066						ENSG00000207783	7.14129e-06	-3.78139		ENSG00000226939	0.0412762	-2.44775		ENSG00000068079	0.00020689	-2.15621		ENSG00000205502	0.00459234	-4.01291						ENSG00000051620	0.0343892
ENSG00000229119	0.000352889	-2.46405		ENSG00000237668	0.00661772	-1.29886		ENSG00000232208	0.0329314	-2.31115		ENSG00000134533	0.015244	-1.37207						ENSG00000235449	0.0268439	-1.38733						ENSG00000206941	0.00334901	-3.76555		ENSG00000236813	0.0489767	-2.44584		ENSG00000226564	0.0261283	-2.14666		ENSG00000242272	0.0296439	-3.79872						ENSG00000204136	0.0424654
ENSG00000178715	0.000351429	-2.44703		ENSG00000204637	0.0224298	-1.27239		ENSG00000159189	0.0042638	-2.30889		ENSG00000165092	0.029237	-1.36819						ENSG00000138326	0.0280259	-1.38632						ENSG00000232065	0.000148983	-3.73233		ENSG00000103260	0.0101543	-2.44131		ENSG00000240583	1.01965e-07	-2.14127		ENSG00000207112	0.022117	-3.79066						ENSG00000234009	0.00126644
ENSG00000068079	0.0290875	-2.43586		ENSG00000109158	0.0285304	-1.27045		ENSG00000138135	0.0395648	-2.28588		ENSG00000234009	0.00644885	-1.35869						ENSG00000228834	0.0272062	-1.36951						ENSG00000237560	0.0368999	-3.6929		ENSG00000214748	0.0354876	-2.42049		ENSG00000131095	5.30971e-08	-2.11161		ENSG00000244538	0.0410169	-3.78713						ENSG00000235912	0.000713277
ENSG00000130208	0.00997115	-2.4208		ENSG00000230580	0.0170656	-1.25841		ENSG00000226308	0.0209066	-2.28399		ENSG00000174021	0.0254268	-1.34866						ENSG00000235354	0.0263498	-1.35999						ENSG00000255198	3.78297e-09	-3.67789		ENSG00000207311	0.00740894	-2.41524		ENSG00000257606	0.0411607	-2.10934		ENSG00000131401	0.0246773	-3.76774						ENSG00000180769	0.030966
ENSG00000042493	0.00375783	-2.4001		ENSG00000223467	0.0494279	-1.2373		ENSG00000115138	0.00646165	-2.27173		ENSG00000127472	0.0257314	-1.33897						ENSG00000182899	0.0309528	-1.35582						ENSG00000238896	0.00192901	-3.66018		ENSG00000176046	0.0222611	-2.41489		ENSG00000136149	0.0317954	-2.09264		ENSG00000242037	0.0432215	-3.75953						ENSG00000240524	0.0490398
ENSG00000188290	0.000669558	-2.39803		ENSG00000238199	0.0219934	-1.22575		ENSG00000213361	5.25303e-05	-2.27089		ENSG00000213025	0.00536383	-1.33261						ENSG00000245910	0.0445	-1.34856						ENSG00000199053	0.0145124	-3.64037		ENSG00000213661	0.0174886	-2.40437		ENSG00000200084	0.00970455	-2.08322		ENSG00000207783	7.93369e-05	-3.72469						ENSG00000253683	0.000842094
ENSG00000166592	0.0397722	-2.35951		ENSG00000204116	0.0425139	-1.22476		ENSG00000105697	0.00747415	-2.27058		ENSG00000224856	0.00249377	-1.32077						ENSG00000142534	0.0415555	-1.34384						ENSG00000256618	0.0384965	-3.63406		ENSG00000244485	0.000709942	-2.37993		ENSG00000225051	0.0131227	-2.07722		ENSG00000236854	0.0280128	-3.71166						ENSG00000252809	0.0368182
ENSG00000182103	0.0223741	-2.35475		ENSG00000111348	0.0239545	-1.21361		ENSG00000237846	0.0446046	-2.26761		ENSG00000244043	0.00677568	-1.31369						ENSG00000235183	0.0394333	-1.34253						ENSG00000187608	0.018836	-3.62267		ENSG00000154102	0.0350755	-2.37559		ENSG00000135094	0.00545393	-2.06637		ENSG00000187837	0.000118986	-3.69347						ENSG00000130303	0.00234607
ENSG00000213362	0.0411644	-2.33973		ENSG00000125355	0.0159696	-1.20192		ENSG00000224916	0.0308897	-2.26149		ENSG00000168461	0.0368614	-1.30939						ENSG00000229833	0.0352655	-1.32071						ENSG00000203362	0.0466006	-3.6051		ENSG00000231747	0.00642625	-2.35306		ENSG00000251356	0.0131582	-2.0575		ENSG00000253988	0.0157684	-3.67065						ENSG00000169439	0.0157261
ENSG00000213867	0.0101504	-2.32643		ENSG00000041353	0.0327382	-1.18814		ENSG00000228058	0.0160455	-2.23038		ENSG00000114200	0.0407921	-1.30127						ENSG00000244422	0.0369511	-1.31426						ENSG00000205502	0.00424534	-3.57323		ENSG00000228399	0.000148094	-2.34389		ENSG00000230837	4.15732e-05	-2.03848		ENSG00000213926	0.0392325	-3.65901						ENSG00000242960	0.0378967
ENSG00000230330	0.00126182	-2.32517		ENSG00000237821	0.0313243	-1.18794		ENSG00000156885	0.000462474	-2.20884		ENSG00000042493	0.0448246	-1.27676						ENSG00000241081	0.0452404	-1.28887						ENSG00000177025	0.00876938	-3.55226		ENSG00000216490	0.0105766	-2.33932		ENSG00000234392	0.04275	-2.02802		ENSG00000197561	0.0440084	-3.65433						ENSG00000236365	0.0270569
ENSG00000128311	0.000117892	-2.32002		ENSG00000250619	0.0488388	-1.18646		ENSG00000160255	0.0153297	-2.18997		ENSG00000104325	0.0446156	-1.27528						ENSG00000254373	0.0491754	-1.26637						ENSG00000135114	0.0356055	-3.4906		ENSG00000154589	0.0216956	-2.33476		ENSG00000167414	0.0150016	-2.02688		ENSG00000244734	5.11502e-10	-3.6482						ENSG00000248859	0.025342
ENSG00000213661	0.0047335	-2.30892		ENSG00000182578	0.037789	-1.18591		ENSG00000011600	0.000352891	-2.18231		ENSG00000241494	0.0114366	-1.27235						ENSG00000206990	0.0468049	-1.26438						ENSG00000237797	0.0483265	-3.47816		ENSG00000248184	0.00428307	-2.30814		ENSG00000252531	0.0374106	-1.99859		ENSG00000200530	0.000664889	-3.6342						ENSG00000118292	0.0061451
ENSG00000105640	0.000233336	-2.3035		ENSG00000234906	0.0256299	-1.17761		ENSG00000182351	0.00119853	-2.16556		ENSG00000233585	0.0415855	-1.27196						ENSG00000228118	0.0411597	-1.26338						ENSG00000207985	1.21177e-06	-3.47497		ENSG00000248859	0.0280488	-2.29679		ENSG00000251372	0.0242238	-1.99562		ENSG00000235736	0.0160902	-3.62894						ENSG00000227766	0.00257674
ENSG00000221883	0.0201872	-2.29302		ENSG00000213025	0.013577	-1.17717		ENSG00000103260	0.00278394	-2.15812		ENSG00000227034	0.0035465	-1.27017						ENSG00000172809	0.0473405	-1.26313						ENSG00000252835	0.00176444	-3.44837		ENSG00000105697	0.0364386	-2.28945		ENSG00000221288	0.0129831	-1.98917		ENSG00000200729	0.0415124	-3.5609						ENSG00000225912	0.0397114
ENSG00000131094	5.0903e-05	-2.29269		ENSG00000224916	0.0333912	-1.16837		ENSG00000171860	0.0176253	-2.14298		ENSG00000250222	0.0386199	-1.25923														ENSG00000227852	0.00407075	-3.40847		ENSG00000251356	0.0347261	-2.27656		ENSG00000240409	0.0496437	-1.98325		ENSG00000187608	0.011078	-3.5532						ENSG00000237748	0.0103961
ENSG00000231503	0.0385573	-2.29052		ENSG00000224795	0.0495534	-1.16179		ENSG00000211591	0.0204107	-2.13083		ENSG00000237748	0.000374416	-1.25672														ENSG00000225840	0.0277053	-3.4011		ENSG00000227741	0.0346978	-2.25835		ENSG00000108691	0.0084594	-1.97917		ENSG00000242517	0.021435	-3.55083						ENSG00000246022	0.0371661
ENSG00000248184	0.0087873	-2.27865		ENSG00000139163	0.0443096	-1.16029		ENSG00000141933	0.00316157	-2.11832		ENSG00000225471	0.0229038	-1.24829														ENSG00000238279	0.0275218	-3.39535		ENSG00000227692	0.0482948	-2.23258		ENSG00000166592	0.0232428	-1.97414		ENSG00000224963	0.027431	-3.54846						ENSG00000158869	0.0213705
ENSG00000243449	0.000266988	-2.27696		ENSG00000185742	0.0160145	-1.15438		ENSG00000242041	0.00240944	-2.10539		ENSG00000134548	0.0344034	-1.24612														ENSG00000163221	0.000881815	-3.37112		ENSG00000224040	0.0392184	-2.22961		ENSG00000106211	1.55665e-07	-1.96081		ENSG00000255198	0.00160619	-3.50919						ENSG00000154217	0.00316619
ENSG00000125148	0.00871685	-2.27676		ENSG00000106460	0.0171278	-1.14709		ENSG00000231302	0.0144019	-2.1049		ENSG00000158201	0.0455364	-1.22659														ENSG00000243554	2.90536e-05	-3.35005		ENSG00000176043	0.0351086	-2.21551		ENSG00000231327	0.0314514	-1.94878		ENSG00000258091	0.000505863	-3.48642						ENSG00000234782	0.00120881
ENSG00000159189	0.0348669	-2.27551		ENSG00000130962	0.0208211	-1.13645		ENSG00000234392	8.32862e-05	-2.08511		ENSG00000130208	0.0400565	-1.22637														ENSG00000207406	0.0131228	-3.34803		ENSG00000172366	0.00268239	-2.21424		ENSG00000224012	0.016508	-1.93794		ENSG00000177989	0.0352274	-3.43719						ENSG00000246115	0.0397253
ENSG00000130303	0.0475348	-2.27382		ENSG00000022355	0.00858781	-1.13004		ENSG00000242262	0.0454744	-2.07578		ENSG00000148908	0.0425057	-1.21708														ENSG00000218265	0.0342608	-3.34749		ENSG00000230508	0.0338756	-2.21298		ENSG00000131981	0.000164945	-1.93118		ENSG00000241530	0.0365454	-3.42072						ENSG00000240475	0.0407352
ENSG00000189171	0.0278534	-2.27344		ENSG00000105879	0.0453068	-1.12924		ENSG00000130203	0.00408458	-2.05854		ENSG00000254003	0.00970879	-1.21257														ENSG00000239256	0.0014486	-3.31603		ENSG00000237976	0.0356271	-2.19859		ENSG00000200320	2.5179e-05	-1.92081		ENSG00000129277	0.00744381	-3.40227						ENSG00000162511	0.0101695
ENSG00000090382	0.0295672	-2.26997		ENSG00000116791	0.0404076	-1.12396		ENSG00000136942	0.00794516	-2.0489		ENSG00000154217	0.0042032	-1.20361														ENSG00000244734	1.64126e-10	-3.31377		ENSG00000137463	0.0402142	-2.19089		ENSG00000207985	0.0100857	-1.91861		ENSG00000211591	4.97815e-06	-3.39894						ENSG00000213025	0.00627255
ENSG00000244485	0.00416325	-2.25845		ENSG00000228348	0.0343729	-1.11388		ENSG00000234965	0.00154271	-2.02952		ENSG00000203877	0.0413196	-1.20218														ENSG00000213860	0.0389678	-3.30757		ENSG00000011600	0.0187319	-2.16444		ENSG00000164089	4.49811e-07	-1.90187		ENSG00000223548	0.0142778	-3.36066						ENSG00000134533	0.0312275
ENSG00000127472	0.0204382	-2.25634		ENSG00000256210	0.0174187	-1.10658		ENSG00000243449	0.00655904	-2.0237		ENSG00000134042	0.0490276	-1.19962														ENSG00000240005	0.048634	-3.30629		ENSG00000130203	0.0325869	-2.16351		ENSG00000185885	0.000970701	-1.89905		ENSG00000249106	0.0359466	-3.35265						ENSG00000136942	0.00239139
ENSG00000178531	0.0386385	-2.24824		ENSG00000243404	0.0320233	-1.10441		ENSG00000213174	0.0204304	-2.02296		ENSG00000245910	0.0089424	-1.19939														ENSG00000228201	0.0426644	-3.30011		ENSG00000169413	0.0436238	-2.15982		ENSG00000250813	0.0243378	-1.88734		ENSG00000207421	0.00210395	-3.3352						ENSG00000116774	0.0278794
ENSG00000142089	0.0261028	-2.2465		ENSG00000259216	0.015337	-1.10437		ENSG00000148826	0.00950652	-1.99548		ENSG00000187416	0.0112412	-1.19654														ENSG00000226580	0.0341734	-3.29667		ENSG00000108691	0.0374923	-2.15598		ENSG00000201902	0.0462725	-1.88554		ENSG00000224805	0.0451764	-3.30641						ENSG00000119900	0.00623511
ENSG00000066336	0.0194913	-2.24433		ENSG00000155970	0.0194283	-1.10404		ENSG00000215527	0.00521499	-1.98688		ENSG00000172809	0.00319461	-1.19272														ENSG00000207715	0.00874153	-3.29433		ENSG00000236358	0.0423315	-2.14839		ENSG00000205078	0.032991	-1.88491		ENSG00000156885	0.0335269	-3.26184						ENSG00000105640	0.0142498
ENSG00000141933	0.00218185	-2.22582		ENSG00000145242	0.0467346	-1.10263		ENSG00000126264	0.00282268	-1.97948		ENSG00000241399	0.0309834	-1.19156														ENSG00000206727	0.0376619	-3.26898		ENSG00000244331	0.0319612	-2.14405		ENSG00000125148	0.0112237	-1.88349		ENSG00000163993	0.039008	-3.25848						ENSG00000011600	0.00566285
ENSG00000231920	0.0117385	-2.21889		ENSG00000146006	0.0296678	-1.10131		ENSG00000182103	0.00457113	-1.95068		ENSG00000119471	0.0319591	-1.18549														ENSG00000200016	0.00903495	-3.26386		ENSG00000129991	0.0459594	-2.14222		ENSG00000153363	0.0107956	-1.87982		ENSG00000238578	0.0426916	-3.23276						ENSG00000101888	0.0467769
ENSG00000106211	0.0261837	-2.20869		ENSG00000206052	0.0259967	-1.09658		ENSG00000207783	0.0246208	-1.93789		ENSG00000213867	0.0173345	-1.17917														ENSG00000167414	0.00541299	-3.26134		ENSG00000185187	0.00581798	-2.13578		ENSG00000256092	0.0309198	-1.87341		ENSG00000201675	0.000516666	-3.23076						ENSG00000241399	0.0311425
ENSG00000223722	0.00594655	-2.20763		ENSG00000225792	0.0365833	-1.07065		ENSG00000130208	0.0389743	-1.933		ENSG00000229814	0.00198004	-1.17827														ENSG00000212443	0.0041973	-3.25508		ENSG00000235605	0.0450757	-2.12022		ENSG00000170370	0.0129871	-1.85794		ENSG00000006075	0.0408724	-3.21362						ENSG00000204264	0.0307512
ENSG00000227757	0.000500293	-2.20446		ENSG00000225022	0.0126412	-1.05586		ENSG00000235078	0.013367	-1.9229		ENSG00000204264	0.0439953	-1.17429														ENSG00000205362	0.0435495	-3.24493		ENSG00000142694	0.00723391	-2.11657		ENSG00000223812	0.00783737	-1.83938		ENSG00000258542	0.0266159	-3.19099						ENSG00000237668	0.00550279
ENSG00000198417	0.0409624	-2.20412		ENSG00000236698	0.0224771	-1.05114		ENSG00000252809	0.000197947	-1.91957		ENSG00000118181	0.00158367	-1.17175														ENSG00000206823	0.036954	-3.22693		ENSG00000199753	0.0138164	-2.11594		ENSG00000244439	0.0299055	-1.83398		ENSG00000012223	0.0132714	-3.14336						ENSG00000131094	0.00879339
ENSG00000204264	0.0110266	-2.20017		ENSG00000197045	0.0376024	-1.04286		ENSG00000166592	0.000252556	-1.90255		ENSG00000145721	0.0315795	-1.17151														ENSG00000254061	0.0426809	-3.22217		ENSG00000234392	0.0143185	-2.10832		ENSG00000255198	0.020586	-1.81375		ENSG00000200320	1.72637e-06	-3.12139						ENSG00000227304	0.00371366
ENSG00000236358	0.00961806	-2.19175		ENSG00000136750	0.0210907	-1.03947		ENSG00000127528	5.57497e-05	-1.89908		ENSG00000204287	0.0350188	-1.17076														ENSG00000187837	3.59248e-07	-3.21943		ENSG00000204389	0.00591239	-2.10384		ENSG00000143545	0.0299093	-1.7971		ENSG00000206172	0.00160138	-3.10956						ENSG00000230216	0.0184955
ENSG00000137285	0.00941844	-2.18103		ENSG00000254481	0.0298891	-1.03552		ENSG00000182578	0.0306835	-1.88703		ENSG00000136942	0.00821352	-1.16862														ENSG00000205364	0.0335056	-3.21064		ENSG00000230729	3.64468e-06	-2.09673		ENSG00000137965	0.0417468	-1.79683		ENSG00000240583	0.000205709	-3.10513						ENSG00000168913	0.0412445
ENSG00000242814	0.000281315	-2.17898		ENSG00000231228	0.0265899	-1.01932		ENSG00000171222	0.00409136	-1.88589		ENSG00000232941	0.0191396	-1.16849														ENSG00000242037	0.0470845	-3.18345		ENSG00000227813	0.0399989	-2.09598		ENSG00000149489	0.00270912	-1.79676		ENSG00000213453	0.03135	-3.09987						ENSG00000258552	0.0492496
ENSG00000105329	0.0013312	-2.17704		ENSG00000155304	0.0323281	-1.0099		ENSG00000131188	0.00246891	-1.88202		ENSG00000119632	0.0243706	-1.16616														ENSG00000200259	0.0233425	-3.17341		ENSG00000148604	0.00465794	-2.08956		ENSG00000251580	0.000539764	-1.79325		ENSG00000214748	0.000278109	-3.08605						ENSG00000230729	0.0419414
ENSG00000228844	0.0374683	-2.16234		ENSG00000213110	0.0475527	-1.00235		ENSG00000176043	0.028768	-1.88141		ENSG00000251580	0.0455723	-1.16484														ENSG00000215527	4.12803e-06	-3.14603		ENSG00000137965	0.033718	-2.08846		ENSG00000256603	0.0403718	-1.77006		ENSG00000008517	0.00247262	-3.06759						ENSG00000216490	0.0428402
ENSG00000227677	0.01851	-2.15765		ENSG00000230043	0.0253737	-1.00004		ENSG00000224012	0.00900582	-1.87752		ENSG00000166441	0.0227179	-1.15978														ENSG00000185338	0.0321635	-3.13506		ENSG00000241836	8.59289e-06	-2.08196		ENSG00000230216	0.00133577	-1.76957		ENSG00000185837	0.0229638	-3.0662						ENSG00000087086	0.012029
ENSG00000257718	0.0273111	-2.15305		ENSG00000170419	0.0314479	-0.993407		ENSG00000102109	0.00163066	-1.87596		ENSG00000163682	0.0161547	-1.15327														ENSG00000135094	0.00180584	-3.12708		ENSG00000235912	3.48793e-06	-2.07839		ENSG00000185201	1.79195e-06	-1.76307		ENSG00000239256	0.0176482	-3.06366						ENSG00000198830	0.0287807
ENSG00000240065	0.0118967	-2.15043		ENSG00000080822	0.0167522	-0.98581		ENSG00000215845	0.00391765	-1.87449		ENSG00000155368	0.0296743	-1.15273														ENSG00000248922	0.018913	-3.11479		ENSG00000204388	0.0211717	-2.07774		ENSG00000227514	0.0263337	-1.75794		ENSG00000257452	0.0184251	-3.05975						ENSG00000157150	0.032163
ENSG00000226976	0.000510892	-2.14589		ENSG00000118276	0.0371286	-0.985307		ENSG00000249679	0.0212449	-1.86517		ENSG00000244115	0.0301183	-1.14717														ENSG00000220842	0.00203434	-3.08193		ENSG00000170889	6.33724e-06	-2.07743		ENSG00000130303	2.87619e-05	-1.75537		ENSG00000234747	0.0251853	-3.05039						ENSG00000236762	0.0427877
ENSG00000126246	0.0327466	-2.12892		ENSG00000114279	0.0393011	-0.98032		ENSG00000183979	0.0287229	-1.86148		ENSG00000172380	0.0366461	-1.14042														ENSG00000200084	0.000651582	-3.07741		ENSG00000127472	0.00303988	-2.07537		ENSG00000148604	0.00205237	-1.7518		ENSG00000215527	4.42047e-05	-3.03749						ENSG00000224318	0.0365728
ENSG00000221857	0.0412378	-2.12812		ENSG00000243147	0.0311988	-0.978971		ENSG00000244422	1.40297e-05	-1.85909		ENSG00000149531	0.0246262	-1.13418														ENSG00000216901	0.00149032	-3.05757		ENSG00000099385	0.0243929	-2.05107		ENSG00000204389	0.0370008	-1.74112		ENSG00000199363	0.00831577	-3.02963						ENSG00000172380	0.0201235
ENSG00000140522	0.0376142	-2.12757		ENSG00000164187	0.045744	-0.971226		ENSG00000118640	0.004371	-1.854		ENSG00000114391	0.0198413	-1.1329														ENSG00000226532	0.00347371	-3.02172		ENSG00000148803	0.0431498	-2.03482		ENSG00000248508	0.0164112	-1.73663		ENSG00000212443	0.00725441	-3.01964						ENSG00000248871	0.0348956
ENSG00000011600	0.003513	-2.12049		ENSG00000230837	0.0406764	-0.967566		ENSG00000130222	1.20925e-05	-1.85238		ENSG00000181524	0.0301765	-1.1313														ENSG00000012223	0.01662	-3.02125		ENSG00000230837	0.00045516	-2.03232		ENSG00000042493	0.0139954	-1.72993		ENSG00000252010	0.00419304	-3.01538						ENSG00000235183	0.00977863
ENSG00000235605	0.0106947	-2.11496		ENSG00000023516	0.0315553	-0.967305		ENSG00000244380	0.00457482	-1.84959		ENSG00000230216	0.0143096	-1.12389														ENSG00000213926	0.0197949	-3.01547		ENSG00000226976	0.0154285	-2.03093		ENSG00000231920	0.0229781	-1.72902		ENSG00000207487	0.0462339	-3.00974						ENSG00000218350	0.0151542
ENSG00000253683	0.0070954	-2.11441		ENSG00000108960	0.0198642	-0.96123		ENSG00000254762	0.0133665	-1.84063		ENSG00000242163	0.0253845	-1.12067														ENSG00000249106	0.00203401	-3.00027		ENSG00000060303	0.00198373	-2.03059		ENSG00000221857	0.0132737	-1.7285		ENSG00000237941	0.0337453	-2.98673						ENSG00000159231	0.0132743
ENSG00000106538	0.0170341	-2.09877		ENSG00000162545	0.0181575	-0.95872		ENSG00000186493	0.0213443	-1.83		ENSG00000051620	0.0407234	-1.11773														ENSG00000257764	0.00341058	-2.99237		ENSG00000042493	0.0284978	-2.00994		ENSG00000141401	0.0112582	-1.7282		ENSG00000135094	0.0340522	-2.98575						ENSG00000235013	0.0140643
ENSG00000230191	0.0146439	-2.09352		ENSG00000237748	0.0201717	-0.95802		ENSG00000177606	0.00728028	-1.80318		ENSG00000176046	0.0437191	-1.11321														ENSG00000176046	0.0016283	-2.98123		ENSG00000144485	0.00112954	-2.00891		ENSG00000230508	0.0127798	-1.72738		ENSG00000232352	8.9838e-05	-2.97378						ENSG00000131771	0.0124844
ENSG00000234906	0.048716	-2.09014		ENSG00000006128	0.0471299	-0.930518		ENSG00000172247	0.00445261	-1.79374		ENSG00000177576	0.00133387	-1.10228														ENSG00000197061	0.0115551	-2.97351		ENSG00000136942	0.000206133	-1.99845		ENSG00000199273	0.025189	-1.72433		ENSG00000211899	0.0294466	-2.96906						ENSG00000231357	0.0245561
ENSG00000168899	0.0221589	-2.08317		ENSG00000100528	0.0354	-0.913284		ENSG00000131401	0.0472043	-1.79049		ENSG00000146409	0.0458462	-1.09265														ENSG00000200530	0.0181113	-2.96448		ENSG00000106538	0.00845294	-1.98851		ENSG00000161955	1.29151e-05	-1.72021		ENSG00000208506	0.00464581	-2.96189						ENSG00000168710	0.0161602
ENSG00000224916	0.0464531	-2.08165		ENSG00000187416	0.0484798	-0.910622		ENSG00000248993	0.0198496	-1.7879		ENSG00000065978	0.00819533	-1.08756														ENSG00000211591	5.15804e-06	-2.95806		ENSG00000231369	0.0250193	-1.9777		ENSG00000117318	3.88946e-05	-1.71987		ENSG00000167617	0.0128037	-2.94671						ENSG00000253948	0.0459819
ENSG00000240475	0.000155122	-2.07333		ENSG00000182621	0.0452063	-0.905184		ENSG00000172216	0.00690497	-1.78654		ENSG00000182628	0.0221798	-1.0844														ENSG00000130203	0.00596288	-2.92785		ENSG00000234985	0.000438406	-1.97668		ENSG00000144485	4.70441e-05	-1.71706		ENSG00000130203	0.00353053	-2.94189						ENSG00000232941	0.0109605
ENSG00000254741	0.0146407	-2.05836		ENSG00000179131	0.0363444	-0.902574		ENSG00000126709	0.0481831	-1.77628		ENSG00000206990	0.0291034	-1.07791														ENSG00000238621	0.0210254	-2.92664		ENSG00000131981	0.0256742	-1.97597		ENSG00000240065	0.0168135	-1.71048		ENSG00000025708	0.00539981	-2.93107						ENSG00000226781	0.0189978
ENSG00000235912	7.70948e-05	-2.05829		ENSG00000085365	0.0440395	-0.892332		ENSG00000125968	0.000614036	-1.76524		ENSG00000118292	0.0496465	-1.07576														ENSG00000251372	0.0335048	-2.92597		ENSG00000087086	0.000213817	-1.97285		ENSG00000137285	0.000307508	-1.70934		ENSG00000238917	0.0056873	-2.91014						ENSG00000254373	0.00576818
ENSG00000230580	0.00011964	-2.05095		ENSG00000251705	0.0307759	-0.882646		ENSG00000160813	0.0128883	-1.75329		ENSG00000151414	0.0300539	-1.07401														ENSG00000167617	0.00377822	-2.9201		ENSG00000225490	0.0225198	-1.95377		ENSG00000131094	0.00138647	-1.70768		ENSG00000230191	0.000530308	-2.89498						ENSG00000162496	0.0336686
ENSG00000219222	0.0373108	-2.0383		ENSG00000011426	0.038785	-0.875186		ENSG00000184113	0.0100034	-1.74603		ENSG00000227304	0.0113259	-1.07252														ENSG00000255965	0.0136656	-2.90702		ENSG00000241301	0.0480485	-1.9536		ENSG00000106003	0.016827	-1.70623		ENSG00000103260	0.00109386	-2.89372						ENSG00000000003	0.0339451
ENSG00000240524	0.0110875	-2.03754		ENSG00000139793	0.0431815	-0.84818		ENSG00000103254	0.0159106	-1.74377		ENSG00000245526	0.0352353	-1.06943														ENSG00000230076	0.00302488	-2.88197		ENSG00000130303	0.0194085	-1.93598		ENSG00000208797	0.0273697	-1.70477		ENSG00000176046	0.023353	-2.88831						ENSG00000120992	0.0382375
ENSG00000230729	0.000531064	-2.03479						ENSG00000227766	0.00238526	-1.72609		ENSG00000235423	0.00919154	-1.06145														ENSG00000213293	1.26647e-05	-2.85539		ENSG00000124614	0.0189686	-1.93229		ENSG00000126709	0.0224331	-1.7021		ENSG00000257005	0.0409138	-2.88257						ENSG00000114391	0.00610999
ENSG00000164089	0.0452461	-2.03152						ENSG00000127578	0.0102909	-1.71738		ENSG00000136938	0.0338518	-1.06124														ENSG00000232412	0.00266392	-2.84769		ENSG00000089127	0.0445709	-1.93015		ENSG00000201678	0.00443212	-1.68936		ENSG00000229336	0.0344263	-2.87706						ENSG00000152268	0.0283163
ENSG00000227766	0.00106134	-2.02863						ENSG00000133800	0.0489762	-1.71179		ENSG00000244422	0.00503952	-1.05776														ENSG00000239223	0.0457777	-2.82203		ENSG00000219023	0.00782457	-1.92276		ENSG00000236924	0.0242856	-1.68851		ENSG00000235605	0.027632	-2.8769						ENSG00000150551	0.0375442
ENSG00000214182	0.0182258	-2.02346						ENSG00000175602	0.00202653	-1.70835		ENSG00000128311	0.0323536	-1.0573														ENSG00000242680	0.0261067	-2.80705		ENSG00000204264	0.0116699	-1.91898		ENSG00000259038	0.000522246	-1.68398		ENSG00000236358	0.0327576	-2.87181						ENSG00000155366	0.0166405
ENSG00000240889	0.00378095	-2.01991						ENSG00000225490	0.0334919	-1.70557		ENSG00000133112	0.026696	-1.05491														ENSG00000226308	0.0237116	-2.80017		ENSG00000204347	0.0239676	-1.90474		ENSG00000126246	0.0243259	-1.68301		ENSG00000166592	0.0486668	-2.86549						ENSG00000204287	0.014755
ENSG00000245067	0.0397239	-2.01879						ENSG00000164853	0.0426519	-1.69576		ENSG00000180211	0.00343409	-1.05211														ENSG00000177791	0.0122461	-2.79851		ENSG00000198523	0.027505	-1.89544		ENSG00000219222	0.00844058	-1.68143		ENSG00000235475	0.0300108	-2.85086						ENSG00000132329	0.0152225
ENSG00000185507	0.0415187	-2.01639						ENSG00000175701	0.00266263	-1.69372		ENSG00000231581	0.0445472	-1.04814														ENSG00000136514	0.00208137	-2.79817		ENSG00000099795	1.63251e-05	-1.89493		ENSG00000198417	5.12469e-06	-1.67969		ENSG00000228484	0.044409	-2.81085						ENSG00000119632	0.0205541
ENSG00000099385	0.0434557	-2.00402						ENSG00000142409	0.00605817	-1.68568		ENSG00000125691	0.00994055	-1.04647														ENSG00000204347	0.0428393	-2.79221		ENSG00000136149	0.0438863	-1.88912		ENSG00000127472	0.00124995	-1.67897		ENSG00000133321	8.94083e-06	-2.80378						ENSG00000168899	0.0241961
ENSG00000255449	0.0160777	-2.00277						ENSG00000162511	0.0113763	-1.68503		ENSG00000085719	0.0469665	-1.04411														ENSG00000106211	2.45844e-06	-2.77232		ENSG00000130255	9.01825e-06	-1.86838		ENSG00000242814	0.00616518	-1.67582		ENSG00000090554	0.00231426	-2.80072						ENSG00000147586	0.0172571
ENSG00000129968	0.000266129	-2.00106						ENSG00000237371	0.0381431	-1.68099		ENSG00000155115	0.0371978	-1.04145														ENSG00000221288	0.046044	-2.74727		ENSG00000101198	0.0264804	-1.85996		ENSG00000132530	0.0137612	-1.67549		ENSG00000231302	0.00372709	-2.7841						ENSG00000101132	0.0451175
ENSG00000161955	0.0134873	-1.99882						ENSG00000197180	0.0486156	-1.68066		ENSG00000180573	0.0460756	-1.04065														ENSG00000206172	0.000124901	-2.73832		ENSG00000158869	0.0443277	-1.8597		ENSG00000188039	0.0082185	-1.67479		ENSG00000142089	0.00174804	-2.78057						ENSG00000176043	0.0323692
ENSG00000173372	0.0249225	-1.99059						ENSG00000170889	0.00664618	-1.67773		ENSG00000228144	0.0179438	-1.03105														ENSG00000221869	0.018393	-2.734		ENSG00000173457	0.0223751	-1.85542		ENSG00000253661	0.0420225	-1.67377		ENSG00000229391	0.0261764	-2.77499						ENSG00000213174	0.0208412
ENSG00000166292	0.0261957	-1.99011						ENSG00000125534	2.84445e-05	-1.67243		ENSG00000178715	0.0232841	-1.02822														ENSG00000081041	0.0381792	-2.73115		ENSG00000235363	0.00107865	-1.85176		ENSG00000204347	0.00806605	-1.67161		ENSG00000225472	0.00679826	-2.77201						ENSG00000214194	0.0286533
ENSG00000230212	0.000435248	-1.98863						ENSG00000099795	0.00340151	-1.67219		ENSG00000241468	0.0156931	-1.02298														ENSG00000205106	0.0289152	-2.72851		ENSG00000161955	0.0470064	-1.84528		ENSG00000121742	5.81758e-06	-1.6547		ENSG00000227157	0.044048	-2.7579						ENSG00000138449	0.0462248
ENSG00000172366	0.000417679	-1.98811						ENSG00000231663	0.0210578	-1.66963		ENSG00000111875	0.029791	-1.01931														ENSG00000231768	0.0498587	-2.72193		ENSG00000242163	0.0192274	-1.841		ENSG00000225140	0.00879499	-1.65344		ENSG00000068079	4.12012e-05	-2.74488						ENSG00000146729	0.0315221
ENSG00000171860	0.0440735	-1.98181						ENSG00000241357	6.93809e-05	-1.66754		ENSG00000134853	0.0205322	-1.01799														ENSG00000119917	0.0128113	-2.70588		ENSG00000216676	2.09476e-05	-1.83807		ENSG00000258920	0.0469061	-1.65315		ENSG00000227755	0.0474722	-2.73097						ENSG00000138495	0.0496265
ENSG00000228058	0.0140984	-1.98104						ENSG00000169313	0.0375245	-1.6568		ENSG00000183586	0.0139999	-1.01585														ENSG00000025708	0.00777531	-2.7007		ENSG00000051620	0.00531352	-1.83107		ENSG00000207112	0.0147204	-1.64794		ENSG00000226308	0.0136709	-2.71875						ENSG00000131095	0.0405591
ENSG00000087086	0.000411543	-1.98029						ENSG00000125995	5.77293e-05	-1.65339		ENSG00000166710	0.0385187	-1.01376														ENSG00000136149	0.000295627	-2.69932		ENSG00000177674	0.0292075	-1.82631		ENSG00000228844	6.19992e-05	-1.64098		ENSG00000256360	0.042637	-2.71112						ENSG00000177576	0.00729352
ENSG00000239256	0.0293148	-1.97839						ENSG00000213209	0.04381	-1.64875		ENSG00000182899	0.00707028	-1.01366														ENSG00000197561	0.0437808	-2.69552		ENSG00000132329	0.0167893	-1.8245		ENSG00000236778	0.046741	-1.62966		ENSG00000042493	0.00017998	-2.68798						ENSG00000139921	0.0435407
ENSG00000136942	0.00148242	-1.97695						ENSG00000255173	0.00758923	-1.64536		ENSG00000144485	0.0261095	-1.00951														ENSG00000259685	0.0257166	-2.68859		ENSG00000227766	0.00147932	-1.82289		ENSG00000133048	0.00102425	-1.62834		ENSG00000226860	0.018231	-2.68634						ENSG00000229814	0.0113604
ENSG00000160606	0.0267204	-1.95674						ENSG00000089327	0.0275789	-1.64223		ENSG00000169439	0.0262852	-1.00647														ENSG00000226338	0.03187	-2.68649		ENSG00000239317	0.0478419	-1.81845		ENSG00000168309	2.32485e-06	-1.62079		ENSG00000135114	0.00879137	-2.66887						ENSG00000244485	0.019754
ENSG00000184227	0.00930519	-1.95623						ENSG00000130522	0.000630694	-1.6412		ENSG00000213630	0.0469467	-1.00536														ENSG00000110852	0.0140076	-2.68114		ENSG00000240889	0.0319509	-1.81671		ENSG00000138496	0.0489192	-1.61872		ENSG00000138646	0.00988854	-2.66332						ENSG00000147604	0.0379654
ENSG00000231302	0.049591	-1.94925						ENSG00000235034	0.0128443	-1.63812		ENSG00000235354	0.00425156	-1.00271														ENSG00000207112	0.000229606	-2.66629		ENSG00000243404	0.00108908	-1.81404		ENSG00000197180	0.001575	-1.61616		ENSG00000248367	0.0183272	-2.66086						ENSG00000171530	0.0275389
ENSG00000179085	0.000302864	-1.94923						ENSG00000176046	0.0477981	-1.63375		ENSG00000173915	0.00706973	-0.999861														ENSG00000068079	1.24691e-05	-2.66325		ENSG00000168913	0.0125849	-1.81315		ENSG00000213025	0.00169355	-1.61576		ENSG00000246981	0.00467477	-2.66009						ENSG00000244115	0.0316113
ENSG00000125995	0.000316906	-1.94843						ENSG00000175567	0.0430259	-1.6327		ENSG00000111666	0.0276076	-0.997147														ENSG00000125148	4.62477e-06	-2.65807		ENSG00000197575	0.013204	-1.81238		ENSG00000165449	0.0154235	-1.61511		ENSG00000132702	0.0160964	-2.65632						ENSG00000175701	0.0399366
ENSG00000197971	0.0386411	-1.94795						ENSG00000130748	0.0212673	-1.63157		ENSG00000235912	0.00872419	-0.996591														ENSG00000161570	0.0412114	-2.64739		ENSG00000141933	0.0108411	-1.80881		ENSG00000163840	0.0499915	-1.60443		ENSG00000134595	0.0491617	-2.65421						ENSG00000115866	0.0248937
ENSG00000216490	0.00678718	-1.94599						ENSG00000106538	0.00855128	-1.62257		ENSG00000171766	0.00843122	-0.995206														ENSG00000225177	0.0315257	-2.64304		ENSG00000168899	0.00468641	-1.80228		ENSG00000112312	0.0105382	-1.58718		ENSG00000201692	0.031384	-2.64484						ENSG00000198258	0.0121903
ENSG00000225194	0.0131059	-1.94536						ENSG00000105472	0.0010148	-1.62238		ENSG00000073712	0.0481125	-0.994851														ENSG00000200983	0.0101308	-2.63453		ENSG00000179271	0.000587765	-1.79257		ENSG00000176043	0.00016208	-1.5855		ENSG00000234965	0.0166025	-2.64206						ENSG00000241932	0.0122133
ENSG00000183444	0.0178105	-1.94187						ENSG00000184897	0.00421404	-1.62186		ENSG00000231878	0.0138911	-0.994238														ENSG00000257452	0.0209746	-2.62575		ENSG00000129968	0.000405822	-1.78817		ENSG00000178075	0.0384351	-1.58219		ENSG00000244331	0.000495699	-2.62236						ENSG00000188612	0.0150207
ENSG00000101198	0.00258245	-1.93891						ENSG00000129226	0.00674721	-1.62077		ENSG00000237676	0.00268148	-0.994197														ENSG00000200469	0.0312655	-2.6117		ENSG00000188290	0.0455364	-1.78642		ENSG00000169715	0.000764999	-1.57898		ENSG00000089127	0.00733145	-2.61071						ENSG00000213719	0.0346416
ENSG00000255224	0.0123296	-1.93489						ENSG00000179131	0.000967519	-1.6154		ENSG00000143149	0.0273318	-0.985679														ENSG00000257606	0.00108712	-2.60998		ENSG00000162511	0.0364461	-1.78524		ENSG00000111331	0.0467446	-1.57887		ENSG00000227848	0.011454	-2.60518						ENSG00000197958	0.0268495
ENSG00000255118	0.00386233	-1.92916						ENSG00000177989	0.0440183	-1.61394		ENSG00000143183	0.0223904	-0.975882														ENSG00000090382	0.0138353	-2.60256		ENSG00000179967	0.0199132	-1.78434		ENSG00000129151	0.000996557	-1.57605		ENSG00000232368	0.00513477	-2.58409						ENSG00000065978	0.0209214
ENSG00000137965	0.0460662	-1.92564						ENSG00000179271	0.0337231	-1.61317		ENSG00000204196	0.0151485	-0.971879														ENSG00000258091	0.00731266	-2.59994		ENSG00000130208	0.000164729	-1.78368		ENSG00000064787	0.0464689	-1.57061		ENSG00000251469	0.0201362	-2.57884						ENSG00000254400	0.0332491
ENSG00000184113	0.0123915	-1.92341						ENSG00000187186	0.0011497	-1.5949		ENSG00000234782	0.013623	-0.965539														ENSG00000008517	0.00863478	-2.59481		ENSG00000105329	0.0297255	-1.76956		ENSG00000122986	0.0113801	-1.56928		ENSG00000244683	0.0209239	-2.57577						ENSG00000133112	0.0116146
ENSG00000099795	0.000129784	-1.92246						ENSG00000129968	0.00501468	-1.59111		ENSG00000115128	0.0220958	-0.963512														ENSG00000089127	0.0131563	-2.58814		ENSG00000117318	0.0472259	-1.76367		ENSG00000232368	0.00531726	-1.56826		ENSG00000176043	3.08782e-05	-2.56285						ENSG00000105607	0.0262434
ENSG00000172247	0.018254	-1.9218						ENSG00000167641	0.0474211	-1.58497		ENSG00000125356	0.010334	-0.962242														ENSG00000185507	0.00134674	-2.56996		ENSG00000163682	0.00127676	-1.76105		ENSG00000207783	0.0335742	-1.56565		ENSG00000051523	3.34981e-05	-2.5611						ENSG00000242616	0.0401898
ENSG00000241418	0.0275022	-1.91568						ENSG00000235241	0.010791	-1.58125		ENSG00000243147	0.0180664	-0.961952														ENSG00000250948	0.0376383	-2.56353		ENSG00000184113	0.000572469	-1.75775		ENSG00000175183	0.0399849	-1.56191		ENSG00000206607	0.0248732	-2.55899						ENSG00000236552	0.0148324
ENSG00000142694	0.0123092	-1.89261						ENSG00000215692	0.0339853	-1.57902		ENSG00000099256	0.0368206	-0.960385														ENSG00000171695	0.00153258	-2.5619		ENSG00000185834	8.50492e-05	-1.75468		ENSG00000103260	0.0425235	-1.55642		ENSG00000239622	0.0252889	-2.55505						ENSG00000233223	0.0392914
ENSG00000213174	0.00068188	-1.88829						ENSG00000184709	0.00976481	-1.5776		ENSG00000240036	0.024974	-0.959282														ENSG00000137959	0.00969796	-2.55972		ENSG00000125652	0.00977087	-1.75304		ENSG00000213928	0.0369897	-1.55482		ENSG00000232310	0.0186962	-2.55465						ENSG00000242527	0.0206795
ENSG00000168913	0.0203663	-1.88627						ENSG00000238184	0.0221667	-1.57584		ENSG00000213002	0.0413603	-0.945802														ENSG00000225525	0.0176286	-2.54906		ENSG00000137033	0.00571521	-1.75034		ENSG00000172201	7.70754e-05	-1.55445		ENSG00000256603	0.0335696	-2.5503						ENSG00000254418	0.0433622
ENSG00000230043	0.0051109	-1.88602						ENSG00000117318	0.0148973	-1.5757		ENSG00000250317	0.033404	-0.945359														ENSG00000042493	0.000174415	-2.54679		ENSG00000245067	0.0309594	-1.74551		ENSG00000133321	0.0161298	-1.55272		ENSG00000219222	0.000798797	-2.5437						ENSG00000258650	0.0255537
ENSG00000242041	0.0497461	-1.88316						ENSG00000253683	0.000636654	-1.57404		ENSG00000150459	0.0140347	-0.944059														ENSG00000142089	0.000321287	-2.54423		ENSG00000130748	0.000106546	-1.7445		ENSG00000251826	0.0302864	-1.55151		ENSG00000259065	0.00601659	-2.52936						ENSG00000124399	0.014667
ENSG00000130748	0.000224697	-1.88147						ENSG00000187479	0.00121392	-1.56467		ENSG00000166562	0.0132535	-0.942785														ENSG00000214748	0.000197929	-2.54354		ENSG00000220583	0.00742607	-1.74151		ENSG00000130066	2.0229e-05	-1.54608		ENSG00000197696	0.000167274	-2.522						ENSG00000239697	0.023756
ENSG00000102109	0.000176027	-1.87325						ENSG00000179085	0.00109393	-1.56149		ENSG00000105185	0.0371037	-0.942552														ENSG00000230191	0.0133057	-2.52778		ENSG00000255118	0.00392202	-1.73914		ENSG00000214456	0.0406415	-1.54586		ENSG00000200084	0.0140401	-2.52066						ENSG00000170270	0.034951
ENSG00000185187	0.0114639	-1.87061						ENSG00000142871	0.0164231	-1.55744		ENSG00000230580	0.0385611	-0.940367														ENSG00000243819	0.0151147	-2.52489		ENSG00000230580	0.000366685	-1.73015		ENSG00000258232	0.00827823	-1.54458		ENSG00000221857	3.46362e-05	-2.51915						ENSG00000198832	0.0272389
ENSG00000182600	0.0444682	-1.86325						ENSG00000185338	0.00269089	-1.55349		ENSG00000241511	0.0107775	-0.939958														ENSG00000205358	0.0384665	-2.51777		ENSG00000131094	0.0013889	-1.72436		ENSG00000228962	0.0288231	-1.53985		ENSG00000130208	8.5816e-05	-2.51461						ENSG00000161016	0.0205773
ENSG00000185885	0.032334	-1.86051						ENSG00000142694	0.00442363	-1.55295		ENSG00000254373	0.0432271	-0.93783														ENSG00000176043	5.1937e-06	-2.51729		ENSG00000118181	0.000207955	-1.71467		ENSG00000213361	0.0117377	-1.5385		ENSG00000252044	0.0280804	-2.51449						ENSG00000241836	0.022847
ENSG00000213539	0.0403574	-1.8603						ENSG00000006015	0.00330141	-1.54727		ENSG00000119013	0.0201409	-0.925936														ENSG00000228106	0.0435819	-2.51655		ENSG00000198832	0.00256699	-1.71158		ENSG00000162496	0.00142556	-1.53678		ENSG00000121410	0.00104501	-2.50364						ENSG00000172366	0.0393
ENSG00000107738	0.00212447	-1.85831						ENSG00000179862	0.00342768	-1.54643		ENSG00000168385	0.0107898	-0.915175														ENSG00000168274	0.0108239	-2.51035		ENSG00000236552	4.21328e-05	-1.7025		ENSG00000237493	0.00019	-1.53194		ENSG00000244952	0.0144331	-2.48736						ENSG00000220848	0.0307245
ENSG00000158869	0.0361373	-1.85702						ENSG00000130755	0.0181471	-1.54527		ENSG00000115541	0.038735	-0.913785														ENSG00000137965	0.000491943	-2.50825		ENSG00000118640	0.0276737	-1.69988		ENSG00000215527	0.00432544	-1.53112		ENSG00000126246	0.00188896	-2.47866						ENSG00000164104	0.0457355
ENSG00000108515	0.0420225	-1.85155						ENSG00000245067	0.0265494	-1.53721		ENSG00000205707	0.0424488	-0.909928														ENSG00000213468	0.0438906	-2.50364		ENSG00000214535	0.00179492	-1.69675		ENSG00000250218	0.0167802	-1.52887		ENSG00000154102	0.00420116	-2.47707						ENSG00000111907	0.0384308
ENSG00000125534	0.000379051	-1.84741						ENSG00000240889	0.0326095	-1.53411		ENSG00000168899	0.03325	-0.904286														ENSG00000250786	0.0169827	-2.50168		ENSG00000137285	0.00434478	-1.68863		ENSG00000051523	0.000924178	-1.52843		ENSG00000167772	0.00333856	-2.47553						ENSG00000111875	0.0393482
ENSG00000132109	0.0182509	-1.84678						ENSG00000218891	0.0115936	-1.53231		ENSG00000075142	0.0183563	-0.90148														ENSG00000144485	0.00184487	-2.49992		ENSG00000254969	0.0275954	-1.684		ENSG00000197971	0.0237341	-1.52409		ENSG00000010282	0.0250559	-2.46728						ENSG00000179271	0.0238241
ENSG00000087250	0.0477532	-1.84656						ENSG00000237668	0.000502114	-1.51821		ENSG00000068697	0.0198988	-0.897635														ENSG00000160318	0.0136628	-2.49908		ENSG00000169253	7.05977e-05	-1.67836		ENSG00000219532	0.0207603	-1.51738		ENSG00000185885	1.574e-05	-2.46595						ENSG00000259022	0.0331716
ENSG00000183979	0.0336701	-1.84646						ENSG00000114315	0.0224428	-1.51802		ENSG00000115866	0.0385722	-0.895084														ENSG00000130208	0.0034199	-2.49682		ENSG00000234782	0.000317872	-1.67814		ENSG00000174628	0.0337498	-1.5163		ENSG00000187193	0.0459987	-2.46173						ENSG00000086065	0.0207557
ENSG00000115129	0.0146367	-1.8366						ENSG00000206417	0.00439149	-1.51306		ENSG00000219451	0.0143286	-0.894954														ENSG00000196436	0.0161894	-2.49541		ENSG00000213442	0.000812563	-1.67563		ENSG00000154102	0.0303071	-1.51431		ENSG00000119917	0.0452082	-2.45966						ENSG00000109472	0.0249651
ENSG00000106565	0.015184	-1.82943						ENSG00000225461	0.0135565	-1.50314		ENSG00000021300	0.0173726	-0.888573														ENSG00000185885	8.67527e-07	-2.492		ENSG00000237214	7.51676e-05	-1.6729		ENSG00000242517	0.0261485	-1.51378		ENSG00000126709	0.0258984	-2.45912						ENSG00000130312	0.0234014
ENSG00000258232	0.043985	-1.8191						ENSG00000158869	0.00602398	-1.50272		ENSG00000143947	0.0261186	-0.885673														ENSG00000101439	0.00703433	-2.46727		ENSG00000243449	0.0097487	-1.66555		ENSG00000240289	0.0122545	-1.51356		ENSG00000171695	0.0108783	-2.45575						ENSG00000254969	0.0403261
ENSG00000248235	0.00710202	-1.80591						ENSG00000105640	0.00222325	-1.50092		ENSG00000228589	0.039613	-0.884159														ENSG00000259065	0.041373	-2.46195		ENSG00000128311	0.00295683	-1.65434		ENSG00000105697	0.0262278	-1.50839		ENSG00000199753	0.0185069	-2.4556						ENSG00000175550	0.036451
ENSG00000221290	0.0363702	-1.78824						ENSG00000242527	0.000145996	-1.50065		ENSG00000134352	0.0248225	-0.878047														ENSG00000212123	0.0456347	-2.46151		ENSG00000235174	0.0248383	-1.64828		ENSG00000051620	0.00199736	-1.50838		ENSG00000125148	1.44316e-05	-2.44938						ENSG00000182899	0.0245341
ENSG00000213169	0.032248	-1.77541						ENSG00000199004	0.0375322	-1.48923		ENSG00000239559	0.0198431	-0.871491														ENSG00000164089	2.60774e-06	-2.46065		ENSG00000240652	0.0251029	-1.64586		ENSG00000214612	0.0416881	-1.50733		ENSG00000188290	7.39627e-05	-2.4462						ENSG00000198898	0.0354219
ENSG00000204822	0.00189018	-1.77464						ENSG00000203883	0.00323934	-1.48662		ENSG00000183255	0.018545	-0.867054														ENSG00000207727	0.0362208	-2.45806		ENSG00000161016	0.000168663	-1.63983		ENSG00000111783	0.00947262	-1.50511		ENSG00000221170	0.0192794	-2.4432						ENSG00000216676	0.0278518
ENSG00000182179	0.0419968	-1.77034						ENSG00000184986	0.0181902	-1.4851		ENSG00000220848	0.0414849	-0.866869														ENSG00000254666	0.0362208	-2.45806		ENSG00000100300	0.039169	-1.63295		ENSG00000168899	0.000145549	-1.50421		ENSG00000182103	0.0257658	-2.43877						ENSG00000120742	0.0407378
ENSG00000242527	0.00068377	-1.76955						ENSG00000213442	0.011176	-1.48408		ENSG00000183648	0.0394239	-0.862148														ENSG00000252632	0.00233691	-2.45456		ENSG00000179131	0.0285706	-1.6314		ENSG00000249835	0.00649994	-1.50312		ENSG00000243554	0.00188836	-2.4325						ENSG00000170889	0.0288076
ENSG00000132329	0.0300002	-1.76746						ENSG00000174788	0.000170099	-1.47872		ENSG00000227008	0.0157113	-0.855315														ENSG00000187193	0.0295657	-2.45283		ENSG00000220771	0.0446048	-1.62792		ENSG00000204264	0.00173799	-1.49891		ENSG00000242814	0.0129401	-2.42762						ENSG00000135404	0.0340589
ENSG00000231663	0.0282001	-1.76698						ENSG00000179965	0.00987986	-1.47096		ENSG00000189043	0.0243561	-0.854374														ENSG00000223722	2.99816e-06	-2.45093		ENSG00000235013	0.00605069	-1.62443		ENSG00000141854	0.00365138	-1.48154		ENSG00000130303	0.000115165	-2.42456						ENSG00000225471	0.0256715
ENSG00000103490	0.0379834	-1.76304						ENSG00000172366	0.0455264	-1.46843		ENSG00000147669	0.0289881	-0.853308														ENSG00000154102	0.00968799	-2.44542		ENSG00000163453	0.0356467	-1.61545		ENSG00000246022	0.0473929	-1.48089		ENSG00000219747	0.0463679	-2.42206						ENSG00000258644	0.0296325
ENSG00000244331	0.0453285	-1.76114						ENSG00000204472	0.0217065	-1.46536		ENSG00000161970	0.0095246	-0.847238														ENSG00000241418	9.52543e-05	-2.44156		ENSG00000187556	0.00433065	-1.61396		ENSG00000146250	0.0121187	-1.47851		ENSG00000137965	0.00165637	-2.42129						ENSG00000079739	0.0404011
ENSG00000224489	0.0375451	-1.75508						ENSG00000221821	0.00161804	-1.46239		ENSG00000167996	0.00833029	-0.845974														ENSG00000103260	0.000342303	-2.43677		ENSG00000243829	0.000295796	-1.6123		ENSG00000101439	0.0377026	-1.47628		ENSG00000185507	0.00504769	-2.42118						ENSG00000213361	0.0480333
ENSG00000207570	0.00676222	-1.75254						ENSG00000217930	0.0339476	-1.4613		ENSG00000230729	0.0175241	-0.843792														ENSG00000126709	0.0354281	-2.4282		ENSG00000115268	0.000128816	-1.6115		ENSG00000133136	0.000593345	-1.47621		ENSG00000167543	0.00297849	-2.42074						ENSG00000155130	0.0374553
ENSG00000118292	0.00661558	-1.75162						ENSG00000258409	0.0129595	-1.45849		ENSG00000154723	0.0273362	-0.842218														ENSG00000140905	0.00266467	-2.42283		ENSG00000240475	0.00068818	-1.6104		ENSG00000250424	0.00173774	-1.47467		ENSG00000172366	4.97466e-05	-2.41764						ENSG00000228834	0.0302776
ENSG00000254762	0.0473612	-1.74891						ENSG00000124491	0.0273989	-1.45525		ENSG00000165795	0.0474654	-0.835516														ENSG00000138646	0.0150491	-2.4149		ENSG00000229814	0.000501227	-1.60549		ENSG00000224856	0.00229211	-1.47273		ENSG00000164089	0.0055189	-2.41143						ENSG00000185885	0.0349724
ENSG00000101400	0.0257292	-1.74703						ENSG00000158106	0.0446439	-1.45262		ENSG00000232388	0.0379342	-0.833631														ENSG00000162482	0.0267554	-2.40879		ENSG00000232176	0.000451203	-1.59502		ENSG00000119699	0.00450292	-1.47195		ENSG00000250613	0.0146987	-2.41003						ENSG00000124767	0.0295033
ENSG00000236552	0.000378162	-1.7404						ENSG00000234985	0.0183464	-1.44772		ENSG00000165475	0.0240231	-0.832903														ENSG00000133321	0.00120597	-2.40736		ENSG00000196091	0.0355955	-1.59455		ENSG00000101198	0.00978523	-1.47099		ENSG00000225177	0.0191198	-2.4086						ENSG00000217027	0.0430527
ENSG00000075234	0.0294476	-1.73969						ENSG00000254400	0.0150159	-1.44572		ENSG00000254673	0.0489574	-0.82688														ENSG00000148604	0.00484992	-2.40543		ENSG00000234488	0.0260359	-1.59416		ENSG00000123689	0.0477205	-1.46628		ENSG00000168899	4.57856e-05	-2.40782						ENSG00000235297	0.0316347
ENSG00000160813	0.0060172	-1.73583						ENSG00000160256	0.0487833	-1.44468		ENSG00000113732	0.0328279	-0.824833														ENSG00000248925	0.0089817	-2.40524		ENSG00000204922	0.0224324	-1.59225		ENSG00000204261	0.00462922	-1.46405		ENSG00000243449	0.00114639	-2.40035						ENSG00000242299	0.0306786
ENSG00000213774	0.00333514	-1.73424						ENSG00000161016	0.000241872	-1.44421		ENSG00000241932	0.0277965	-0.823656														ENSG00000188290	1.38404e-05	-2.38876		ENSG00000177954	0.00302078	-1.59202		ENSG00000125458	0.000906834	-1.46244		ENSG00000101439	0.000367091	-2.39588						ENSG00000137154	0.0324323
ENSG00000239775	0.0126975	-1.73418						ENSG00000174276	0.0104613	-1.43569		ENSG00000234851	0.0174827	-0.818307														ENSG00000198417	0.000202214	-2.38354		ENSG00000133112	0.000197153	-1.58987		ENSG00000175287	0.0122234	-1.45945		ENSG00000160678	0.00717006	-2.39178						ENSG00000189043	0.0337938
ENSG00000131188	0.00567508	-1.73368						ENSG00000205078	0.0423746	-1.4349		ENSG00000223803	0.0206226	-0.816709														ENSG00000242598	0.0192766	-2.37726		ENSG00000213025	0.00423594	-1.58738		ENSG00000137198	0.0474731	-1.45926		ENSG00000234906	0.0392357	-2.38952						ENSG00000213442	0.0351202
ENSG00000229809	0.0122725	-1.72782						ENSG00000103253	0.00847097	-1.42589		ENSG00000140988	0.0432736	-0.815454														ENSG00000133136	1.71838e-05	-2.37411		ENSG00000174021	0.0349381	-1.58265		ENSG00000172366	0.000390097	-1.45657		ENSG00000181577	0.0360296	-2.38934						ENSG00000102109	0.0473063
ENSG00000167641	0.035233	-1.72586						ENSG00000214612	0.0325409	-1.42512		ENSG00000106211	0.0421278	-0.814818														ENSG00000205559	0.012672	-2.37205		ENSG00000149257	0.0367292	-1.58164		ENSG00000178715	0.0163446	-1.45559		ENSG00000136514	0.0095986	-2.38813						ENSG00000130255	0.0397603
ENSG00000226564	0.00593272	-1.72547						ENSG00000240972	0.00961507	-1.41943		ENSG00000232346	0.0204293	-0.812478														ENSG00000231327	0.0170494	-2.35678		ENSG00000225573	0.00632285	-1.58043		ENSG00000168394	0.0207968	-1.45131		ENSG00000101198	0.000705103	-2.38515						ENSG00000125691	0.0455012
ENSG00000248871	0.00111019	-1.72239						ENSG00000204287	0.0313099	-1.41917		ENSG00000244398	0.0187161	-0.810036														ENSG00000166682	0.00420199	-2.35479		ENSG00000178464	0.0102474	-1.57784		ENSG00000187091	0.00520261	-1.44731		ENSG00000245067	0.000657899	-2.38501						ENSG00000135617	0.0483354
ENSG00000119632	0.00726561	-1.71726						ENSG00000185650	0.0169846	-1.41377		ENSG00000213178	0.0167242	-0.806574														ENSG00000131981	0.000249734	-2.35116		ENSG00000175550	0.00401029	-1.57761		ENSG00000182600	0.00107472	-1.44266		ENSG00000131981	0.000421134	-2.38452						ENSG00000237758	0.0466032
ENSG00000198832	0.00914928	-1.71685						ENSG00000198258	0.000778751	-1.40978		ENSG00000146535	0.0422773	-0.80114														ENSG00000219023	0.000716266	-2.35013		ENSG00000213307	0.0024015	-1.57271		ENSG00000166682	0.0294439	-1.43703		ENSG00000128311	9.00876e-05	-2.38426						ENSG00000214485	0.0453292
ENSG00000198830	0.0113027	-1.714						ENSG00000218537	0.0103939	-1.40869		ENSG00000129562	0.0253519	-0.796297														ENSG00000230216	6.09447e-05	-2.34665		ENSG00000229119	0.0146516	-1.571		ENSG00000151929	0.00119829	-1.436		ENSG00000099251	0.0381364	-2.38305						ENSG00000068697	0.0443073
ENSG00000155366	0.00405188	-1.70392						ENSG00000175756	0.00933538	-1.40791		ENSG00000256558	0.0407679	-0.787841														ENSG00000242670	0.0233569	-2.34176		ENSG00000181524	0.000188325	-1.57057		ENSG00000235912	6.92442e-05	-1.43541		ENSG00000099840	0.00220879	-2.3766						ENSG00000150625	0.0370339
ENSG00000235363	0.00340457	-1.69762						ENSG00000178715	0.000772363	-1.40407		ENSG00000111328	0.0242068	-0.786232														ENSG00000141401	0.00450054	-2.33832		ENSG00000152082	0.000609041	-1.56848		ENSG00000140522	0.00143047	-1.43377		ENSG00000201672	0.0147038	-2.37346						ENSG00000231549	0.0376104
ENSG00000255173	0.012758	-1.69413						ENSG00000105329	0.0124165	-1.40186		ENSG00000224864	0.0204519	-0.782711														ENSG00000230839	0.00193408	-2.33701		ENSG00000184227	0.03935	-1.56754		ENSG00000126264	0.0313913	-1.43166		ENSG00000228844	8.68807e-05	-2.37001						ENSG00000221792	0.0418448
ENSG00000259417	0.0157741	-1.69245						ENSG00000152082	0.00108929	-1.39935		ENSG00000228360	0.0486423	-0.782476														ENSG00000229891	0.00252982	-2.33292		ENSG00000155366	0.00140793	-1.56511		ENSG00000182362	0.0382323	-1.43089		ENSG00000106211	0.00879443	-2.36973						ENSG00000099795	0.0485305
ENSG00000133048	0.0370791	-1.68423						ENSG00000125520	0.0383426	-1.39806		ENSG00000103187	0.0494634	-0.775405														ENSG00000221857	0.000120528	-2.32515		ENSG00000179085	0.00120713	-1.56361		ENSG00000087086	1.87187e-05	-1.43068		ENSG00000229539	0.0221603	-2.36809						ENSG00000226976	0.0461124
ENSG00000227401	0.0473471	-1.68014						ENSG00000226976	0.029032	-1.3893		ENSG00000253851	0.0383205	-0.773645														ENSG00000174021	3.50052e-05	-2.321		ENSG00000236165	0.020789	-1.55708		ENSG00000147509	0.00406049	-1.43047		ENSG00000224916	0.0385996	-2.36063						ENSG00000224864	0.0472448
ENSG00000100300	0.0147805	-1.6787						ENSG00000172809	0.00069496	-1.38273		ENSG00000176343	0.0215043	-0.771196														ENSG00000166592	0.00893923	-2.31573		ENSG00000087250	0.048247	-1.55588		ENSG00000132329	8.71846e-05	-1.42918		ENSG00000166682	0.00366746	-2.35957						ENSG00000137288	0.0487933
ENSG00000118640	0.0209152	-1.67827						ENSG00000166823	0.0403293	-1.37941		ENSG00000181061	0.0299954	-0.77109														ENSG00000226944	0.0288908	-2.31241		ENSG00000225471	0.000792538	-1.54745		ENSG00000174021	0.00107135	-1.42414		ENSG00000185201	4.69913e-05	-2.35545
ENSG00000185201	0.0454365	-1.67807						ENSG00000164379	0.0379547	-1.37278		ENSG00000235449	0.0317594	-0.763641														ENSG00000167772	0.00614381	-2.312		ENSG00000134548	0.013718	-1.54194		ENSG00000163682	0.0308898	-1.42375		ENSG00000232412	0.0328678	-2.35444
ENSG00000188643	0.0403369	-1.67485						ENSG00000255224	0.0169918	-1.36997		ENSG00000125462	0.0381566	-0.753245														ENSG00000125144	0.0082233	-2.3107		ENSG00000230175	0.0220603	-1.53763		ENSG00000230330	0.0333935	-1.42224		ENSG00000198417	4.67212e-05	-2.35174
ENSG00000251184	0.0247136	-1.67473						ENSG00000204922	0.00691658	-1.36927		ENSG00000136156	0.0409194	-0.735783														ENSG00000168062	0.0401976	-2.30576		ENSG00000149806	0.000315596	-1.53573		ENSG00000160781	0.0497371	-1.42166		ENSG00000168062	0.0401926	-2.34937
ENSG00000221879	0.0108181	-1.67422						ENSG00000142530	0.00357551	-1.36778		ENSG00000124399	0.0365646	-0.73281														ENSG00000117318	4.02245e-05	-2.29567		ENSG00000119632	0.00584885	-1.53429		ENSG00000072952	0.00142163	-1.41882		ENSG00000177674	0.00125771	-2.33601
ENSG00000235695	0.00420583	-1.67256						ENSG00000216676	0.0128796	-1.36733		ENSG00000131171	0.0404277	-0.721972														ENSG00000127920	0.00548412	-2.29471		ENSG00000163191	0.0262868	-1.52978		ENSG00000143036	0.0400056	-1.41843		ENSG00000248794	0.00129552	-2.33387
ENSG00000103024	0.00653389	-1.67174						ENSG00000141854	0.00306886	-1.36334		ENSG00000142937	0.0382541	-0.707258														ENSG00000168899	1.72028e-05	-2.29257		ENSG00000224908	0.00176364	-1.52633		ENSG00000136942	7.55708e-05	-1.4177		ENSG00000137959	0.0382538	-2.33295
ENSG00000131095	0.0010128	-1.66968						ENSG00000169253	0.0377927	-1.35944		ENSG00000243680	0.0440711	-0.693053														ENSG00000099840	0.0036727	-2.28576		ENSG00000105472	0.0430293	-1.52026		ENSG00000256185	0.0286233	-1.41726		ENSG00000250218	0.00520792	-2.33095
ENSG00000170889	0.000916281	-1.66766						ENSG00000213654	0.047297	-1.35244		ENSG00000046653	0.0418995	-0.685041														ENSG00000238276	0.00744487	-2.28143		ENSG00000218426	0.000255716	-1.51959		ENSG00000162685	0.0079169	-1.41342		ENSG00000141933	0.0128045	-2.32854
ENSG00000125458	0.0192169	-1.66757						ENSG00000227757	0.0222228	-1.35129		ENSG00000162545	0.0394531	-0.678229														ENSG00000169715	0.00217417	-2.27551		ENSG00000101400	0.0433491	-1.50897		ENSG00000181019	0.000586271	-1.41212		ENSG00000182600	0.000465912	-2.32179
ENSG00000128309	0.047244	-1.666						ENSG00000174886	0.0090961	-1.35023		ENSG00000164929	0.0437829	-0.662537														ENSG00000133106	0.0463473	-2.27541		ENSG00000248235	0.0235229	-1.50186		ENSG00000196139	0.0148463	-1.41132		ENSG00000133048	0.000890069	-2.32123
ENSG00000135637	0.0203968	-1.65928						ENSG00000130383	0.0167654	-1.35007																		ENSG00000206811	0.0422195	-2.27458		ENSG00000114942	0.00374865	-1.50134		ENSG00000230729	5.98756e-05	-1.41086		ENSG00000099385	0.00528832	-2.31955
ENSG00000166925	0.0374393	-1.65844						ENSG00000230212	0.00882046	-1.33886																		ENSG00000255278	0.0422195	-2.27458		ENSG00000118292	0.0122649	-1.50131		ENSG00000181449	0.0352912	-1.40773		ENSG00000153363	0.0108561	-2.31788
ENSG00000257309	0.000856583	-1.64996						ENSG00000181524	0.00284965	-1.33668																		ENSG00000240583	5.83595e-05	-2.27376		ENSG00000125995	0.000761435	-1.50131		ENSG00000205809	0.0325297	-1.40711		ENSG00000231663	0.00436234	-2.31779
ENSG00000178464	0.0496366	-1.64906						ENSG00000240475	0.00746682	-1.33645																		ENSG00000161955	4.57442e-05	-2.27088		ENSG00000175602	0.000469765	-1.50077		ENSG00000183688	0.0284559	-1.40649		ENSG00000142694	0.00365297	-2.31298
ENSG00000228887	0.00234995	-1.64627						ENSG00000105327	0.0151659	-1.33534																		ENSG00000134864	0.0376392	-2.26345		ENSG00000168994	0.037544	-1.50071		ENSG00000135063	0.0311477	-1.40605		ENSG00000226564	0.0494239	-2.30802
ENSG00000241836	0.00103169	-1.64366						ENSG00000165457	0.0357579	-1.33253																		ENSG00000237949	7.92815e-06	-2.26189		ENSG00000171858	0.000804726	-1.49489		ENSG00000198075	0.0264525	-1.404		ENSG00000087086	6.59866e-05	-2.29941
ENSG00000090932	0.00980119	-1.64242						ENSG00000175550	0.000864255	-1.32217																		ENSG00000236358	0.0261049	-2.26027		ENSG00000215030	0.0473332	-1.49442		ENSG00000144908	0.00613732	-1.39857		ENSG00000235912	4.1582e-05	-2.29478
ENSG00000135253	0.0228819	-1.63911						ENSG00000034510	0.00222682	-1.31938																		ENSG00000231920	0.0163636	-2.25783		ENSG00000103024	0.010747	-1.4942		ENSG00000235013	0.00198485	-1.39633		ENSG00000230508	0.0112644	-2.29265
ENSG00000216676	0.000888334	-1.638						ENSG00000123144	0.00428318	-1.31836																		ENSG00000185201	1.04232e-05	-2.2513		ENSG00000172663	0.0316317	-1.49021		ENSG00000179761	0.0093587	-1.39433		ENSG00000166819	0.0284273	-2.28336
ENSG00000130255	0.000915419	-1.63472						ENSG00000099998	0.0135877	-1.31834																		ENSG00000127528	0.000101158	-2.24997		ENSG00000234093	0.0256405	-1.48322		ENSG00000137033	0.0199618	-1.38824		ENSG00000223722	0.00877732	-2.28129
ENSG00000132702	0.0267779	-1.63451						ENSG00000090932	0.0484549	-1.3178																		ENSG00000225383	0.0337088	-2.24866		ENSG00000143774	0.0107549	-1.48285		ENSG00000132541	0.000325334	-1.38646		ENSG00000199053	0.0349691	-2.27958
ENSG00000163191	0.0035643	-1.63354						ENSG00000253806	0.0340339	-1.31746																		ENSG00000204388	1.62935e-05	-2.2478		ENSG00000224318	0.0379994	-1.4806		ENSG00000087250	4.55108e-05	-1.38471		ENSG00000148604	0.00248654	-2.27801
ENSG00000103254	0.0022973	-1.63274						ENSG00000109610	0.0426307	-1.31713																		ENSG00000235605	0.0214048	-2.24423		ENSG00000204287	0.00896192	-1.47733		ENSG00000204136	0.0341598	-1.38037		ENSG00000252248	0.00159686	-2.27801
ENSG00000165795	0.0494186	-1.63218						ENSG00000179673	0.0173551	-1.31377																		ENSG00000251356	0.0436794	-2.24125		ENSG00000005075	0.00531393	-1.47638		ENSG00000115268	0.0429512	-1.37973		ENSG00000230970	0.0210936	-2.27764
ENSG00000240652	0.0120192	-1.63215						ENSG00000259488	0.0437274	-1.30916																		ENSG00000216490	0.00140685	-2.23954		ENSG00000244422	0.0492452	-1.4752		ENSG00000214435	0.0333952	-1.37732		ENSG00000230076	0.0363435	-2.27157
ENSG00000004776	0.0427974	-1.62705						ENSG00000099385	0.0497566	-1.30643																		ENSG00000051620	0.000230585	-2.22575		ENSG00000224856	0.000982073	-1.47331		ENSG00000168913	6.05998e-05	-1.37182		ENSG00000249679	0.0454271	-2.26631
ENSG00000240742	0.00346846	-1.62674						ENSG00000245904	0.0483791	-1.30473																		ENSG00000237976	0.0108343	-2.22399		ENSG00000213315	0.000570487	-1.47103		ENSG00000115380	0.0478709	-1.37155		ENSG00000255145	0.0410484	-2.2633
ENSG00000204388	0.00831524	-1.62623						ENSG00000165215	0.034486	-1.30417																		ENSG00000160678	0.0226126	-2.22388		ENSG00000258714	0.0363314	-1.47085		ENSG00000105640	0.00510372	-1.36889		ENSG00000229891	0.00659113	-2.26234
ENSG00000226721	0.0104931	-1.62592						ENSG00000240742	0.0035134	-1.30179																		ENSG00000232368	0.0133099	-2.22081		ENSG00000172809	0.00186842	-1.46985		ENSG00000163191	0.000998353	-1.36789		ENSG00000246705	0.00593945	-2.25383
ENSG00000167553	0.0399203	-1.62582						ENSG00000121410	0.0404359	-1.3002																		ENSG00000133048	0.000772962	-2.21875		ENSG00000169439	0.00698161	-1.45639		ENSG00000227081	0.0238492	-1.36323		ENSG00000200879	0.0204288	-2.25052
ENSG00000095970	0.0268102	-1.62141						ENSG00000257028	0.0383892	-1.29574																		ENSG00000226853	0.0256651	-2.21845		ENSG00000138449	0.0396803	-1.4556		ENSG00000179131	0.000136358	-1.36272		ENSG00000213433	0.0163036	-2.24703
ENSG00000002933	0.0495591	-1.62088						ENSG00000259716	0.00195172	-1.29445																		ENSG00000242041	0.017963	-2.21589		ENSG00000178531	0.000628927	-1.45423		ENSG00000248871	0.000301704	-1.35856		ENSG00000204264	0.000313778	-2.24661
ENSG00000253948	0.0248183	-1.6187						ENSG00000231357	0.038004	-1.29288																		ENSG00000109610	0.0472929	-2.21548		ENSG00000225663	0.000707624	-1.45136		ENSG00000132470	0.0381942	-1.3549		ENSG00000163682	0.00877487	-2.24478
ENSG00000175550	0.00217829	-1.61825						ENSG00000177954	0.00276141	-1.29253																		ENSG00000183900	0.044715	-2.21546		ENSG00000127774	0.00629846	-1.44505		ENSG00000164434	0.00929701	-1.3504		ENSG00000110852	0.0497632	-2.24299
ENSG00000243829	0.00123415	-1.61731						ENSG00000077463	0.00646089	-1.29166																		ENSG00000245067	0.00474327	-2.21282		ENSG00000236762	0.0111058	-1.44368		ENSG00000254682	0.0288472	-1.34961		ENSG00000169715	0.00107791	-2.24034
ENSG00000187186	0.00473627	-1.60739						ENSG00000007080	0.0071209	-1.28838																		ENSG00000127472	0.0012005	-2.21108		ENSG00000142534	0.000459642	-1.44035		ENSG00000244380	0.0462877	-1.34904		ENSG00000181218	0.0411683	-2.23876
ENSG00000161016	0.00104642	-1.60662						ENSG00000257760	0.0280236	-1.28821																		ENSG00000163682	0.0251024	-2.20971		ENSG00000255432	0.00847172	-1.43953		ENSG00000219023	0.0122571	-1.3423		ENSG00000189171	0.000115332	-2.23839
ENSG00000224318	0.0194754	-1.60234						ENSG00000169900	0.0355002	-1.28602																		ENSG00000252044	0.00119937	-2.20088		ENSG00000125458	0.0204151	-1.43732		ENSG00000229809	0.0129217	-1.33829		ENSG00000198832	0.000102562	-2.23836
ENSG00000234985	0.00517371	-1.60011						ENSG00000137818	0.00163402	-1.285																		ENSG00000204264	0.000128875	-2.19818		ENSG00000063177	0.00126103	-1.43578		ENSG00000227034	0.000691679	-1.33755		ENSG00000132109	0.00323761	-2.23539
ENSG00000258409	0.0147533	-1.59566						ENSG00000019582	0.00120462	-1.28334																		ENSG00000235078	0.0219298	-2.19659		ENSG00000164972	0.0299513	-1.43502		ENSG00000177674	0.0115553	-1.33645		ENSG00000136942	4.99836e-05	-2.23484
ENSG00000179403	0.0292053	-1.58641						ENSG00000173457	0.0409274	-1.28125																		ENSG00000188313	0.00360942	-2.19163		ENSG00000140522	0.0396133	-1.43292		ENSG00000088826	0.0246649	-1.33542		ENSG00000125144	0.0133193	-2.23411
ENSG00000255275	0.0498253	-1.58575						ENSG00000188368	0.0352341	-1.28027																		ENSG00000182103	0.0211928	-2.18763		ENSG00000130383	0.0270917	-1.43217		ENSG00000198467	0.0437441	-1.32482		ENSG00000140522	0.00376114	-2.23216
ENSG00000241357	0.00977191	-1.58469						ENSG00000239569	0.00404674	-1.27782																		ENSG00000238597	0.00731122	-2.18674		ENSG00000103254	0.00419524	-1.43121		ENSG00000232442	0.00727676	-1.32098		ENSG00000178464	4.84695e-05	-2.23106
ENSG00000232176	0.00129111	-1.58348						ENSG00000236552	0.000862542	-1.27746																		ENSG00000167543	0.00066619	-2.17755		ENSG00000166441	0.0105696	-1.43005		ENSG00000101400	0.000372997	-1.31904		ENSG00000253716	0.00420083	-2.22891
ENSG00000213977	0.0166348	-1.58328						ENSG00000125652	0.043213	-1.27557																		ENSG00000178075	0.0130742	-2.17427		ENSG00000217930	0.0168637	-1.42625		ENSG00000104325	0.00213538	-1.31897		ENSG00000213928	0.0136293	-2.22857
ENSG00000179965	0.0061804	-1.58051						ENSG00000161677	0.0137637	-1.27485																		ENSG00000256185	0.00101675	-2.17412		ENSG00000204653	0.00529692	-1.42479		ENSG00000258486	0.0465509	-1.31742		ENSG00000232442	0.000651548	-2.22827
ENSG00000125652	0.00309233	-1.58003						ENSG00000204525	0.00153733	-1.27395																		ENSG00000203876	0.0369476	-2.17073		ENSG00000220848	0.00288124	-1.42466		ENSG00000231369	0.00112382	-1.31659		ENSG00000227514	0.00252013	-2.2239
ENSG00000179271	0.00143681	-1.5761						ENSG00000228834	0.00638446	-1.26817																		ENSG00000175287	0.0431214	-2.17035		ENSG00000105619	0.00184551	-1.42124		ENSG00000168994	0.0121685	-1.31504		ENSG00000254479	0.0387646	-2.22358
ENSG00000221792	0.0215489	-1.57567						ENSG00000231903	0.00806563	-1.26795																		ENSG00000132109	0.00213635	-2.16373		ENSG00000104870	0.0154096	-1.41984		ENSG00000105329	0.018924	-1.31453		ENSG00000148362	0.000306727	-2.22282
ENSG00000100075	0.00817008	-1.57379						ENSG00000254741	0.0014422	-1.25599																		ENSG00000126246	0.0049616	-2.1624		ENSG00000242299	0.00594997	-1.41716		ENSG00000163702	0.0354361	-1.31419		ENSG00000141854	0.000603531	-2.21968
ENSG00000187513	0.0318279	-1.57306						ENSG00000239617	0.0232195	-1.25547																		ENSG00000181577	0.0289786	-2.16217		ENSG00000114391	0.00172853	-1.41695		ENSG00000176244	0.0120788	-1.31086		ENSG00000174021	0.000370251	-2.21693
ENSG00000171443	0.021892	-1.56432						ENSG00000133315	0.0145599	-1.25367																		ENSG00000230910	0.00014477	-2.16194		ENSG00000253982	0.0103151	-1.41282		ENSG00000056736	0.00631817	-1.30646		ENSG00000240211	0.00236427	-2.21677
ENSG00000220848	0.0295225	-1.56351						ENSG00000234009	0.00269042	-1.25295																		ENSG00000153363	0.00764698	-2.16107		ENSG00000235695	0.0204889	-1.40903		ENSG00000240366	0.0482954	-1.30573		ENSG00000127472	0.0011235	-2.21522
ENSG00000204922	0.0196575	-1.55937						ENSG00000184261	0.0434114	-1.25216																		ENSG00000242517	0.0402747	-2.15892		ENSG00000241418	0.0341499	-1.40819		ENSG00000119326	0.0460413	-1.30412		ENSG00000236778	0.0124479	-2.2135
ENSG00000215375	0.00651172	-1.55152						ENSG00000173272	0.0373736	-1.25151																		ENSG00000136942	1.47167e-05	-2.15172		ENSG00000254772	0.00241775	-1.40657		ENSG00000167543	0.0210653	-1.2988		ENSG00000125534	0.0069557	-2.21287
ENSG00000204682	0.0491172	-1.54888						ENSG00000119559	0.0372505	-1.24999																		ENSG00000051523	7.9716e-05	-2.14771		ENSG00000182600	0.0484959	-1.40314		ENSG00000152661	0.000202612	-1.29831		ENSG00000186940	0.000797285	-2.21099
ENSG00000007255	0.00719518	-1.54866						ENSG00000173113	0.0148256	-1.23564																		ENSG00000129151	0.00072237	-2.14629		ENSG00000105193	0.000659342	-1.40092		ENSG00000207311	0.0479241	-1.29714		ENSG00000251211	0.0265103	-2.20124
ENSG00000148362	0.0160516	-1.54789						ENSG00000244239	0.0433531	-1.2356																		ENSG00000230729	3.13255e-05	-2.14336		ENSG00000164434	0.0016107	-1.39856		ENSG00000125968	0.0438578	-1.29623		ENSG00000225140	0.0381646	-2.19921
ENSG00000213209	0.0302905	-1.54716						ENSG00000130332	0.00184121	-1.23432																		ENSG00000099385	0.000470059	-2.13746		ENSG00000205220	0.00200181	-1.3984		ENSG00000229820	0.0467363	-1.29501		ENSG00000257764	0.0227952	-2.19883
ENSG00000253806	0.0419036	-1.54539						ENSG00000235363	0.0134525	-1.23145																		ENSG00000121742	4.85755e-05	-2.13513		ENSG00000177576	0.000762462	-1.39552		ENSG00000244535	0.0471437	-1.29474		ENSG00000203403	0.00439744	-2.19881
ENSG00000205220	0.00369848	-1.54047						ENSG00000129194	0.00740507	-1.23049																		ENSG00000232352	0.00119931	-2.1343		ENSG00000202042	0.0119073	-1.39477		ENSG00000240652	0.00031411	-1.29063		ENSG00000240311	0.000111323	-2.19582
ENSG00000161677	0.0057801	-1.53754						ENSG00000203618	0.00461825	-1.22219																		ENSG00000204261	0.000322868	-2.12177		ENSG00000254741	0.00255745	-1.3926		ENSG00000105854	0.00244182	-1.29055		ENSG00000205544	0.0106471	-2.18526
ENSG00000130755	0.00895721	-1.53678						ENSG00000225663	0.00208011	-1.22045																		ENSG00000238142	0.00931851	-2.11779		ENSG00000213988	0.00977248	-1.39214		ENSG00000134817	0.0139351	-1.28861		ENSG00000241431	0.0280422	-2.18516
ENSG00000170906	0.00338679	-1.53429						ENSG00000184221	0.0207562	-1.21899																		ENSG00000139832	0.00996284	-2.11403		ENSG00000146540	0.00482946	-1.38797		ENSG00000107738	0.0264175	-1.28787		ENSG00000188747	0.00164754	-2.18448
ENSG00000149257	0.0486812	-1.53349						ENSG00000130255	0.0265134	-1.2189																		ENSG00000105559	0.0435715	-2.11156		ENSG00000253915	0.049148	-1.38656		ENSG00000240463	0.000225828	-1.28316		ENSG00000106133	0.0107847	-2.18236
ENSG00000181444	0.0343215	-1.52889						ENSG00000170906	0.0216532	-1.21742																		ENSG00000259038	0.000666689	-2.1071		ENSG00000224864	0.00133743	-1.38624		ENSG00000102265	0.0046123	-1.28269		ENSG00000163191	0.000263734	-2.18176
ENSG00000115268	0.0024502	-1.52551						ENSG00000251357	0.0336096	-1.21678																		ENSG00000182600	0.000231086	-2.10577		ENSG00000111678	0.00210797	-1.3862		ENSG00000226608	0.000723908	-1.28154		ENSG00000240652	0.000131634	-2.17705
ENSG00000227205	0.0480011	-1.52431						ENSG00000153902	0.027766	-1.21576																		ENSG00000090932	0.0368244	-2.09735		ENSG00000248871	0.0454322	-1.38598		ENSG00000241732	0.0438792	-1.28111		ENSG00000213361	0.000394972	-2.1759
ENSG00000108107	0.00402144	-1.52428						ENSG00000239559	0.020377	-1.21342																		ENSG00000226564	0.0227929	-2.09732		ENSG00000215375	0.0167868	-1.38255		ENSG00000198832	0.00130026	-1.28038		ENSG00000205106	0.0391046	-2.16665
ENSG00000240972	0.00164057	-1.5221						ENSG00000259642	0.044304	-1.21237																		ENSG00000196139	0.0019048	-2.09574		ENSG00000141854	0.0263002	-1.38129		ENSG00000250602	0.0248122	-1.2791		ENSG00000131094	0.000546684	-2.16163
ENSG00000251580	0.0418016	-1.51681						ENSG00000108518	0.0460529	-1.21172																		ENSG00000140067	0.0144721	-2.09397		ENSG00000240742	0.00829588	-1.37999		ENSG00000149499	0.0379625	-1.27809		ENSG00000162685	0.00322652	-2.16008
ENSG00000103253	0.0320826	-1.51589						ENSG00000234171	0.0217799	-1.20581																		ENSG00000160606	0.00102745	-2.09289		ENSG00000095906	0.012169	-1.37981		ENSG00000238923	0.0191717	-1.27793		ENSG00000168913	0.000102698	-2.15969
ENSG00000143774	0.00318158	-1.51534						ENSG00000131116	0.0246467	-1.204																		ENSG00000177674	0.00199163	-2.09184		ENSG00000182899	0.00271375	-1.37455		ENSG00000213366	0.0442793	-1.2763		ENSG00000221869	0.0211774	-2.15787
ENSG00000141854	0.0150144	-1.51465						ENSG00000253948	0.0370625	-1.19625																		ENSG00000168913	3.17076e-05	-2.08926		ENSG00000111780	0.00581169	-1.37321		ENSG00000239282	0.0218127	-1.27518		ENSG00000244607	0.0202014	-2.15765
ENSG00000218537	0.00179877	-1.51459						ENSG00000233205	0.0498739	-1.19172																		ENSG00000250218	0.0126076	-2.08601		ENSG00000174886	0.0109452	-1.37131		ENSG00000198805	0.0465534	-1.27497		ENSG00000236365	0.00966156	-2.15457
ENSG00000257809	0.0201709	-1.50854						ENSG00000127774	0.0116463	-1.18648																		ENSG00000172366	8.0785e-05	-2.07915		ENSG00000242358	0.000989043	-1.37005		ENSG00000185432	0.000507698	-1.27314		ENSG00000166925	0.00203722	-2.15272
ENSG00000130429	0.0495708	-1.50796						ENSG00000205220	0.0202858	-1.18608																		ENSG00000116815	0.0211682	-2.07688		ENSG00000239779	0.0040693	-1.36767		ENSG00000216490	0.0475475	-1.27314		ENSG00000240463	0.000103013	-2.14551
ENSG00000021300	0.0311169	-1.5036						ENSG00000130303	0.0192851	-1.18203																		ENSG00000172201	0.000217877	-2.07611		ENSG00000112667	0.00952659	-1.36722		ENSG00000184232	0.0353817	-1.27068		ENSG00000106538	0.0012666	-2.13476
ENSG00000171858	0.00276831	-1.50338						ENSG00000171443	0.0171657	-1.17748																		ENSG00000128311	0.000214253	-2.07362		ENSG00000122862	0.00695107	-1.35914		ENSG00000215030	0.000185811	-1.26791		ENSG00000129151	0.00104971	-2.13051
ENSG00000232203	0.00636496	-1.49959						ENSG00000144230	0.0280332	-1.17557																		ENSG00000226490	0.0437461	-2.06954		ENSG00000131469	0.00726815	-1.35801		ENSG00000225573	0.000240901	-1.26457		ENSG00000129991	0.0311177	-2.12986
ENSG00000225490	0.0496023	-1.4989						ENSG00000250661	0.00692319	-1.17385																		ENSG00000163453	5.26721e-05	-2.06948		ENSG00000065978	0.00610426	-1.3572		ENSG00000120896	0.0476248	-1.26097		ENSG00000233205	0.00265954	-2.12875
ENSG00000171222	0.00587507	-1.49873						ENSG00000130313	0.00714315	-1.17339																		ENSG00000087086	0.000197307	-2.06802		ENSG00000227304	0.00521885	-1.356		ENSG00000105372	0.000289297	-1.2604		ENSG00000121742	0.0349393	-2.12855
ENSG00000130332	0.0037651	-1.49649						ENSG00000233762	0.0179417	-1.16954																		ENSG00000111405	0.019334	-2.0661		ENSG00000183617	0.0370202	-1.35517		ENSG00000259746	0.010705	-1.25995		ENSG00000159231	0.00147086	-2.12497
ENSG00000214535	0.00287236	-1.49309						ENSG00000230580	0.00570999	-1.16886																		ENSG00000204389	6.33739e-05	-2.06539		ENSG00000233762	0.00295382	-1.35506		ENSG00000130255	0.000242594	-1.25609		ENSG00000103024	0.000245831	-2.11378
ENSG00000111907	0.0418495	-1.49198						ENSG00000203877	0.0101711	-1.16844																		ENSG00000214389	0.00558948	-2.06383		ENSG00000257309	0.0346712	-1.35356		ENSG00000128311	0.00388534	-1.25412		ENSG00000160808	0.00755152	-2.10913
ENSG00000204389	0.00620662	-1.4882						ENSG00000163815	0.0163628	-1.16624																		ENSG00000204092	0.0320451	-2.06011		ENSG00000134533	0.0352679	-1.35353		ENSG00000164106	0.000543512	-1.25395		ENSG00000250222	0.00133939	-2.10615
ENSG00000254445	0.0411661	-1.48526						ENSG00000235183	0.0357208	-1.16549																		ENSG00000139679	0.00468085	-2.05813		ENSG00000083807	0.0367965	-1.35325		ENSG00000229863	0.00885827	-1.25281		ENSG00000231967	0.0456499	-2.10283
ENSG00000229833	0.00390682	-1.48525						ENSG00000250479	0.0125552	-1.16191																		ENSG00000112312	0.0247879	-2.05471		ENSG00000218748	0.0294936	-1.35162		ENSG00000161642	0.0272407	-1.25238		ENSG00000214100	0.0219384	-2.10275
ENSG00000064490	0.0313493	-1.4842						ENSG00000219023	0.0272465	-1.16171																		ENSG00000242814	0.000969696	-2.04822		ENSG00000167969	0.0322134	-1.3488		ENSG00000236552	0.000236265	-1.25062		ENSG00000144485	0.00131377	-2.09887
ENSG00000228109	0.030558	-1.48394						ENSG00000104979	0.0163235	-1.15949																		ENSG00000189171	8.33529e-05	-2.04427		ENSG00000255508	0.00580493	-1.34868		ENSG00000105251	0.0371107	-1.25022		ENSG00000231840	0.0329782	-2.09727
ENSG00000230837	0.027419	-1.48271						ENSG00000197958	0.00497164	-1.15855																		ENSG00000128016	0.00284018	-2.03625		ENSG00000239809	0.00445064	-1.34683		ENSG00000232112	0.0157526	-1.24692		ENSG00000087250	0.000133745	-2.09712
ENSG00000230482	0.0433803	-1.47716						ENSG00000196408	0.0475077	-1.15671																		ENSG00000212283	0.00240841	-2.03295		ENSG00000103152	0.0312738	-1.34477		ENSG00000102007	0.0264712	-1.24246		ENSG00000230729	0.000208348	-2.09693
ENSG00000251357	0.0311503	-1.47638						ENSG00000225912	0.00487531	-1.15617																		ENSG00000213928	0.00575953	-2.02899		ENSG00000225917	0.00304856	-1.34469		ENSG00000216676	0.000387087	-1.24245		ENSG00000231313	0.00800888	-2.0966
ENSG00000213442	0.00234803	-1.47187						ENSG00000164897	0.0214124	-1.15617																		ENSG00000163132	0.00478829	-2.02572		ENSG00000258596	0.0385923	-1.33964		ENSG00000253982	0.00341764	-1.24188		ENSG00000117318	0.000687693	-2.09205
ENSG00000177954	0.00917441	-1.47109						ENSG00000148950	0.0428832	-1.15583																		ENSG00000130303	0.00803545	-2.02562		ENSG00000197756	0.0284252	-1.33683		ENSG00000241357	0.0492634	-1.24091		ENSG00000115138	0.0311043	-2.09096
ENSG00000229399	0.00695076	-1.47079						ENSG00000231389	0.0336114	-1.15465																		ENSG00000235912	5.43363e-05	-2.02094		ENSG00000237676	0.0032582	-1.3321		ENSG00000169006	0.0494416	-1.2396		ENSG00000002933	0.0252009	-2.08717
ENSG00000169253	0.00283923	-1.46724						ENSG00000100300	0.0497423	-1.15458																		ENSG00000240211	0.00270195	-2.01807		ENSG00000172380	0.0337683	-1.33058		ENSG00000166925	0.000578675	-1.23431		ENSG00000139832	0.0243766	-2.08585
ENSG00000213719	0.0447437	-1.4671						ENSG00000226593	0.00847834	-1.15019																		ENSG00000101198	0.000657966	-2.00784		ENSG00000197958	0.00717044	-1.32787		ENSG00000213442	0.000326539	-1.23419		ENSG00000226608	0.0086312	-2.08425
ENSG00000177700	0.00420264	-1.4608						ENSG00000060303	0.0188354	-1.14842																		ENSG00000142694	0.00345763	-2.00694		ENSG00000215621	0.00345381	-1.32215		ENSG00000247516	0.026106	-1.23356		ENSG00000200534	0.0232881	-2.08237
ENSG00000175602	0.00281492	-1.46054						ENSG00000228360	0.0198341	-1.14255																		ENSG00000227205	0.00731946	-2.00119		ENSG00000147509	0.0276548	-1.31928		ENSG00000220583	0.000414579	-1.23327		ENSG00000140067	0.0167104	-2.07846
ENSG00000108518	0.0144881	-1.45875						ENSG00000130731	0.0322849	-1.14134																		ENSG00000132530	0.00673321	-2.00016		ENSG00000237748	0.00268181	-1.31761		ENSG00000134533	0.0177484	-1.23231		ENSG00000244219	0.037917	-2.07797
ENSG00000215030	0.0413097	-1.45597						ENSG00000228300	0.0296644	-1.14111																		ENSG00000184113	0.00016637	-1.99956		ENSG00000130755	0.037449	-1.31753		ENSG00000182902	0.022178	-1.23007		ENSG00000258802	0.0287107	-2.0746
ENSG00000183840	0.0144366	-1.45478						ENSG00000214549	0.0496838	-1.13972																		ENSG00000237310	0.00130533	-1.99956		ENSG00000108107	0.00455008	-1.31619		ENSG00000207304	0.000689309	-1.22991		ENSG00000230910	0.000610739	-2.07276
ENSG00000105193	0.0044733	-1.45412						ENSG00000141994	0.0236828	-1.13563																		ENSG00000168589	0.018829	-1.99926		ENSG00000155368	0.0328888	-1.31489		ENSG00000173511	0.048026	-1.22747		ENSG00000239559	0.000477474	-2.07266
ENSG00000223802	0.0220611	-1.45306						ENSG00000130312	0.00868634	-1.13353																		ENSG00000202394	0.00324827	-1.99833		ENSG00000172428	0.0111616	-1.31104		ENSG00000227205	0.034223	-1.22639		ENSG00000161955	0.000516783	-2.07229
ENSG00000237214	0.00300481	-1.45121						ENSG00000227097	0.00286445	-1.13129																		ENSG00000213174	0.0156392	-1.99749		ENSG00000134042	0.0112795	-1.3102		ENSG00000124399	0.000541322	-1.22499		ENSG00000259488	0.0270342	-2.07154
ENSG00000206417	0.0251956	-1.4497						ENSG00000215621	0.00589845	-1.13047																		ENSG00000241357	0.000687351	-1.99397		ENSG00000147687	0.0349202	-1.30489		ENSG00000226721	0.00894728	-1.22387		ENSG00000231770	0.00992663	-2.07084
ENSG00000239697	0.00574291	-1.44935						ENSG00000179403	0.0210039	-1.12958																		ENSG00000130066	9.43745e-05	-1.99316		ENSG00000137154	0.0129711	-1.30268		ENSG00000229814	0.0311795	-1.22026		ENSG00000132329	0.000302536	-2.07082
ENSG00000165475	0.0354988	-1.44919						ENSG00000143774	0.0170788	-1.12874																		ENSG00000147509	0.00168123	-1.99155		ENSG00000106400	0.0197524	-1.30135		ENSG00000163431	0.0309285	-1.217		ENSG00000204228	0.00260295	-2.0703
ENSG00000122694	0.0285611	-1.44329						ENSG00000112667	0.02546	-1.12381																		ENSG00000164776	0.0356197	-1.9908		ENSG00000228089	0.0169472	-1.29911		ENSG00000160307	0.0026159	-1.21511		ENSG00000178715	0.000243227	-2.06977
ENSG00000111780	0.00444241	-1.43887						ENSG00000248235	0.00822656	-1.12245																		ENSG00000134873	0.0432631	-1.98983		ENSG00000227097	0.0130305	-1.2961		ENSG00000168461	0.000760149	-1.21505		ENSG00000250506	0.0279109	-2.05907
ENSG00000125611	0.0499793	-1.43805						ENSG00000204822	0.00834066	-1.1213																		ENSG00000111404	0.04997	-1.98724		ENSG00000186998	0.0451289	-1.29521		ENSG00000147576	0.0118621	-1.21376		ENSG00000134864	0.0386934	-2.05437
ENSG00000130383	0.012658	-1.43695						ENSG00000133112	0.00317792	-1.12105																		ENSG00000117228	0.0477037	-1.98712		ENSG00000231500	0.002136	-1.29508		ENSG00000134548	0.0129696	-1.21361		ENSG00000184113	0.000587075	-2.05332
ENSG00000169689	0.00561432	-1.4366						ENSG00000169689	0.0102185	-1.12061																		ENSG00000248321	0.0413267	-1.98712		ENSG00000011465	0.0222265	-1.29202		ENSG00000090932	0.0215389	-1.21266		ENSG00000235695	0.00127655	-2.04711
ENSG00000233762	0.0045226	-1.43633						ENSG00000105373	0.0269133	-1.12046																		ENSG00000244485	0.00030294	-1.98195		ENSG00000234009	0.0167051	-1.2904		ENSG00000196091	0.0133417	-1.2115		ENSG00000229119	0.00117597	-2.04613
ENSG00000254772	0.00449841	-1.43579						ENSG00000116774	0.0476377	-1.12035																		ENSG00000224012	0.00296619	-1.97933		ENSG00000171612	0.0168744	-1.2896		ENSG00000185187	0.0417568	-1.20747		ENSG00000169006	0.0325196	-2.04488
ENSG00000143819	0.0390187	-1.43349						ENSG00000198816	0.00449108	-1.12016																		ENSG00000239317	0.00769739	-1.97656		ENSG00000165092	0.0148982	-1.28229		ENSG00000251534	0.0286093	-1.20616		ENSG00000090932	0.00183481	-2.0437
ENSG00000083807	0.0307714	-1.4298						ENSG00000177700	0.00525394	-1.12011																		ENSG00000227034	0.00724002	-1.97372		ENSG00000228887	0.00784424	-1.2794		ENSG00000233585	0.00580002	-1.2027		ENSG00000136149	0.00834879	-2.04198
ENSG00000006015	0.00679428	-1.42922						ENSG00000229814	0.033719	-1.11978																		ENSG00000243777	0.00211468	-1.97151		ENSG00000134419	0.00898458	-1.2753		ENSG00000167315	0.00234254	-1.2015		ENSG00000164776	0.0187801	-2.03754
ENSG00000103202	0.0224062	-1.42653						ENSG00000254531	0.0435502	-1.11872																		ENSG00000198832	0.000530128	-1.96908		ENSG00000154217	0.0152099	-1.27425		ENSG00000165092	0.00114059	-1.20117		ENSG00000226496	0.0322975	-2.03464
ENSG00000156381	0.0126805	-1.42649						ENSG00000230330	0.0333886	-1.11818																		ENSG00000185187	0.00314552	-1.96706		ENSG00000256826	0.0328289	-1.2705		ENSG00000237310	0.0156546	-1.20093		ENSG00000225383	0.0421234	-2.0323
ENSG00000105372	0.037807	-1.42513						ENSG00000101335	0.00695806	-1.11779																		ENSG00000163072	0.0382731	-1.96609		ENSG00000213719	0.0343354	-1.26889		ENSG00000131771	0.000552762	-1.20039		ENSG00000231920	0.0139864	-2.02924
ENSG00000257913	0.032072	-1.42458						ENSG00000249124	0.0488744	-1.10959																		ENSG00000240065	0.00906002	-1.96284		ENSG00000171863	0.0180407	-1.26801		ENSG00000227097	0.00775114	-1.19825		ENSG00000242125	0.00735109	-2.02711
ENSG00000152082	0.00582586	-1.42264						ENSG00000146540	0.0452743	-1.10934																		ENSG00000101400	0.000163398	-1.96199		ENSG00000204196	0.0173878	-1.26702		ENSG00000244270	0.00345507	-1.19141		ENSG00000160813	0.0017765	-2.02394
ENSG00000245556	0.0490415	-1.42127						ENSG00000165886	0.021984	-1.10819																		ENSG00000207304	0.00649673	-1.96193		ENSG00000054148	0.00587638	-1.26453		ENSG00000171885	0.000589731	-1.19062		ENSG00000206799	0.0300005	-2.02268
ENSG00000254003	0.0183577	-1.41961						ENSG00000228109	0.0300964	-1.10568																		ENSG00000250610	0.000118107	-1.96001		ENSG00000127540	0.00258831	-1.26393		ENSG00000160606	0.0206691	-1.1906		ENSG00000101400	0.000452034	-2.01999
ENSG00000134020	0.0395186	-1.4172						ENSG00000173621	0.0176507	-1.09917																		ENSG00000135063	0.0165739	-1.95639		ENSG00000254373	0.0210887	-1.26079		ENSG00000203667	0.00553975	-1.19019		ENSG00000225573	0.018892	-2.0196
ENSG00000130283	0.0105308	-1.41347						ENSG00000007255	0.0483643	-1.09737																		ENSG00000148826	0.0353345	-1.95379		ENSG00000137818	0.00365192	-1.25328		ENSG00000166441	0.00722855	-1.18626		ENSG00000163132	0.0058193	-2.01655
ENSG00000169738	0.036497	-1.40961						ENSG00000108622	0.0429424	-1.08918																		ENSG00000165644	0.00892671	-1.95029		ENSG00000105088	0.00504069	-1.2487		ENSG00000000003	0.0290261	-1.18507		ENSG00000219023	0.00156291	-2.01617
ENSG00000129194	0.0308864	-1.40659						ENSG00000140988	0.00758898	-1.08842																		ENSG00000137033	0.00584319	-1.94782		ENSG00000099785	0.00376253	-1.24673		ENSG00000255909	0.033077	-1.18426		ENSG00000122971	0.00311767	-2.0157
ENSG00000122756	0.0462942	-1.40436						ENSG00000130725	0.0168923	-1.08748																		ENSG00000242125	0.0114512	-1.94426		ENSG00000171222	0.0148326	-1.24604		ENSG00000197696	0.0197314	-1.18329		ENSG00000175701	0.00243532	-2.01138
ENSG00000175701	0.0283825	-1.40401						ENSG00000248871	0.0335217	-1.08142																		ENSG00000250222	0.00256384	-1.94111		ENSG00000234851	0.046713	-1.2419		ENSG00000234985	0.00689754	-1.1793		ENSG00000103710	0.00997865	-2.01009
ENSG00000174886	0.00808292	-1.39761						ENSG00000152518	0.0385801	-1.08027																		ENSG00000168309	0.00362225	-1.93954		ENSG00000105373	0.0110498	-1.24057		ENSG00000240311	0.00154056	-1.17881		ENSG00000204261	0.00218762	-2.0099
ENSG00000124614	0.00752217	-1.39731						ENSG00000065268	0.0194686	-1.07991																		ENSG00000255284	0.00693461	-1.93709		ENSG00000131771	0.0431243	-1.24055		ENSG00000142227	0.0356396	-1.17726		ENSG00000051620	0.00134912	-2.00847
ENSG00000084207	0.00618878	-1.39614						ENSG00000162032	0.0389548	-1.07535																		ENSG00000226287	0.0227803	-1.93699		ENSG00000226721	0.022162	-1.23769		ENSG00000170889	0.000975689	-1.17468		ENSG00000214612	0.000445321	-2.00822
ENSG00000172725	0.0295459	-1.39268						ENSG00000074071	0.00896134	-1.07196																		ENSG00000180096	0.0258021	-1.93651		ENSG00000111775	0.00298989	-1.23714		ENSG00000239809	0.000679939	-1.17283		ENSG00000236939	0.0343782	-2.00531
ENSG00000236762	0.0147813	-1.39105						ENSG00000107872	0.0157892	-1.06784																		ENSG00000214827	0.00463068	-1.93254		ENSG00000258674	0.00328966	-1.23025		ENSG00000204196	0.00158845	-1.17265		ENSG00000219532	0.0209738	-2.00362
ENSG00000242358	0.00478911	-1.38847						ENSG00000130005	0.0125749	-1.06746																		ENSG00000214612	0.000143159	-1.93192		ENSG00000241680	0.00530734	-1.22551		ENSG00000254741	0.00463438	-1.17258		ENSG00000188038	0.0351029	-1.99769
ENSG00000130313	0.0114084	-1.38551						ENSG00000204653	0.0246293	-1.06743																		ENSG00000244952	0.0452608	-1.92812		ENSG00000253683	0.00470681	-1.2194		ENSG00000243445	0.00125294	-1.17176		ENSG00000244485	0.0151736	-1.99422
ENSG00000241081	0.00861305	-1.3834						ENSG00000196465	0.0101832	-1.06569																		ENSG00000163584	0.00810606	-1.92699		ENSG00000166710	0.022235	-1.21593		ENSG00000234851	0.0362179	-1.17114		ENSG00000108106	0.00807092	-1.9925
ENSG00000007080	0.0102922	-1.38254						ENSG00000167771	0.0338955	-1.06461																		ENSG00000245556	0.00599222	-1.92693		ENSG00000075826	0.0291444	-1.21478		ENSG00000125753	0.0405629	-1.1696		ENSG00000200710	0.0112377	-1.99132
ENSG00000060303	0.0179283	-1.38187						ENSG00000111348	0.0392049	-1.06305																		ENSG00000232442	0.00263385	-1.92089		ENSG00000142937	0.0047372	-1.21384		ENSG00000255641	0.0466083	-1.16897		ENSG00000160307	0.000545755	-1.98888
ENSG00000105607	0.0154844	-1.3789						ENSG00000198467	0.0208943	-1.06114																		ENSG00000258232	0.00157527	-1.91992		ENSG00000186010	0.00488329	-1.21159		ENSG00000188643	0.0017987	-1.1686		ENSG00000234985	0.00113327	-1.98817
ENSG00000150551	0.0115314	-1.37793						ENSG00000248955	0.0472241	-1.0594																		ENSG00000160813	0.00147069	-1.91811		ENSG00000175061	0.0299966	-1.21011		ENSG00000145721	0.015865	-1.1679		ENSG00000245556	0.0361013	-1.98772
ENSG00000197180	0.0385096	-1.37684						ENSG00000226721	0.0171243	-1.05918																		ENSG00000159231	0.00149918	-1.91662		ENSG00000204822	0.0226059	-1.20949		ENSG00000230175	0.0379935	-1.16659		ENSG00000170955	0.025151	-1.98508
ENSG00000239779	0.00822126	-1.37032						ENSG00000171858	0.00746379	-1.05637																		ENSG00000207311	0.00555678	-1.91581		ENSG00000235297	0.00292025	-1.2072		ENSG00000235695	0.0352903	-1.1648		ENSG00000228360	0.0082595	-1.98235
ENSG00000005243	0.0376087	-1.36957						ENSG00000145494	0.0104356	-1.05628																		ENSG00000132329	0.00019586	-1.91576		ENSG00000083845	0.0434011	-1.20614		ENSG00000189129	0.0162569	-1.16394		ENSG00000196139	0.00525681	-1.98219
ENSG00000204237	0.0108362	-1.36816						ENSG00000105404	0.00604899	-1.05465																		ENSG00000160808	0.0171613	-1.91372		ENSG00000226084	0.0121322	-1.20582		ENSG00000178464	0.00093509	-1.16387		ENSG00000230953	0.0144022	-1.98176
ENSG00000164708	0.0405728	-1.36782						ENSG00000090013	0.018905	-1.04859																		ENSG00000186395	0.00117684	-1.91353		ENSG00000169689	0.00766762	-1.20576		ENSG00000148362	0.00414873	-1.16268		ENSG00000125652	0.000495397	-1.97754
ENSG00000056736	0.0257946	-1.36666						ENSG00000105258	0.0238023	-1.04807																		ENSG00000087250	0.000105688	-1.91196		ENSG00000174917	0.00822653	-1.20442		ENSG00000145425	0.00371875	-1.16222		ENSG00000224058	0.026602	-1.97687
ENSG00000181524	0.00878281	-1.36645						ENSG00000130244	0.0121465	-1.04689																		ENSG00000182712	0.00132307	-1.90918		ENSG00000133136	0.0446706	-1.20178		ENSG00000165507	0.0197613	-1.16191		ENSG00000255284	0.0110959	-1.97467
ENSG00000172809	0.00817625	-1.36526						ENSG00000103269	0.043812	-1.04348																		ENSG00000121410	0.0042512	-1.90884		ENSG00000167526	0.00400374	-1.1988		ENSG00000197756	0.00841209	-1.15962		ENSG00000133136	0.000991783	-1.97235
ENSG00000054148	0.00805956	-1.36511						ENSG00000105655	0.0282063	-1.04046																		ENSG00000258908	0.00165293	-1.90039		ENSG00000007255	0.0286575	-1.19702		ENSG00000125462	0.00200858	-1.15954		ENSG00000183617	0.0341682	-1.97041
ENSG00000243663	0.0235056	-1.36388						ENSG00000182196	0.0336055	-1.03994																		ENSG00000188643	0.000348768	-1.89895		ENSG00000178980	0.0127139	-1.19664		ENSG00000103187	0.00172193	-1.15866		ENSG00000207152	0.00589611	-1.96844
ENSG00000255508	0.00899795	-1.36039						ENSG00000226084	0.0117962	-1.03802																		ENSG00000125462	0.000224664	-1.89675		ENSG00000244535	0.00736358	-1.19583		ENSG00000155366	0.00390366	-1.15801		ENSG00000225490	0.0134162	-1.96715
ENSG00000170276	0.0373469	-1.35954						ENSG00000105617	0.0324189	-1.03691																		ENSG00000181449	0.018859	-1.89633		ENSG00000250067	0.00617705	-1.19466		ENSG00000157150	0.0313958	-1.1547		ENSG00000185187	0.0121489	-1.96358
ENSG00000221821	0.0316054	-1.35881						ENSG00000204498	0.0240907	-1.03501																		ENSG00000248794	0.00675463	-1.89429		ENSG00000103363	0.00360233	-1.19356		ENSG00000159423	0.0274629	-1.15449		ENSG00000185615	0.0318513	-1.96191
ENSG00000149806	0.00717781	-1.35802						ENSG00000119632	0.0274917	-1.03319																		ENSG00000227540	0.0206129	-1.88662		ENSG00000170906	0.015373	-1.18896		ENSG00000167996	0.000771388	-1.15382		ENSG00000110492	0.0110997	-1.9603
ENSG00000256073	0.0271613	-1.3568						ENSG00000257309	0.00722766	-1.03305																		ENSG00000152661	0.000216416	-1.88542		ENSG00000147669	0.0199727	-1.18615		ENSG00000165886	0.0319147	-1.1531		ENSG00000252809	0.0142535	-1.9602
ENSG00000167996	0.00665093	-1.35225						ENSG00000243404	0.00848211	-1.03223																		ENSG00000234465	0.0409527	-1.88438		ENSG00000232112	0.0142979	-1.18533		ENSG00000187984	0.044283	-1.15296		ENSG00000207165	0.00302995	-1.95917
ENSG00000107902	0.0498807	-1.35023						ENSG00000205927	0.0337295	-1.03217																		ENSG00000225200	0.0207252	-1.88336		ENSG00000115274	0.0119151	-1.18462		ENSG00000125995	0.00197642	-1.14411		ENSG00000228109	0.00460517	-1.95874
ENSG00000187556	0.0178971	-1.34888						ENSG00000105722	0.0408517	-1.03045																		ENSG00000231770	0.0129446	-1.88188		ENSG00000226396	0.0297642	-1.18443		ENSG00000125534	0.0443461	-1.14276		ENSG00000128309	0.0124744	-1.95847
ENSG00000197696	0.039618	-1.3476						ENSG00000176428	0.0489032	-1.02795																		ENSG00000228974	0.0068615	-1.87921		ENSG00000130725	0.0107299	-1.18146		ENSG00000108107	0.00263961	-1.14269		ENSG00000155366	0.000953998	-1.95628
ENSG00000231369	0.00964932	-1.34607						ENSG00000156381	0.0309013	-1.02553																		ENSG00000240652	0.000165794	-1.87552		ENSG00000111348	0.038748	-1.17997		ENSG00000188290	0.0384488	-1.14118		ENSG00000181019	0.00540306	-1.95591
ENSG00000132692	0.0306753	-1.34456						ENSG00000215375	0.0418972	-1.02497																		ENSG00000186235	0.024079	-1.87467		ENSG00000232203	0.0308425	-1.17625		ENSG00000224908	0.00323701	-1.13956		ENSG00000167799	0.0214048	-1.95499
ENSG00000213988	0.0138331	-1.34117						ENSG00000236650	0.0256001	-1.02351																		ENSG00000139351	0.0379894	-1.87137		ENSG00000141552	0.0115912	-1.17349		ENSG00000122756	0.0315162	-1.13757		ENSG00000178685	0.0206271	-1.95415
ENSG00000241511	0.0436237	-1.33525						ENSG00000174521	0.00882705	-1.02284																		ENSG00000178685	0.0214968	-1.87034		ENSG00000241494	0.0178165	-1.16498		ENSG00000206990	0.00173197	-1.13724		ENSG00000105640	0.00183182	-1.95226
ENSG00000204653	0.011477	-1.33291						ENSG00000130811	0.00899993	-1.02081																		ENSG00000122862	0.000248255	-1.86677		ENSG00000147684	0.00807013	-1.16399		ENSG00000245178	0.0470308	-1.13511		ENSG00000216490	0.010479	-1.95152
ENSG00000100097	0.00737961	-1.33105						ENSG00000211450	0.0285649	-1.01905																		ENSG00000132702	0.00176321	-1.86385		ENSG00000227008	0.0072111	-1.16273		ENSG00000160813	0.0231724	-1.13488		ENSG00000250166	0.0364277	-1.9469
ENSG00000225917	0.0101291	-1.33047						ENSG00000179967	0.0168944	-1.0178																		ENSG00000163191	0.000472823	-1.86122		ENSG00000240972	0.00481097	-1.16261		ENSG00000107551	0.0114859	-1.13317		ENSG00000220583	0.00591306	-1.94094
ENSG00000227097	0.0229937	-1.32896						ENSG00000075618	0.0258151	-1.01458																		ENSG00000253982	0.00101715	-1.85407		ENSG00000205707	0.0162373	-1.15944		ENSG00000228887	0.00300974	-1.13118		ENSG00000122986	0.0144726	-1.94061
ENSG00000206503	0.0358729	-1.32826						ENSG00000168101	0.0496628	-1.01244																		ENSG00000231427	0.0435998	-1.85338		ENSG00000218537	0.00540767	-1.15685		ENSG00000228109	0.0410886	-1.13038		ENSG00000245849	0.0362293	-1.94057
ENSG00000185834	0.00726553	-1.32811						ENSG00000204196	0.00964239	-1.01019																		ENSG00000101850	0.0116466	-1.85219		ENSG00000256103	0.0151901	-1.15525		ENSG00000148690	0.0384796	-1.12953		ENSG00000258232	0.00480276	-1.93784
ENSG00000224864	0.00613095	-1.32641						ENSG00000132692	0.0358982	-1.00731																		ENSG00000230896	0.0327629	-1.85203		ENSG00000232858	0.011919	-1.15046		ENSG00000185834	0.00433173	-1.12809		ENSG00000163453	0.000572491	-1.93744
ENSG00000184897	0.00732738	-1.32513						ENSG00000008988	0.043169	-1.0071																		ENSG00000008394	0.0147736	-1.85134		ENSG00000215900	0.00918932	-1.1496		ENSG00000178429	0.0129312	-1.1257		ENSG00000186235	0.0282918	-1.93207
ENSG00000105048	0.0268759	-1.32487						ENSG00000168517	0.0362297	-1.007																		ENSG00000197696	0.00243754	-1.84982		ENSG00000215467	0.0190391	-1.14647		ENSG00000228834	0.00832279	-1.12544		ENSG00000214389	0.000723627	-1.92992
ENSG00000105088	0.0151553	-1.32481						ENSG00000167685	0.0458646	-1.00632																		ENSG00000115380	0.00312227	-1.84563		ENSG00000006015	0.0128036	-1.144		ENSG00000224318	0.0483363	-1.12398		ENSG00000103152	0.0156233	-1.92967
ENSG00000154856	0.0440589	-1.32425						ENSG00000135637	0.0465283	-1.00473																		ENSG00000188747	0.00418686	-1.84556		ENSG00000245970	0.00868722	-1.14253		ENSG00000236238	0.016071	-1.12214		ENSG00000173457	0.0124183	-1.92488
ENSG00000142534	0.0059475	-1.3238						ENSG00000105698	0.00949287	-1.0039																		ENSG00000103024	0.000275958	-1.84522		ENSG00000119471	0.0362786	-1.14197		ENSG00000156587	0.00264614	-1.11898		ENSG00000100300	0.00304268	-1.92347
ENSG00000234171	0.0300589	-1.32246						ENSG00000224665	0.0351244	-1.00127																		ENSG00000231663	0.0107025	-1.84193		ENSG00000228834	0.00892848	-1.14098		ENSG00000187556	0.0120257	-1.11716		ENSG00000126458	0.0323327	-1.92181
ENSG00000176978	0.0172559	-1.3199						ENSG00000199753	0.0215381	-1.00088																		ENSG00000198918	0.0378461	-1.84178		ENSG00000245910	0.0306708	-1.1392		ENSG00000236754	0.0229312	-1.11688		ENSG00000141401	0.0247419	-1.92033
ENSG00000166816	0.023176	-1.31841						ENSG00000166441	0.0284887	-1.00087																		ENSG00000234985	0.000938934	-1.84001		ENSG00000164405	0.00644364	-1.13873		ENSG00000227766	0.00523992	-1.11673		ENSG00000103253	0.00205369	-1.91751
ENSG00000142409	0.035656	-1.31509						ENSG00000254772	0.00987497	-0.997763																		ENSG00000234009	0.0362454	-1.83959		ENSG00000115350	0.0141594	-1.13823		ENSG00000169738	0.00198274	-1.11545		ENSG00000213977	0.0259232	-1.91472
ENSG00000243445	0.016469	-1.30879						ENSG00000241370	0.0236372	-0.997666																		ENSG00000136826	0.0154648	-1.83874		ENSG00000140264	0.0111403	-1.13815		ENSG00000259529	0.0417776	-1.11376		ENSG00000204482	0.04404	-1.91335
ENSG00000104979	0.00706378	-1.3061						ENSG00000125656	0.0206926	-0.996624																		ENSG00000235241	0.0350238	-1.83787		ENSG00000183011	0.00942737	-1.13327		ENSG00000008394	0.0287882	-1.10962		ENSG00000224318	0.00746279	-1.91023
ENSG00000105355	0.031216	-1.30422						ENSG00000241468	0.0220927	-0.994036																		ENSG00000145832	0.0165508	-1.83553		ENSG00000108518	0.0158453	-1.13307		ENSG00000241418	0.0278982	-1.10888		ENSG00000201754	0.0324153	-1.90866
ENSG00000197958	0.018103	-1.3025						ENSG00000182272	0.018984	-0.993844																		ENSG00000227766	0.000640371	-1.83527		ENSG00000124399	0.00733623	-1.13301		ENSG00000204822	0.00904663	-1.10546		ENSG00000241357	0.00307587	-1.90743
ENSG00000095906	0.0145832	-1.29562						ENSG00000167996	0.0101679	-0.992442																		ENSG00000102760	0.000325971	-1.83474		ENSG00000102981	0.0119939	-1.13206		ENSG00000225200	0.00244081	-1.10533		ENSG00000234488	0.00346351	-1.90705
ENSG00000141744	0.047402	-1.29538						ENSG00000168061	0.0400474	-0.992394																		ENSG00000141854	0.00187154	-1.83273		ENSG00000257913	0.0460844	-1.13098		ENSG00000233639	0.00593431	-1.10424		ENSG00000011600	0.00428431	-1.90619
ENSG00000179526	0.0297309	-1.29422						ENSG00000104904	0.00946693	-0.99094																		ENSG00000221883	0.0388088	-1.83256		ENSG00000241511	0.0113536	-1.1307		ENSG00000087074	0.0394771	-1.09873		ENSG00000172663	0.00610097	-1.90563
ENSG00000241352	0.0188805	-1.28992						ENSG00000132821	0.0469715	-0.990874																		ENSG00000219222	0.0405255	-1.83203		ENSG00000177700	0.0116664	-1.12869		ENSG00000110700	0.0412	-1.09829		ENSG00000164106	0.00231708	-1.90545
ENSG00000100142	0.0340575	-1.2846						ENSG00000128524	0.0107527	-0.989462																		ENSG00000126458	0.0266809	-1.83073		ENSG00000241932	0.00785817	-1.12863		ENSG00000111666	0.0112435	-1.09722		ENSG00000125995	0.000699028	-1.90519
ENSG00000234009	0.0177433	-1.28435						ENSG00000102103	0.0119039	-0.983581																		ENSG00000123689	0.0222462	-1.82892		ENSG00000150551	0.019157	-1.12733		ENSG00000205544	0.00192956	-1.09721		ENSG00000184227	0.0449467	-1.90307
ENSG00000135926	0.018289	-1.27855						ENSG00000107223	0.0235386	-0.982783																		ENSG00000166925	0.000739874	-1.82653		ENSG00000232472	0.00845149	-1.12679		ENSG00000023697	0.0353339	-1.09546		ENSG00000253982	0.00194546	-1.90032
ENSG00000225663	0.00763494	-1.27558						ENSG00000182685	0.0233256	-0.982225																		ENSG00000220583	0.00650173	-1.82624		ENSG00000242173	0.0254074	-1.12249		ENSG00000078804	0.0108131	-1.09526		ENSG00000224012	0.0471605	-1.89599
ENSG00000231500	0.0229995	-1.2699						ENSG00000213864	0.0466067	-0.981417																		ENSG00000255173	0.0310054	-1.82621		ENSG00000250321	0.0272182	-1.12049		ENSG00000176971	0.0340311	-1.09426		ENSG00000161677	0.0019625	-1.89388
ENSG00000125656	0.011369	-1.26606						ENSG00000229953	0.0336097	-0.980666																		ENSG00000230508	0.0355564	-1.825		ENSG00000135404	0.0149419	-1.11635		ENSG00000119632	0.023973	-1.09368		ENSG00000165475	0.000733957	-1.89104
ENSG00000099624	0.0120346	-1.26356						ENSG00000053501	0.0202297	-0.980377																		ENSG00000105640	0.00214268	-1.82418		ENSG00000240950	0.00854122	-1.11341		ENSG00000234171	0.019015	-1.09312		ENSG00000225194	0.0306158	-1.88451
ENSG00000156587	0.0454648	-1.25481						ENSG00000135404	0.0135073	-0.979904																		ENSG00000181524	0.0357452	-1.81344		ENSG00000240036	0.0271486	-1.11116		ENSG00000117592	0.00203035	-1.09267		ENSG00000187838	0.00305447	-1.88337
ENSG00000228834	0.00942353	-1.25399						ENSG00000204673	0.0471852	-0.977931																		ENSG00000110492	0.00934557	-1.81108		ENSG00000183840	0.0388629	-1.11003		ENSG00000175938	0.0402403	-1.09097		ENSG00000175183	0.027033	-1.88319
ENSG00000134533	0.048877	-1.25359						ENSG00000187244	0.0420103	-0.97742																		ENSG00000249751	0.0473672	-1.81091		ENSG00000149932	0.0216471	-1.10743		ENSG00000120885	0.0249622	-1.08282		ENSG00000105372	0.000625271	-1.88237
ENSG00000197982	0.0302644	-1.24994						ENSG00000161281	0.0189337	-0.976245																		ENSG00000244380	0.0340465	-1.81089		ENSG00000213774	0.035478	-1.10695		ENSG00000241836	0.0048524	-1.08239		ENSG00000240065	0.0186784	-1.88235
ENSG00000233585	0.0426324	-1.24756						ENSG00000187017	0.0379883	-0.973299																		ENSG00000167107	0.0373663	-1.80742		ENSG00000104979	0.00858366	-1.10354		ENSG00000170425	0.0322326	-1.08003		ENSG00000209804	0.0215816	-1.88156
ENSG00000174851	0.0238327	-1.24644						ENSG00000105364	0.0473041	-0.972764																		ENSG00000148362	0.00102479	-1.80622		ENSG00000084207	0.00931793	-1.10351		ENSG00000159231	0.03459	-1.07981		ENSG00000224469	0.0158526	-1.87868
ENSG00000227304	0.0325515	-1.24517						ENSG00000142546	0.0214537	-0.972642																		ENSG00000234488	0.00363414	-1.80462		ENSG00000161970	0.00965398	-1.10221		ENSG00000171612	0.0101975	-1.07953		ENSG00000168274	0.0484122	-1.87533
ENSG00000187838	0.039948	-1.24205						ENSG00000182809	0.0300988	-0.969758																		ENSG00000244879	0.0457365	-1.80041		ENSG00000179965	0.0418191	-1.10116		ENSG00000229020	0.0428099	-1.07744		ENSG00000229273	0.0431455	-1.8725
ENSG00000253570	0.0103665	-1.24132						ENSG00000142227	0.0362623	-0.969553																		ENSG00000143977	0.0203139	-1.80006		ENSG00000171885	0.0323533	-1.0992		ENSG00000186395	0.0269677	-1.07605		ENSG00000159214	0.01001	-1.8717
ENSG00000215621	0.0128907	-1.23849						ENSG00000205542	0.0110474	-0.969296																		ENSG00000131095	0.00723615	-1.79958		ENSG00000155367	0.0449835	-1.0978		ENSG00000196843	0.0480858	-1.07403		ENSG00000215030	0.000568104	-1.87006
ENSG00000105373	0.0364136	-1.23769						ENSG00000171530	0.0393278	-0.968689																		ENSG00000231903	0.00185856	-1.797		ENSG00000137970	0.0097155	-1.09727		ENSG00000122862	0.00649296	-1.07354		ENSG00000227766	0.00172478	-1.86871
ENSG00000218426	0.0122605	-1.2337						ENSG00000126254	0.0177234	-0.968363																		ENSG00000227304	0.0434682	-1.79699		ENSG00000002330	0.0118951	-1.09698		ENSG00000226268	0.00589889	-1.07333		ENSG00000204822	0.00204577	-1.86825
ENSG00000161671	0.0156561	-1.23236						ENSG00000214535	0.0174583	-0.966613																		ENSG00000237668	0.00097765	-1.79678		ENSG00000235423	0.0151757	-1.09293		ENSG00000079215	0.0363668	-1.07178		ENSG00000188643	0.00140164	-1.86771
ENSG00000250067	0.0250446	-1.22681						ENSG00000170604	0.0280484	-0.964607																		ENSG00000247516	0.0036553	-1.79303		ENSG00000131143	0.00807366	-1.09088		ENSG00000239697	0.00481895	-1.07146		ENSG00000105519	0.0377874	-1.86508
ENSG00000248751	0.0444631	-1.22544						ENSG00000124302	0.0442225	-0.963527																		ENSG00000100300	0.00248645	-1.7928		ENSG00000242616	0.0458067	-1.09087		ENSG00000227741	0.0144201	-1.07139		ENSG00000005075	0.00274984	-1.86148
ENSG00000169020	0.0141543	-1.2242						ENSG00000065057	0.0270208	-0.962616																		ENSG00000181019	0.00114497	-1.78884		ENSG00000130881	0.0126252	-1.09074		ENSG00000169253	0.00179223	-1.07092		ENSG00000095906	0.00103205	-1.858
ENSG00000105698	0.0172027	-1.22415						ENSG00000170458	0.0362636	-0.961775																		ENSG00000248871	0.00085027	-1.78873		ENSG00000233558	0.0157672	-1.08914		ENSG00000243777	0.0139913	-1.07043		ENSG00000183405	0.0387812	-1.85793
ENSG00000135441	0.0180969	-1.21909						ENSG00000130520	0.0290053	-0.95719																		ENSG00000168394	0.00195141	-1.78794		ENSG00000104904	0.0391247	-1.08741		ENSG00000227304	0.00716098	-1.07008		ENSG00000182154	0.0382586	-1.85771
ENSG00000232346	0.0136969	-1.2161						ENSG00000197756	0.0275825	-0.957182																		ENSG00000226608	0.0112163	-1.78727		ENSG00000123144	0.0125633	-1.08611		ENSG00000143819	0.00298696	-1.06804		ENSG00000056736	0.0119042	-1.85604
ENSG00000258596	0.0348114	-1.21493						ENSG00000255508	0.0155145	-0.955614																		ENSG00000196091	0.00466325	-1.7871		ENSG00000142541	0.024534	-1.08525		ENSG00000145824	0.00204254	-1.0678		ENSG00000259038	0.00398717	-1.85503
ENSG00000174939	0.0182304	-1.21443						ENSG00000217027	0.0291681	-0.954797																		ENSG00000145824	0.000441214	-1.78302		ENSG00000144713	0.0100628	-1.08476		ENSG00000109113	0.0421367	-1.06653		ENSG00000141971	0.0274437	-1.85354
ENSG00000255432	0.0270998	-1.21368						ENSG00000099864	0.0192528	-0.951737																		ENSG00000225573	0.0372655	-1.781		ENSG00000240376	0.0217448	-1.08165		ENSG00000163346	0.0403993	-1.06626		ENSG00000237949	0.000691327	-1.85318
ENSG00000140264	0.0188719	-1.21288						ENSG00000127220	0.0321456	-0.947868																		ENSG00000198805	0.0117011	-1.77724		ENSG00000140988	0.0209648	-1.07981		ENSG00000237214	0.00397241	-1.0641		ENSG00000162496	0.00280849	-1.8458
ENSG00000119559	0.0298448	-1.21103						ENSG00000165175	0.0289213	-0.947066																		ENSG00000243449	0.000582314	-1.77504		ENSG00000129562	0.0165862	-1.07899		ENSG00000161921	0.0431663	-1.06265		ENSG00000102265	0.00472316	-1.84539
ENSG00000167775	0.029163	-1.21064						ENSG00000071889	0.0489797	-0.942306																		ENSG00000203403	0.0192225	-1.775		ENSG00000125691	0.0178658	-1.07763		ENSG00000155324	0.0150296	-1.05948		ENSG00000179967	0.0135909	-1.84418
ENSG00000182272	0.0335442	-1.2101						ENSG00000224415	0.0409031	-0.941623																		ENSG00000229809	0.00474033	-1.76908		ENSG00000119559	0.0368275	-1.0717		ENSG00000167995	0.00262405	-1.05858		ENSG00000126264	0.0263144	-1.84203
ENSG00000146540	0.0241444	-1.20934						ENSG00000123159	0.01991	-0.939512																		ENSG00000169908	0.00333031	-1.76686		ENSG00000130313	0.0293053	-1.06962		ENSG00000234327	0.0129984	-1.0566		ENSG00000108107	0.001623	-1.84097
ENSG00000258674	0.0294137	-1.20908						ENSG00000167508	0.0310424	-0.934325																		ENSG00000213939	0.0465652	-1.76633		ENSG00000182196	0.0194201	-1.06519		ENSG00000127528	0.0209726	-1.05459		ENSG00000182685	0.0149709	-1.83979
ENSG00000005075	0.0328444	-1.20856						ENSG00000188612	0.0376731	-0.933339																		ENSG00000166292	0.0357659	-1.7657		ENSG00000204525	0.0396495	-1.06407		ENSG00000214167	0.00900286	-1.05267		ENSG00000060303	0.00262332	-1.83935
ENSG00000105258	0.0166504	-1.20106						ENSG00000169592	0.0333537	-0.932562																		ENSG00000230175	0.00482713	-1.75421		ENSG00000204370	0.0299435	-1.06379		ENSG00000118418	0.0357152	-1.04704		ENSG00000168309	0.001408	-1.83918
ENSG00000235354	0.0334636	-1.2008						ENSG00000115274	0.0245359	-0.931966																		ENSG00000103710	0.0195829	-1.75344		ENSG00000257949	0.0425552	-1.06366		ENSG00000132692	0.0477242	-1.04576		ENSG00000213442	0.00133382	-1.83897
ENSG00000224908	0.047092	-1.19993						ENSG00000178896	0.0367265	-0.930758																		ENSG00000118292	0.00288866	-1.75248		ENSG00000224415	0.0112913	-1.06343		ENSG00000213741	0.00949878	-1.04489		ENSG00000115268	0.0013111	-1.83856
ENSG00000204196	0.0202317	-1.19973						ENSG00000213130	0.0468734	-0.928063																		ENSG00000204228	0.00258983	-1.74872		ENSG00000225912	0.0241671	-1.06247		ENSG00000228170	0.0224678	-1.04472		ENSG00000221883	0.0371544	-1.83801
ENSG00000127774	0.0263982	-1.19831						ENSG00000105619	0.0301714	-0.925649																		ENSG00000186940	0.00245788	-1.74793		ENSG00000053501	0.0146977	-1.0602		ENSG00000221879	0.0391309	-1.04231		ENSG00000258876	0.0463306	-1.83058
ENSG00000159176	0.0171973	-1.19711						ENSG00000126934	0.0345547	-0.923469																		ENSG00000246981	0.0337573	-1.73483		ENSG00000235084	0.0284799	-1.05824		ENSG00000229847	0.031248	-1.04076		ENSG00000125462	0.00126847	-1.82836
ENSG00000118181	0.0195365	-1.19664						ENSG00000104872	0.0189427	-0.921878																		ENSG00000227081	0.000367461	-1.73309		ENSG00000166136	0.0152043	-1.05124		ENSG00000181524	0.00213569	-1.04069		ENSG00000183979	0.0470521	-1.82765
ENSG00000105619	0.0206017	-1.19558						ENSG00000159884	0.0395214	-0.920538																		ENSG00000169253	0.00451386	-1.73308		ENSG00000082014	0.0310104	-1.04734		ENSG00000241932	0.00895969	-1.03873		ENSG00000075234	0.0115444	-1.82735
ENSG00000099203	0.038778	-1.1955						ENSG00000164405	0.0308888	-0.920054																		ENSG00000140522	0.00396007	-1.73206		ENSG00000139239	0.015221	-1.04624		ENSG00000172428	0.00413104	-1.03756		ENSG00000064666	0.0380221	-1.82347
ENSG00000172889	0.0263793	-1.19505						ENSG00000130881	0.0267674	-0.916495																		ENSG00000236939	0.0359544	-1.73154		ENSG00000130244	0.0353767	-1.04509		ENSG00000146409	0.0145706	-1.03745		ENSG00000129270	0.036037	-1.81801
ENSG00000115274	0.0190696	-1.195						ENSG00000112651	0.0420544	-0.916024																		ENSG00000164106	0.0144665	-1.7292		ENSG00000221792	0.00964684	-1.04401		ENSG00000232858	0.0212781	-1.0339		ENSG00000076604	0.00804948	-1.81626
ENSG00000155367	0.04283	-1.19412						ENSG00000142534	0.0258987	-0.915909																		ENSG00000205544	0.049074	-1.72753		ENSG00000218227	0.00971137	-1.03953		ENSG00000005075	0.0131452	-1.03268		ENSG00000170889	0.000973178	-1.81519
ENSG00000105404	0.012764	-1.18733						ENSG00000213025	0.0244996	-0.914856																		ENSG00000231313	0.0179518	-1.72601		ENSG00000189043	0.0142502	-1.0384		ENSG00000137154	0.00299636	-1.0316		ENSG00000187840	0.0260386	-1.81438
ENSG00000105379	0.0307326	-1.18516						ENSG00000255432	0.034797	-0.914847																		ENSG00000180769	0.0282926	-1.72568		ENSG00000176978	0.0355539	-1.03539		ENSG00000139352	0.04264	-1.03105		ENSG00000254682	0.0151971	-1.8142
ENSG00000175756	0.018681	-1.18173						ENSG00000104529	0.0376666	-0.91067																		ENSG00000239282	0.0210265	-1.72389		ENSG00000135916	0.016809	-1.02895		ENSG00000198732	0.0105628	-1.0309		ENSG00000135637	0.0105655	-1.80941
ENSG00000254400	0.0492664	-1.18049						ENSG00000105963	0.0320313	-0.910634																		ENSG00000240463	0.000678064	-1.72359		ENSG00000103187	0.0298967	-1.02469		ENSG00000103202	0.0251617	-1.0244		ENSG00000221879	0.0354507	-1.80925
ENSG00000147687	0.047485	-1.17706						ENSG00000167136	0.0296009	-0.908634																		ENSG00000062096	0.0333338	-1.72297		ENSG00000224665	0.0356728	-1.02285		ENSG00000166710	0.00289752	-1.02428		ENSG00000243445	0.00116935	-1.80827
ENSG00000258650	0.0259791	-1.17597						ENSG00000142634	0.0498633	-0.908427																		ENSG00000105519	0.0370175	-1.72111		ENSG00000242327	0.0486411	-1.02004		ENSG00000224864	0.00981326	-1.02403		ENSG00000179085	0.0016986	-1.80563
ENSG00000137818	0.018741	-1.17546						ENSG00000223803	0.020869	-0.907922																		ENSG00000253683	0.000661569	-1.71944		ENSG00000111666	0.0475408	-1.01909		ENSG00000203875	0.0498975	-1.02389		ENSG00000229809	0.01119	-1.80426
ENSG00000114942	0.0178252	-1.17321						ENSG00000157778	0.0407783	-0.907713																		ENSG00000251580	0.00496742	-1.71716		ENSG00000181350	0.0301188	-1.01812		ENSG00000213988	0.0151865	-1.02167		ENSG00000197982	0.00184412	-1.80395
ENSG00000140545	0.0408525	-1.17316						ENSG00000090971	0.0254811	-0.905638																		ENSG00000115267	0.0443252	-1.71435		ENSG00000175756	0.020353	-1.01588		ENSG00000146540	0.0105345	-1.02146		ENSG00000100292	0.0295724	-1.80289
ENSG00000213315	0.0339715	-1.17299						ENSG00000174307	0.0469625	-0.905624																		ENSG00000134321	0.023976	-1.71278		ENSG00000169020	0.0239837	-1.0149		ENSG00000169439	0.0169162	-1.02072		ENSG00000125458	0.00434857	-1.80259
ENSG00000186010	0.0146472	-1.17289						ENSG00000105701	0.0274918	-0.901189																		ENSG00000255343	0.0417438	-1.70908		ENSG00000150779	0.0260499	-1.00988		ENSG00000129968	0.0434049	-1.01829		ENSG00000235363	0.00327204	-1.80112
ENSG00000130312	0.0167083	-1.17263						ENSG00000005075	0.0427881	-0.894583																		ENSG00000227514	0.0400756	-1.70484		ENSG00000187051	0.0278765	-1.00889		ENSG00000100288	0.0235317	-1.01502		ENSG00000108771	0.0103309	-1.80061
ENSG00000235297	0.0139634	-1.17263						ENSG00000219200	0.0209351	-0.892217																		ENSG00000225472	0.0281757	-1.70437		ENSG00000164967	0.0380232	-1.00868		ENSG00000113296	0.0386605	-1.01426		ENSG00000184232	0.0482305	-1.8006
ENSG00000168101	0.0207797	-1.17255						ENSG00000130706	0.0267566	-0.889444																		ENSG00000125995	0.000647621	-1.70416		ENSG00000244398	0.0215841	-1.00762		ENSG00000155115	0.010093	-1.01363		ENSG00000118292	0.00358813	-1.79913
ENSG00000106330	0.0464897	-1.17235						ENSG00000161671	0.0265502	-0.886151																		ENSG00000111783	0.0270166	-1.70214		ENSG00000111817	0.0497286	-1.0075		ENSG00000142937	0.00437762	-1.01232		ENSG00000162244	0.000926979	-1.79627
ENSG00000181029	0.0180158	-1.17062						ENSG00000187514	0.0330945	-0.885657																		ENSG00000056736	0.00536401	-1.70186		ENSG00000125656	0.032713	-1.0071		ENSG00000134042	0.0142095	-1.00995		ENSG00000166823	0.00825455	-1.79424
ENSG00000198258	0.032407	-1.16834						ENSG00000226781	0.0221758	-0.882831																		ENSG00000111907	0.00410545	-1.70119		ENSG00000226950	0.0268771	-1.00323		ENSG00000167526	0.00411678	-1.00912		ENSG00000169253	0.000922488	-1.79176
ENSG00000167468	0.0141634	-1.1677						ENSG00000228938	0.0254021	-0.877193																		ENSG00000199363	0.033899	-1.69916		ENSG00000168734	0.0208243	-1.00316		ENSG00000064490	0.027063	-1.00674		ENSG00000167107	0.0415952	-1.79047
ENSG00000174917	0.0199933	-1.1659						ENSG00000176058	0.0382009	-0.875956																		ENSG00000198830	0.0162277	-1.69862		ENSG00000131116	0.0430385	-1.00311		ENSG00000114698	0.0468297	-1.0052		ENSG00000250610	0.00130927	-1.78795
ENSG00000133112	0.0147059	-1.16565						ENSG00000239697	0.0428176	-0.874935																		ENSG00000242083	0.0081603	-1.69794		ENSG00000149273	0.0287579	-1.00309		ENSG00000160801	0.0294654	-1.00446		ENSG00000248859	0.0372382	-1.78768
ENSG00000226084	0.027452	-1.16563						ENSG00000111775	0.032056	-0.873468																		ENSG00000239559	0.000839777	-1.69702		ENSG00000243147	0.0448392	-1.0001		ENSG00000218426	0.0032142	-1.00058		ENSG00000104883	0.0317453	-1.78385
ENSG00000239809	0.0145108	-1.16367						ENSG00000197744	0.0220784	-0.873369																		ENSG00000143036	0.0464221	-1.69666		ENSG00000165502	0.0219134	-0.994296		ENSG00000184481	0.0354817	-0.999878		ENSG00000236924	0.0391735	-1.78058
ENSG00000258907	0.0425783	-1.16266						ENSG00000211530	0.042589	-0.871493																		ENSG00000148671	0.00985427	-1.68952		ENSG00000196465	0.0363112	-0.993737		ENSG00000183586	0.00982339	-0.999791		ENSG00000186998	0.0422862	-1.78051
ENSG00000248098	0.0372335	-1.16122						ENSG00000229117	0.0436592	-0.871419																		ENSG00000250166	0.0306957	-1.68921		ENSG00000198258	0.0147269	-0.993285		ENSG00000235423	0.00583561	-0.99907		ENSG00000127528	0.0124087	-1.77851
ENSG00000063177	0.0214609	-1.16091						ENSG00000007520	0.0370305	-0.865774																		ENSG00000125534	0.00109112	-1.68841		ENSG00000068697	0.0377403	-0.991158		ENSG00000215900	0.00324159	-0.994997		ENSG00000169738	0.00155224	-1.77779
ENSG00000120885	0.0203618	-1.16085						ENSG00000042753	0.02783	-0.865342																		ENSG00000125458	0.00295894	-1.68733		ENSG00000123159	0.0364325	-0.989019		ENSG00000104870	0.031297	-0.994854		ENSG00000182179	0.0474351	-1.77756
ENSG00000149932	0.0220293	-1.16023						ENSG00000127445	0.0371074	-0.865313																		ENSG00000218748	0.00138117	-1.68684		ENSG00000172270	0.0299744	-0.988193		ENSG00000140988	0.00767117	-0.993358		ENSG00000099795	0.00113246	-1.77675
ENSG00000214253	0.0184566	-1.15532						ENSG00000188846	0.0296772	-0.864538																		ENSG00000204822	0.00198161	-1.68512		ENSG00000109475	0.0322289	-0.986925		ENSG00000230777	0.0036616	-0.993075		ENSG00000239282	0.0219767	-1.77121
ENSG00000187514	0.0287343	-1.15345						ENSG00000137288	0.0266912	-0.863233																		ENSG00000246705	0.0193503	-1.68451		ENSG00000145494	0.033258	-0.986844		ENSG00000240742	0.0140324	-0.992981		ENSG00000188763	0.0427738	-1.77005
ENSG00000111678	0.0161171	-1.15109						ENSG00000170233	0.0261691	-0.856181																		ENSG00000122971	0.015426	-1.68213		ENSG00000156482	0.0255626	-0.986316		ENSG00000167969	0.0145945	-0.992722		ENSG00000227034	0.00148832	-1.76929
ENSG00000197756	0.0250143	-1.1496						ENSG00000126432	0.0332364	-0.854107																		ENSG00000198075	0.0417985	-1.67937		ENSG00000146677	0.0267614	-0.980081		ENSG00000255126	0.00534725	-0.991973		ENSG00000237214	0.00122517	-1.76861
ENSG00000065978	0.0279545	-1.14381						ENSG00000162191	0.0356213	-0.852374																		ENSG00000106133	0.0406576	-1.67869		ENSG00000111328	0.0263668	-0.97796		ENSG00000224208	0.0225304	-0.989853		ENSG00000213719	0.00442996	-1.76741
ENSG00000166441	0.0498766	-1.14306						ENSG00000172336	0.0381611	-0.851739																		ENSG00000189129	0.00618468	-1.67826		ENSG00000235354	0.0269056	-0.974987		ENSG00000242299	0.00387881	-0.989205		ENSG00000187091	0.0134331	-1.76505
ENSG00000238923	0.0491916	-1.13924						ENSG00000159069	0.0358945	-0.846664																		ENSG00000253716	0.0302827	-1.67755		ENSG00000183255	0.0315861	-0.972547		ENSG00000118292	0.0465682	-0.988805		ENSG00000245178	0.0332634	-1.76378
ENSG00000112667	0.0497918	-1.13611						ENSG00000173581	0.04667	-0.846056																		ENSG00000205707	0.0282675	-1.67273		ENSG00000173915	0.0332299	-0.97066		ENSG00000164292	0.0188002	-0.988611		ENSG00000255949	0.00980372	-1.76251
ENSG00000053501	0.021828	-1.13488						ENSG00000243859	0.0463073	-0.843322																		ENSG00000221290	0.0092638	-1.6661		ENSG00000108298	0.0149558	-0.969995		ENSG00000165795	0.00423483	-0.986879		ENSG00000248508	0.0465186	-1.75084
ENSG00000134419	0.0297847	-1.12945						ENSG00000167797	0.0418282	-0.842361																		ENSG00000232112	0.00164165	-1.665		ENSG00000214485	0.0305844	-0.969345		ENSG00000162174	0.0100049	-0.985769		ENSG00000237310	0.00854465	-1.74827
ENSG00000172270	0.0239506	-1.12609						ENSG00000176973	0.038504	-0.842001																		ENSG00000213719	0.00321879	-1.66216		ENSG00000143183	0.0494698	-0.966557		ENSG00000169604	0.0473887	-0.985512		ENSG00000198736	0.00327514	-1.74559
ENSG00000103363	0.0213903	-1.12314						ENSG00000258650	0.0391498	-0.84145																		ENSG00000252809	0.00558739	-1.66202		ENSG00000223803	0.0214563	-0.963547		ENSG00000103024	0.00808405	-0.982038		ENSG00000134873	0.00502901	-1.74522
ENSG00000106400	0.0435485	-1.11871						ENSG00000215467	0.0475123	-0.840734																		ENSG00000155366	0.00187357	-1.66124		ENSG00000138326	0.0364231	-0.963453		ENSG00000176623	0.0454377	-0.980075		ENSG00000254969	0.00513466	-1.74348
ENSG00000053371	0.0439982	-1.11783						ENSG00000071655	0.0437959	-0.838854																		ENSG00000213442	0.00343406	-1.66109		ENSG00000198755	0.0466078	-0.961398		ENSG00000237441	0.0486434	-0.979675		ENSG00000236552	0.0012586	-1.74261
ENSG00000140988	0.0305681	-1.11527						ENSG00000141985	0.0457654	-0.836729																		ENSG00000219532	0.0254802	-1.66056		ENSG00000130332	0.0293529	-0.960107		ENSG00000234009	0.0259635	-0.979588		ENSG00000163702	0.0285008	-1.74257
ENSG00000127540	0.0278613	-1.11336						ENSG00000100836	0.0394409	-0.835909																		ENSG00000235363	0.00462851	-1.66007		ENSG00000111639	0.0435538	-0.959826		ENSG00000112306	0.00532378	-0.978855		ENSG00000178096	0.0236605	-1.74225
ENSG00000090013	0.0314074	-1.10669						ENSG00000182087	0.0424953	-0.832167																		ENSG00000240311	0.000963011	-1.66004		ENSG00000101608	0.0486648	-0.953726		ENSG00000055211	0.0230545	-0.976806		ENSG00000253683	0.00216705	-1.74134
ENSG00000225912	0.0333877	-1.1052						ENSG00000125743	0.0376577	-0.824223																		ENSG00000224318	0.0173787	-1.65979		ENSG00000146469	0.0410565	-0.950063		ENSG00000105193	0.00467955	-0.976626		ENSG00000218748	0.0041966	-1.73955
ENSG00000237676	0.0254551	-1.1044						ENSG00000226396	0.0353732	-0.822608																		ENSG00000125652	0.00603412	-1.65433		ENSG00000167733	0.0366336	-0.948951		ENSG00000230580	0.0109381	-0.975842		ENSG00000179761	0.0193719	-1.73916
ENSG00000240036	0.0439041	-1.10208						ENSG00000099804	0.0416181	-0.809597																		ENSG00000105372	0.000660439	-1.64983		ENSG00000105379	0.0392178	-0.942459		ENSG00000182899	0.00925826	-0.975729		ENSG00000181524	0.0203264	-1.73659
ENSG00000204287	0.0396104	-1.10009						ENSG00000166165	0.0361243	-0.807494																		ENSG00000213977	0.0291424	-1.64566		ENSG00000255883	0.038769	-0.942411		ENSG00000226950	0.0104742	-0.97437		ENSG00000111907	0.00472381	-1.73531
ENSG00000158710	0.0413198	-1.09694						ENSG00000259112	0.0378931	-0.807236																		ENSG00000167315	0.00281344	-1.64495		ENSG00000105258	0.0305471	-0.942139		ENSG00000161016	0.00490706	-0.972079		ENSG00000258153	0.0143198	-1.73473
ENSG00000183255	0.0376381	-1.09314						ENSG00000257524	0.0391843	-0.807031																		ENSG00000240137	0.0264719	-1.64451		ENSG00000105404	0.031485	-0.93918		ENSG00000146535	0.0149577	-0.97204		ENSG00000107738	0.00665465	-1.73427
ENSG00000188186	0.0450906	-1.09191						ENSG00000021300	0.0422149	-0.803871																		ENSG00000109113	0.0128347	-1.6421		ENSG00000235449	0.0419332	-0.939059		ENSG00000164587	0.00720421	-0.969827		ENSG00000198830	0.0155742	-1.73219
ENSG00000235084	0.0232342	-1.08976						ENSG00000074842	0.0431745	-0.803774																		ENSG00000135637	0.0119941	-1.64067		ENSG00000184752	0.0422548	-0.936756		ENSG00000238000	0.0354595	-0.968561		ENSG00000100288	0.00467544	-1.73085
ENSG00000123159	0.0353511	-1.08904						ENSG00000065518	0.0428929	-0.803746																		ENSG00000164972	0.0101159	-1.63998		ENSG00000197956	0.0221615	-0.936454		ENSG00000149932	0.00598322	-0.966903		ENSG00000166289	0.0475315	-1.72948
ENSG00000183011	0.0291741	-1.08446						ENSG00000178952	0.0387544	-0.797152																		ENSG00000131730	0.0363243	-1.63995		ENSG00000253851	0.0187223	-0.932289		ENSG00000117519	0.00777427	-0.965297		ENSG00000129968	0.00388905	-1.72941
ENSG00000255730	0.0412515	-1.08437						ENSG00000132507	0.046987	-0.796151																		ENSG00000173511	0.0467341	-1.63895		ENSG00000257524	0.033763	-0.930667		ENSG00000110011	0.043662	-0.962876		ENSG00000083845	0.0173338	-1.72848
ENSG00000111775	0.0235662	-1.08372						ENSG00000172270	0.0419939	-0.795537																		ENSG00000002933	0.0357126	-1.63783		ENSG00000075142	0.0323693	-0.930205		ENSG00000137818	0.00821472	-0.961161		ENSG00000105193	0.00136308	-1.72803
ENSG00000176101	0.0384456	-1.08208						ENSG00000239775	0.044283	-0.791466																		ENSG00000144908	0.0461092	-1.63684		ENSG00000183648	0.0486794	-0.927633		ENSG00000142534	0.00523002	-0.96079		ENSG00000131188	0.00878035	-1.72728
ENSG00000240376	0.0296389	-1.07226						ENSG00000100632	0.0450803	-0.789553																		ENSG00000235453	0.0168778	-1.63681		ENSG00000228205	0.0216621	-0.921133		ENSG00000153902	0.0347692	-0.960696		ENSG00000130255	0.00145552	-1.72439
ENSG00000169223	0.0453742	-1.07111						ENSG00000161939	0.0401051	-0.78951																		ENSG00000102878	0.0262974	-1.6357		ENSG00000232888	0.0176258	-0.920924		ENSG00000099795	0.00648583	-0.960373		ENSG00000248871	0.00289272	-1.7238
ENSG00000117691	0.0305695	-1.06827						ENSG00000074317	0.0448418	-0.786523																		ENSG00000243069	0.0338542	-1.63551		ENSG00000171766	0.048148	-0.918675		ENSG00000197958	0.0172767	-0.959573		ENSG00000213939	0.00485129	-1.72213
ENSG00000135916	0.0310762	-1.06822						ENSG00000185883	0.0470025	-0.780007																		ENSG00000106538	0.0133512	-1.63512		ENSG00000100097	0.0310593	-0.917721		ENSG00000233276	0.0125967	-0.958956		ENSG00000224856	0.00168102	-1.71751
ENSG00000135404	0.0354412	-1.06394						ENSG00000218426	0.0368115	-0.772934																		ENSG00000224489	0.0470671	-1.63361		ENSG00000246493	0.0327076	-0.917218		ENSG00000114391	0.00858318	-0.958942		ENSG00000102109	0.00221	-1.71503
ENSG00000196465	0.0336333	-1.06177						ENSG00000108294	0.0479596	-0.755705																		ENSG00000076604	0.00863333	-1.63281		ENSG00000135940	0.0212435	-0.915431		ENSG00000063177	0.00857458	-0.956222		ENSG00000182712	0.00701077	-1.71493
ENSG00000178896	0.0483809	-1.06157																										ENSG00000228109	0.017347	-1.63108		ENSG00000213553	0.0449506	-0.915199		ENSG00000244043	0.0375951	-0.956163		ENSG00000179271	0.00154624	-1.71336
ENSG00000228118	0.0318609	-1.06102																										ENSG00000163565	0.0476758	-1.62814		ENSG00000174939	0.0419365	-0.913801		ENSG00000213719	0.0475636	-0.955879		ENSG00000230777	0.0276411	-1.71308
ENSG00000019582	0.0458542	-1.06036																										ENSG00000182362	0.0206216	-1.62704		ENSG00000180211	0.0262847	-0.912844		ENSG00000121900	0.0136716	-0.955788		ENSG00000221821	0.0081056	-1.71234
ENSG00000130522	0.0424537	-1.05798																										ENSG00000200710	0.0128056	-1.62677		ENSG00000131495	0.039274	-0.911694		ENSG00000111907	0.0403655	-0.955742		ENSG00000165233	0.00871287	-1.71112
ENSG00000002330	0.0317803	-1.05344																										ENSG00000170425	0.0123126	-1.62148		ENSG00000255339	0.0293269	-0.910833		ENSG00000154217	0.0195947	-0.951715		ENSG00000230330	0.0215578	-1.71038
ENSG00000198892	0.0282758	-1.05282																										ENSG00000248988	0.0411355	-1.61833		ENSG00000229399	0.0381942	-0.910451		ENSG00000205220	0.0120734	-0.949975		ENSG00000171443	0.0133006	-1.70873
ENSG00000257524	0.0346245	-1.04902																										ENSG00000242960	0.0327047	-1.61668		ENSG00000211450	0.0482586	-0.909004		ENSG00000183405	0.00568207	-0.949185		ENSG00000220848	0.00296283	-1.70828
ENSG00000218227	0.0345491	-1.04455																										ENSG00000141971	0.0409968	-1.61368		ENSG00000164929	0.0238917	-0.90598		ENSG00000213315	0.0185931	-0.948335		ENSG00000158869	0.0421871	-1.70768
ENSG00000144713	0.0385656	-1.04101																										ENSG00000215030	0.000976188	-1.61365		ENSG00000219928	0.0316051	-0.902158		ENSG00000242358	0.0344485	-0.946285		ENSG00000197756	0.00273794	-1.70578
ENSG00000197744	0.0440305	-1.04084																										ENSG00000204237	0.00191012	-1.61085		ENSG00000099624	0.0310313	-0.900248		ENSG00000248751	0.0310417	-0.945664		ENSG00000217930	0.0245044	-1.70544
ENSG00000102981	0.0461934	-1.04063																										ENSG00000165949	0.00514793	-1.60995		ENSG00000219451	0.048375	-0.895836		ENSG00000163406	0.0496783	-0.942491		ENSG00000208797	0.0238623	-1.70464
ENSG00000243404	0.0332143	-1.03996																										ENSG00000137154	0.00782574	-1.60848		ENSG00000241468	0.0490644	-0.892139		ENSG00000136044	0.0402337	-0.942366		ENSG00000207118	0.0397873	-1.70457
ENSG00000167526	0.0317324	-1.03977																										ENSG00000105854	0.00260245	-1.60424		ENSG00000065518	0.0466829	-0.88751		ENSG00000165475	0.0114793	-0.941185		ENSG00000231369	0.00310056	-1.70455
ENSG00000074071	0.0382563	-1.03061																										ENSG00000197766	0.034343	-1.60284		ENSG00000183172	0.0486664	-0.885346		ENSG00000230614	0.0252095	-0.93884		ENSG00000173511	0.0319132	-1.70439
ENSG00000166595	0.0310502	-1.03019																										ENSG00000176731	0.0348929	-1.60267		ENSG00000176973	0.0452541	-0.884745		ENSG00000238605	0.0337297	-0.938234		ENSG00000228974	0.0197724	-1.70355
ENSG00000131143	0.0253649	-1.0285																										ENSG00000186998	0.0100113	-1.60156		ENSG00000160408	0.0295187	-0.868156		ENSG00000134824	0.0362549	-0.937736		ENSG00000204237	0.00288457	-1.70294
ENSG00000149273	0.0439029	-1.02714																										ENSG00000122986	0.0430205	-1.59988		ENSG00000198858	0.0484531	-0.866136		ENSG00000233668	0.0154169	-0.937092		ENSG00000187513	0.0185409	-1.70247
ENSG00000068903	0.0454793	-1.02678																										ENSG00000185432	0.00597822	-1.59643		ENSG00000181029	0.030966	-0.864762		ENSG00000254578	0.0192875	-0.934676		ENSG00000127920	0.00373751	-1.70171
ENSG00000159228	0.0476558	-1.02005																										ENSG00000230837	0.00314104	-1.59178		ENSG00000232856	0.0312829	-0.862664		ENSG00000179271	0.00874109	-0.932929		ENSG00000130066	0.00216274	-1.70059
ENSG00000130881	0.0423537	-1.01085																										ENSG00000108479	0.0145856	-1.59168		ENSG00000228474	0.0457699	-0.85343		ENSG00000149591	0.0236343	-0.930128		ENSG00000102007	0.0215606	-1.69516
ENSG00000123144	0.0367039	-1.00716																										ENSG00000155368	0.00259405	-1.59137		ENSG00000226360	0.0401908	-0.852558		ENSG00000225917	0.0234231	-0.927202		ENSG00000171863	0.0385951	-1.69472
ENSG00000256100	0.0387828	-1.00608																										ENSG00000171443	0.0103909	-1.58707		ENSG00000174521	0.044732	-0.851008		ENSG00000198755	0.00865066	-0.925365		ENSG00000137285	0.0201764	-1.69409
ENSG00000228474	0.0446174	-1.00112																										ENSG00000160307	0.00181794	-1.58653		ENSG00000117411	0.0489156	-0.848996		ENSG00000204653	0.0232964	-0.924528		ENSG00000167969	0.0041434	-1.69226
ENSG00000178952	0.0441281	-0.999721																										ENSG00000167969	0.00323557	-1.58647		ENSG00000256100	0.044107	-0.847443		ENSG00000121089	0.0353804	-0.924425		ENSG00000241836	0.00273555	-1.69189
ENSG00000110711	0.0459396	-0.986565																										ENSG00000204196	0.00212331	-1.58568		ENSG00000071082	0.0485498	-0.842191		ENSG00000197982	0.0152063	-0.923458		ENSG00000259529	0.00362239	-1.69078
ENSG00000234782	0.0424275	-0.984727																										ENSG00000254969	0.00495167	-1.58299		ENSG00000184897	0.0489128	-0.831114		ENSG00000187838	0.0472368	-0.923379		ENSG00000172247	0.0211606	-1.68888
ENSG00000131495	0.0425611	-0.976803																										ENSG00000103152	0.039002	-1.58235		ENSG00000166562	0.0487036	-0.828662		ENSG00000144713	0.0115717	-0.922846		ENSG00000119559	0.00452421	-1.68828
ENSG00000104904	0.0337302	-0.967585																										ENSG00000148950	0.031198	-1.58081		ENSG00000214253	0.0459796	-0.828406		ENSG00000177576	0.0343489	-0.922648		ENSG00000241418	0.0100949	-1.6878
ENSG00000240950	0.0484564	-0.920125																										ENSG00000119699	0.0169482	-1.57971		ENSG00000196205	0.0482285	-0.818709		ENSG00000143774	0.00770432	-0.920958		ENSG00000214827	0.0171305	-1.68541
																												ENSG00000178464	0.0108561	-1.5781		ENSG00000248272	0.04785	-0.818412		ENSG00000105607	0.0286967	-0.920482		ENSG00000251580	0.00783764	-1.68477
																												ENSG00000251534	0.0177319	-1.57774		ENSG00000117691	0.0406399	-0.804211		ENSG00000084207	0.00960714	-0.920466		ENSG00000244187	0.0221675	-1.68132
																												ENSG00000182154	0.0219277	-1.57633		ENSG00000203618	0.0495152	-0.798467		ENSG00000183840	0.044346	-0.919612		ENSG00000196843	0.0153962	-1.67939
																												ENSG00000242327	0.00309494	-1.57422		ENSG00000167468	0.0433728	-0.795981		ENSG00000219507	0.0100143	-0.919527		ENSG00000165949	0.00821047	-1.67904
																												ENSG00000165795	0.00640316	-1.57171		ENSG00000105669	0.0499755	-0.776258		ENSG00000183617	0.00989012	-0.918648		ENSG00000243777	0.00395892	-1.67897
																												ENSG00000179085	0.00227407	-1.57063						ENSG00000177954	0.0339971	-0.915449		ENSG00000235453	0.0217639	-1.67467
																												ENSG00000187091	0.022854	-1.57017						ENSG00000213977	0.0393324	-0.913995		ENSG00000225200	0.00690451	-1.67362
																												ENSG00000168994	0.0222607	-1.57003						ENSG00000171476	0.04457	-0.91393		ENSG00000115380	0.0104092	-1.66885
																												ENSG00000224856	0.00172342	-1.56849						ENSG00000182628	0.0296477	-0.911689		ENSG00000227081	0.0018896	-1.6684
																												ENSG00000228844	0.00367303	-1.56811						ENSG00000102760	0.00938413	-0.909774		ENSG00000226976	0.00850313	-1.66434
																												ENSG00000103253	0.0052366	-1.56706						ENSG00000168710	0.0093569	-0.909682		ENSG00000230837	0.00307241	-1.66247
																												ENSG00000104325	0.00570256	-1.56641						ENSG00000105698	0.0199525	-0.908558		ENSG00000171222	0.00390817	-1.66243
																												ENSG00000258575	0.010574	-1.5659						ENSG00000177600	0.0110133	-0.908433		ENSG00000216676	0.0022892	-1.66117
																												ENSG00000172663	0.0125146	-1.56494						ENSG00000107902	0.0441251	-0.906523		ENSG00000152661	0.0142071	-1.66026
																												ENSG00000167641	0.0382054	-1.56427						ENSG00000111328	0.0118544	-0.905121		ENSG00000240972	0.00201743	-1.65637
																												ENSG00000107738	0.00896806	-1.56238						ENSG00000150456	0.0274909	-0.904837		ENSG00000228887	0.00562401	-1.6533
																												ENSG00000197575	0.0137552	-1.56152						ENSG00000204525	0.0302745	-0.903546		ENSG00000159423	0.0298926	-1.65315
																												ENSG00000171612	0.00555628	-1.55754						ENSG00000158716	0.0241339	-0.902021		ENSG00000218537	0.00210894	-1.6523
																												ENSG00000118508	0.0246059	-1.5558						ENSG00000133112	0.0248936	-0.902009		ENSG00000227097	0.00440587	-1.65217
																												ENSG00000199744	0.0486373	-1.55214						ENSG00000197582	0.0185991	-0.901909		ENSG00000228834	0.00202127	-1.65111
																												ENSG00000170889	0.00170715	-1.55127						ENSG00000183628	0.0498962	-0.899865		ENSG00000135587	0.030811	-1.65002
																												ENSG00000228834	0.00590768	-1.54904						ENSG00000166816	0.0311224	-0.897299		ENSG00000135617	0.0252533	-1.64558
																												ENSG00000226955	0.0324679	-1.54772						ENSG00000175061	0.0108223	-0.897264		ENSG00000101850	0.0348668	-1.64301
																												ENSG00000117592	0.00225892	-1.54619						ENSG00000169689	0.0177518	-0.896515		ENSG00000131730	0.0476613	-1.643
																												ENSG00000102032	0.0488247	-1.54603						ENSG00000188873	0.0161592	-0.896506		ENSG00000203993	0.0120176	-1.64285
																												ENSG00000226721	0.00857999	-1.54559						ENSG00000119471	0.0241432	-0.896354		ENSG00000234093	0.0087678	-1.64282
																												ENSG00000228962	0.0472559	-1.54453						ENSG00000240376	0.0105846	-0.895496		ENSG00000160606	0.0161021	-1.63969
																												ENSG00000131094	0.00472237	-1.54398						ENSG00000258575	0.00884449	-0.894458		ENSG00000182362	0.0376695	-1.63936
																												ENSG00000165092	0.00360486	-1.54284						ENSG00000214535	0.0134669	-0.893531		ENSG00000228462	0.031985	-1.63747
																												ENSG00000135617	0.0206579	-1.54159						ENSG00000106330	0.0458759	-0.892963		ENSG00000248235	0.0173231	-1.63712
																												ENSG00000182685	0.0432528	-1.54153						ENSG00000256116	0.0463859	-0.891533		ENSG00000239809	0.00262104	-1.63684
																												ENSG00000247585	0.0175214	-1.54107						ENSG00000198816	0.0113353	-0.890859		ENSG00000237668	0.00523992	-1.63467
																												ENSG00000166710	0.00202635	-1.53819						ENSG00000154856	0.017491	-0.889382		ENSG00000234851	0.00485802	-1.63346
																												ENSG00000125753	0.0194862	-1.53792						ENSG00000011465	0.0479769	-0.884501		ENSG00000149932	0.00316829	-1.63344
																												ENSG00000171863	0.0485219	-1.53783						ENSG00000150551	0.0295715	-0.883884		ENSG00000100209	0.012007	-1.63333
																												ENSG00000165475	0.00231661	-1.53731						ENSG00000149131	0.0378682	-0.880837		ENSG00000226721	0.0118227	-1.63211
																												ENSG00000239569	0.0496508	-1.53468						ENSG00000182551	0.0397168	-0.880587		ENSG00000105355	0.0103909	-1.63121
																												ENSG00000130255	0.00149579	-1.53393						ENSG00000108298	0.0164256	-0.880579		ENSG00000131771	0.00310604	-1.63113
																												ENSG00000221821	0.00803242	-1.53376						ENSG00000226396	0.0118373	-0.879147		ENSG00000233597	0.0305797	-1.63044
																												ENSG00000060303	0.00389577	-1.53373						ENSG00000177410	0.0172085	-0.878625		ENSG00000224864	0.00235618	-1.62944
																												ENSG00000162496	0.00705879	-1.53273						ENSG00000099785	0.015889	-0.874536		ENSG00000143819	0.00545432	-1.62886
																												ENSG00000238605	0.00808957	-1.53142						ENSG00000075461	0.0316908	-0.873196		ENSG00000251357	0.0197693	-1.62872
																												ENSG00000064490	0.00804314	-1.53066						ENSG00000104979	0.0139087	-0.87227		ENSG00000165795	0.00401754	-1.62578
																												ENSG00000117151	0.0375358	-1.52761						ENSG00000236801	0.0123231	-0.871295		ENSG00000213988	0.00473001	-1.62414
																												ENSG00000163702	0.0377841	-1.52541						ENSG00000187186	0.0474713	-0.871209		ENSG00000236624	0.0437891	-1.62328
																												ENSG00000185834	0.00224679	-1.52504						ENSG00000188846	0.0257893	-0.870882		ENSG00000164708	0.0445747	-1.6225
																												ENSG00000241836	0.00257761	-1.52373						ENSG00000241468	0.0224189	-0.870657		ENSG00000258908	0.0142051	-1.61994
																												ENSG00000207152	0.0222759	-1.52156						ENSG00000215845	0.0419765	-0.867529		ENSG00000228318	0.0193641	-1.6199
																												ENSG00000108771	0.0228102	-1.51923						ENSG00000145592	0.0269112	-0.865956		ENSG00000258575	0.0044283	-1.6186
																												ENSG00000214975	0.0431777	-1.5166						ENSG00000125652	0.029768	-0.86272		ENSG00000138085	0.0185269	-1.61844
																												ENSG00000253676	0.00457815	-1.51356						ENSG00000246493	0.0167303	-0.861744		ENSG00000117691	0.00326147	-1.61464
																												ENSG00000216676	0.00199531	-1.51352						ENSG00000145494	0.0286938	-0.860693		ENSG00000100319	0.0141542	-1.61438
																												ENSG00000235579	0.0362088	-1.51293						ENSG00000152268	0.0466146	-0.859158		ENSG00000167553	0.00478275	-1.6137
																												ENSG00000124374	0.0157563	-1.51268						ENSG00000075142	0.0183129	-0.858552		ENSG00000198805	0.0238104	-1.61353
																												ENSG00000109083	0.00503495	-1.51202						ENSG00000149806	0.0134593	-0.858021		ENSG00000130748	0.00408952	-1.612
																												ENSG00000075234	0.0332015	-1.51177						ENSG00000140264	0.0221877	-0.856378		ENSG00000242299	0.00241172	-1.61002
																												ENSG00000230202	0.00887249	-1.51016						ENSG00000179085	0.0293735	-0.856273		ENSG00000172428	0.027968	-1.60723
																												ENSG00000236552	0.00168082	-1.50974						ENSG00000177700	0.0188369	-0.85435		ENSG00000204922	0.0186298	-1.60722
																												ENSG00000224795	0.0143869	-1.50727						ENSG00000095906	0.0269023	-0.852792		ENSG00000063177	0.00398493	-1.60595
																												ENSG00000133773	0.0449462	-1.50726						ENSG00000234745	0.0199917	-0.851346		ENSG00000169242	0.0476956	-1.60475
																												ENSG00000157601	0.0111754	-1.50601						ENSG00000082014	0.0240622	-0.849608		ENSG00000196091	0.0136783	-1.60356
																												ENSG00000102109	0.00174364	-1.50524						ENSG00000205707	0.0313964	-0.848539		ENSG00000054148	0.00459271	-1.60317
																												ENSG00000196843	0.021608	-1.50366						ENSG00000171858	0.0186421	-0.847987		ENSG00000232176	0.0106615	-1.5995
																												ENSG00000230330	0.0478931	-1.50234						ENSG00000254772	0.020431	-0.846927		ENSG00000106400	0.00604964	-1.59795
																												ENSG00000241468	0.0326409	-1.50228						ENSG00000218175	0.0120283	-0.842294		ENSG00000233558	0.02456	-1.59717
																												ENSG00000129968	0.00476559	-1.50168						ENSG00000183255	0.023619	-0.838922		ENSG00000213307	0.00692865	-1.59717
																												ENSG00000226403	0.024995	-1.50107						ENSG00000239779	0.0298847	-0.838354		ENSG00000130755	0.0123596	-1.59705
																												ENSG00000066379	0.0385193	-1.49983						ENSG00000228474	0.0196089	-0.838068		ENSG00000142227	0.0336519	-1.59659
																												ENSG00000236859	0.026454	-1.49876						ENSG00000130332	0.0254391	-0.836305		ENSG00000108479	0.02381	-1.59494
																												ENSG00000118640	0.0229834	-1.49812						ENSG00000162244	0.0168385	-0.833897		ENSG00000151929	0.0132146	-1.59472
																												ENSG00000099795	0.00183417	-1.49775						ENSG00000161714	0.0410622	-0.833569		ENSG00000255618	0.0418496	-1.58987
																												ENSG00000245178	0.0253332	-1.49581						ENSG00000130313	0.0360846	-0.833081		ENSG00000169689	0.00448216	-1.58973
																												ENSG00000165507	0.0144078	-1.49432						ENSG00000077585	0.036728	-0.829846		ENSG00000149806	0.00291755	-1.58916
																												ENSG00000169738	0.00266467	-1.4943						ENSG00000138029	0.0323832	-0.823754		ENSG00000122694	0.0147711	-1.58901
																												ENSG00000100288	0.00974754	-1.49277						ENSG00000132702	0.0420692	-0.823379		ENSG00000172201	0.00788223	-1.58874
																												ENSG00000187556	0.0223255	-1.48711						ENSG00000124614	0.0462544	-0.820331		ENSG00000227540	0.0435647	-1.58664
																												ENSG00000124399	0.0101426	-1.48665						ENSG00000053371	0.0481731	-0.819043		ENSG00000184990	0.015805	-1.5863
																												ENSG00000234851	0.00416397	-1.48282						ENSG00000230202	0.0199461	-0.813537		ENSG00000106330	0.0120769	-1.58548
																												ENSG00000220848	0.00427591	-1.48238						ENSG00000224837	0.0287133	-0.813049		ENSG00000174886	0.0195791	-1.5825
																												ENSG00000105193	0.00728256	-1.48103						ENSG00000230207	0.0285684	-0.812623		ENSG00000130383	0.0317608	-1.58206
																												ENSG00000233639	0.00468132	-1.47977						ENSG00000125691	0.0300328	-0.812063		ENSG00000244422	0.00578162	-1.58109
																												ENSG00000198258	0.0246248	-1.47895						ENSG00000255508	0.0344057	-0.808771		ENSG00000104870	0.0182848	-1.58096
																												ENSG00000005075	0.00919972	-1.47783						ENSG00000080493	0.0439321	-0.808161		ENSG00000167315	0.00699859	-1.58071
																												ENSG00000132541	0.00636507	-1.47563						ENSG00000226976	0.0192875	-0.807031		ENSG00000141741	0.0118472	-1.57758
																												ENSG00000119559	0.00619925	-1.47366						ENSG00000206503	0.0259312	-0.80263		ENSG00000122862	0.0408852	-1.57707
																												ENSG00000244331	0.0304362	-1.47363						ENSG00000119711	0.0373648	-0.799257		ENSG00000114391	0.0385921	-1.57301
																												ENSG00000234093	0.042967	-1.47177						ENSG00000213058	0.0208552	-0.798336		ENSG00000197575	0.0160419	-1.5721
																												ENSG00000165233	0.0143051	-1.47088						ENSG00000220472	0.0223539	-0.797477		ENSG00000241468	0.0361128	-1.57205
																												ENSG00000125611	0.0264872	-1.46818						ENSG00000218227	0.0222965	-0.7958		ENSG00000005243	0.021579	-1.57122
																												ENSG00000187479	0.0160638	-1.46797						ENSG00000166033	0.0454526	-0.793134		ENSG00000204389	0.00792476	-1.57083
																												ENSG00000240975	0.00407373	-1.46656						ENSG00000244313	0.0185321	-0.791972		ENSG00000206417	0.0174124	-1.56924
																												ENSG00000179967	0.0331123	-1.46536						ENSG00000224415	0.0258668	-0.790846		ENSG00000124399	0.0144903	-1.56881
																												ENSG00000134533	0.0284608	-1.4649						ENSG00000229833	0.0415682	-0.790129		ENSG00000137154	0.0040427	-1.56875
																												ENSG00000108107	0.00435275	-1.46435						ENSG00000175550	0.0330263	-0.78708		ENSG00000137818	0.00558404	-1.56789
																												ENSG00000137288	0.0246295	-1.4633						ENSG00000243199	0.029374	-0.786409		ENSG00000119632	0.0133701	-1.5676
																												ENSG00000138085	0.0331135	-1.4621						ENSG00000213598	0.0335476	-0.783246		ENSG00000146425	0.0151873	-1.56726
																												ENSG00000103202	0.0196846	-1.45933						ENSG00000198258	0.0250712	-0.782898		ENSG00000177600	0.00478838	-1.56715
																												ENSG00000108622	0.00989721	-1.45741						ENSG00000137288	0.0281679	-0.778576		ENSG00000152082	0.00544191	-1.56619
																												ENSG00000197982	0.00426333	-1.45475						ENSG00000165424	0.0389625	-0.778169		ENSG00000171612	0.00748367	-1.56516
																												ENSG00000134419	0.0128791	-1.45392						ENSG00000258644	0.033282	-0.77693		ENSG00000230202	0.0125897	-1.56231
																												ENSG00000237214	0.00286877	-1.4532						ENSG00000226360	0.0274511	-0.776472		ENSG00000084207	0.00628005	-1.56179
																												ENSG00000151929	0.0158734	-1.45315						ENSG00000197956	0.0322667	-0.774349		ENSG00000105472	0.0291755	-1.56122
																												ENSG00000106565	0.0487008	-1.45182						ENSG00000054148	0.0409368	-0.769743		ENSG00000254413	0.0123926	-1.55988
																												ENSG00000233223	0.0128938	-1.45136						ENSG00000221674	0.0395872	-0.769708		ENSG00000007255	0.0113257	-1.55845
																												ENSG00000237472	0.0187786	-1.45007						ENSG00000240342	0.0377532	-0.768885		ENSG00000168394	0.012717	-1.55839
																												ENSG00000117616	0.0172587	-1.44979						ENSG00000187051	0.0483202	-0.767524		ENSG00000247516	0.0190554	-1.55767
																												ENSG00000197756	0.0043834	-1.44959						ENSG00000099800	0.0481864	-0.76689		ENSG00000115129	0.0467388	-1.55742
																												ENSG00000175701	0.0188095	-1.44934						ENSG00000148175	0.0445621	-0.76633		ENSG00000226698	0.0433796	-1.55689
																												ENSG00000161921	0.0331148	-1.448						ENSG00000165502	0.0383907	-0.765304		ENSG00000205155	0.0173878	-1.55617
																												ENSG00000250571	0.0370164	-1.44793						ENSG00000228929	0.0257285	-0.760999		ENSG00000109113	0.0289246	-1.55573
																												ENSG00000229814	0.00422958	-1.44654						ENSG00000053501	0.0387294	-0.759807		ENSG00000204392	0.00634123	-1.55226
																												ENSG00000169689	0.00390033	-1.44645						ENSG00000182196	0.0432786	-0.758833		ENSG00000006015	0.00673418	-1.54953
																												ENSG00000239697	0.00685915	-1.44598						ENSG00000215621	0.0358026	-0.758364		ENSG00000184897	0.00558486	-1.54917
																												ENSG00000054148	0.00415527	-1.44553						ENSG00000131469	0.0335175	-0.752027		ENSG00000135441	0.00644778	-1.54865
																												ENSG00000228089	0.0191448	-1.44418						ENSG00000233913	0.0372253	-0.751257		ENSG00000104979	0.00394998	-1.54688
																												ENSG00000106400	0.0104152	-1.44385						ENSG00000130208	0.0410824	-0.750498		ENSG00000233223	0.0165277	-1.5452
																												ENSG00000178715	0.0035489	-1.44221						ENSG00000227615	0.0275947	-0.749263		ENSG00000127540	0.0113411	-1.54341
																												ENSG00000023697	0.0194345	-1.44186						ENSG00000149273	0.0485558	-0.748637		ENSG00000156587	0.0180121	-1.54341
																												ENSG00000198467	0.0194802	-1.44185						ENSG00000228205	0.0341715	-0.746275		ENSG00000173272	0.0205348	-1.54334
																												ENSG00000244422	0.00499009	-1.44085						ENSG00000111775	0.0331595	-0.745524		ENSG00000142534	0.0041351	-1.54273
																												ENSG00000259529	0.00654168	-1.44034						ENSG00000111906	0.0457085	-0.745095		ENSG00000134419	0.00545515	-1.5426
																												ENSG00000232176	0.0102726	-1.44026						ENSG00000178980	0.023844	-0.743916		ENSG00000064490	0.0149092	-1.54231
																												ENSG00000144034	0.0326898	-1.44007						ENSG00000237411	0.0408149	-0.742752		ENSG00000185834	0.00591027	-1.53971
																												ENSG00000234782	0.0465944	-1.43983						ENSG00000063241	0.0466415	-0.741704		ENSG00000242527	0.0070831	-1.53734
																												ENSG00000197142	0.0491467	-1.4383						ENSG00000083845	0.0284555	-0.741691		ENSG00000235808	0.0117823	-1.53681
																												ENSG00000170989	0.0365369	-1.43319						ENSG00000146677	0.0304945	-0.741654		ENSG00000259132	0.0165387	-1.53241
																												ENSG00000242527	0.00532515	-1.43205						ENSG00000225663	0.0297116	-0.740503		ENSG00000232871	0.0358821	-1.53154
																												ENSG00000235354	0.00324948	-1.43149						ENSG00000065978	0.0487129	-0.738021		ENSG00000236248	0.0269889	-1.53112
																												ENSG00000115268	0.00459652	-1.43075						ENSG00000231500	0.0385253	-0.734926		ENSG00000140264	0.00652156	-1.53111
																												ENSG00000127540	0.017397	-1.42769						ENSG00000105619	0.049969	-0.733739		ENSG00000255135	0.0183166	-1.53055
																												ENSG00000179796	0.0236339	-1.42599						ENSG00000233558	0.0333873	-0.732538		ENSG00000175602	0.00499352	-1.53047
																												ENSG00000244270	0.0127481	-1.4252						ENSG00000205155	0.0421697	-0.731152		ENSG00000218175	0.00409504	-1.53043
																												ENSG00000233287	0.0036164	-1.42409						ENSG00000111678	0.040201	-0.725246		ENSG00000213261	0.0367553	-1.53035
																												ENSG00000149257	0.0382716	-1.42407						ENSG00000221932	0.041845	-0.72342		ENSG00000103254	0.0086292	-1.52969
																												ENSG00000187513	0.0287305	-1.42211						ENSG00000161281	0.0476058	-0.722943		ENSG00000228399	0.0128111	-1.52884
																												ENSG00000197958	0.00646345	-1.42117						ENSG00000109107	0.0379236	-0.718544		ENSG00000159176	0.00602717	-1.52877
																												ENSG00000229399	0.00399662	-1.42042						ENSG00000103363	0.0428703	-0.708733		ENSG00000161281	0.0394525	-1.52812
																												ENSG00000230580	0.00649192	-1.4199						ENSG00000175602	0.0461943	-0.707374		ENSG00000187994	0.0443989	-1.52439
																												ENSG00000110700	0.00494312	-1.41823						ENSG00000123349	0.0485088	-0.70489		ENSG00000240742	0.00942273	-1.52413
																												ENSG00000220472	0.0477139	-1.4173						ENSG00000122378	0.0480676	-0.69447		ENSG00000105607	0.0115992	-1.52322
																												ENSG00000242299	0.00343689	-1.41653						ENSG00000160408	0.0488789	-0.672045		ENSG00000125753	0.0301995	-1.52235
																												ENSG00000228360	0.0309831	-1.41486										ENSG00000155368	0.0130184	-1.52035
																												ENSG00000171885	0.0046429	-1.41417										ENSG00000221792	0.00422545	-1.51797
																												ENSG00000213741	0.0111966	-1.41331										ENSG00000234327	0.0167091	-1.51755
																												ENSG00000235423	0.00492539	-1.41256										ENSG00000133315	0.0457609	-1.51681
																												ENSG00000123131	0.0497381	-1.40636										ENSG00000143774	0.0046348	-1.51589
																												ENSG00000224469	0.0439386	-1.40414										ENSG00000204388	0.00996141	-1.51536
																												ENSG00000213361	0.00769871	-1.40392										ENSG00000117592	0.00616615	-1.515
																												ENSG00000100209	0.0215719	-1.40247										ENSG00000225917	0.00672632	-1.51227
																												ENSG00000104870	0.0186661	-1.40237										ENSG00000204653	0.00783719	-1.51094
																												ENSG00000234745	0.046124	-1.40141										ENSG00000242358	0.00562945	-1.51081
																												ENSG00000160801	0.0364317	-1.39926										ENSG00000104325	0.0123178	-1.51079
																												ENSG00000165886	0.0276769	-1.3992										ENSG00000134020	0.0387021	-1.51041
																												ENSG00000228474	0.00434647	-1.39899										ENSG00000189129	0.028405	-1.50956
																												ENSG00000130332	0.00433348	-1.39784										ENSG00000130332	0.00754184	-1.50868
																												ENSG00000248235	0.0244187	-1.39659										ENSG00000180879	0.0137699	-1.50809
																												ENSG00000122694	0.0207777	-1.39633										ENSG00000174851	0.0116243	-1.50765
																												ENSG00000259716	0.0410998	-1.3957										ENSG00000111678	0.0222031	-1.50659
																												ENSG00000228318	0.027814	-1.39427										ENSG00000205220	0.00948844	-1.50556
																												ENSG00000250321	0.00658926	-1.39377										ENSG00000257809	0.0122841	-1.50488
																												ENSG00000106330	0.0159953	-1.3937										ENSG00000099203	0.0142478	-1.50281
																												ENSG00000187984	0.0425952	-1.39343										ENSG00000125611	0.0327121	-1.50197
																												ENSG00000240972	0.0163121	-1.39011										ENSG00000187556	0.0153592	-1.50053
																												ENSG00000134548	0.025831	-1.38863										ENSG00000172809	0.00918927	-1.50011
																												ENSG00000146425	0.0233234	-1.38733										ENSG00000250571	0.0465954	-1.49983
																												ENSG00000171223	0.00876746	-1.38645										ENSG00000130312	0.0164673	-1.49889
																												ENSG00000218537	0.016466	-1.38618										ENSG00000236913	0.0250901	-1.49808
																												ENSG00000164434	0.00760574	-1.38529										ENSG00000144908	0.0386557	-1.49716
																												ENSG00000233585	0.0199044	-1.38307										ENSG00000254741	0.0480935	-1.49636
																												ENSG00000236801	0.0206211	-1.38158										ENSG00000197180	0.0182179	-1.49577
																												ENSG00000095906	0.00576898	-1.37978										ENSG00000110011	0.0224642	-1.49486
																												ENSG00000171222	0.0101517	-1.3796										ENSG00000213315	0.00501832	-1.49476
																												ENSG00000254413	0.016008	-1.37907										ENSG00000230175	0.0122951	-1.49294
																												ENSG00000224864	0.00508039	-1.37819										ENSG00000063241	0.00774482	-1.4916
																												ENSG00000143553	0.0268031	-1.37741										ENSG00000149090	0.020294	-1.49159
																												ENSG00000206503	0.00606359	-1.37678										ENSG00000161016	0.00590827	-1.49097
																												ENSG00000204653	0.00696349	-1.37432										ENSG00000204196	0.00732778	-1.49049
																												ENSG00000230777	0.0253134	-1.37353										ENSG00000149257	0.0490127	-1.4851
																												ENSG00000175482	0.013684	-1.37317										ENSG00000230839	0.0380749	-1.47997
																												ENSG00000124370	0.0420233	-1.37307										ENSG00000230580	0.0107557	-1.4791
																												ENSG00000119632	0.0145522	-1.37244										ENSG00000187984	0.046151	-1.47784
																												ENSG00000256514	0.0056052	-1.37157										ENSG00000176978	0.0142626	-1.47753
																												ENSG00000157191	0.04359	-1.37143										ENSG00000167996	0.00941222	-1.47747
																												ENSG00000187838	0.014769	-1.36967										ENSG00000164587	0.00577522	-1.4755
																												ENSG00000213988	0.00827151	-1.36832										ENSG00000229399	0.00706936	-1.47341
																												ENSG00000215099	0.0233847	-1.36814										ENSG00000124570	0.0192868	-1.47265
																												ENSG00000158710	0.0103101	-1.36778										ENSG00000155367	0.0179828	-1.47194
																												ENSG00000256073	0.0188335	-1.36765										ENSG00000244313	0.0335567	-1.47147
																												ENSG00000179271	0.0141091	-1.36509										ENSG00000142937	0.0067036	-1.47078
																												ENSG00000102265	0.0217346	-1.36424										ENSG00000243056	0.0287676	-1.46879
																												ENSG00000227097	0.00726166	-1.36024										ENSG00000179131	0.0227618	-1.46824
																												ENSG00000243056	0.0235321	-1.35894										ENSG00000207707	0.0375607	-1.46736
																												ENSG00000101608	0.0100894	-1.35858										ENSG00000105854	0.0111029	-1.46533
																												ENSG00000166012	0.0213277	-1.35844										ENSG00000233668	0.00869741	-1.46411
																												ENSG00000203667	0.0202526	-1.35633										ENSG00000118508	0.0384188	-1.45982
																												ENSG00000006015	0.00816875	-1.3563										ENSG00000219507	0.011218	-1.45923
																												ENSG00000177410	0.00623998	-1.35619										ENSG00000023697	0.0211886	-1.45857
																												ENSG00000212664	0.0238888	-1.35598										ENSG00000230212	0.0168594	-1.45819
																												ENSG00000198755	0.0099387	-1.35555										ENSG00000157150	0.0285432	-1.45705
																												ENSG00000232871	0.0439212	-1.35552										ENSG00000170430	0.0362446	-1.45182
																												ENSG00000102007	0.0458826	-1.35268										ENSG00000254445	0.0414002	-1.44985
																												ENSG00000005243	0.0309052	-1.35195										ENSG00000242670	0.0406724	-1.44945
																												ENSG00000241932	0.0212136	-1.35161										ENSG00000179965	0.0183688	-1.44904
																												ENSG00000225131	0.0151032	-1.35097										ENSG00000176054	0.0250198	-1.4479
																												ENSG00000197747	0.0132486	-1.34987										ENSG00000213269	0.0285874	-1.44769
																												ENSG00000213315	0.00488765	-1.34939										ENSG00000170276	0.029232	-1.44582
																												ENSG00000155957	0.01838	-1.34811										ENSG00000198258	0.00611616	-1.44546
																												ENSG00000166441	0.0170798	-1.34807										ENSG00000225663	0.00687134	-1.44523
																												ENSG00000243445	0.00604122	-1.34418										ENSG00000102760	0.00949084	-1.44454
																												ENSG00000248751	0.0264292	-1.34338										ENSG00000002330	0.00811987	-1.44222
																												ENSG00000226950	0.00819319	-1.34176										ENSG00000109846	0.0172974	-1.44199
																												ENSG00000229257	0.0439418	-1.34076										ENSG00000229833	0.0106275	-1.44143
																												ENSG00000142937	0.00580578	-1.33982										ENSG00000145824	0.00998187	-1.44007
																												ENSG00000156587	0.00756029	-1.33959										ENSG00000206503	0.010356	-1.43727
																												ENSG00000149806	0.0145447	-1.33847										ENSG00000213058	0.0176592	-1.43656
																												ENSG00000185615	0.0232665	-1.33787										ENSG00000175482	0.0220474	-1.43572
																												ENSG00000240742	0.0117453	-1.33627										ENSG00000239697	0.0125742	-1.43434
																												ENSG00000117519	0.00931184	-1.33452										ENSG00000236762	0.0232582	-1.434
																												ENSG00000109046	0.025222	-1.33302										ENSG00000104957	0.0282485	-1.43304
																												ENSG00000124570	0.020689	-1.32466										ENSG00000128185	0.0104633	-1.43264
																												ENSG00000258644	0.0266313	-1.32396										ENSG00000244270	0.0377023	-1.43246
																												ENSG00000184897	0.00687366	-1.32357										ENSG00000226950	0.00968856	-1.43113
																												ENSG00000231500	0.0433762	-1.3228										ENSG00000207304	0.0482713	-1.429
																												ENSG00000100319	0.0304091	-1.32112										ENSG00000228089	0.0153048	-1.42799
																												ENSG00000238000	0.0243203	-1.3209										ENSG00000242083	0.0288773	-1.42784
																												ENSG00000169439	0.0205369	-1.32078										ENSG00000185432	0.0295406	-1.42666
																												ENSG00000228144	0.00882752	-1.31988										ENSG00000111817	0.0198379	-1.42539
																												ENSG00000239809	0.00588137	-1.31875										ENSG00000186395	0.0190943	-1.42453
																												ENSG00000143774	0.0240892	-1.31407										ENSG00000114738	0.046894	-1.42413
																												ENSG00000206417	0.027436	-1.31382										ENSG00000226396	0.00815995	-1.424
																												ENSG00000164751	0.0434166	-1.31209										ENSG00000243829	0.0095044	-1.4236
																												ENSG00000131771	0.00869505	-1.30991										ENSG00000220472	0.0150639	-1.4221
																												ENSG00000235013	0.0333373	-1.30719										ENSG00000146540	0.0133113	-1.42126
																												ENSG00000111775	0.0247866	-1.3049										ENSG00000144713	0.00847301	-1.41937
																												ENSG00000146677	0.0194383	-1.3031										ENSG00000239779	0.0135442	-1.41862
																												ENSG00000063177	0.00927207	-1.29723										ENSG00000164405	0.0339797	-1.41816
																												ENSG00000218175	0.00621466	-1.29602										ENSG00000092036	0.0399224	-1.41562
																												ENSG00000219507	0.0112155	-1.29333										ENSG00000223886	0.0130727	-1.41435
																												ENSG00000125775	0.0300978	-1.29183										ENSG00000143977	0.0381484	-1.41372
																												ENSG00000092010	0.0100714	-1.2909										ENSG00000198755	0.00780139	-1.41297
																												ENSG00000218426	0.00770564	-1.28946										ENSG00000122585	0.0113507	-1.41231
																												ENSG00000063241	0.00941377	-1.28596										ENSG00000170425	0.0364031	-1.41195
																												ENSG00000254741	0.0256072	-1.28482										ENSG00000110700	0.011097	-1.4116
																												ENSG00000143819	0.0162154	-1.28467										ENSG00000137288	0.0082243	-1.41146
																												ENSG00000243829	0.00888735	-1.28382										ENSG00000244043	0.0162981	-1.4096
																												ENSG00000144713	0.00787094	-1.28227										ENSG00000124074	0.0479619	-1.40675
																												ENSG00000181350	0.0477661	-1.28047										ENSG00000253570	0.0411167	-1.40639
																												ENSG00000235695	0.0301051	-1.27933										ENSG00000233585	0.0274991	-1.40606
																												ENSG00000155367	0.0236085	-1.27835										ENSG00000248751	0.0297028	-1.40567
																												ENSG00000177954	0.0179641	-1.27639										ENSG00000248015	0.034492	-1.40543
																												ENSG00000213307	0.0173073	-1.27591										ENSG00000158710	0.0149069	-1.40491
																												ENSG00000177600	0.0085763	-1.27301										ENSG00000241352	0.012551	-1.40392
																												ENSG00000215467	0.0111024	-1.27265										ENSG00000215621	0.0106491	-1.40333
																												ENSG00000140264	0.0114809	-1.27224										ENSG00000228474	0.011237	-1.40247
																												ENSG00000237441	0.0445801	-1.27049										ENSG00000135926	0.0158121	-1.40187
																												ENSG00000100410	0.0372745	-1.27037										ENSG00000226243	0.012229	-1.40164
																												ENSG00000167996	0.0113696	-1.27031										ENSG00000198931	0.0132345	-1.40117
																												ENSG00000219249	0.0397552	-1.26964										ENSG00000225067	0.0309211	-1.40056
																												ENSG00000213025	0.0315636	-1.26897										ENSG00000147403	0.0113137	-1.40007
																												ENSG00000204392	0.0297706	-1.26784										ENSG00000175938	0.047214	-1.39997
																												ENSG00000233668	0.0141795	-1.26762										ENSG00000237441	0.0396482	-1.39988
																												ENSG00000168209	0.0177214	-1.26457										ENSG00000174917	0.00919165	-1.39823
																												ENSG00000104979	0.0126438	-1.26437										ENSG00000142409	0.0403526	-1.3975
																												ENSG00000137720	0.047228	-1.26394										ENSG00000257303	0.0145253	-1.39598
																												ENSG00000230482	0.0394023	-1.26187										ENSG00000164967	0.0386804	-1.39547
																												ENSG00000242616	0.04542	-1.25904										ENSG00000228205	0.00827211	-1.39453
																												ENSG00000133983	0.014044	-1.25848										ENSG00000146677	0.00803001	-1.39442
																												ENSG00000228399	0.0371863	-1.25475										ENSG00000130005	0.019118	-1.39417
																												ENSG00000173272	0.0338217	-1.25352										ENSG00000240376	0.00947037	-1.39312
																												ENSG00000255949	0.0414181	-1.2534										ENSG00000168569	0.0207716	-1.39246
																												ENSG00000177700	0.0133408	-1.25328										ENSG00000134716	0.0447841	-1.39168
																												ENSG00000150551	0.0214247	-1.25292										ENSG00000256073	0.0231196	-1.3913
																												ENSG00000167526	0.00949211	-1.25198										ENSG00000232112	0.0142356	-1.39086
																												ENSG00000206990	0.0149497	-1.2518										ENSG00000167468	0.00989095	-1.38806
																												ENSG00000137818	0.0118766	-1.25158										ENSG00000167797	0.029702	-1.38772
																												ENSG00000118418	0.0209896	-1.25039										ENSG00000256514	0.0136547	-1.38726
																												ENSG00000075142	0.0131937	-1.24868										ENSG00000185475	0.0183401	-1.38633
																												ENSG00000221792	0.00916257	-1.24666										ENSG00000229820	0.0417388	-1.38628
																												ENSG00000237701	0.0146941	-1.24438										ENSG00000224795	0.0435863	-1.38422
																												ENSG00000127774	0.0188506	-1.24266										ENSG00000115307	0.0124167	-1.38324
																												ENSG00000149932	0.0107149	-1.24248										ENSG00000243256	0.0402446	-1.38244
																												ENSG00000213058	0.0379426	-1.24059										ENSG00000111775	0.0211586	-1.37794
																												ENSG00000167862	0.0373553	-1.2396										ENSG00000140939	0.0338578	-1.37631
																												ENSG00000225917	0.0127979	-1.23858										ENSG00000055950	0.0167618	-1.37512
																												ENSG00000172809	0.0149357	-1.23814										ENSG00000234745	0.0423367	-1.3739
																												ENSG00000161016	0.00955892	-1.23712										ENSG00000197958	0.0171994	-1.37283
																												ENSG00000242358	0.0102079	-1.23676										ENSG00000143553	0.020279	-1.372
																												ENSG00000011465	0.0255814	-1.2358										ENSG00000053371	0.0211102	-1.37096
																												ENSG00000002330	0.0193483	-1.23569										ENSG00000226268	0.0291549	-1.3708
																												ENSG00000244535	0.0230345	-1.23552										ENSG00000100142	0.0297212	-1.37022
																												ENSG00000226976	0.0351516	-1.23357										ENSG00000220105	0.0419784	-1.36959
																												ENSG00000118181	0.0155979	-1.23252										ENSG00000127774	0.0206997	-1.36666
																												ENSG00000161677	0.0220482	-1.23158										ENSG00000168894	0.0114006	-1.3666
																												ENSG00000162244	0.0128685	-1.23105										ENSG00000213741	0.012913	-1.36582
																												ENSG00000182899	0.0172211	-1.2309										ENSG00000250441	0.0192707	-1.36564
																												ENSG00000166797	0.0448505	-1.23012										ENSG00000103202	0.0443943	-1.36318
																												ENSG00000164967	0.0169639	-1.22933										ENSG00000166816	0.0286294	-1.36052
																												ENSG00000146540	0.0172659	-1.22897										ENSG00000228929	0.0101825	-1.35981
																												ENSG00000226268	0.0182847	-1.22822										ENSG00000183628	0.0318304	-1.35722
																												ENSG00000207496	0.0471721	-1.22714										ENSG00000177700	0.0174029	-1.35581
																												ENSG00000141295	0.0423679	-1.22589										ENSG00000231584	0.0401999	-1.35421
																												ENSG00000255909	0.0288501	-1.22406										ENSG00000233913	0.0120736	-1.35392
																												ENSG00000142534	0.0107431	-1.22373										ENSG00000108622	0.0286164	-1.35227
																												ENSG00000225067	0.041079	-1.22334										ENSG00000169733	0.0347637	-1.35112
																												ENSG00000099256	0.0248925	-1.22302										ENSG00000234171	0.0291901	-1.35065
																												ENSG00000101335	0.0431206	-1.21935										ENSG00000188486	0.0283686	-1.35052
																												ENSG00000008988	0.0189077	-1.21906										ENSG00000112306	0.0142028	-1.3504
																												ENSG00000164587	0.0431128	-1.219										ENSG00000177410	0.0125494	-1.34947
																												ENSG00000105355	0.0316578	-1.21805										ENSG00000137133	0.0276331	-1.34874
																												ENSG00000115128	0.0184981	-1.21752										ENSG00000166441	0.0283943	-1.34849
																												ENSG00000226396	0.0102121	-1.21651										ENSG00000219928	0.0131942	-1.34781
																												ENSG00000125457	0.0341127	-1.21332										ENSG00000103269	0.0266884	-1.34684
																												ENSG00000204287	0.0238059	-1.21221										ENSG00000136490	0.0431021	-1.34614
																												ENSG00000172590	0.0299851	-1.21022										ENSG00000231500	0.0275883	-1.34402
																												ENSG00000148175	0.0253061	-1.21019										ENSG00000099785	0.0142749	-1.34304
																												ENSG00000183840	0.0406517	-1.20927										ENSG00000227173	0.0141486	-1.34104
																												ENSG00000228887	0.0238234	-1.20896										ENSG00000133112	0.0414462	-1.33931
																												ENSG00000168101	0.017684	-1.20816										ENSG00000233762	0.0184105	-1.33878
																												ENSG00000103269	0.0280025	-1.20717										ENSG00000142541	0.0166249	-1.33344
																												ENSG00000134884	0.0334399	-1.20681										ENSG00000105258	0.0207327	-1.33131
																												ENSG00000214194	0.0384003	-1.20449										ENSG00000250321	0.0466184	-1.33033
																												ENSG00000205220	0.017768	-1.20448										ENSG00000235554	0.0485353	-1.32761
																												ENSG00000203993	0.0480498	-1.20432										ENSG00000229863	0.0279351	-1.32666
																												ENSG00000105185	0.0313904	-1.20362										ENSG00000167526	0.0146201	-1.32515
																												ENSG00000188846	0.0184427	-1.20312										ENSG00000250067	0.0339996	-1.32492
																												ENSG00000187514	0.0251703	-1.20284										ENSG00000130731	0.0138161	-1.32393
																												ENSG00000116670	0.0461103	-1.2027										ENSG00000168101	0.0159787	-1.31972
																												ENSG00000120055	0.0485422	-1.19625										ENSG00000169696	0.0364428	-1.31893
																												ENSG00000106153	0.0341734	-1.19588										ENSG00000102901	0.0237858	-1.3185
																												ENSG00000225436	0.0466101	-1.19315										ENSG00000154856	0.0335994	-1.31818
																												ENSG00000180573	0.0382861	-1.19233										ENSG00000204356	0.0237238	-1.31787
																												ENSG00000174917	0.0271092	-1.19211										ENSG00000256116	0.0304483	-1.31689
																												ENSG00000250317	0.0252304	-1.19181										ENSG00000161179	0.0247639	-1.31633
																												ENSG00000257809	0.0284252	-1.19118										ENSG00000170906	0.0238394	-1.31611
																												ENSG00000234171	0.0390555	-1.19116										ENSG00000123131	0.0490479	-1.31594
																												ENSG00000167775	0.0253522	-1.19034										ENSG00000171858	0.0146511	-1.31474
																												ENSG00000250479	0.0214407	-1.18886										ENSG00000133027	0.040757	-1.31328
																												ENSG00000223803	0.0151324	-1.18875										ENSG00000008988	0.0230813	-1.31271
																												ENSG00000213331	0.0291758	-1.18612										ENSG00000167774	0.0164619	-1.31268
																												ENSG00000255135	0.0476583	-1.18511										ENSG00000236801	0.0367997	-1.31249
																												ENSG00000234741	0.0401497	-1.18071										ENSG00000218426	0.0136077	-1.31238
																												ENSG00000166816	0.034179	-1.18025										ENSG00000165092	0.0226264	-1.31202
																												ENSG00000226360	0.0218016	-1.17953										ENSG00000109046	0.0425183	-1.31069
																												ENSG00000205542	0.0120811	-1.17751										ENSG00000241511	0.0129212	-1.30981
																												ENSG00000112306	0.0160715	-1.17651										ENSG00000099624	0.0244882	-1.30792
																												ENSG00000234664	0.0199527	-1.17532										ENSG00000100097	0.0171272	-1.30613
																												ENSG00000241511	0.0271636	-1.17308										ENSG00000123144	0.0161986	-1.30507
																												ENSG00000130748	0.0141886	-1.17189										ENSG00000167775	0.0278251	-1.30503
																												ENSG00000198736	0.0289284	-1.17101										ENSG00000185043	0.0175434	-1.30477
																												ENSG00000183628	0.0388373	-1.17015										ENSG00000172590	0.0317515	-1.30462
																												ENSG00000225663	0.0213055	-1.17015										ENSG00000065518	0.0256752	-1.30416
																												ENSG00000168461	0.041582	-1.16914										ENSG00000167995	0.0228366	-1.30357
																												ENSG00000245773	0.0495032	-1.16786										ENSG00000215375	0.0398432	-1.30239
																												ENSG00000235297	0.0138161	-1.16729										ENSG00000164898	0.0321125	-1.30087
																												ENSG00000113811	0.0239598	-1.16456										ENSG00000215099	0.037959	-1.30081
																												ENSG00000184162	0.0419024	-1.1645										ENSG00000183077	0.0419553	-1.30018
																												ENSG00000167468	0.0134654	-1.16419										ENSG00000174915	0.0470103	-1.29988
																												ENSG00000135744	0.0238508	-1.16356										ENSG00000093010	0.0416487	-1.29842
																												ENSG00000183255	0.0292778	-1.16232										ENSG00000170989	0.0317164	-1.29713
																												ENSG00000246493	0.0224402	-1.16215										ENSG00000258674	0.0400537	-1.2971
																												ENSG00000187186	0.0362276	-1.1618										ENSG00000130313	0.0317301	-1.29684
																												ENSG00000099203	0.0409934	-1.16136										ENSG00000165507	0.0465864	-1.29636
																												ENSG00000128185	0.0212979	-1.15924										ENSG00000156381	0.0435749	-1.29533
																												ENSG00000175602	0.0138719	-1.15701										ENSG00000105755	0.0229024	-1.29508
																												ENSG00000183011	0.0175198	-1.15471										ENSG00000229814	0.0206365	-1.29166
																												ENSG00000115307	0.035818	-1.1546										ENSG00000175756	0.0194396	-1.29123
																												ENSG00000111666	0.0410165	-1.15377										ENSG00000186010	0.0139204	-1.29041
																												ENSG00000159884	0.0350717	-1.1535										ENSG00000249124	0.0159371	-1.29002
																												ENSG00000182628	0.0439215	-1.15043										ENSG00000182165	0.0352888	-1.28993
																												ENSG00000183605	0.0474275	-1.14879										ENSG00000068903	0.0275726	-1.28828
																												ENSG00000060762	0.0165907	-1.14863										ENSG00000258311	0.0286752	-1.28725
																												ENSG00000186010	0.0356622	-1.14781										ENSG00000243680	0.0216599	-1.28514
																												ENSG00000055950	0.0270855	-1.14778										ENSG00000187186	0.0364149	-1.28429
																												ENSG00000111328	0.0231715	-1.14656										ENSG00000225616	0.0343972	-1.2838
																												ENSG00000104957	0.044162	-1.14549										ENSG00000149357	0.0176617	-1.28339
																												ENSG00000224924	0.0471456	-1.14331										ENSG00000181029	0.0177957	-1.28293
																												ENSG00000013441	0.0463167	-1.142										ENSG00000178896	0.0241945	-1.28239
																												ENSG00000131188	0.0473284	-1.14167										ENSG00000240975	0.0257724	-1.27941
																												ENSG00000084207	0.0250841	-1.14148										ENSG00000235297	0.0159344	-1.27834
																												ENSG00000239779	0.0272249	-1.13929										ENSG00000228118	0.0190165	-1.27606
																												ENSG00000167272	0.0499318	-1.13907										ENSG00000183255	0.0285728	-1.26921
																												ENSG00000219928	0.017782	-1.139										ENSG00000115274	0.02592	-1.2688
																												ENSG00000215621	0.0190484	-1.13701										ENSG00000172889	0.0275158	-1.26753
																												ENSG00000146729	0.0318152	-1.13547										ENSG00000135446	0.0298354	-1.26637
																												ENSG00000099785	0.0198667	-1.13538										ENSG00000180573	0.0479783	-1.26453
																												ENSG00000053371	0.0355394	-1.13421										ENSG00000183172	0.029887	-1.26432
																												ENSG00000254003	0.0471071	-1.13381										ENSG00000237411	0.0344947	-1.26428
																												ENSG00000170584	0.0339145	-1.13347										ENSG00000141552	0.0191267	-1.26333
																												ENSG00000167995	0.0254084	-1.13197										ENSG00000166595	0.0180214	-1.26137
																												ENSG00000213002	0.0283898	-1.13012										ENSG00000172005	0.0293475	-1.25928
																												ENSG00000183513	0.0333684	-1.12876										ENSG00000090013	0.0262394	-1.25529
																												ENSG00000145592	0.0368686	-1.12364										ENSG00000214253	0.0216655	-1.2543
																												ENSG00000229833	0.0266836	-1.12216										ENSG00000149273	0.0220337	-1.25416
																												ENSG00000233177	0.0427005	-1.12173										ENSG00000163159	0.0456141	-1.25262
																												ENSG00000100632	0.0210235	-1.12059										ENSG00000188873	0.0197768	-1.25204
																												ENSG00000142541	0.0256892	-1.11725										ENSG00000117519	0.022706	-1.25189
																												ENSG00000248919	0.03151	-1.11451										ENSG00000110717	0.0298321	-1.25126
																												ENSG00000147687	0.0432265	-1.11413										ENSG00000119655	0.0410137	-1.25059
																												ENSG00000152082	0.0243364	-1.11286										ENSG00000258650	0.0199377	-1.24997
																												ENSG00000135441	0.0266063	-1.11224										ENSG00000188186	0.0213597	-1.24822
																												ENSG00000198931	0.0297549	-1.11132										ENSG00000204287	0.0362699	-1.24693
																												ENSG00000241680	0.0216319	-1.11008										ENSG00000187051	0.0250063	-1.24524
																												ENSG00000187051	0.026554	-1.10984										ENSG00000241932	0.0471236	-1.243
																												ENSG00000183172	0.0414087	-1.10919										ENSG00000182899	0.0189446	-1.24179
																												ENSG00000237676	0.0237679	-1.10863										ENSG00000226360	0.0198338	-1.24163
																												ENSG00000257309	0.0219893	-1.10793										ENSG00000120885	0.0331385	-1.24139
																												ENSG00000126756	0.0259028	-1.10583										ENSG00000233287	0.0200429	-1.23996
																												ENSG00000103254	0.0326768	-1.10237										ENSG00000253676	0.0334666	-1.23963
																												ENSG00000245970	0.0270447	-1.10205										ENSG00000108298	0.0250781	-1.23931
																												ENSG00000228205	0.0200622	-1.10088										ENSG00000019582	0.0438438	-1.23821
																												ENSG00000168569	0.0446878	-1.10001										ENSG00000178531	0.0246491	-1.23746
																												ENSG00000103363	0.0224232	-1.09948										ENSG00000184162	0.0417702	-1.23667
																												ENSG00000149273	0.0245733	-1.09921										ENSG00000140988	0.0321392	-1.23321
																												ENSG00000182551	0.0478976	-1.09848										ENSG00000176108	0.0464212	-1.23296
																												ENSG00000170906	0.0314897	-1.09823										ENSG00000163156	0.0427504	-1.23135
																												ENSG00000226742	0.0459609	-1.09577										ENSG00000237472	0.0409154	-1.22822
																												ENSG00000105619	0.0269482	-1.09403										ENSG00000218227	0.0243852	-1.2264
																												ENSG00000224837	0.0351528	-1.09396										ENSG00000245773	0.0352208	-1.22424
																												ENSG00000224114	0.0235178	-1.0938										ENSG00000250479	0.03732	-1.22385
																												ENSG00000176978	0.039546	-1.09319										ENSG00000159884	0.0471834	-1.2231
																												ENSG00000108961	0.0360662	-1.09191										ENSG00000224415	0.0277128	-1.22279
																												ENSG00000182165	0.0447874	-1.09172										ENSG00000177954	0.0387444	-1.22147
																												ENSG00000204370	0.0496731	-1.09122										ENSG00000228170	0.0436743	-1.22094
																												ENSG00000164182	0.049958	-1.09108										ENSG00000232888	0.0188597	-1.21797
																												ENSG00000141552	0.023549	-1.08981										ENSG00000131495	0.0451961	-1.21433
																												ENSG00000090013	0.0322614	-1.0891										ENSG00000240475	0.0390806	-1.21362
																												ENSG00000113328	0.0482574	-1.08411										ENSG00000112667	0.0475284	-1.20802
																												ENSG00000087074	0.0445189	-1.08294										ENSG00000118181	0.0353277	-1.208
																												ENSG00000167774	0.0243651	-1.08044										ENSG00000244535	0.0244734	-1.20793
																												ENSG00000228929	0.0224591	-1.07743										ENSG00000161671	0.0389103	-1.20714
																												ENSG00000231416	0.0271946	-1.07513										ENSG00000243989	0.0444332	-1.207
																												ENSG00000147403	0.029333	-1.07312										ENSG00000227615	0.0221639	-1.20478
																												ENSG00000171858	0.0259304	-1.07235										ENSG00000203778	0.0443869	-1.2045
																												ENSG00000236618	0.0437592	-1.0713										ENSG00000183011	0.0254713	-1.20401
																												ENSG00000184508	0.0416465	-1.06757										ENSG00000198937	0.0332495	-1.20204
																												ENSG00000117691	0.025624	-1.06734										ENSG00000159228	0.0313357	-1.20177
																												ENSG00000130313	0.0418873	-1.06696										ENSG00000150551	0.0424393	-1.20131
																												ENSG00000233762	0.0331451	-1.06475										ENSG00000213614	0.0286713	-1.20045
																												ENSG00000123144	0.0257611	-1.05807										ENSG00000123159	0.0406274	-1.19977
																												ENSG00000140988	0.0366762	-1.05804										ENSG00000233639	0.0379113	-1.19943
																												ENSG00000243680	0.0288673	-1.05688										ENSG00000245970	0.0320432	-1.19774
																												ENSG00000143947	0.0413373	-1.05568										ENSG00000176101	0.040312	-1.19711
																												ENSG00000166347	0.036141	-1.05471										ENSG00000105364	0.0324491	-1.1962
																												ENSG00000169592	0.0484934	-1.05289										ENSG00000114786	0.0370061	-1.19158
																												ENSG00000105258	0.0341174	-1.05134										ENSG00000131143	0.0402983	-1.1867
																												ENSG00000115541	0.0442452	-1.05082										ENSG00000105669	0.032376	-1.18662
																												ENSG00000065978	0.0440425	-1.05075										ENSG00000100632	0.0263507	-1.18661
																												ENSG00000166228	0.0387393	-1.04565										ENSG00000183048	0.0313153	-1.18543
																												ENSG00000131495	0.0428958	-1.04353										ENSG00000182196	0.0379349	-1.18401
																												ENSG00000185641	0.0351144	-1.0421										ENSG00000248919	0.0329323	-1.18368
																												ENSG00000232388	0.033335	-1.03591										ENSG00000237676	0.0353086	-1.18363
																												ENSG00000164929	0.0297099	-1.0352										ENSG00000175550	0.0385723	-1.18192
																												ENSG00000108298	0.0347352	-1.03169										ENSG00000105700	0.0415699	-1.18022
																												ENSG00000147684	0.0280242	-1.03141										ENSG00000103363	0.0307485	-1.17717
																												ENSG00000120885	0.0485516	-1.03135										ENSG00000148303	0.0254016	-1.17544
																												ENSG00000251017	0.0467199	-1.02805										ENSG00000197956	0.0294154	-1.17494
																												ENSG00000129562	0.0314294	-1.025										ENSG00000160783	0.0404768	-1.17358
																												ENSG00000053501	0.0323621	-1.0245										ENSG00000166710	0.032274	-1.17339
																												ENSG00000253851	0.0294243	-1.01665										ENSG00000224665	0.0448125	-1.17298
																												ENSG00000228118	0.0353682	-1.01573										ENSG00000105698	0.0476234	-1.17297
																												ENSG00000100931	0.0422442	-1.01044										ENSG00000092010	0.0349321	-1.172
																												ENSG00000226243	0.0419816	-1.00464										ENSG00000171159	0.0280239	-1.17062
																												ENSG00000110717	0.0477442	-1.00176										ENSG00000188846	0.0350169	-1.1689
																												ENSG00000240376	0.035314	-0.998103										ENSG00000183605	0.0381352	-1.168
																												ENSG00000178531	0.0332786	-0.99757										ENSG00000072506	0.0417381	-1.16755
																												ENSG00000197956	0.0352566	-0.990832										ENSG00000257309	0.034911	-1.16505
																												ENSG00000188186	0.040895	-0.987583										ENSG00000186162	0.049014	-1.1643
																												ENSG00000180211	0.0386928	-0.978617										ENSG00000234565	0.0461172	-1.1633
																												ENSG00000181029	0.0403974	-0.978548										ENSG00000198242	0.0461723	-1.16296
																												ENSG00000230629	0.0355151	-0.973313										ENSG00000166228	0.0412682	-1.1586
																												ENSG00000180389	0.0395496	-0.973057										ENSG00000142530	0.0461388	-1.15855
																												ENSG00000188873	0.0437702	-0.969985										ENSG00000105404	0.0305905	-1.15824
																												ENSG00000103145	0.0466006	-0.964916										ENSG00000146066	0.032928	-1.15766
																												ENSG00000227615	0.0399788	-0.962044										ENSG00000254772	0.0388086	-1.15556
																												ENSG00000105669	0.0481451	-0.957833										ENSG00000113732	0.0410832	-1.15039
																												ENSG00000224631	0.0473033	-0.951541										ENSG00000108961	0.0387207	-1.14972
																												ENSG00000242071	0.0443791	-0.951458										ENSG00000108518	0.0428846	-1.14319
																												ENSG00000154723	0.04559	-0.945639										ENSG00000205542	0.030047	-1.1428
																												ENSG00000181061	0.0462468	-0.924438										ENSG00000198892	0.0355496	-1.1371
																												ENSG00000135940	0.0460188	-0.923438										ENSG00000100348	0.0322372	-1.13475
																																								ENSG00000120306	0.0426035	-1.13241
																																								ENSG00000215902	0.0423697	-1.13225
																																								ENSG00000235354	0.0419453	-1.13057
																																								ENSG00000149923	0.0442318	-1.12738
																																								ENSG00000113811	0.0431007	-1.12701
																																								ENSG00000242327	0.0484442	-1.11629
																																								ENSG00000126756	0.041067	-1.11467
																																								ENSG00000236281	0.0469679	-1.11447
																																								ENSG00000125743	0.0330515	-1.11319
																																								ENSG00000246493	0.0357756	-1.11184
																																								ENSG00000135940	0.0339261	-1.10939
																																								ENSG00000060762	0.0350968	-1.10168
																																								ENSG00000230629	0.036703	-1.09457
																																								ENSG00000129562	0.0412636	-1.09194
																																								ENSG00000106245	0.0413358	-1.09118
																																								ENSG00000107874	0.0360393	-1.08789
																																								ENSG00000111780	0.0418187	-1.08756
																																								ENSG00000125835	0.0461627	-1.08083
																																								ENSG00000175334	0.0447968	-1.08082
																																								ENSG00000228144	0.049299	-1.07846
																																								ENSG00000053501	0.0425629	-1.07641
																																								ENSG00000224631	0.0483358	-1.05759
																																								ENSG00000242071	0.0486171	-1.04285
																																								ENSG00000243498	0.0456547	-1.02747
																																								ENSG00000147684	0.0469036	-1.02001
																																								ENSG00000240950	0.0479336	-1.01526
[truncated: 4 more columns]
