# Supplementary material for: Sex Biased Gene Expression Profiling of Human Brains at Major Developmental Stages
Source: Sci Rep. 2016 Feb 16;6:21181. doi: 10.1038/srep21181 (PMC4754746; doi:10.1038/srep21181)
Supplement: Supplementary Dataset 6 [file srep21181-s7.xls]

## Sheet: Female_biased
Supplementary Table 6. Female biased expression genes between brain region at puberty stage.
A1C				AMY				CBC				DFC				HIP				IPC				ITC				M1C				MFC				OFC				S1C				STC				V1C
Ensembl Gene ID	log2FoldChange	pval		Ensembl Gene ID	log2FoldChange	pval		Ensembl Gene ID	log2FoldChange	pval		Ensembl Gene ID	log2FoldChange	pval		Ensembl Gene ID	log2FoldChange	pval		Ensembl Gene ID	log2FoldChange	pval		Ensembl Gene ID	log2FoldChange	pval		Ensembl Gene ID	log2FoldChange	pval		Ensembl Gene ID	log2FoldChange	pval		Ensembl Gene ID	log2FoldChange	pval		Ensembl Gene ID	log2FoldChange	pval		Ensembl Gene ID	log2FoldChange	pval		Ensembl Gene ID	log2FoldChange
ENSG00000148798	1.0516	0.0445868		ENSG00000243888	0.836377	0.0427638		ENSG00000258959	0.731274	0.0494184		ENSG00000105290	0.620696	0.0378813		ENSG00000225110	1.51964	0.0496936		ENSG00000104722	1.06724	0.0494549		ENSG00000105696	1.03403	0.0425036		ENSG00000133030	0.997473	0.0494375		ENSG00000168490	0.807121	0.0398406		ENSG00000090861	0.715991	0.0484737		ENSG00000236472	1.11131	0.0490453		ENSG00000258959	1.14761	0.0262419		ENSG00000171368	1.01926
ENSG00000186462	1.05373	0.0462155		ENSG00000242045	0.85086	0.0463428		ENSG00000156011	0.76305	0.0446542		ENSG00000162729	0.623106	0.04409		ENSG00000236062	1.63078	0.0288237		ENSG00000204851	1.09394	0.0411157		ENSG00000244324	1.03658	0.0441801		ENSG00000065000	1.00833	0.0468957		ENSG00000121083	0.822077	0.0429206		ENSG00000239174	0.719616	0.0474008		ENSG00000160007	1.11958	0.047946		ENSG00000228620	1.15009	0.0331438		ENSG00000173786	1.03659
ENSG00000131711	1.05374	0.0358288		ENSG00000255114	0.871216	0.037656		ENSG00000250568	0.778639	0.0497935		ENSG00000203865	0.627672	0.0455799		ENSG00000048545	1.75277	0.0302538		ENSG00000197562	1.09747	0.0495025		ENSG00000197858	1.04259	0.0468249		ENSG00000152102	1.01366	0.0471566		ENSG00000105290	0.856194	0.0308591		ENSG00000256500	0.735584	0.0419159		ENSG00000054523	1.13228	0.0488504		ENSG00000220267	1.35615	0.0159041		ENSG00000150867	1.07381
ENSG00000131437	1.07345	0.0453287		ENSG00000221162	0.927065	0.0309781		ENSG00000213702	0.786017	0.0376793		ENSG00000078902	0.637952	0.0475638		ENSG00000250983	1.83079	0.0464281		ENSG00000168539	1.1063	0.0468096		ENSG00000168490	1.04988	0.0464672		ENSG00000121083	1.01675	0.0440591		ENSG00000092445	0.878339	0.0490002		ENSG00000142686	0.749195	0.0493826		ENSG00000101152	1.14187	0.0496091		ENSG00000213857	1.40848	0.0145819		ENSG00000116133	1.09961
ENSG00000233706	1.07387	0.0367931		ENSG00000255301	0.935257	0.0267907		ENSG00000259190	0.788503	0.044305		ENSG00000196961	0.638989	0.0409606		ENSG00000256393	1.91864	0.00641173		ENSG00000171246	1.11846	0.0454376		ENSG00000239174	1.05998	0.0349408		ENSG00000054523	1.04313	0.0467626		ENSG00000198053	0.883571	0.0490324		ENSG00000186462	0.749594	0.0492916		ENSG00000204851	1.14483	0.040648		ENSG00000225874	1.55837	0.0224567		ENSG00000152910	1.10225
ENSG00000145632	1.07617	0.0497863		ENSG00000257077	0.95737	0.0457799		ENSG00000231359	0.825915	0.0366615		ENSG00000159164	0.649817	0.0467827		ENSG00000134184	1.9443	0.047629		ENSG00000198910	1.1219	0.0486238		ENSG00000102879	1.06232	0.0482145		ENSG00000105426	1.04659	0.043268		ENSG00000177614	0.885785	0.0364952		ENSG00000104490	0.755885	0.0497202		ENSG00000088367	1.1645	0.0453534		ENSG00000224067	1.56685	0.0169192		ENSG00000100242	1.11709
ENSG00000134107	1.08488	0.0316207		ENSG00000257034	0.97867	0.0355503		ENSG00000182700	0.829259	0.0341678		ENSG00000197043	0.654412	0.0472612		ENSG00000169900	2.20502	0.0150693		ENSG00000228620	1.12449	0.0410446		ENSG00000105376	1.06372	0.048723		ENSG00000172379	1.0508	0.0436898		ENSG00000137267	0.903071	0.022354		ENSG00000101079	0.755915	0.0435314		ENSG00000186868	1.17255	0.0452571		ENSG00000239014	1.72261	0.0013378		ENSG00000230149	1.14402
ENSG00000189367	1.0938	0.0461007		ENSG00000160285	0.983991	0.0372386		ENSG00000253403	0.829347	0.0317132		ENSG00000008056	0.665253	0.0256431		ENSG00000213326	2.23581	0.00767231		ENSG00000105711	1.12668	0.0397152		ENSG00000127824	1.09264	0.0332466		ENSG00000134243	1.05791	0.0407701		ENSG00000110107	0.908369	0.0455622		ENSG00000169032	0.758388	0.0458763		ENSG00000152102	1.17787	0.0396407		ENSG00000221366	1.80616	0.0238026		ENSG00000169562	1.14979
ENSG00000145860	1.09398	0.0464505		ENSG00000227682	0.996976	0.0170463		ENSG00000174738	0.84748	0.040826		ENSG00000131711	0.667544	0.0467342		ENSG00000219074	2.53678	0.0322929		ENSG00000139190	1.13412	0.0474442		ENSG00000162729	1.10547	0.0400447		ENSG00000034053	1.06005	0.0474985		ENSG00000188021	0.914299	0.0354966		ENSG00000162817	0.762301	0.0424352		ENSG00000174231	1.1907	0.0380919		ENSG00000239203	1.92739	0.0423773		ENSG00000187902	1.15386
ENSG00000128245	1.09539	0.0351414		ENSG00000213862	0.998436	0.0421519		ENSG00000055917	0.850992	0.0336945		ENSG00000187730	0.668029	0.0340325		ENSG00000222894	2.77434	0.0345281		ENSG00000256929	1.14097	0.0348901		ENSG00000242849	1.11967	0.0336636		ENSG00000141720	1.06008	0.0468921		ENSG00000149575	0.918076	0.042714		ENSG00000013016	0.762748	0.0464157		ENSG00000162706	1.19552	0.0471464		ENSG00000207720	1.95865	0.026567		ENSG00000163531	1.16799
ENSG00000147416	1.09916	0.0442016		ENSG00000138111	1.0022	0.0389962		ENSG00000232295	0.881823	0.027513		ENSG00000171603	0.672681	0.0272704		ENSG00000202477	2.95987	0.0194896		ENSG00000246581	1.14223	0.047685		ENSG00000092445	1.12029	0.0328106		ENSG00000196961	1.06888	0.0480545		ENSG00000152291	0.919713	0.0468922		ENSG00000044574	0.763586	0.0388245		ENSG00000153815	1.20973	0.0449477		ENSG00000233427	2.01221	0.0162605		ENSG00000221162	1.18416
ENSG00000232682	1.10387	0.042307		ENSG00000025772	1.01329	0.0170998		ENSG00000259678	0.886827	0.0376763		ENSG00000197694	0.675258	0.0378519		ENSG00000200653	5.64576	0.0315499		ENSG00000040608	1.14352	0.0425256		ENSG00000106236	1.12224	0.0481156		ENSG00000089057	1.07063	0.0435594		ENSG00000100095	0.924842	0.0429829		ENSG00000156515	0.76455	0.0383972		ENSG00000152969	1.21205	0.049106		ENSG00000254035	2.60425	0.0192794		ENSG00000136237	1.19144
ENSG00000004660	1.10419	0.0381061		ENSG00000068078	1.01571	0.0382465		ENSG00000249489	0.980049	0.0451181		ENSG00000136854	0.678506	0.0236084		ENSG00000229807	Inf	2.4704e-05		ENSG00000174996	1.14732	0.0379321		ENSG00000188460	1.14666	0.036705		ENSG00000256500	1.07306	0.0468499		ENSG00000130226	0.92509	0.0499322		ENSG00000122733	0.764869	0.04358		ENSG00000116254	1.2139	0.0364004		ENSG00000211553	2.91297	0.028687		ENSG00000216042	1.20445
ENSG00000257026	1.11811	0.0483984		ENSG00000063660	1.01802	0.0237468		ENSG00000223134	0.99341	0.0200158		ENSG00000128245	0.682296	0.0351547		ENSG00000201036	Inf	0.00612111		ENSG00000256498	1.15531	0.042432		ENSG00000157368	1.14679	0.0377445		ENSG00000228466	1.07359	0.0478457		ENSG00000124422	0.926611	0.0312554		ENSG00000176903	0.765064	0.0346006		ENSG00000130723	1.21595	0.0328247		ENSG00000227329	3.499	0.00301864		ENSG00000180834	1.2141
ENSG00000135426	1.12068	0.0396309		ENSG00000256498	1.02206	0.0257693		ENSG00000101846	0.994351	0.0415429		ENSG00000186868	0.685372	0.0408022		ENSG00000250535	Inf	0.0122735		ENSG00000114554	1.15924	0.048331		ENSG00000123360	1.15365	0.0401105		ENSG00000181222	1.07939	0.0414359		ENSG00000166963	0.928706	0.0280659		ENSG00000139970	0.772644	0.0347433		ENSG00000121083	1.22083	0.0300937		ENSG00000238526	3.76683	0.0241583		ENSG00000112877	1.2264
ENSG00000163536	1.12287	0.0332913		ENSG00000141750	1.0502	0.0370262		ENSG00000258930	0.994752	0.0263946		ENSG00000186642	0.699922	0.0464554		ENSG00000226744	Inf	0.020842		ENSG00000151176	1.15931	0.0481293		ENSG00000124772	1.15653	0.0326968		ENSG00000171368	1.09165	0.0350051		ENSG00000082397	0.930863	0.0293751		ENSG00000089737	0.776079	0.0410999		ENSG00000166448	1.22267	0.0486218		ENSG00000251896	5.12141	0.0230602		ENSG00000240825	1.22775
ENSG00000196950	1.12855	0.0412835		ENSG00000216042	1.06392	0.0187444		ENSG00000238757	1.0253	0.0068247		ENSG00000007237	0.700103	0.0367881		ENSG00000199217	Inf	0.0257961		ENSG00000223496	1.16049	0.0454726		ENSG00000254023	1.17807	0.0265235		ENSG00000236472	1.09416	0.0363595		ENSG00000149294	0.939283	0.0347593		ENSG00000174938	0.776967	0.0356921		ENSG00000152092	1.22306	0.0467126		ENSG00000221757	5.23142	0.0154571		ENSG00000188580	1.23171
ENSG00000162989	1.13688	0.0452429		ENSG00000229591	1.07693	0.0259618		ENSG00000259250	1.04936	0.0413456		ENSG00000221890	0.703897	0.0273261		ENSG00000207437	Inf	0.0409776		ENSG00000126243	1.16899	0.0495034		ENSG00000255114	1.17899	0.0225698		ENSG00000180155	1.09502	0.0337693		ENSG00000115306	0.943236	0.035434		ENSG00000149657	0.78187	0.0498148		ENSG00000166197	1.22837	0.0460692		ENSG00000229807	Inf	9.78023e-07		ENSG00000141540	1.2622
ENSG00000117016	1.1375	0.029633		ENSG00000205923	1.07908	0.0483514		ENSG00000228449	1.05088	0.0380463		ENSG00000076864	0.707211	0.0379373		ENSG00000201937	Inf	0.0368424		ENSG00000236901	1.18204	0.0467923		ENSG00000178773	1.20659	0.0458131		ENSG00000243888	1.09515	0.0319732		ENSG00000066248	0.945481	0.043424		ENSG00000186868	0.78336	0.0321754		ENSG00000142192	1.22984	0.0399551		ENSG00000221598	Inf	0.000162112		ENSG00000259729	1.26405
ENSG00000134318	1.13979	0.0374563		ENSG00000099999	1.08669	0.0314115		ENSG00000232682	1.06979	0.0436413		ENSG00000110107	0.708912	0.0485414		ENSG00000251913	Inf	0.0467365		ENSG00000129009	1.22875	0.0461198		ENSG00000040608	1.20874	0.0410359		ENSG00000226137	1.10463	0.0422877		ENSG00000104490	0.949125	0.0405679		ENSG00000166448	0.788888	0.0314135		ENSG00000067191	1.2365	0.0447789		ENSG00000233908	Inf	0.000623905		ENSG00000100596	1.26721
ENSG00000114948	1.14129	0.0368984		ENSG00000167615	1.09545	0.0418131		ENSG00000225915	1.07262	0.015883		ENSG00000089199	0.7099	0.0410376		ENSG00000252306	Inf	0.0483538		ENSG00000255091	1.25347	0.0349084		ENSG00000255720	1.22873	0.0492443		ENSG00000188636	1.11069	0.0454312		ENSG00000145632	0.949165	0.0443674		ENSG00000078328	0.790006	0.0497805		ENSG00000156453	1.23984	0.0484411		ENSG00000206715	Inf	0.030878		ENSG00000256929	1.26749
ENSG00000228620	1.14383	0.0358853		ENSG00000232734	1.09619	0.0462649		ENSG00000254198	1.0927	0.0266526		ENSG00000162706	0.712735	0.0450536						ENSG00000170616	1.26552	0.0272018		ENSG00000140323	1.24044	0.0400316		ENSG00000167972	1.11077	0.031431		ENSG00000197043	0.952988	0.0243229		ENSG00000135956	0.790743	0.0459516		ENSG00000008056	1.24112	0.0392426		ENSG00000207790	Inf	0.0116546		ENSG00000187764	1.27011
ENSG00000162817	1.1492	0.028398		ENSG00000258749	1.10716	0.0142482		ENSG00000093072	1.12243	0.0172439		ENSG00000198853	0.719816	0.0387455						ENSG00000020129	1.2666	0.0193365		ENSG00000105223	1.24242	0.0360264		ENSG00000159363	1.11235	0.0390426		ENSG00000100321	0.959348	0.0277263		ENSG00000185274	0.791392	0.0368453		ENSG00000106976	1.24395	0.040322		ENSG00000202566	Inf	0.00577528		ENSG00000011083	1.27053
ENSG00000117020	1.15179	0.0359424		ENSG00000257653	1.11229	0.0234907		ENSG00000230633	1.14609	0.00990853		ENSG00000176454	0.721104	0.030676						ENSG00000168546	1.28839	0.0400101		ENSG00000004660	1.24369	0.0274217		ENSG00000126214	1.11359	0.0350819		ENSG00000162706	0.961483	0.0456262		ENSG00000204843	0.792899	0.0311239		ENSG00000132142	1.24446	0.045287		ENSG00000239070	Inf	0.0248417		ENSG00000165388	1.27248
ENSG00000074590	1.15288	0.0280145		ENSG00000134184	1.11518	0.026074		ENSG00000147050	1.16659	0.0293239		ENSG00000106976	0.721554	0.0421115						ENSG00000184674	1.28931	0.032393		ENSG00000181511	1.24816	0.0484377		ENSG00000152092	1.12286	0.0455861		ENSG00000163637	0.962259	0.0464398		ENSG00000006125	0.793074	0.0321514		ENSG00000259741	1.24607	0.0410755		ENSG00000250535	Inf	0.00840013		ENSG00000150656	1.29788
ENSG00000104490	1.16245	0.0306878		ENSG00000157833	1.11587	0.0322405		ENSG00000005889	1.16702	0.0241729		ENSG00000105245	0.726095	0.0454072						ENSG00000207740	1.30549	0.0468365		ENSG00000256929	1.24845	0.0129233		ENSG00000136237	1.12589	0.0338883		ENSG00000166908	0.96363	0.0370932		ENSG00000256293	0.793564	0.0456784		ENSG00000152127	1.2485	0.0403948		ENSG00000207547	Inf	0.0168102		ENSG00000118298	1.30046
ENSG00000110675	1.16702	0.0412776		ENSG00000258959	1.11628	0.00887725		ENSG00000225191	1.20143	0.0494236		ENSG00000198300	0.730718	0.0351342						ENSG00000141750	1.31547	0.0237105		ENSG00000229591	1.25171	0.0279648		ENSG00000188021	1.12788	0.048182		ENSG00000181789	0.974063	0.0421172		ENSG00000182013	0.793679	0.0352808		ENSG00000151690	1.25227	0.0455658		ENSG00000199325	Inf	0.0203162		ENSG00000176720	1.3014
ENSG00000162852	1.16755	0.0461566		ENSG00000211574	1.12283	0.0148356		ENSG00000253346	1.20667	0.0270821		ENSG00000105613	0.735847	0.0402361						ENSG00000156959	1.31562	0.0405656		ENSG00000222730	1.27618	0.049594		ENSG00000174028	1.12954	0.0499464		ENSG00000186260	0.975496	0.046714		ENSG00000065609	0.802363	0.0357844		ENSG00000118160	1.25652	0.0395576		ENSG00000199906	Inf	0.0259876		ENSG00000244324	1.30961
ENSG00000117152	1.17456	0.0359827		ENSG00000148671	1.1241	0.00861932		ENSG00000244073	1.20844	0.0230634		ENSG00000088538	0.736515	0.0348263						ENSG00000258995	1.31648	0.0327907		ENSG00000213763	1.28821	0.0144151		ENSG00000131016	1.13162	0.0433288		ENSG00000115839	0.986582	0.0417347		ENSG00000084731	0.809023	0.0332046		ENSG00000246581	1.25698	0.0470869		ENSG00000215943	Inf	0.0311752		ENSG00000123560	1.32739
ENSG00000236360	1.17482	0.0371461		ENSG00000235663	1.13643	0.0400824		ENSG00000237752	1.21332	0.0303013		ENSG00000204843	0.738157	0.0225834						ENSG00000189203	1.32447	0.0296108		ENSG00000170382	1.2919	0.0365624		ENSG00000086758	1.13367	0.0385105		ENSG00000136448	0.991783	0.0365283		ENSG00000145675	0.810554	0.0426698		ENSG00000187555	1.26195	0.0353577		ENSG00000243334	Inf	0.0315774		ENSG00000213857	1.33286
ENSG00000240979	1.17821	0.0231403		ENSG00000241547	1.17386	0.00554312		ENSG00000213857	1.21433	0.0196625		ENSG00000105696	0.738995	0.0253013						ENSG00000251196	1.33223	0.0381314		ENSG00000033100	1.29781	0.0338387		ENSG00000196821	1.13802	0.0404533		ENSG00000164061	0.993495	0.0321619		ENSG00000197694	0.811483	0.0252999		ENSG00000138443	1.26422	0.0485088		ENSG00000199023	Inf	0.0322721		ENSG00000176463	1.34249
ENSG00000069712	1.18185	0.0329196		ENSG00000017483	1.1786	0.0445194		ENSG00000049247	1.27075	0.035434		ENSG00000168490	0.74088	0.0151626						ENSG00000169035	1.33226	0.0483627		ENSG00000216802	1.30449	0.0143489		ENSG00000114757	1.13992	0.0475605		ENSG00000120899	0.995467	0.0419678		ENSG00000230149	0.816016	0.0291847		ENSG00000128594	1.27575	0.0370874		ENSG00000222405	Inf	0.0390032		ENSG00000228620	1.34468
ENSG00000158301	1.18928	0.0336733		ENSG00000247585	1.17914	0.0428567		ENSG00000168124	1.29898	0.0401772		ENSG00000070413	0.742629	0.0462441						ENSG00000257002	1.3433	0.0244864		ENSG00000237782	1.30807	0.0357711		ENSG00000135472	1.14005	0.0358381		ENSG00000114757	0.995869	0.0349277		ENSG00000100095	0.817377	0.0418667		ENSG00000159164	1.27719	0.0347252		ENSG00000207780	Inf	0.0399962		ENSG00000011426	1.35275
ENSG00000245856	1.19911	0.029904		ENSG00000227407	1.19089	0.0120784		ENSG00000248774	1.30035	0.00467539		ENSG00000124772	0.743476	0.0313796						ENSG00000254461	1.34338	0.0275329		ENSG00000220267	1.36401	0.0215838		ENSG00000152127	1.14031	0.0381173		ENSG00000256929	0.996174	0.0224271		ENSG00000197283	0.817438	0.0394677		ENSG00000244567	1.27814	0.0489348		ENSG00000256280	Inf	0.0399962		ENSG00000166086	1.35428
ENSG00000232842	1.19996	0.0432736		ENSG00000254023	1.19196	0.0432483		ENSG00000210825	1.38753	0.044075		ENSG00000138834	0.747758	0.0213058						ENSG00000134780	1.35286	0.0169998		ENSG00000169035	1.36696	0.0206762		ENSG00000197063	1.1408	0.0452191		ENSG00000213763	1.00208	0.042761		ENSG00000244324	0.819834	0.0236169		ENSG00000004660	1.27858	0.041389		ENSG00000252958	Inf	0.0482383		ENSG00000258959	1.36253
ENSG00000225782	1.20131	0.0423018		ENSG00000256586	1.19243	0.0314266		ENSG00000257941	1.40372	0.0487186		ENSG00000142686	0.750726	0.0337052						ENSG00000255301	1.35948	0.0395981		ENSG00000255091	1.40164	0.0416057		ENSG00000102226	1.14089	0.0390827		ENSG00000099365	1.00791	0.0352076		ENSG00000133030	0.820772	0.0388885		ENSG00000082397	1.28248	0.0286918		ENSG00000243432	Inf	0.0498004		ENSG00000066322	1.374
ENSG00000067715	1.20556	0.0410318		ENSG00000185386	1.23091	0.0273791		ENSG00000197714	1.42231	0.0140004		ENSG00000256929	0.750845	0.016762						ENSG00000008710	1.37163	0.0406543		ENSG00000187688	1.41844	0.0273029		ENSG00000159784	1.14322	0.0343695		ENSG00000111110	1.00894	0.0437846		ENSG00000155097	0.822757	0.03429		ENSG00000257386	1.29113	0.0490926		ENSG00000201207	Inf	0.049968		ENSG00000079435	1.376
ENSG00000113327	1.20785	0.0442406		ENSG00000254814	1.23106	0.0271568		ENSG00000229182	1.42725	0.0264747		ENSG00000176884	0.7513	0.0390596						ENSG00000184258	1.37177	0.0139513		ENSG00000228620	1.41925	0.0370209		ENSG00000061337	1.14522	0.0423507		ENSG00000175216	1.01146	0.0365738		ENSG00000067191	0.824738	0.0315733		ENSG00000114757	1.30474	0.0480102						ENSG00000198597	1.37743
ENSG00000184613	1.21981	0.0372243		ENSG00000214548	1.23785	0.0084955		ENSG00000207720	1.45036	0.000463749		ENSG00000122733	0.753605	0.0384384						ENSG00000206028	1.37939	0.0336671		ENSG00000248626	1.43076	0.0240178		ENSG00000139200	1.14562	0.0426797		ENSG00000105426	1.01327	0.0308519		ENSG00000159784	0.825289	0.0338838		ENSG00000101290	1.30638	0.0364833						ENSG00000116883	1.38181
ENSG00000251920	1.22431	0.0228353		ENSG00000246581	1.23986	0.00704378		ENSG00000225507	1.47749	0.0160069		ENSG00000092445	0.755457	0.0342441						ENSG00000254198	1.42942	0.0331975		ENSG00000246581	1.43525	0.0115833		ENSG00000242265	1.14751	0.0442767		ENSG00000108797	1.01724	0.0275548		ENSG00000164091	0.826299	0.0325975		ENSG00000063015	1.30664	0.0393757						ENSG00000162444	1.39003
ENSG00000153291	1.22855	0.0311134		ENSG00000258504	1.26851	0.0138456		ENSG00000246170	1.5294	0.0425936		ENSG00000108947	0.755515	0.0387787						ENSG00000124134	1.43723	0.0153178		ENSG00000180720	1.45963	0.020707		ENSG00000105649	1.14791	0.0488193		ENSG00000174469	1.01731	0.0348043		ENSG00000184226	0.826502	0.0344984		ENSG00000181754	1.30668	0.0385742						ENSG00000065361	1.39032
ENSG00000139697	1.23113	0.0365367		ENSG00000167747	1.27278	0.0456845		ENSG00000230155	1.54501	0.0447308		ENSG00000082458	0.756802	0.0488515						ENSG00000216042	1.44892	0.0177896		ENSG00000255301	1.46469	0.023223		ENSG00000186642	1.14811	0.0441051		ENSG00000157087	1.02433	0.0423779		ENSG00000067715	0.835022	0.0400658		ENSG00000099365	1.30891	0.0289311						ENSG00000164124	1.39548
ENSG00000244567	1.24758	0.020188		ENSG00000231686	1.27327	0.0199766		ENSG00000207964	1.64219	0.0219833		ENSG00000134107	0.762108	0.036927						ENSG00000233427	1.44894	0.0432437		ENSG00000134184	1.46958	0.0191565		ENSG00000110931	1.14819	0.046017		ENSG00000167654	1.02461	0.0350472		ENSG00000134107	0.835118	0.0355791		ENSG00000007237	1.30951	0.0234883						ENSG00000180929	1.40161
ENSG00000051382	1.26813	0.0257524		ENSG00000233383	1.28883	0.00955597		ENSG00000251920	1.65278	0.01173		ENSG00000160753	0.768953	0.0485374						ENSG00000253806	1.46481	0.0322219		ENSG00000060656	1.47062	0.0330149		ENSG00000130226	1.15038	0.0432297		ENSG00000135956	1.02706	0.0389149		ENSG00000243232	0.836364	0.045798		ENSG00000132694	1.30978	0.0375039						ENSG00000231686	1.40327
ENSG00000213856	1.27759	0.0416383		ENSG00000008710	1.29418	0.0323133		ENSG00000224946	1.65742	0.0165783		ENSG00000006210	0.770053	0.0204044						ENSG00000259368	1.4768	0.0181715		ENSG00000111344	1.48587	0.00818245		ENSG00000142686	1.15203	0.0466831		ENSG00000100401	1.02723	0.0249189		ENSG00000168481	0.836455	0.0264382		ENSG00000204442	1.31015	0.0459945						ENSG00000141458	1.405
ENSG00000165061	1.27978	0.0368419		ENSG00000185519	1.30843	0.0457655		ENSG00000227188	1.67337	0.0136709		ENSG00000107281	0.771499	0.037181						ENSG00000225874	1.59642	0.0306665		ENSG00000236528	1.50463	0.0464641		ENSG00000090861	1.15242	0.0281829		ENSG00000259510	1.02839	0.0359448		ENSG00000168135	0.83686	0.0466727		ENSG00000073464	1.31307	0.0410758						ENSG00000107331	1.41891
ENSG00000232767	1.28216	0.015008		ENSG00000234353	1.33263	0.0345404		ENSG00000232754	1.79057	0.00506079		ENSG00000072071	0.778551	0.0306028						ENSG00000225264	1.61027	0.0390614		ENSG00000241547	1.51308	0.00362821		ENSG00000100401	1.15356	0.0306641		ENSG00000197102	1.02956	0.00922723		ENSG00000179456	0.841058	0.0271947		ENSG00000050748	1.31318	0.0491408						ENSG00000008710	1.42229
ENSG00000217060	1.28526	0.0497336		ENSG00000229324	1.33369	0.00799781		ENSG00000248979	1.8247	0.0448597		ENSG00000168481	0.779716	0.0205543						ENSG00000100285	1.62872	0.00353114		ENSG00000168539	1.51977	0.00379294		ENSG00000167778	1.15465	0.0408601		ENSG00000108947	1.02987	0.0275997		ENSG00000131370	0.842007	0.0379623		ENSG00000054356	1.31862	0.0405226						ENSG00000238757	1.42478
ENSG00000101846	1.29167	0.0265269		ENSG00000054179	1.35062	0.0357393		ENSG00000255158	2.04643	0.021772		ENSG00000124140	0.784447	0.0132105						ENSG00000235333	1.64331	0.0306767		ENSG00000160396	1.55043	0.0368406		ENSG00000163531	1.16005	0.0395351		ENSG00000023171	1.02996	0.0360388		ENSG00000082397	0.843573	0.0271549		ENSG00000173898	1.31937	0.0230505						ENSG00000117266	1.42896
ENSG00000226852	1.29646	0.041317		ENSG00000221625	1.35527	0.00942092		ENSG00000252690	2.14129	0.0390985		ENSG00000167889	0.785693	0.0404755						ENSG00000240553	1.65109	0.0148199		ENSG00000239017	1.57515	0.00918094		ENSG00000141576	1.16105	0.0340728		ENSG00000257026	1.03259	0.0269381		ENSG00000104833	0.843818	0.017553		ENSG00000104490	1.32081	0.048399						ENSG00000006071	1.43008
ENSG00000238244	1.30163	0.0296399		ENSG00000182685	1.38877	0.028506		ENSG00000206630	2.15887	0.0305561		ENSG00000161682	0.79137	0.0278964						ENSG00000242529	1.69436	0.0410041		ENSG00000244265	1.58119	0.0388094		ENSG00000101337	1.16276	0.0457016		ENSG00000126583	1.03376	0.0295571		ENSG00000135503	0.846221	0.0444691		ENSG00000170606	1.32123	0.0342922						ENSG00000166348	1.43361
ENSG00000198932	1.30223	0.0116149		ENSG00000236062	1.39092	0.00811666		ENSG00000199452	2.27706	0.0160281		ENSG00000100276	0.795664	0.0362155						ENSG00000187664	1.72014	0.00181357		ENSG00000225450	1.61633	0.0290054		ENSG00000139998	1.16535	0.0440269		ENSG00000152969	1.0367	0.0440908		ENSG00000198478	0.850138	0.0494722		ENSG00000165757	1.32397	0.0446876						ENSG00000232682	1.44262
ENSG00000174738	1.30228	0.0203377		ENSG00000204434	1.39865	0.0326967		ENSG00000200556	2.32669	0.00856924		ENSG00000175931	0.797386	0.026598						ENSG00000207464	1.75646	0.0197416		ENSG00000234789	1.61733	0.0315251		ENSG00000090020	1.16559	0.047973		ENSG00000100604	1.03718	0.0201197		ENSG00000008056	0.85053	0.0173405		ENSG00000166963	1.32563	0.0225001						ENSG00000135905	1.45329
ENSG00000258959	1.30579	0.00826215		ENSG00000252139	1.40457	0.0471673		ENSG00000221051	2.33492	0.0227707		ENSG00000171914	0.798872	0.0337057						ENSG00000224067	1.90379	0.0288994		ENSG00000235481	1.62424	0.00799997		ENSG00000166908	1.1694	0.0471012		ENSG00000231397	1.04046	0.0411791		ENSG00000250638	0.852642	0.0266843		ENSG00000112972	1.33385	0.0343012						ENSG00000170775	1.46302
ENSG00000259115	1.30904	0.0411334		ENSG00000238881	1.41741	0.0417277		ENSG00000259258	2.39706	0.0128817		ENSG00000180155	0.803361	0.0229865						ENSG00000204396	1.91483	0.0136637		ENSG00000213857	1.63256	0.00800627		ENSG00000198794	1.16963	0.0406098		ENSG00000113319	1.04425	0.0453592		ENSG00000196872	0.854011	0.0396014		ENSG00000189241	1.33579	0.0429563						ENSG00000141934	1.4672
ENSG00000096654	1.31094	0.0463441		ENSG00000240731	1.42053	0.0227247		ENSG00000202566	2.44252	0.0118554		ENSG00000128594	0.803442	0.0376818						ENSG00000230082	1.93417	0.00722704		ENSG00000254192	1.64591	0.0171775		ENSG00000189241	1.1741	0.0439222		ENSG00000243888	1.04497	0.0380896		ENSG00000166111	0.856746	0.0266799		ENSG00000134107	1.33582	0.027615						ENSG00000258995	1.47814
ENSG00000256512	1.31615	0.037312		ENSG00000134443	1.42583	0.0331429		ENSG00000189120	2.49075	0.00566691		ENSG00000196872	0.80361	0.0359469						ENSG00000143858	2.05936	0.00153498		ENSG00000225110	1.66307	0.0354387		ENSG00000174996	1.17431	0.0347453		ENSG00000171603	1.04692	0.00771788		ENSG00000066248	0.860773	0.0211416		ENSG00000186462	1.33682	0.047733						ENSG00000245856	1.48154
ENSG00000246581	1.31765	0.0216723		ENSG00000224067	1.43098	0.0219134		ENSG00000212027	2.54771	0.0191516		ENSG00000084444	0.804261	0.0335673						ENSG00000211553	2.08885	0.0397389		ENSG00000125510	1.66372	0.00555702		ENSG00000065989	1.17455	0.0479043		ENSG00000257529	1.04811	0.0222481		ENSG00000131711	0.865567	0.0188841		ENSG00000177098	1.33963	0.0377124						ENSG00000164303	1.49031
ENSG00000065559	1.31766	0.01294		ENSG00000102878	1.47534	0.0452804		ENSG00000199071	2.56922	0.038321		ENSG00000110400	0.80433	0.0232858						ENSG00000241592	2.09223	0.0491282		ENSG00000062282	1.70054	0.0423452		ENSG00000159842	1.1754	0.0234763		ENSG00000088387	1.05231	0.0495082		ENSG00000229023	0.865648	0.044853		ENSG00000179456	1.34213	0.0434468						ENSG00000105695	1.49263
ENSG00000175395	1.32892	0.0181644		ENSG00000252678	1.50894	0.0126392		ENSG00000242398	2.63868	0.00168892		ENSG00000066248	0.805004	0.0114737						ENSG00000200610	2.27081	0.0289203		ENSG00000234975	1.71853	0.0108489		ENSG00000177875	1.17799	0.0420341		ENSG00000008056	1.05398	0.00874946		ENSG00000123360	0.866687	0.0431891		ENSG00000075151	1.34299	0.0325854						ENSG00000225783	1.50054
ENSG00000229562	1.33249	0.0321787		ENSG00000254341	1.61773	0.0372315		ENSG00000255670	2.64735	0.00869749		ENSG00000169258	0.807689	0.0324541						ENSG00000249908	2.423	0.0195069		ENSG00000130720	1.82122	0.0484433		ENSG00000110400	1.17837	0.0244759		ENSG00000182934	1.05563	0.0465855		ENSG00000177614	0.86726	0.0259963		ENSG00000168135	1.34576	0.0193502						ENSG00000171840	1.50413
ENSG00000217624	1.33472	0.0366024		ENSG00000228175	1.62181	0.0375374		ENSG00000201492	2.69783	0.0192008		ENSG00000170921	0.80788	0.0418775						ENSG00000254428	2.44624	0.0132519		ENSG00000099960	1.85947	0.00412199		ENSG00000231700	1.17879	0.0393226		ENSG00000164742	1.05763	0.0324509		ENSG00000115419	0.868067	0.0334443		ENSG00000120694	1.34609	0.0423312						ENSG00000140479	1.5206
ENSG00000235663	1.33715	0.0381298		ENSG00000237836	1.63008	0.0477834		ENSG00000232887	2.75525	0.030626		ENSG00000139318	0.808742	0.0313897						ENSG00000198502	2.58981	0.00277439		ENSG00000257002	1.88343	0.00118825		ENSG00000116852	1.1817	0.0422669		ENSG00000088812	1.05816	0.0250701		ENSG00000205794	0.869408	0.0489387		ENSG00000215183	1.34622	0.044994						ENSG00000204278	1.52307
ENSG00000073969	1.33729	0.0219719		ENSG00000251992	1.65656	0.0274		ENSG00000230087	2.75606	0.00570288		ENSG00000160716	0.808881	0.0341793						ENSG00000207736	2.83554	0.0191104		ENSG00000250983	1.90901	0.0106126		ENSG00000145632	1.18435	0.0483475		ENSG00000230149	1.06127	0.026147		ENSG00000181754	0.869706	0.0314825		ENSG00000145632	1.34655	0.0440694						ENSG00000166923	1.5253
ENSG00000226605	1.34167	0.0234441		ENSG00000201719	1.67839	0.0345126		ENSG00000250030	2.87793	0.015646		ENSG00000136928	0.81722	0.0185236						ENSG00000226686	2.91307	9.25373e-05		ENSG00000221767	1.9133	0.038693		ENSG00000162728	1.18742	0.0233381		ENSG00000176884	1.06292	0.00989853		ENSG00000107862	0.8705	0.0369827		ENSG00000164091	1.34864	0.0268834						ENSG00000203586	1.52763
ENSG00000254317	1.34177	0.0481166		ENSG00000258663	1.69887	0.0209973		ENSG00000258134	2.90895	0.0293959		ENSG00000130643	0.817684	0.0166806						ENSG00000207217	3.00505	0.0490837		ENSG00000256282	1.99282	0.0169364		ENSG00000142192	1.18835	0.0265474		ENSG00000214696	1.06381	0.0310619		ENSG00000171603	0.871015	0.0142478		ENSG00000102606	1.3509	0.0442518						ENSG00000236239	1.52763
ENSG00000251196	1.3421	0.0370511		ENSG00000225693	1.71296	0.00317432		ENSG00000200285	2.96847	0.0495565		ENSG00000204850	0.823202	0.0438859						ENSG00000224222	3.04672	0.0492154		ENSG00000254814	2.05801	0.00286042		ENSG00000258986	1.18864	0.0487682		ENSG00000258830	1.06391	0.0435896		ENSG00000168539	0.874602	0.0220593		ENSG00000196914	1.35255	0.0424415						ENSG00000259368	1.53653
ENSG00000111696	1.34486	0.0330259		ENSG00000241528	1.72006	0.0342544		ENSG00000221039	2.96876	0.0239551		ENSG00000138079	0.825431	0.0402816						ENSG00000259258	3.44463	0.01791		ENSG00000226377	2.1001	0.0358313		ENSG00000100604	1.18895	0.0306447		ENSG00000116133	1.06466	0.0247496		ENSG00000082701	0.875958	0.0427091		ENSG00000197102	1.35458	0.0160498						ENSG00000258761	1.53666
ENSG00000124134	1.34879	0.0378637		ENSG00000259006	1.72098	0.0442941		ENSG00000252311	3.02416	0.0198417		ENSG00000198932	0.827552	0.0430207						ENSG00000199071	4.22527	0.00516478		ENSG00000231445	2.17454	0.0125337		ENSG00000120899	1.1894	0.0354012		ENSG00000204851	1.07069	0.0159773		ENSG00000166257	0.877169	0.0234454		ENSG00000233875	1.35597	0.0244788						ENSG00000086205	1.5489
ENSG00000081803	1.35162	0.023738		ENSG00000187867	1.79348	0.0368354		ENSG00000206674	3.15445	0.0258966		ENSG00000103257	0.827772	0.0299291						ENSG00000241568	4.54157	0.0306197		ENSG00000101188	2.31644	0.0151349		ENSG00000124422	1.18943	0.0216054		ENSG00000168481	1.071	0.0210862		ENSG00000170027	0.877738	0.0411064		ENSG00000135018	1.3569	0.0433862						ENSG00000250091	1.57485
ENSG00000254198	1.36147	0.0473054		ENSG00000219074	1.84877	0.0282466		ENSG00000207464	3.25661	0.00104971		ENSG00000182870	0.828244	0.0266892						ENSG00000232218	5.45213	0.00323729		ENSG00000198502	2.42824	0.0478298		ENSG00000228818	1.19113	0.0345985		ENSG00000197694	1.07117	0.00902667		ENSG00000102606	0.878226	0.0398367		ENSG00000249474	1.35914	0.0464127						ENSG00000229780	1.57599
ENSG00000169641	1.36408	0.0165049		ENSG00000231563	1.92577	0.0241656		ENSG00000221767	3.25719	0.00275199		ENSG00000164880	0.830722	0.0351745						ENSG00000229807	Inf	2.94528e-19		ENSG00000240912	2.63918	0.0249848		ENSG00000151690	1.19124	0.0362227		ENSG00000159164	1.07499	0.0219011		ENSG00000177511	0.879218	0.0366581		ENSG00000078018	1.35933	0.0431472						ENSG00000259172	1.57915
ENSG00000245865	1.37822	0.0449283		ENSG00000140181	1.94267	0.019481		ENSG00000220614	3.32218	0.0320926		ENSG00000160963	0.831103	0.0346879						ENSG00000239823	Inf	0.000315551		ENSG00000134612	2.80598	0.0461709		ENSG00000168490	1.19796	0.0320265		ENSG00000092964	1.07594	0.0207426		ENSG00000181788	0.880078	0.0466062		ENSG00000198825	1.36243	0.0360623						ENSG00000241020	1.58022
ENSG00000084444	1.39516	0.013121		ENSG00000236869	2.1983	0.040499		ENSG00000206685	3.33528	0.00235898		ENSG00000166448	0.832282	0.0123892						ENSG00000126890	Inf	0.0470234		ENSG00000221598	3.54382	0.0213363		ENSG00000198853	1.20044	0.0267657		ENSG00000127561	1.07964	0.0208158		ENSG00000188021	0.88071	0.0220622		ENSG00000107771	1.36444	0.0473816						ENSG00000211643	1.58024
ENSG00000233138	1.40944	0.00826053		ENSG00000207966	2.32532	0.0189865		ENSG00000240004	3.41051	0.0146779		ENSG00000136295	0.832323	0.0222205						ENSG00000252817	Inf	0.00053027		ENSG00000202290	3.72911	0.0277155		ENSG00000158560	1.20252	0.0461952		ENSG00000065559	1.0804	0.0274818		ENSG00000023171	0.881246	0.0333006		ENSG00000160145	1.36529	0.0483794						ENSG00000242010	1.58037
ENSG00000198825	1.41148	0.00777201		ENSG00000242255	2.46035	0.00329145		ENSG00000226957	3.42916	0.0478219		ENSG00000121753	0.838493	0.0118129						ENSG00000221025	Inf	0.000689536		ENSG00000229807	Inf	1.24888e-05		ENSG00000075151	1.20255	0.0386499		ENSG00000255114	1.08108	0.0385932		ENSG00000166579	0.883489	0.024881		ENSG00000134644	1.36766	0.035926						ENSG00000136867	1.58867
ENSG00000115419	1.41231	0.00915671		ENSG00000242693	2.50876	0.0287621		ENSG00000200735	3.43394	0.0282775		ENSG00000149927	0.842116	0.0159628						ENSG00000200237	Inf	0.00519671		ENSG00000242961	Inf	0.00171608		ENSG00000123360	1.20313	0.0487131		ENSG00000103528	1.08199	0.034584		ENSG00000145632	0.88485	0.0266321		ENSG00000136504	1.36806	0.047198						ENSG00000157978	1.59011
ENSG00000226971	1.42105	0.0115779		ENSG00000226576	2.57822	0.0448107		ENSG00000245372	3.54758	0.0195737		ENSG00000005810	0.842545	0.0337498						ENSG00000211530	Inf	0.00534666		ENSG00000221025	Inf	0.0075194		ENSG00000092148	1.20353	0.0478016		ENSG00000008118	1.08451	0.0410412		ENSG00000231397	0.885625	0.0416351		ENSG00000128872	1.36853	0.0300866						ENSG00000228466	1.59325
ENSG00000257225	1.42662	0.0139266		ENSG00000254035	2.59642	0.00619945		ENSG00000234329	3.70184	0.0198504		ENSG00000205090	0.84255	0.0413926						ENSG00000222503	Inf	0.00668944		ENSG00000250535	Inf	0.0136076		ENSG00000137267	1.20398	0.0285003		ENSG00000157851	1.08538	0.0480165		ENSG00000147416	0.88803	0.0332104		ENSG00000171951	1.36873	0.0345099						ENSG00000091513	1.59729
ENSG00000213088	1.43185	0.0227809		ENSG00000229413	2.60081	0.0277876		ENSG00000252880	3.70778	0.0390633		ENSG00000240825	0.848107	0.0228415						ENSG00000257570	Inf	0.0068814		ENSG00000233265	Inf	0.0246166		ENSG00000175216	1.204	0.0299526		ENSG00000173898	1.08729	0.0206915		ENSG00000151090	0.888285	0.0457742		ENSG00000254013	1.36908	0.0499888						ENSG00000255692	1.60103
ENSG00000165983	1.43513	0.0182127		ENSG00000187848	2.63141	0.0454999		ENSG00000226120	3.77405	0.0122276		ENSG00000061337	0.849162	0.0429951						ENSG00000207186	Inf	0.00896186		ENSG00000222790	Inf	0.0116696		ENSG00000149657	1.20602	0.0290911		ENSG00000143126	1.09142	0.0131806		ENSG00000164600	0.889453	0.0293202		ENSG00000155097	1.36976	0.0402361						ENSG00000173258	1.61244
ENSG00000185518	1.44057	0.0141985		ENSG00000199053	2.63987	0.0426249		ENSG00000204683	3.8477	0.0161692		ENSG00000127511	0.851433	0.0246349						ENSG00000252146	Inf	0.00939854		ENSG00000211825	Inf	0.0156534		ENSG00000008853	1.20698	0.0292455		ENSG00000173786	1.09192	0.0172049		ENSG00000143093	0.890338	0.0456984		ENSG00000197283	1.37369	0.0267083						ENSG00000198753	1.62228
ENSG00000181511	1.45416	0.0372283		ENSG00000207636	2.71285	0.000382729		ENSG00000233478	3.88489	0.020144		ENSG00000233138	0.855638	0.0221107						ENSG00000243615	Inf	0.0122664		ENSG00000242617	Inf	0.0156621		ENSG00000073464	1.208	0.0360154		ENSG00000099308	1.09228	0.0153471		ENSG00000159164	0.890927	0.0139358		ENSG00000155506	1.37423	0.0222974						ENSG00000186417	1.63113
ENSG00000132872	1.45512	0.0368632		ENSG00000243854	2.90525	0.0344727		ENSG00000239087	4.00723	0.0443351		ENSG00000181409	0.858258	0.0251794						ENSG00000211519	Inf	0.0125038		ENSG00000206620	Inf	0.0192632		ENSG00000134313	1.20842	0.0371575		ENSG00000068400	1.09401	0.0371298		ENSG00000258959	0.891359	0.0148985		ENSG00000162817	1.37474	0.0313663						ENSG00000239017	1.64902
ENSG00000206028	1.46033	0.0356328		ENSG00000202363	3.07871	0.041691		ENSG00000257097	4.245	0.0250593		ENSG00000255114	0.860592	0.0301308						ENSG00000238566	Inf	0.0233941		ENSG00000237605	Inf	0.0250438		ENSG00000134107	1.20919	0.0262042		ENSG00000162817	1.09404	0.0133254		ENSG00000170579	0.893352	0.0270409		ENSG00000162989	1.3762	0.0447407						ENSG00000184144	1.64985
ENSG00000212172	1.46172	0.0360866		ENSG00000230734	3.1407	0.00875125		ENSG00000231208	4.26629	0.0243824		ENSG00000116254	0.861315	0.0277969						ENSG00000227782	Inf	0.0240967		ENSG00000199053	Inf	0.0310726		ENSG00000117020	1.21243	0.0459526		ENSG00000128245	1.09505	0.0127639		ENSG00000134644	0.895744	0.0340446		ENSG00000019505	1.37714	0.0437196						ENSG00000213260	1.65211
ENSG00000138079	1.46855	0.00897659		ENSG00000199024	3.22649	0.0326209		ENSG00000252817	4.40798	0.0431213		ENSG00000143126	0.861686	0.0161931						ENSG00000222460	Inf	0.0304365		ENSG00000200831	Inf	0.0263918		ENSG00000102606	1.21498	0.045701		ENSG00000130723	1.09575	0.0191209		ENSG00000221890	0.897096	0.0145286		ENSG00000135932	1.37882	0.0333548						ENSG00000185900	1.65361
ENSG00000139318	1.4732	0.0132018		ENSG00000223010	3.33929	0.0247667		ENSG00000241983	4.62161	0.0253263		ENSG00000099365	0.862705	0.0128745						ENSG00000212138	Inf	0.0307329		ENSG00000240713	Inf	0.0332509		ENSG00000007202	1.21538	0.0248921		ENSG00000188706	1.10331	0.0472511		ENSG00000162630	0.898924	0.0367666		ENSG00000156515	1.37913	0.0179375						ENSG00000141338	1.66011
ENSG00000236901	1.49052	0.00884782		ENSG00000201416	3.47403	0.0416069		ENSG00000250535	5.0915	0.0151901		ENSG00000166159	0.864533	0.0460977						ENSG00000201586	Inf	0.0310334		ENSG00000224739	Inf	0.0339048		ENSG00000113319	1.21606	0.0478559		ENSG00000110400	1.1036	0.0162354		ENSG00000145495	0.902172	0.0363806		ENSG00000119946	1.38125	0.0463469						ENSG00000111696	1.67064
ENSG00000239037	1.49422	0.0178606		ENSG00000235408	3.47403	0.0416069		ENSG00000229807	Inf	2.43436e-08		ENSG00000155506	0.865171	0.028431						ENSG00000199335	Inf	0.0313382		ENSG00000238822	Inf	0.0448139		ENSG00000135932	1.21772	0.0358448		ENSG00000006210	1.10582	0.00988721		ENSG00000074706	0.903337	0.0429166		ENSG00000108395	1.38256	0.0405695						ENSG00000092529	1.67588
ENSG00000054277	1.51292	0.00952467		ENSG00000163395	3.47624	0.0133511		ENSG00000206627	Inf	0.000306539		ENSG00000244324	0.865385	0.0143667						ENSG00000252873	Inf	0.0313382		ENSG00000241983	Inf	0.0448652		ENSG00000152969	1.21822	0.0328554		ENSG00000155511	1.10698	0.0192042		ENSG00000101290	0.90466	0.0261958		ENSG00000127870	1.38399	0.0485829						ENSG00000229520	1.684
ENSG00000248924	1.51432	0.0362544		ENSG00000238578	3.4914	0.011717		ENSG00000221489	Inf	0.00569014		ENSG00000122254	0.869457	0.0452782						ENSG00000199704	Inf	0.0319606						ENSG00000011021	1.2201	0.0328479		ENSG00000240979	1.10698	0.0481779		ENSG00000198934	0.906624	0.0256808		ENSG00000197217	1.38728	0.0416203						ENSG00000221323	1.68751
ENSG00000202532	1.52753	0.0102533		ENSG00000161132	3.6485	0.0264337		ENSG00000243615	Inf	0.0379636		ENSG00000110786	0.872701	0.0299991						ENSG00000211770	Inf	0.0322785						ENSG00000170214	1.22139	0.0470189		ENSG00000125149	1.10802	0.0381709		ENSG00000128245	0.906855	0.0113246		ENSG00000138018	1.38734	0.0488605						ENSG00000235481	1.68846
ENSG00000212284	1.53208	0.0499343		ENSG00000240820	3.74148	0.0249829		ENSG00000221671	Inf	0.00503953		ENSG00000143850	0.877205	0.0473993						ENSG00000206673	Inf	0.0326009						ENSG00000089169	1.22808	0.0296376		ENSG00000198300	1.10812	0.0141967		ENSG00000128594	0.90837	0.033792		ENSG00000048740	1.38815	0.0351764						ENSG00000176658	1.68965
ENSG00000122012	1.5342	0.0445621		ENSG00000255870	4.16545	0.0475607		ENSG00000252192	Inf	0.0351311		ENSG00000173898	0.880326	0.0171244						ENSG00000255156	Inf	0.0326009						ENSG00000139116	1.2287	0.0400032		ENSG00000259661	1.10846	0.0259812		ENSG00000103723	0.909751	0.0273598		ENSG00000013016	1.38864	0.0253359						ENSG00000204655	1.70908
ENSG00000225191	1.54357	0.045469		ENSG00000221539	4.44393	0.00814322		ENSG00000252269	Inf	0.00288737		ENSG00000257225	0.880976	0.0318355						ENSG00000236112	Inf	0.0374886						ENSG00000254963	1.23023	0.0300152		ENSG00000155849	1.11192	0.0268837		ENSG00000158560	0.909752	0.0196144		ENSG00000078328	1.39131	0.0389571						ENSG00000258461	1.71524
ENSG00000259678	1.55771	0.00517033		ENSG00000225366	4.48529	0.0326475		ENSG00000242883	Inf	0.00380424		ENSG00000213672	0.882619	0.0432685						ENSG00000238567	Inf	0.0374886						ENSG00000099308	1.23078	0.0180252		ENSG00000130559	1.11237	0.0423384		ENSG00000163637	0.909998	0.0372035		ENSG00000166167	1.39254	0.0351233						ENSG00000147459	1.72563
ENSG00000207720	1.57852	0.0055132		ENSG00000201823	4.54058	0.000569109		ENSG00000253333	Inf	0.00594887		ENSG00000128203	0.885117	0.0385778						ENSG00000244029	Inf	0.0429058						ENSG00000112877	1.23428	0.0448256		ENSG00000116254	1.11321	0.02582		ENSG00000157077	0.911886	0.0384215		ENSG00000184258	1.39501	0.0309663						ENSG00000160223	1.73044
ENSG00000117009	1.59332	0.0150882		ENSG00000212502	4.90888	0.00434261		ENSG00000238403	Inf	0.0234583		ENSG00000167434	0.88535	0.0429585						ENSG00000207029	Inf	0.0433312						ENSG00000149269	1.23697	0.0412823		ENSG00000082458	1.11387	0.0209499		ENSG00000110148	0.911942	0.0325082		ENSG00000128245	1.39555	0.0302863						ENSG00000013297	1.73132
ENSG00000207145	1.60147	0.0204279		ENSG00000229807	Inf	1.38745e-10		ENSG00000200058	Inf	0.0416866		ENSG00000107331	0.885997	0.0358699						ENSG00000240004	Inf	0.0437629						ENSG00000145495	1.23742	0.0369931		ENSG00000189367	1.11747	0.044394		ENSG00000125447	0.913307	0.0367663		ENSG00000166111	1.39819	0.0491502						ENSG00000089041	1.73569
ENSG00000235978	1.60537	0.0230394		ENSG00000207383	Inf	0.0316029		ENSG00000207643	Inf	0.0298963		ENSG00000011347	0.889577	0.0110228														ENSG00000180543	1.24071	0.0422648		ENSG00000166685	1.11963	0.0272716		ENSG00000158470	0.913866	0.032068		ENSG00000257529	1.40017	0.0243152						ENSG00000224101	1.74058
ENSG00000186212	1.61002	0.0313097		ENSG00000199545	Inf	0.0107922		ENSG00000238945	Inf	0.00825576		ENSG00000099308	0.891698	0.00925499														ENSG00000127824	1.24115	0.0442656		ENSG00000182013	1.12268	0.0123758		ENSG00000229758	0.913992	0.0456903		ENSG00000131437	1.4007	0.0370674						ENSG00000174607	1.75179
ENSG00000244295	1.62236	0.0332836		ENSG00000201492	Inf	0.00441916		ENSG00000201151	Inf	0.0129725		ENSG00000100321	0.892549	0.00799364														ENSG00000182013	1.24299	0.032174		ENSG00000110514	1.12388	0.0191343		ENSG00000175216	0.914657	0.0248977		ENSG00000183049	1.40082	0.0289624						ENSG00000233427	1.76564
ENSG00000237752	1.62898	0.0158073		ENSG00000200279	Inf	0.044543		ENSG00000207959	Inf	0.00687275		ENSG00000185924	0.892581	0.0232282														ENSG00000155097	1.24334	0.0376813		ENSG00000235261	1.13148	0.0392069		ENSG00000059804	0.919576	0.0413184		ENSG00000250810	1.40213	0.0289466						ENSG00000177699	1.77081
ENSG00000246283	1.63005	0.00373275		ENSG00000211688	Inf	0.0266961		ENSG00000242127	Inf	0.00695492		ENSG00000188460	0.89286	0.0298781														ENSG00000006210	1.24376	0.0296119		ENSG00000124140	1.13243	0.0229152		ENSG00000151690	0.920126	0.0244194		ENSG00000213574	1.40274	0.0478231						ENSG00000103184	1.78403
ENSG00000177699	1.66181	0.00726888		ENSG00000207741	Inf	0.0331747		ENSG00000238824	Inf	0.0119188		ENSG00000178235	0.895306	0.0266664														ENSG00000149428	1.24647	0.0273276		ENSG00000160145	1.13409	0.0393309		ENSG00000181222	0.920619	0.0204675		ENSG00000198300	1.406	0.036285						ENSG00000224620	1.78426
ENSG00000060140	1.66422	0.0270051		ENSG00000206913	Inf	0.0435792		ENSG00000252414	Inf	0.0427141		ENSG00000067191	0.896308	0.0093936														ENSG00000121753	1.24667	0.019264		ENSG00000066322	1.14117	0.0392733		ENSG00000215218	0.921232	0.0176177		ENSG00000119844	1.40635	0.0463688						ENSG00000167755	1.78596
ENSG00000244202	1.67337	0.0172559		ENSG00000238491	Inf	0.00827669		ENSG00000201944	Inf	0.0151687		ENSG00000232767	0.897688	0.0129636														ENSG00000162989	1.24741	0.0472015		ENSG00000242265	1.14182	0.0180782		ENSG00000134313	0.921341	0.032589		ENSG00000147416	1.4089	0.0336594						ENSG00000136960	1.79931
ENSG00000234527	1.69352	0.003104		ENSG00000202031	Inf	0.00285886		ENSG00000206755	Inf	0.011184		ENSG00000110514	0.898743	0.0106379														ENSG00000116539	1.24749	0.0429549		ENSG00000165868	1.14649	0.0221732		ENSG00000160584	0.922019	0.0368546		ENSG00000011677	1.41088	0.0498301						ENSG00000158859	1.80609
ENSG00000233427	1.69492	0.0224448		ENSG00000206935	Inf	0.0109586		ENSG00000241885	Inf	0.0149883		ENSG00000100401	0.89923	0.014069														ENSG00000183837	1.24885	0.0275326		ENSG00000089737	1.14968	0.0130853		ENSG00000166167	0.923129	0.0291686		ENSG00000100320	1.41168	0.0276826						ENSG00000237720	1.82478
ENSG00000237897	1.70699	0.0143035		ENSG00000200623	Inf	0.0149925		ENSG00000195401	Inf	0.0169141		ENSG00000105325	0.904243	0.0409289														ENSG00000101079	1.24968	0.0297885		ENSG00000126803	1.15058	0.0137354		ENSG00000254598	0.923284	0.0278066		ENSG00000133083	1.41637	0.0454333						ENSG00000232085	1.83722
ENSG00000091664	1.74526	0.0158118		ENSG00000200779	Inf	0.00938008		ENSG00000221044	Inf	0.0159309		ENSG00000174516	0.907838	0.0429786														ENSG00000106123	1.25266	0.0244574		ENSG00000185760	1.15207	0.0303987		ENSG00000213763	0.92418	0.0150774		ENSG00000125851	1.41723	0.0488309						ENSG00000236772	1.83919
ENSG00000233401	1.81018	0.00922734		ENSG00000207500	Inf	0.0400573		ENSG00000244022	Inf	0.0212179		ENSG00000025772	0.909384	0.0406429														ENSG00000084710	1.2548	0.0354212		ENSG00000181754	1.15327	0.0209119		ENSG00000139874	0.924211	0.0424406		ENSG00000165152	1.41735	0.0361475						ENSG00000240553	1.84779
ENSG00000227126	1.8164	0.0482259		ENSG00000238604	Inf	0.00926793		ENSG00000251812	Inf	0.020371		ENSG00000170616	0.910174	0.0471535														ENSG00000009335	1.25738	0.0495357		ENSG00000077522	1.1541	0.0454249		ENSG00000151948	0.925431	0.0297951		ENSG00000091622	1.41802	0.0290979						ENSG00000256326	1.85399
ENSG00000227329	1.81759	0.0461057		ENSG00000249848	Inf	0.0106219		ENSG00000235112	Inf	0.0208748		ENSG00000233796	0.910258	0.0244499														ENSG00000066248	1.26032	0.0318347		ENSG00000165983	1.15659	0.0118152		ENSG00000155849	0.926018	0.0235855		ENSG00000214338	1.41833	0.0394994						ENSG00000054690	1.85738
ENSG00000253151	1.84627	0.032993		ENSG00000208001	Inf	0.00347156		ENSG00000252068	Inf	0.0267366		ENSG00000135709	0.910778	0.0145672														ENSG00000103353	1.26259	0.0397942		ENSG00000166257	1.15671	0.0200164		ENSG00000100030	0.927097	0.0468436		ENSG00000151079	1.41941	0.0412791						ENSG00000254198	1.87667
ENSG00000241020	1.87204	0.00850656		ENSG00000221531	Inf	0.00351038		ENSG00000238732	Inf	0.0270605		ENSG00000073670	0.913756	0.0175769														ENSG00000103034	1.26287	0.0167407		ENSG00000196872	1.15757	0.0229588		ENSG00000179820	0.928532	0.0245989		ENSG00000158470	1.42147	0.0384112						ENSG00000214289	1.89497
ENSG00000228449	1.879	0.015936		ENSG00000224497	Inf	0.00436969		ENSG00000252731	Inf	0.0270605		ENSG00000198910	0.91417	0.00962974														ENSG00000107518	1.2639	0.0455257		ENSG00000157693	1.16351	0.0451473		ENSG00000087095	0.929181	0.0178417		ENSG00000185274	1.42162	0.0236516						ENSG00000259006	1.90422
ENSG00000240553	1.96714	0.00359346		ENSG00000226744	Inf	0.0229848		ENSG00000207136	Inf	0.0270811		ENSG00000132694	0.91452	0.0487154														ENSG00000164916	1.26415	0.0427439		ENSG00000224660	1.16441	0.0327916		ENSG00000007237	0.929507	0.0125216		ENSG00000213985	1.4229	0.0359433						ENSG00000242529	1.90875
ENSG00000225507	2.01249	0.0143818		ENSG00000223291	Inf	0.0178976		ENSG00000238459	Inf	0.02739		ENSG00000186907	0.915064	0.0110545														ENSG00000144711	1.26712	0.0199847		ENSG00000158528	1.16471	0.0497527		ENSG00000141367	0.929833	0.0183398		ENSG00000196455	1.42297	0.0446235						ENSG00000207291	1.93189
ENSG00000184258	2.02266	8.209e-05		ENSG00000252132	Inf	0.03093		ENSG00000201733	Inf	0.0274026		ENSG00000167657	0.920808	0.0166823														ENSG00000137822	1.26891	0.0485428		ENSG00000166897	1.16562	0.0445614		ENSG00000225670	0.930271	0.0242134		ENSG00000116604	1.42487	0.0214587						ENSG00000184258	1.94471
ENSG00000226628	2.02514	0.0439725		ENSG00000201937	Inf	0.0445964		ENSG00000240243	Inf	0.0274194		ENSG00000106123	0.920891	0.0131028														ENSG00000215937	1.26915	0.0134608		ENSG00000198825	1.167	0.0161334		ENSG00000112290	0.932097	0.0144131		ENSG00000175931	1.42557	0.021573						ENSG00000248924	1.9627
ENSG00000254898	2.09951	0.0364921		ENSG00000206627	Inf	0.0290262		ENSG00000238946	Inf	0.0277252		ENSG00000125447	0.929938	0.0409336														ENSG00000234130	1.26923	0.033786		ENSG00000123560	1.16771	0.0104858		ENSG00000088387	0.933286	0.0404632		ENSG00000083799	1.43109	0.0378398						ENSG00000220267	1.96575
ENSG00000199024	2.1423	0.0367268		ENSG00000243408	Inf	0.0314424		ENSG00000251730	Inf	0.027738		ENSG00000183837	0.933953	0.033123														ENSG00000246283	1.27129	0.0359171		ENSG00000233706	1.17333	0.0410544		ENSG00000100242	0.933382	0.0172787		ENSG00000255330	1.432	0.0365363						ENSG00000158865	1.96701
ENSG00000232694	2.15492	0.0126587		ENSG00000235085	Inf	0.0134518		ENSG00000252354	Inf	0.0295111		ENSG00000258959	0.934002	0.016339														ENSG00000198825	1.27143	0.0288101		ENSG00000166197	1.17342	0.0210642		ENSG00000125851	0.933566	0.0337983		ENSG00000176749	1.43326	0.030579						ENSG00000189203	1.96762
ENSG00000173258	2.23303	0.00453534		ENSG00000225049	Inf	0.0292895		ENSG00000243630	Inf	0.0295251		ENSG00000213390	0.935984	0.0156883														ENSG00000130559	1.27233	0.0337792		ENSG00000151150	1.17357	0.0454684		ENSG00000136504	0.933929	0.0452233		ENSG00000160396	1.43643	0.0488873						ENSG00000139629	1.99097
ENSG00000209418	2.30493	0.00344233		ENSG00000222378	Inf	0.0204246		ENSG00000212542	Inf	0.035558		ENSG00000174996	0.939816	0.0146881														ENSG00000134775	1.27294	0.0425139		ENSG00000168539	1.17483	0.00937587		ENSG00000111912	0.935269	0.0354378		ENSG00000196712	1.43873	0.0433745						ENSG00000172508	1.99641
ENSG00000238810	2.41373	0.00070954		ENSG00000240485	Inf	0.0107626		ENSG00000239576	Inf	0.035558		ENSG00000162728	0.943487	0.0145661														ENSG00000078053	1.27322	0.0412275		ENSG00000256500	1.17699	0.00633472		ENSG00000228466	0.935528	0.0182273		ENSG00000100095	1.43893	0.0268294						ENSG00000158715	2.01533
ENSG00000234569	2.46289	0.0252544		ENSG00000222849	Inf	0.0109875		ENSG00000252859	Inf	0.0359933		ENSG00000125505	0.945969	0.011975														ENSG00000160145	1.27523	0.0428491		ENSG00000122254	1.18254	0.0491308		ENSG00000105409	0.935773	0.00952218		ENSG00000134313	1.4406	0.0235258						ENSG00000012124	2.02086
ENSG00000130368	2.48891	0.0363604		ENSG00000200089	Inf	0.0148562		ENSG00000253536	Inf	0.0364253		ENSG00000161091	0.951088	0.0320477														ENSG00000198646	1.27571	0.0473443		ENSG00000196353	1.18277	0.0363423		ENSG00000186487	0.937294	0.0279539		ENSG00000249212	1.4417	0.0322602						ENSG00000188153	2.03398
ENSG00000228906	2.495	0.0496094		ENSG00000207197	Inf	0.0139003		ENSG00000231362	Inf	0.0368706		ENSG00000223496	0.953206	0.0359797														ENSG00000170145	1.27598	0.0399864		ENSG00000084444	1.18476	0.0144727		ENSG00000204429	0.939736	0.0419017		ENSG00000163637	1.44367	0.0378972						ENSG00000234497	2.07611
ENSG00000224384	2.52583	0.0194369		ENSG00000221048	Inf	0.0185491		ENSG00000207347	Inf	0.0373238		ENSG00000105426	0.959098	0.00817379														ENSG00000072110	1.27678	0.0423395		ENSG00000186868	1.18514	0.00624881		ENSG00000108797	0.942043	0.0249159		ENSG00000055163	1.44467	0.0221992						ENSG00000242337	2.08176
ENSG00000234497	2.52844	0.00250736		ENSG00000252549	Inf	0.0223433		ENSG00000226493	Inf	0.0377911		ENSG00000167114	0.961896	0.0100402														ENSG00000141252	1.27736	0.0378188		ENSG00000163399	1.18663	0.0352986		ENSG00000198793	0.944376	0.0482414		ENSG00000143126	1.44711	0.0136176						ENSG00000196187	2.09034
ENSG00000229369	2.56868	0.0335902		ENSG00000212588	Inf	0.0349683		ENSG00000238394	Inf	0.0479134		ENSG00000011083	0.962514	0.0179549														ENSG00000215007	1.28018	0.0299917		ENSG00000073910	1.18673	0.0460514		ENSG00000137642	0.946726	0.0271783		ENSG00000229758	1.44859	0.0447082						ENSG00000207720	2.10949
ENSG00000213131	2.60977	0.0403228		ENSG00000240066	Inf	0.0218593		ENSG00000252164	Inf	0.0479134		ENSG00000127561	0.973204	0.00565052														ENSG00000131378	1.28041	0.035192		ENSG00000160584	1.18843	0.040194		ENSG00000259678	0.946918	0.0267629		ENSG00000189367	1.45135	0.03046						ENSG00000175785	2.1309
ENSG00000252868	2.62669	0.00135254		ENSG00000207611	Inf	0.0219612		ENSG00000216109	Inf	0.048494		ENSG00000099904	0.978152	0.0369673														ENSG00000164091	1.28111	0.0200791		ENSG00000204843	1.18977	0.0053755		ENSG00000167378	0.949157	0.0353638		ENSG00000148408	1.45505	0.0441145						ENSG00000103089	2.13898
ENSG00000241770	2.73897	0.0255226		ENSG00000200303	Inf	0.0221141		ENSG00000252933	Inf	0.048494		ENSG00000123360	0.978995	0.0198433														ENSG00000158301	1.28264	0.0374019		ENSG00000151690	1.19035	0.0137844		ENSG00000149269	0.949581	0.0124536		ENSG00000164951	1.45674	0.0381876						ENSG00000232694	2.15382
ENSG00000207740	2.75079	0.000268453		ENSG00000243315	Inf	0.031699		ENSG00000207608	Inf	0.048531		ENSG00000133026	0.979158	0.0110869														ENSG00000125851	1.2836	0.0469027		ENSG00000180834	1.19056	0.0269817		ENSG00000139220	0.950322	0.0314035		ENSG00000170027	1.45778	0.0261476						ENSG00000207740	2.1586
ENSG00000259401	2.83353	0.0270977		ENSG00000202142	Inf	0.027486		ENSG00000207101	Inf	0.0490852		ENSG00000203772	0.9797	0.00761799														ENSG00000173227	1.28429	0.0494888		ENSG00000139174	1.19191	0.0281526		ENSG00000128203	0.951722	0.0353097		ENSG00000144357	1.46089	0.0426064						ENSG00000225450	2.18871
ENSG00000254755	2.93576	0.00189687		ENSG00000251737	Inf	0.027486		ENSG00000226509	Inf	0.0491078		ENSG00000256873	0.98312	0.0135079														ENSG00000145860	1.28436	0.0314339		ENSG00000166448	1.192	0.00559623		ENSG00000180543	0.953898	0.0289005		ENSG00000227612	1.46131	0.0444186						ENSG00000235878	2.19254
ENSG00000254088	3.09772	0.00843696		ENSG00000252447	Inf	0.027486		ENSG00000232880	Inf	0.049718		ENSG00000163873	0.986678	0.0460307														ENSG00000154917	1.2849	0.0256353		ENSG00000240825	1.19298	0.0142277		ENSG00000115840	0.955584	0.030861		ENSG00000186732	1.46151	0.0299655						ENSG00000259143	2.19425
ENSG00000241592	3.19752	0.045441		ENSG00000251765	Inf	0.0275879						ENSG00000171368	0.988005	0.00743556														ENSG00000136531	1.28562	0.0430215		ENSG00000198934	1.1932	0.0121842		ENSG00000162706	0.956794	0.0189319		ENSG00000229023	1.46205	0.0387797						ENSG00000227329	2.2176
ENSG00000255460	3.51557	0.026553		ENSG00000227950	Inf	0.0276143						ENSG00000038358	0.993058	0.0312425														ENSG00000122966	1.28591	0.0445885		ENSG00000132694	1.1942	0.0493437		ENSG00000118971	0.959659	0.0154865		ENSG00000232157	1.46276	0.0198536						ENSG00000172548	2.24932
ENSG00000242712	3.52424	0.00678978		ENSG00000235388	Inf	0.0278134						ENSG00000168546	0.999378	0.037544														ENSG00000075043	1.28652	0.0330044		ENSG00000131370	1.19614	0.0157232		ENSG00000136854	0.961403	0.00827756		ENSG00000133816	1.4636	0.0321494						ENSG00000254680	2.25515
ENSG00000244496	4.01096	0.0258314		ENSG00000222414	Inf	0.0281058						ENSG00000125149	1.00009	0.0255503														ENSG00000058668	1.2896	0.0261466		ENSG00000058668	1.19637	0.00911792		ENSG00000157557	0.961692	0.0146904		ENSG00000170832	1.46446	0.0276233						ENSG00000207966	2.25944
ENSG00000206794	4.39744	0.000233628		ENSG00000201899	Inf	0.0465391						ENSG00000164082	1.0024	0.0456979														ENSG00000249967	1.28986	0.0473626		ENSG00000110042	1.19785	0.0370612		ENSG00000131378	0.962367	0.0215548		ENSG00000148158	1.4648	0.0372611						ENSG00000231359	2.2687
ENSG00000229686	4.39744	0.000233628		ENSG00000238418	Inf	0.0465391						ENSG00000187122	1.00408	0.00747435														ENSG00000125675	1.2906	0.030023		ENSG00000103723	1.19995	0.0157294		ENSG00000228620	0.964442	0.0135831		ENSG00000055917	1.46884	0.0251469						ENSG00000139292	2.2738
ENSG00000248979	4.42842	0.0234624		ENSG00000238649	Inf	0.0346096						ENSG00000058335	1.01027	0.00890619														ENSG00000124772	1.29084	0.0328174		ENSG00000179292	1.2056	0.0142211		ENSG00000011347	0.965402	0.0401205		ENSG00000059804	1.47016	0.0369808						ENSG00000259714	2.31754
ENSG00000251913	4.5171	0.0151057		ENSG00000249540	Inf	0.047222						ENSG00000255091	1.02408	0.0470857														ENSG00000006740	1.29125	0.032097		ENSG00000063015	1.20935	0.0170069		ENSG00000116731	0.966207	0.0275165		ENSG00000197694	1.47253	0.0101169						ENSG00000248233	2.33152
ENSG00000200242	4.70024	0.00768989		ENSG00000231530	Inf	0.035644						ENSG00000167378	1.02993	0.0330807														ENSG00000130723	1.29573	0.0146475		ENSG00000176868	1.21016	0.00489078		ENSG00000159082	0.966724	0.0203329		ENSG00000065609	1.47258	0.0281645						ENSG00000225874	2.34187
ENSG00000229807	Inf	3.96168e-07		ENSG00000206739	Inf	0.0438398						ENSG00000075340	1.04088	0.0107081														ENSG00000204843	1.29585	0.0139925		ENSG00000259051	1.21069	0.00821322		ENSG00000225568	0.969409	0.0440541		ENSG00000237794	1.47636	0.0322602						ENSG00000206028	2.362
ENSG00000243315	Inf	0.000362918		ENSG00000222790	Inf	0.043834						ENSG00000251246	1.04174	0.0252425														ENSG00000187902	1.29618	0.0235751		ENSG00000114948	1.21295	0.0145837		ENSG00000116133	0.970425	0.0085963		ENSG00000117020	1.47699	0.026777						ENSG00000206794	2.37463
ENSG00000255575	Inf	0.0343394		ENSG00000221039	Inf	0.044246						ENSG00000197562	1.04475	0.00786768														ENSG00000132142	1.29628	0.0262414		ENSG00000004660	1.21345	0.00889367		ENSG00000139514	0.97086	0.0387479		ENSG00000228732	1.47983	0.0206411						ENSG00000229686	2.37463
ENSG00000252416	Inf	0.0147057		ENSG00000222937	Inf	0.044246						ENSG00000241572	1.04539	0.0328779														ENSG00000078328	1.2968	0.0327531		ENSG00000067715	1.21528	0.0259344		ENSG00000119682	0.972384	0.0403146		ENSG00000203685	1.47983	0.0228171						ENSG00000234603	2.4371
ENSG00000238534	Inf	0.039043		ENSG00000200719	Inf	0.0444542						ENSG00000040608	1.05039	0.00429934														ENSG00000166073	1.2985	0.0459213		ENSG00000257077	1.21612	0.0353994		ENSG00000185924	0.974108	0.0241941		ENSG00000011347	1.48021	0.0195279						ENSG00000242959	2.45562
ENSG00000200059	Inf	0.032333		ENSG00000206817	Inf	0.0444542						ENSG00000203485	1.05063	0.00774769														ENSG00000142408	1.29994	0.0133654		ENSG00000088538	1.21932	0.00861449		ENSG00000139697	0.974768	0.0427439		ENSG00000197381	1.48034	0.0297429						ENSG00000124920	2.46784
ENSG00000241516	Inf	0.0252512		ENSG00000225364	Inf	0.0446153						ENSG00000204851	1.05102	0.00327126														ENSG00000177614	1.30086	0.0223592		ENSG00000109756	1.22061	0.0249622		ENSG00000156875	0.974857	0.0302449		ENSG00000130540	1.48049	0.0181634						ENSG00000255670	2.46819
ENSG00000252733	Inf	0.0312066		ENSG00000221643	Inf	0.0446638						ENSG00000254023	1.0556	0.0143372														ENSG00000115839	1.30256	0.0297258		ENSG00000123360	1.22088	0.0266909		ENSG00000142192	0.975427	0.00701773		ENSG00000112379	1.48162	0.0308029						ENSG00000257761	2.53213
ENSG00000206728	Inf	0.0389113		ENSG00000243954	Inf	0.0446638						ENSG00000163932	1.05965	0.0114729														ENSG00000128245	1.30333	0.0231161		ENSG00000025772	1.22183	0.0297793		ENSG00000174231	0.976537	0.01063		ENSG00000023171	1.48226	0.0176159						ENSG00000199024	2.54756
ENSG00000252145	Inf	0.0185077		ENSG00000224265	Inf	0.0452026						ENSG00000140323	1.07927	0.0225744														ENSG00000158528	1.30465	0.0499787		ENSG00000011083	1.22793	0.0272318		ENSG00000114019	0.977067	0.035562		ENSG00000146938	1.48238	0.0437057						ENSG00000207636	2.56809
ENSG00000207197	Inf	0.0242029		ENSG00000242311	Inf	0.0455839						ENSG00000171246	1.07948	0.00210181														ENSG00000183166	1.30486	0.0399831		ENSG00000221890	1.23007	0.00367874		ENSG00000176749	0.977501	0.00942916		ENSG00000084710	1.48303	0.0313911						ENSG00000228793	2.61485
ENSG00000252306	Inf	0.0249922										ENSG00000136274	1.08306	0.0077112														ENSG00000133083	1.30544	0.0353889		ENSG00000157152	1.231	0.0322546		ENSG00000145362	0.977739	0.0123916		ENSG00000256238	1.48476	0.039801						ENSG00000239302	2.69815
ENSG00000252097	Inf	0.0353648										ENSG00000155886	1.09078	0.044286														ENSG00000107862	1.30679	0.0194327		ENSG00000218336	1.23106	0.0455211		ENSG00000116991	0.978027	0.0356729		ENSG00000203865	1.48619	0.0183676						ENSG00000254035	2.86605
ENSG00000235617	Inf	0.03689										ENSG00000215937	1.0928	0.000600437														ENSG00000128731	1.30739	0.0331346		ENSG00000125695	1.23894	0.0374487		ENSG00000058668	0.978797	0.0159803		ENSG00000214077	1.4865	0.0374014						ENSG00000243157	2.96936
ENSG00000250535	Inf	0.0383966										ENSG00000134780	1.0938	0.00945509														ENSG00000131089	1.3079	0.022934		ENSG00000025800	1.23953	0.0351905		ENSG00000223496	0.98289	0.0268023		ENSG00000245856	1.48855	0.0310139						ENSG00000081479	2.97462
ENSG00000221039	Inf	0.0428198										ENSG00000114554	1.09781	0.0140208														ENSG00000244567	1.30947	0.0297862		ENSG00000100242	1.24002	0.0196894		ENSG00000172575	0.983492	0.0458299		ENSG00000230870	1.4903	0.0355441						ENSG00000256804	3.1053
ENSG00000228358	Inf	0.0449881										ENSG00000164715	1.10243	0.00708036														ENSG00000174514	1.30966	0.0310112		ENSG00000090863	1.24379	0.0126695		ENSG00000174437	0.984693	0.00961081		ENSG00000183826	1.49051	0.0219285						ENSG00000249908	3.24155
ENSG00000240022	Inf	0.0452675										ENSG00000126243	1.10754	0.0185265														ENSG00000048740	1.31135	0.0277763		ENSG00000151176	1.24393	0.0257539		ENSG00000006210	0.989669	0.00826741		ENSG00000245025	1.49091	0.0234379						ENSG00000200610	3.28191
ENSG00000234626	Inf	0.0461586										ENSG00000162065	1.12012	0.026585														ENSG00000019505	1.31252	0.030683		ENSG00000126214	1.24487	0.00359304		ENSG00000138311	0.990859	0.0219406		ENSG00000101654	1.49093	0.027589						ENSG00000242398	3.51734
ENSG00000244610	Inf	0.0467408										ENSG00000213574	1.12344	0.019275														ENSG00000180616	1.31288	0.0468949		ENSG00000106976	1.24605	0.0103739		ENSG00000183715	0.991897	0.0157471		ENSG00000048707	1.492	0.0332312						ENSG00000250983	3.59582
												ENSG00000179292	1.13103	0.00211714														ENSG00000163013	1.31343	0.0199784		ENSG00000142192	1.25017	0.00206393		ENSG00000012232	0.992528	0.0280569		ENSG00000186260	1.49249	0.0304452						ENSG00000224222	3.65094
												ENSG00000237180	1.1332	0.00424632														ENSG00000155093	1.31508	0.0214989		ENSG00000136854	1.25029	0.00595021		ENSG00000148948	0.992727	0.0352703		ENSG00000107518	1.49419	0.0292414						ENSG00000184984	3.68584
												ENSG00000151176	1.13595	0.00519996														ENSG00000152413	1.31516	0.0469581		ENSG00000144339	1.25249	0.0344608		ENSG00000106976	0.993623	0.0260313		ENSG00000224680	1.49428	0.0458356						ENSG00000223010	3.71568
												ENSG00000138623	1.14006	0.00419428														ENSG00000115840	1.31749	0.0369014		ENSG00000170500	1.25462	0.0110905		ENSG00000119844	0.994198	0.037396		ENSG00000109436	1.49461	0.0372137						ENSG00000252150	4.44338
												ENSG00000004660	1.14891	0.00186435														ENSG00000177301	1.31773	0.0254697		ENSG00000237180	1.25906	0.0313367		ENSG00000151079	0.995737	0.021802		ENSG00000173064	1.50018	0.0297532						ENSG00000201403	4.69858
												ENSG00000103184	1.1547	0.0306153														ENSG00000012232	1.31798	0.0298718		ENSG00000139697	1.25952	0.0450111		ENSG00000136928	0.996095	0.00692761		ENSG00000131089	1.50084	0.0183598						ENSG00000238240	5.38794
												ENSG00000175874	1.16215	0.0047389														ENSG00000101290	1.31836	0.0199462		ENSG00000131437	1.26297	0.0124867		ENSG00000157064	0.997081	0.0128303		ENSG00000238244	1.50184	0.0427742						ENSG00000229807	Inf
												ENSG00000213493	1.18129	0.0244343														ENSG00000100207	1.31898	0.0498933		ENSG00000011426	1.26485	0.0291422		ENSG00000150995	0.997824	0.0228036		ENSG00000175216	1.50197	0.0154657						ENSG00000235681	Inf
												ENSG00000213763	1.19403	0.00115223														ENSG00000134780	1.31922	0.0182995		ENSG00000187672	1.26555	0.0303652		ENSG00000054793	0.998052	0.00829676		ENSG00000141367	1.50209	0.0203298						ENSG00000221598	Inf
												ENSG00000186212	1.20103	0.0390602														ENSG00000151320	1.32052	0.0307275		ENSG00000183837	1.27192	0.0179371		ENSG00000073464	0.998388	0.0129168		ENSG00000136535	1.5024	0.0389816						ENSG00000204982	Inf
												ENSG00000167771	1.204	0.0496422														ENSG00000050748	1.32084	0.0283836		ENSG00000175931	1.27391	0.0100382		ENSG00000213184	1.00259	0.0454626		ENSG00000058668	1.50249	0.0186751						ENSG00000252549	Inf
												ENSG00000215012	1.20699	0.0379916														ENSG00000108395	1.32289	0.0270294		ENSG00000233875	1.27541	0.00747105		ENSG00000085433	1.00503	0.0102263		ENSG00000111249	1.50288	0.0269169						ENSG00000200059	Inf
												ENSG00000245856	1.20774	0.00887511														ENSG00000167654	1.3239	0.0183863		ENSG00000122733	1.27604	0.00817697		ENSG00000135622	1.00556	0.0422672		ENSG00000139116	1.50791	0.0262283						ENSG00000207790	Inf
												ENSG00000236901	1.20877	0.0149684														ENSG00000100030	1.32545	0.0208931		ENSG00000125447	1.27985	0.0264396		ENSG00000144339	1.00932	0.0300829		ENSG00000008277	1.5112	0.0292892						ENSG00000207159	Inf
												ENSG00000259211	1.22189	0.0355597														ENSG00000110367	1.32639	0.0400757		ENSG00000075151	1.28057	0.0230819		ENSG00000075035	1.01163	0.0398083		ENSG00000138688	1.51222	0.0303094						ENSG00000201969	Inf
												ENSG00000020129	1.22606	0.00031207														ENSG00000133985	1.32639	0.0456502		ENSG00000213574	1.28412	0.027027		ENSG00000165757	1.01197	0.0371229		ENSG00000102385	1.51335	0.0386022						ENSG00000206602	Inf
												ENSG00000189203	1.2424	0.00546482														ENSG00000232220	1.3265	0.020309		ENSG00000007237	1.28511	0.00234492		ENSG00000198932	1.01246	0.0100647		ENSG00000054277	1.51474	0.0423864						ENSG00000221284	Inf
												ENSG00000178171	1.24263	0.0300244														ENSG00000165495	1.32723	0.0330862		ENSG00000182022	1.2858	0.0409776		ENSG00000229562	1.01361	0.0494378		ENSG00000154229	1.51725	0.0449205						ENSG00000200949	Inf
												ENSG00000255301	1.24528	0.00148809														ENSG00000082397	1.32827	0.0142098		ENSG00000160716	1.28585	0.0126123		ENSG00000160716	1.01412	0.0170435		ENSG00000228620	1.51786	0.0117097						ENSG00000207736	Inf
												ENSG00000168135	1.24742	0.000389137														ENSG00000198915	1.32889	0.0455314		ENSG00000148948	1.28861	0.0219428		ENSG00000089199	1.01462	0.00880312		ENSG00000244881	1.5187	0.0301483						ENSG00000222383	Inf
												ENSG00000168539	1.24997	0.000452417														ENSG00000119946	1.32902	0.0397623		ENSG00000112137	1.2933	0.036853		ENSG00000198225	1.01698	0.0135785		ENSG00000113161	1.51926	0.0247345						ENSG00000229683	Inf
												ENSG00000251196	1.25012	0.0133707														ENSG00000111249	1.32975	0.0472748		ENSG00000107331	1.29365	0.00688451		ENSG00000259510	1.01704	0.0169858		ENSG00000136854	1.52106	0.0152212						ENSG00000200913	Inf
												ENSG00000254706	1.25591	0.0325951														ENSG00000171603	1.3309	0.0125431		ENSG00000187902	1.29566	0.0174262		ENSG00000231700	1.01713	0.0258052		ENSG00000256469	1.52167	0.0447878						ENSG00000243315	Inf
												ENSG00000237786	1.29118	0.033535														ENSG00000033627	1.33269	0.0161329		ENSG00000198216	1.29569	0.0405137		ENSG00000155506	1.01733	0.00958991		ENSG00000138944	1.5232	0.0227654						ENSG00000235510	Inf
												ENSG00000227612	1.29565	0.0280878														ENSG00000166897	1.33273	0.0263626		ENSG00000203865	1.30399	0.00963174		ENSG00000150394	1.01778	0.025277		ENSG00000183723	1.52387	0.0152207						ENSG00000207174	Inf
												ENSG00000228466	1.31862	0.00172537														ENSG00000251246	1.3332	0.0374784		ENSG00000100596	1.3063	0.0390788		ENSG00000104093	1.01977	0.038532		ENSG00000149575	1.52445	0.0160057						ENSG00000240495	Inf
												ENSG00000248045	1.33659	0.0468674														ENSG00000120645	1.33605	0.0176288		ENSG00000136274	1.30696	0.0135898		ENSG00000152413	1.01993	0.0216277		ENSG00000165300	1.52588	0.0324405						ENSG00000224739	Inf
												ENSG00000224067	1.34531	0.0485197														ENSG00000124486	1.33749	0.0265869		ENSG00000145362	1.31354	0.00478593		ENSG00000175931	1.02279	0.0129354		ENSG00000174136	1.52661	0.0316086						ENSG00000252503	Inf
												ENSG00000221162	1.36668	0.00240701														ENSG00000257434	1.33911	0.0357784		ENSG00000103657	1.31589	0.0171492		ENSG00000166908	1.02303	0.0119525		ENSG00000051382	1.52888	0.0301551						ENSG00000251913	Inf
												ENSG00000254461	1.389	0.0140607														ENSG00000102181	1.33972	0.0135272		ENSG00000110427	1.32193	0.00703721		ENSG00000144290	1.02775	0.0232548		ENSG00000064419	1.52924	0.0269819						ENSG00000239071	Inf
												ENSG00000177699	1.40113	0.0128824														ENSG00000064419	1.33975	0.0362732		ENSG00000134318	1.32235	0.0391706		ENSG00000126012	1.02909	0.0228584		ENSG00000255082	1.53003	0.0299782						ENSG00000222624	Inf
												ENSG00000246581	1.42938	0.00176918														ENSG00000038382	1.34016	0.0466605		ENSG00000011347	1.32291	0.00575743		ENSG00000198689	1.02987	0.0193591		ENSG00000257434	1.53213	0.0322463						ENSG00000225240	Inf
												ENSG00000240553	1.43198	0.0223541														ENSG00000163637	1.34074	0.0343592		ENSG00000128594	1.34188	0.00748023		ENSG00000118160	1.03005	0.00786872		ENSG00000136531	1.53367	0.0283362						ENSG00000212502	Inf
												ENSG00000257002	1.4326	0.000216281														ENSG00000140945	1.34247	0.0348673		ENSG00000139220	1.34639	0.0146107		ENSG00000127824	1.03054	0.00593602		ENSG00000178235	1.53399	0.0245951						ENSG00000201937	Inf
												ENSG00000196557	1.44095	0.0367295														ENSG00000196220	1.34315	0.0397568		ENSG00000171914	1.34658	0.00828902		ENSG00000113161	1.03062	0.0132281		ENSG00000198929	1.5372	0.0382981						ENSG00000199237	Inf
												ENSG00000259368	1.46343	0.00238235														ENSG00000124507	1.34498	0.0146082		ENSG00000116731	1.35947	0.0170289		ENSG00000170832	1.03102	0.0211862		ENSG00000221890	1.53807	0.0114414						ENSG00000223624	Inf
												ENSG00000243015	1.46456	0.0337585														ENSG00000220267	1.34553	0.0205774		ENSG00000170921	1.36062	0.00998266		ENSG00000128731	1.03489	0.0371936		ENSG00000136928	1.53845	0.0103705						ENSG00000207523	Inf
												ENSG00000173258	1.47063	0.0259963														ENSG00000206052	1.34566	0.0430375		ENSG00000135426	1.36271	0.00465898		ENSG00000162852	1.03508	0.0234587		ENSG00000145860	1.53864	0.0228037						ENSG00000238678	Inf
												ENSG00000205116	1.48736	0.0345664														ENSG00000147642	1.34695	0.0307679		ENSG00000169562	1.36396	0.0422926		ENSG00000111696	1.03523	0.0332367		ENSG00000257647	1.53946	0.0136307						ENSG00000251696	Inf
												ENSG00000156959	1.49353	0.00540733														ENSG00000099814	1.34793	0.0202375		ENSG00000163932	1.36606	0.0223031		ENSG00000135750	1.03611	0.0107065		ENSG00000197386	1.53962	0.0211735						ENSG00000252591	Inf
												ENSG00000228620	1.54901	6.59962e-05														ENSG00000116254	1.34813	0.0127037		ENSG00000036672	1.37038	0.0412954		ENSG00000213857	1.03788	0.0438466		ENSG00000101846	1.53971	0.0316708						ENSG00000258517	Inf
												ENSG00000213260	1.54941	0.0449354														ENSG00000141367	1.3485	0.0177509		ENSG00000119946	1.37073	0.0310825		ENSG00000138650	1.03862	0.0119618		ENSG00000256694	1.54073	0.0234361
												ENSG00000185900	1.57298	0.0257384														ENSG00000124313	1.34995	0.0201		ENSG00000204429	1.38322	0.0336123		ENSG00000133816	1.03923	0.0153931		ENSG00000088812	1.54156	0.0143833
												ENSG00000253806	1.57985	0.0409522														ENSG00000196872	1.35128	0.0278975		ENSG00000125510	1.38446	0.0458872		ENSG00000148158	1.04123	0.0335323		ENSG00000177570	1.5421	0.0419571
												ENSG00000239017	1.62629	0.0196688														ENSG00000131711	1.35197	0.0150747		ENSG00000168135	1.38498	0.00241425		ENSG00000254013	1.04482	0.0143163		ENSG00000240825	1.54211	0.0128703
												ENSG00000213857	1.63504	0.0468129														ENSG00000186868	1.35255	0.0117928		ENSG00000187764	1.38594	0.0290246		ENSG00000100647	1.04697	0.0434035		ENSG00000007168	1.54278	0.015017
												ENSG00000220267	1.66591	0.000806489														ENSG00000258959	1.35459	0.0105731		ENSG00000171368	1.38602	0.00328213		ENSG00000188352	1.04917	0.0245657		ENSG00000182022	1.54423	0.0297812
												ENSG00000224345	1.7033	0.0140615														ENSG00000144959	1.35469	0.0318643		ENSG00000060140	1.38963	0.0440573		ENSG00000109436	1.05159	0.0165484		ENSG00000133424	1.5448	0.023
												ENSG00000238280	1.71295	0.0484526														ENSG00000215012	1.35541	0.0442387		ENSG00000100346	1.39082	0.0469577		ENSG00000114948	1.05247	0.0128613		ENSG00000111674	1.54842	0.0128574
												ENSG00000216042	1.80784	7.13681e-05														ENSG00000047056	1.35685	0.031761		ENSG00000130477	1.40045	0.00326679		ENSG00000246581	1.0532	0.0152963		ENSG00000148606	1.55045	0.0382905
												ENSG00000242959	1.85768	0.0359043														ENSG00000171724	1.35762	0.0265679		ENSG00000168546	1.40581	0.0334576		ENSG00000203865	1.05378	0.0057862		ENSG00000138246	1.55177	0.0498622
												ENSG00000248721	1.86522	0.0484097														ENSG00000110786	1.35771	0.0231013		ENSG00000145990	1.40963	0.0207937		ENSG00000249212	1.05613	0.0100269		ENSG00000117016	1.55615	0.0137511
												ENSG00000207740	1.88567	0.01705														ENSG00000197217	1.35795	0.0334894		ENSG00000215012	1.41268	0.0483962		ENSG00000144959	1.05769	0.0120931		ENSG00000085433	1.56131	0.0194909
												ENSG00000248955	1.9081	0.00836595														ENSG00000112379	1.35806	0.0356709		ENSG00000108389	1.41481	0.0121595		ENSG00000164061	1.05802	0.00857435		ENSG00000157152	1.56268	0.028835
												ENSG00000225874	2.06454	0.00278444														ENSG00000109436	1.35911	0.0371877		ENSG00000213088	1.4155	0.0395719		ENSG00000111262	1.05896	0.0431634		ENSG00000235847	1.56289	0.0368647
												ENSG00000221743	2.20406	0.0337553														ENSG00000128607	1.36087	0.0383205		ENSG00000136867	1.41648	0.0277813		ENSG00000092148	1.06013	0.0217656		ENSG00000179388	1.56785	0.0256394
												ENSG00000230362	2.38233	0.0131287														ENSG00000088367	1.36271	0.0118565		ENSG00000114554	1.41703	0.0178833		ENSG00000165300	1.0618	0.021291		ENSG00000092148	1.56994	0.0199643
												ENSG00000202477	2.51793	0.0402916														ENSG00000139645	1.36433	0.0214287		ENSG00000067369	1.41769	0.0167488		ENSG00000148606	1.06325	0.0407176		ENSG00000115839	1.57078	0.0168609
												ENSG00000116329	2.56476	0.0497121														ENSG00000256929	1.36525	0.0118288		ENSG00000148408	1.42584	0.0297488		ENSG00000168959	1.06459	0.0248272		ENSG00000022567	1.57095	0.0302768
												ENSG00000256847	2.57337	0.0496607														ENSG00000174738	1.36982	0.0301458		ENSG00000134243	1.42911	0.00226298		ENSG00000134243	1.06466	0.00510071		ENSG00000110218	1.57328	0.0484862
												ENSG00000199004	3.09367	0.00217693														ENSG00000151176	1.37398	0.0190833		ENSG00000233138	1.43475	0.00238593		ENSG00000152894	1.06693	0.0203827		ENSG00000047056	1.5736	0.0262714
												ENSG00000222521	3.21369	0.00177653														ENSG00000065675	1.37401	0.0469107		ENSG00000112877	1.43695	0.0490979		ENSG00000130477	1.06705	0.00637201		ENSG00000177699	1.5738	0.0318697
												ENSG00000251720	3.5901	0.00336075														ENSG00000198300	1.37404	0.0210633		ENSG00000122966	1.44327	0.0207752		ENSG00000197106	1.06903	0.00537563		ENSG00000144285	1.57508	0.0320685
												ENSG00000226686	3.86179	0.0158119														ENSG00000174938	1.37424	0.0139162		ENSG00000198910	1.44607	0.00737425		ENSG00000107282	1.07271	0.0485758		ENSG00000183166	1.57512	0.023838
												ENSG00000221767	4.79945	0.00337664														ENSG00000008277	1.37426	0.0313284		ENSG00000135709	1.44616	0.0027168		ENSG00000185760	1.08004	0.0164661		ENSG00000258757	1.57546	0.0262794
												ENSG00000229807	7.38374	0.000680112														ENSG00000227323	1.37461	0.0479757		ENSG00000178965	1.44689	0.0153986		ENSG00000091157	1.0822	0.0139632		ENSG00000131016	1.57669	0.0126812
												ENSG00000222849	Inf	0.00335972														ENSG00000007168	1.37487	0.0146146		ENSG00000157064	1.44755	0.00272786		ENSG00000165152	1.08447	0.00815335		ENSG00000131711	1.578	0.0106546
												ENSG00000207148	Inf	0.0129241														ENSG00000215105	1.3756	0.022615		ENSG00000125675	1.45792	0.00588888		ENSG00000151150	1.08669	0.0244518		ENSG00000167378	1.57903	0.0172659
												ENSG00000212027	Inf	0.0439143														ENSG00000105613	1.37619	0.0165299		ENSG00000138623	1.45946	0.0112399		ENSG00000174514	1.08812	0.00598102		ENSG00000234130	1.57921	0.0189255
												ENSG00000211597	Inf	0.0230786														ENSG00000060709	1.37645	0.0457234		ENSG00000178171	1.46447	0.0411835		ENSG00000198929	1.08945	0.0405557		ENSG00000145147	1.57927	0.0483629
												ENSG00000212452	Inf	0.0408215														ENSG00000054277	1.37681	0.0272747		ENSG00000131711	1.46751	0.000848503		ENSG00000063015	1.08965	0.0110425		ENSG00000251621	1.58268	0.0308399
																												ENSG00000043143	1.37751	0.0343512		ENSG00000136237	1.46909	0.0033474		ENSG00000108389	1.09102	0.0133726		ENSG00000245864	1.58723	0.0199196
																												ENSG00000165238	1.37807	0.0232282		ENSG00000189203	1.46947	0.0237901		ENSG00000136099	1.09115	0.0232974		ENSG00000171246	1.58809	0.0164096
																												ENSG00000141750	1.37858	0.0497865		ENSG00000141458	1.47664	0.0130633		ENSG00000124486	1.09121	0.0165835		ENSG00000149970	1.5907	0.0218855
																												ENSG00000113161	1.37907	0.0204947		ENSG00000252609	1.47984	0.021541		ENSG00000249456	1.09365	0.0205175		ENSG00000136153	1.59355	0.0449451
																												ENSG00000160753	1.37946	0.0207847		ENSG00000107282	1.48109	0.00704539		ENSG00000170500	1.09617	0.00943231		ENSG00000156011	1.59584	0.0178697
																												ENSG00000116106	1.38005	0.0300798		ENSG00000158859	1.48474	0.046936		ENSG00000189241	1.09619	0.00290982		ENSG00000113319	1.59846	0.0169608
																												ENSG00000259216	1.38076	0.0243065		ENSG00000198929	1.48708	0.0272835		ENSG00000171873	1.0964	0.0247707		ENSG00000119682	1.59859	0.0225163
																												ENSG00000116675	1.38094	0.0163496		ENSG00000203772	1.4897	0.00356072		ENSG00000177311	1.09642	0.0484759		ENSG00000128285	1.59975	0.0352021
																												ENSG00000249456	1.38112	0.027316		ENSG00000257002	1.49398	0.00821925		ENSG00000150347	1.09843	0.0438338		ENSG00000079841	1.60338	0.0265395
																												ENSG00000203772	1.38118	0.0179641		ENSG00000067842	1.49406	0.0131927		ENSG00000157152	1.09902	0.00765923		ENSG00000150394	1.60432	0.036532
																												ENSG00000153234	1.38212	0.0411185		ENSG00000234527	1.49645	0.0252955		ENSG00000003137	1.0993	0.0177043		ENSG00000166257	1.60474	0.0161285
																												ENSG00000091622	1.38382	0.0197068		ENSG00000118898	1.51358	0.0465933		ENSG00000154478	1.09955	0.0314441		ENSG00000110367	1.60595	0.0224384
																												ENSG00000196353	1.38441	0.0468388		ENSG00000139767	1.51435	0.0229731		ENSG00000184613	1.10175	0.00669051		ENSG00000236083	1.60635	0.0324806
																												ENSG00000174231	1.38441	0.00924167		ENSG00000135119	1.51717	0.0271012		ENSG00000089041	1.10188	0.0471344		ENSG00000021645	1.60712	0.0222919
																												ENSG00000184349	1.38457	0.0421428		ENSG00000075340	1.51732	0.00379693		ENSG00000116106	1.10189	0.0177007		ENSG00000116675	1.60859	0.0136922
																												ENSG00000100320	1.38551	0.0195526		ENSG00000214181	1.52028	0.0471714		ENSG00000243613	1.10322	0.0470328		ENSG00000116539	1.61194	0.0169093
																												ENSG00000163618	1.38627	0.0357272		ENSG00000100207	1.52401	0.0313928		ENSG00000110400	1.10353	0.0116015		ENSG00000254497	1.61398	0.0406041
																												ENSG00000007237	1.38634	0.00946466		ENSG00000244567	1.52497	0.00752024		ENSG00000084444	1.10431	0.00792042		ENSG00000234629	1.61523	0.0264007
																												ENSG00000257529	1.38662	0.0144733		ENSG00000132932	1.52757	0.0126541		ENSG00000157087	1.10513	0.00339269		ENSG00000160551	1.61972	0.0224698
																												ENSG00000170027	1.38859	0.0156058		ENSG00000178235	1.52883	0.00370807		ENSG00000249129	1.10662	0.0499623		ENSG00000156395	1.62215	0.0453147
																												ENSG00000153815	1.38922	0.0127663		ENSG00000255202	1.53092	0.0102182		ENSG00000111674	1.10842	0.00223907		ENSG00000171617	1.62295	0.0147817
																												ENSG00000250638	1.39032	0.0191279		ENSG00000171246	1.5372	0.00127999		ENSG00000144357	1.10877	0.0171653		ENSG00000188352	1.62885	0.0182312
																												ENSG00000183723	1.39122	0.012785		ENSG00000166086	1.5483	0.00593728		ENSG00000126583	1.10975	0.00367778		ENSG00000249566	1.62947	0.0187915
																												ENSG00000254814	1.39483	0.0492807		ENSG00000114805	1.54944	0.0362195		ENSG00000180720	1.1117	0.0422686		ENSG00000178974	1.62984	0.0196202
																												ENSG00000256466	1.39563	0.0184631		ENSG00000164124	1.55096	0.0121651		ENSG00000165868	1.11362	0.00427668		ENSG00000249772	1.63258	0.0280296
																												ENSG00000011083	1.39603	0.0180249		ENSG00000155506	1.55154	0.0018078		ENSG00000160218	1.11389	0.0403364		ENSG00000233401	1.63378	0.0360033
																												ENSG00000070961	1.39638	0.0182809		ENSG00000196090	1.55331	0.00956942		ENSG00000103184	1.11519	0.0146494		ENSG00000145495	1.63404	0.0149054
																												ENSG00000197177	1.39719	0.0208733		ENSG00000124134	1.55687	0.0374342		ENSG00000198300	1.11677	0.00473659		ENSG00000118971	1.63532	0.0088528
																												ENSG00000234203	1.40047	0.0175688		ENSG00000213857	1.56005	0.020324		ENSG00000259216	1.11757	0.0325083		ENSG00000139220	1.63582	0.0184126
																												ENSG00000152932	1.40256	0.0260846		ENSG00000257225	1.57651	0.00595157		ENSG00000196950	1.11775	0.0268812		ENSG00000110148	1.63605	0.015776
																												ENSG00000100095	1.40748	0.0172111		ENSG00000184349	1.58673	0.0264649		ENSG00000163531	1.11831	0.015412		ENSG00000198932	1.63617	0.00869225
																												ENSG00000166167	1.40813	0.0194491		ENSG00000156959	1.58928	0.034134		ENSG00000232842	1.12004	0.0204692		ENSG00000082701	1.63721	0.013083
																												ENSG00000155506	1.40833	0.0106388		ENSG00000163873	1.58952	0.0125145		ENSG00000151490	1.12011	0.0407651		ENSG00000140199	1.63729	0.0490522
																												ENSG00000198689	1.40835	0.0170631		ENSG00000249286	1.60123	0.0362543		ENSG00000232959	1.12316	0.0325219		ENSG00000169891	1.6379	0.0196219
																												ENSG00000165152	1.40857	0.0189132		ENSG00000204655	1.60139	0.00218675		ENSG00000116604	1.12338	0.00493607		ENSG00000151090	1.63817	0.0248369
																												ENSG00000148158	1.41147	0.031348		ENSG00000233508	1.60219	0.0362751		ENSG00000232220	1.12344	0.00436891		ENSG00000224410	1.63953	0.0454915
																												ENSG00000135503	1.41175	0.0169624		ENSG00000076356	1.60383	0.0174485		ENSG00000174136	1.12477	0.0176908		ENSG00000174028	1.63999	0.0112169
																												ENSG00000145362	1.41258	0.0128976		ENSG00000232694	1.60471	0.0450372		ENSG00000116675	1.12653	0.0117887		ENSG00000138641	1.64077	0.0333261
																												ENSG00000114554	1.41292	0.0210522		ENSG00000236051	1.60615	0.0407354		ENSG00000134444	1.12736	0.0240801		ENSG00000174437	1.64244	0.00926479
																												ENSG00000135749	1.41298	0.0424485		ENSG00000104722	1.6093	0.00028699		ENSG00000149970	1.12744	0.00733465		ENSG00000138079	1.64378	0.0195814
																												ENSG00000096070	1.41342	0.0233035		ENSG00000228204	1.62005	0.00236994		ENSG00000124140	1.12858	0.00291942		ENSG00000122733	1.64406	0.0100218
																												ENSG00000139767	1.41372	0.0310064		ENSG00000198932	1.62084	0.000902582		ENSG00000067369	1.12953	0.0164448		ENSG00000040933	1.64554	0.0214341
																												ENSG00000085433	1.4141	0.0161611		ENSG00000145147	1.62504	0.0466814		ENSG00000236792	1.13258	0.0386874		ENSG00000219699	1.64795	0.0368815
																												ENSG00000162817	1.41446	0.0121327		ENSG00000020129	1.63084	0.000321968		ENSG00000133026	1.13429	0.00496317		ENSG00000100346	1.64893	0.0254712
																												ENSG00000164951	1.41503	0.0208634		ENSG00000244324	1.63498	0.000288259		ENSG00000165973	1.13687	0.0172893		ENSG00000187672	1.65201	0.0378691
																												ENSG00000118160	1.41554	0.0134032		ENSG00000111696	1.63546	0.00677118		ENSG00000103089	1.13731	0.0121098		ENSG00000113163	1.65381	0.0196823
																												ENSG00000165023	1.41587	0.0169363		ENSG00000184258	1.63576	0.0165027		ENSG00000175906	1.13984	0.00851888		ENSG00000197535	1.65519	0.0143397
																												ENSG00000142185	1.41716	0.0303295		ENSG00000142408	1.63986	0.00150932		ENSG00000065559	1.14067	0.00354128		ENSG00000111490	1.65576	0.0486691
																												ENSG00000101152	1.41894	0.00831813		ENSG00000172508	1.64317	0.0126397		ENSG00000220267	1.14206	0.00380051		ENSG00000073969	1.65679	0.0127651
																												ENSG00000138641	1.42025	0.043799		ENSG00000136928	1.64382	0.000279903		ENSG00000171617	1.14492	0.00483368		ENSG00000151490	1.66191	0.043818
																												ENSG00000226852	1.42128	0.0418795		ENSG00000167378	1.64665	0.00654549		ENSG00000136535	1.14828	0.0167369		ENSG00000146352	1.66507	0.0451379
																												ENSG00000100321	1.4228	0.0101068		ENSG00000196187	1.66324	0.0297208		ENSG00000132932	1.14883	0.0204215		ENSG00000151835	1.66641	0.0317866
																												ENSG00000103723	1.42297	0.0184831		ENSG00000089199	1.66374	0.000450038		ENSG00000215937	1.15185	0.0013599		ENSG00000197106	1.67165	0.00729112
																												ENSG00000156564	1.42304	0.0433856		ENSG00000162728	1.66668	0.000396656		ENSG00000257529	1.15295	0.00407615		ENSG00000148948	1.67328	0.0165611
																												ENSG00000166257	1.42351	0.0163618		ENSG00000243015	1.66871	0.0454301		ENSG00000138079	1.15434	0.0405849		ENSG00000109756	1.67458	0.0141042
																												ENSG00000113763	1.42513	0.0120259		ENSG00000215937	1.67902	9.75858e-05		ENSG00000021645	1.15435	0.011067		ENSG00000067369	1.67488	0.0148656
																												ENSG00000119844	1.42662	0.0287221		ENSG00000213390	1.6823	0.0014957		ENSG00000182319	1.15733	0.0450293		ENSG00000124198	1.6758	0.0223296
																												ENSG00000224883	1.43017	0.0207567		ENSG00000238757	1.69092	0.00176797		ENSG00000151025	1.1576	0.00901461		ENSG00000258664	1.67753	0.0263196
																												ENSG00000166963	1.43206	0.0073755		ENSG00000258959	1.69364	0.00030076		ENSG00000169641	1.15818	0.0174259		ENSG00000058335	1.67841	0.00807569
																												ENSG00000135631	1.43351	0.0152757		ENSG00000005810	1.70564	0.00113314		ENSG00000054277	1.15891	0.0100548		ENSG00000166501	1.67848	0.00902901
																												ENSG00000168539	1.43496	0.0143989		ENSG00000186417	1.71544	0.0303721		ENSG00000250746	1.16094	0.031779		ENSG00000134318	1.67892	0.0119285
																												ENSG00000149970	1.43634	0.0231587		ENSG00000226852	1.71909	0.0435573		ENSG00000164588	1.16094	0.0127624		ENSG00000189203	1.68084	0.0134555
																												ENSG00000239174	1.43724	0.0117129		ENSG00000220267	1.72185	0.00183066		ENSG00000251289	1.16323	0.0349291		ENSG00000186472	1.68088	0.0306515
																												ENSG00000181754	1.44015	0.0117478		ENSG00000228620	1.74271	0.000626554		ENSG00000148408	1.16356	0.0206987		ENSG00000151150	1.68287	0.0127299
																												ENSG00000213088	1.44064	0.0268465		ENSG00000202532	1.75333	0.0211555		ENSG00000153707	1.1649	0.00771237		ENSG00000253431	1.68292	0.024242
																												ENSG00000253431	1.44115	0.0475562		ENSG00000163531	1.76621	0.00571888		ENSG00000124198	1.16575	0.020075		ENSG00000227018	1.6845	0.0425582
																												ENSG00000048707	1.44117	0.0276483		ENSG00000258761	1.77169	0.00751663		ENSG00000197102	1.1725	0.00173543		ENSG00000151025	1.68712	0.0152519
																												ENSG00000102385	1.4422	0.0360703		ENSG00000147402	1.77319	0.0184095		ENSG00000004660	1.17285	0.00279012		ENSG00000101349	1.68873	0.0215318
																												ENSG00000147416	1.44314	0.014341		ENSG00000100285	1.78971	0.00110434		ENSG00000241973	1.17548	0.0175738		ENSG00000088538	1.68898	0.00845511
																												ENSG00000020129	1.44342	0.00875321		ENSG00000187122	1.81075	0.000273505		ENSG00000158859	1.17751	0.0171651		ENSG00000145362	1.69022	0.00802988
																												ENSG00000176490	1.44366	0.00784721		ENSG00000013297	1.81165	0.00120739		ENSG00000117114	1.1789	0.0315248		ENSG00000114948	1.69119	0.0121356
																												ENSG00000125447	1.44578	0.0146874		ENSG00000167771	1.81752	0.0404237		ENSG00000110514	1.17955	0.00264932		ENSG00000162105	1.69203	0.0413009
																												ENSG00000145920	1.44606	0.00732836		ENSG00000133026	1.8209	0.00023859		ENSG00000070961	1.1805	0.00356411		ENSG00000204850	1.69431	0.00618993
																												ENSG00000075035	1.45119	0.0402788		ENSG00000256725	1.82244	0.0312393		ENSG00000178974	1.18055	0.00798984		ENSG00000243613	1.69598	0.0207162
																												ENSG00000151090	1.45175	0.0275842		ENSG00000198883	1.83079	0.00780559		ENSG00000152034	1.18116	0.0304599		ENSG00000174469	1.69762	0.0132519
																												ENSG00000212719	1.45268	0.0244808		ENSG00000254814	1.83821	0.0229648		ENSG00000178235	1.18133	0.00599976		ENSG00000105409	1.69838	0.00644336
																												ENSG00000185345	1.45338	0.0487178		ENSG00000236901	1.85531	0.00429291		ENSG00000214181	1.18472	0.0392643		ENSG00000155511	1.70127	0.011871
																												ENSG00000165973	1.45362	0.0407076		ENSG00000130032	1.8587	0.0186643		ENSG00000136531	1.18707	0.00465745		ENSG00000091157	1.7019	0.0133372
																												ENSG00000167378	1.45418	0.0155632		ENSG00000213260	1.86486	0.014002		ENSG00000117600	1.18731	0.018979		ENSG00000139697	1.7056	0.0156136
																												ENSG00000165379	1.45477	0.0431784		ENSG00000232767	1.89281	0.000145711		ENSG00000171246	1.18778	0.00206511		ENSG00000198934	1.70717	0.00947255
																												ENSG00000186260	1.45526	0.0178469		ENSG00000180929	1.90876	0.0423045		ENSG00000186260	1.18864	0.00390075		ENSG00000249129	1.70784	0.0360615
																												ENSG00000158470	1.45657	0.0183641		ENSG00000235978	1.93402	0.0218233		ENSG00000154822	1.19005	0.0138624		ENSG00000168546	1.70791	0.0197838
																												ENSG00000168959	1.45744	0.0344558		ENSG00000058335	1.93675	0.000179015		ENSG00000183307	1.19101	0.00879272		ENSG00000172403	1.71229	0.0395174
																												ENSG00000160396	1.45869	0.0319555		ENSG00000170775	1.9421	0.000115739		ENSG00000007944	1.19414	0.0438869		ENSG00000122778	1.71311	0.0443543
																												ENSG00000183826	1.45984	0.016572		ENSG00000164161	1.96223	0.0472873		ENSG00000213390	1.19448	0.0113543		ENSG00000229562	1.71468	0.0184199
																												ENSG00000151079	1.46272	0.0194436		ENSG00000103089	1.96361	0.0012295		ENSG00000053108	1.19628	0.0459		ENSG00000151948	1.71816	0.0115153
																												ENSG00000128594	1.46393	0.0105275		ENSG00000164715	1.96866	0.000422528		ENSG00000163399	1.19822	0.00298407		ENSG00000124486	1.7195	0.00955263
																												ENSG00000187939	1.46463	0.0498715		ENSG00000105695	1.97453	4.23135e-05		ENSG00000198910	1.19948	0.0260329		ENSG00000157087	1.72249	0.00582589
																												ENSG00000197381	1.46549	0.0230666		ENSG00000244202	1.9766	0.00851158		ENSG00000168546	1.19957	0.0196911		ENSG00000067715	1.72416	0.00900234
																												ENSG00000204442	1.46645	0.0205903		ENSG00000175874	1.97774	0.0296549		ENSG00000008869	1.20543	0.0290047		ENSG00000198010	1.72755	0.0330666
																												ENSG00000256633	1.46841	0.0194786		ENSG00000228466	1.98243	0.000108551		ENSG00000123643	1.20973	0.0324492		ENSG00000070961	1.72989	0.0098131
																												ENSG00000259288	1.46937	0.0237445		ENSG00000246581	1.99188	0.000875305		ENSG00000134909	1.21199	0.005163		ENSG00000084731	1.73023	0.00689361
																												ENSG00000173898	1.47127	0.00715473		ENSG00000242010	1.9976	0.00818536		ENSG00000109756	1.21484	0.00597779		ENSG00000163399	1.73193	0.00608473
																												ENSG00000109756	1.47577	0.0163619		ENSG00000091513	2.00141	3.11704e-05		ENSG00000112379	1.21495	0.0128787		ENSG00000157077	1.7362	0.00913508
																												ENSG00000176884	1.47717	0.00670085		ENSG00000232682	2.00415	0.00245161		ENSG00000236901	1.21834	0.0090048		ENSG00000160716	1.73737	0.00964413
																												ENSG00000204851	1.47818	0.00545415		ENSG00000188153	2.01582	0.0204673		ENSG00000228748	1.21965	0.0459816		ENSG00000116991	1.73753	0.0119171
																												ENSG00000155511	1.48013	0.0162466		ENSG00000158865	2.01628	0.0179761		ENSG00000067842	1.21975	0.00983135		ENSG00000137642	1.73819	0.00770867
																												ENSG00000128965	1.48156	0.0403473		ENSG00000103184	2.02033	0.00340967		ENSG00000082458	1.21994	0.00427861		ENSG00000115977	1.73934	0.011234
																												ENSG00000197283	1.48293	0.00992402		ENSG00000150656	2.05765	8.52053e-05		ENSG00000065675	1.22405	0.0370512		ENSG00000153234	1.73944	0.0192661
																												ENSG00000238244	1.48486	0.0241051		ENSG00000206028	2.09505	0.000976164		ENSG00000177699	1.22523	0.0186871		ENSG00000177189	1.73958	0.0293394
																												ENSG00000059804	1.48529	0.0214418		ENSG00000174607	2.13485	0.000110454		ENSG00000139318	1.22539	0.0225792		ENSG00000133985	1.74045	0.0163717
																												ENSG00000117114	1.48599	0.031058		ENSG00000225450	2.13805	0.00471187		ENSG00000196090	1.22578	0.0275319		ENSG00000167037	1.74047	0.0289147
																												ENSG00000081803	1.48621	0.0221222		ENSG00000053108	2.14575	0.0386183		ENSG00000198216	1.22763	0.0224388		ENSG00000183715	1.74051	0.0101652
																												ENSG00000166579	1.48673	0.0116616		ENSG00000184144	2.17398	2.46104e-05		ENSG00000257002	1.23012	0.00365583		ENSG00000174738	1.74714	0.0136573
																												ENSG00000245025	1.48757	0.0110673		ENSG00000136960	2.18205	1.96879e-05		ENSG00000141458	1.23113	0.0481761		ENSG00000186487	1.74732	0.00991289
																												ENSG00000156515	1.48771	0.00534323		ENSG00000209418	2.22642	0.0198101		ENSG00000164951	1.23275	0.0130462		ENSG00000184156	1.74946	0.0229875
																												ENSG00000151835	1.49245	0.040945		ENSG00000254198	2.29361	0.00248746		ENSG00000156959	1.23623	0.0178277		ENSG00000084444	1.75359	0.00999638
																												ENSG00000203685	1.49273	0.010154		ENSG00000253151	2.3018	0.0197348		ENSG00000158865	1.23764	0.0240289		ENSG00000110395	1.75362	0.0401829
																												ENSG00000067369	1.49404	0.018304		ENSG00000173258	2.35703	0.00261043		ENSG00000101746	1.23783	0.0101637		ENSG00000108797	1.75431	0.00542303
																												ENSG00000126012	1.49436	0.0127735		ENSG00000124920	2.35755	0.000179588		ENSG00000219699	1.23842	0.0339498		ENSG00000168959	1.7573	0.0154869
																												ENSG00000063015	1.49462	0.0124288		ENSG00000248924	2.36984	0.0384158		ENSG00000125945	1.2395	0.0318304		ENSG00000139182	1.75989	0.00592861
																												ENSG00000156011	1.49706	0.0130787		ENSG00000234603	2.40125	0.000209635		ENSG00000147852	1.24239	0.0128727		ENSG00000106868	1.77227	0.0424185
																												ENSG00000169783	1.49957	0.00638054		ENSG00000155886	2.40585	0.000195837		ENSG00000184144	1.24506	0.0142574		ENSG00000150995	1.77386	0.0100459
																												ENSG00000166159	1.49998	0.0231779		ENSG00000177699	2.41549	0.00129821		ENSG00000164082	1.24605	0.019265		ENSG00000135709	1.77458	0.00396696
																												ENSG00000135625	1.50076	0.0377068		ENSG00000167755	2.45948	1.08802e-05		ENSG00000221866	1.2522	0.0342458		ENSG00000112137	1.77573	0.013944
																												ENSG00000177108	1.50385	0.0138242		ENSG00000241020	2.56816	0.00330268		ENSG00000124920	1.25397	0.00289792		ENSG00000151320	1.77724	0.00883687
																												ENSG00000065609	1.5058	0.0106487		ENSG00000234497	2.58943	0.0114371		ENSG00000058335	1.25611	0.00207222		ENSG00000183023	1.78022	0.0175424
																												ENSG00000173064	1.50915	0.0184619		ENSG00000242337	2.59798	4.89171e-05		ENSG00000198785	1.25898	0.0366952		ENSG00000162702	1.78079	0.0362026
																												ENSG00000082701	1.51023	0.0128847		ENSG00000256326	2.66424	0.00117298		ENSG00000197991	1.2633	0.0295424		ENSG00000082458	1.78168	0.00745418
																												ENSG00000137642	1.51254	0.00999435		ENSG00000233487	2.72782	0.0162031		ENSG00000245865	1.27088	0.0401037		ENSG00000213390	1.78399	0.00881027
																												ENSG00000197535	1.51294	0.0127773		ENSG00000199004	2.78867	0.0488213		ENSG00000178502	1.27208	0.0398409		ENSG00000054793	1.79298	0.00376818
																												ENSG00000230693	1.5132	0.037212		ENSG00000239017	3.11603	1.5969e-05		ENSG00000088812	1.27252	0.00269335		ENSG00000165868	1.79349	0.00544344
																												ENSG00000067191	1.51321	0.00785068		ENSG00000224217	3.21182	0.0234879		ENSG00000136237	1.27308	0.00207857		ENSG00000259299	1.79428	0.0156472
																												ENSG00000169891	1.51353	0.018732		ENSG00000242529	3.23697	0.00596862		ENSG00000164506	1.27848	0.0146736		ENSG00000074706	1.79507	0.0128509
																												ENSG00000119042	1.51479	0.0317472		ENSG00000199024	3.46323	0.0124647		ENSG00000187122	1.28046	0.0104918		ENSG00000137727	1.79877	0.0241444
																												ENSG00000106236	1.51906	0.0136724		ENSG00000216197	3.47178	2.88938e-05		ENSG00000171132	1.28065	0.00320989		ENSG00000231632	1.79966	0.00857604
																												ENSG00000198932	1.51988	0.00752116		ENSG00000207720	4.0438	1.67817e-08		ENSG00000257307	1.28284	0.0340138		ENSG00000259368	1.80514	0.00946289
																												ENSG00000185760	1.52021	0.016867		ENSG00000250983	4.48591	0.00257964		ENSG00000110427	1.28518	0.0021437		ENSG00000117114	1.80587	0.0173337
																												ENSG00000203865	1.52028	0.00802286		ENSG00000207740	4.51057	2.2512e-07		ENSG00000129009	1.28705	0.0122584		ENSG00000126583	1.80851	0.00647183
																												ENSG00000177098	1.5212	0.0196442		ENSG00000229807	6.32808	0.000162648		ENSG00000100207	1.2871	0.0153197		ENSG00000234478	1.80899	0.0245824
																												ENSG00000174469	1.52125	0.0164001		ENSG00000221598	Inf	0.00739798		ENSG00000204850	1.29392	0.00328729		ENSG00000124140	1.81251	0.00469839
																												ENSG00000101654	1.52394	0.0152123		ENSG00000206874	Inf	0.0211704		ENSG00000133019	1.29497	0.0125286		ENSG00000215695	1.81268	0.0441935
																												ENSG00000124134	1.52397	0.0162121		ENSG00000206794	Inf	0.0261337		ENSG00000163873	1.29503	0.02078		ENSG00000254236	1.81297	0.0198499
																												ENSG00000233875	1.5248	0.00628334		ENSG00000229686	Inf	0.0261337		ENSG00000165985	1.29586	0.0172658		ENSG00000110514	1.81441	0.0035719
																												ENSG00000183715	1.52578	0.0124265		ENSG00000248979	Inf	0.0279023		ENSG00000111110	1.29868	0.00341703		ENSG00000008869	1.81689	0.0164352
																												ENSG00000138944	1.52637	0.0105606		ENSG00000207964	Inf	0.0359601		ENSG00000143126	1.30157	0.001066		ENSG00000177511	1.81785	0.00701472
																												ENSG00000185924	1.5265	0.0143013						ENSG00000225450	1.30216	0.0102421		ENSG00000154478	1.82119	0.020133
																												ENSG00000156395	1.52758	0.0428385						ENSG00000248774	1.30709	0.0271476		ENSG00000154822	1.82219	0.0120645
																												ENSG00000229591	1.52957	0.0134327						ENSG00000158445	1.31039	0.0355656		ENSG00000185567	1.82363	0.0284807
																												ENSG00000174136	1.52985	0.0207912						ENSG00000248955	1.31406	0.0425758		ENSG00000198420	1.82379	0.022975
																												ENSG00000183780	1.53409	0.0336617						ENSG00000241111	1.31681	0.0187503		ENSG00000215105	1.82455	0.00703274
																												ENSG00000179388	1.53423	0.0161107						ENSG00000183454	1.3192	0.0023843		ENSG00000185760	1.82524	0.00866297
																												ENSG00000088812	1.53518	0.00759008						ENSG00000103489	1.31929	0.049887		ENSG00000076356	1.82595	0.00988319
																												ENSG00000023171	1.5355	0.00717278						ENSG00000156453	1.32065	0.00564121		ENSG00000163932	1.82622	0.0112959
																												ENSG00000138079	1.53574	0.0148747						ENSG00000139182	1.32654	0.00230551		ENSG00000145990	1.8263	0.0079525
																												ENSG00000119682	1.53961	0.0161813						ENSG00000258290	1.32771	0.0152693		ENSG00000153820	1.82654	0.0219246
																												ENSG00000008056	1.53968	0.00556183						ENSG00000171914	1.32855	0.00213747		ENSG00000103657	1.83009	0.00640766
																												ENSG00000118971	1.53972	0.00637051						ENSG00000088538	1.3292	0.00099401		ENSG00000259589	1.83104	0.0139491
																												ENSG00000101349	1.5401	0.0267709						ENSG00000172915	1.3333	0.00588647		ENSG00000159082	1.83118	0.00813332
																												ENSG00000140323	1.54061	0.0200286						ENSG00000138623	1.33342	0.00177459		ENSG00000166446	1.83169	0.0428801
																												ENSG00000125814	1.54231	0.0250581						ENSG00000101349	1.33942	0.00468619		ENSG00000251260	1.832	0.0370875
																												ENSG00000213023	1.54255	0.0149409						ENSG00000232682	1.33961	0.0227584		ENSG00000139174	1.83447	0.009834
																												ENSG00000162706	1.54438	0.00557101						ENSG00000102466	1.3416	0.0100086		ENSG00000198910	1.83794	0.00519709
																												ENSG00000154822	1.54501	0.0194396						ENSG00000128881	1.34553	0.0487013		ENSG00000183307	1.84068	0.010706
																												ENSG00000166111	1.54539	0.00928522						ENSG00000060140	1.34994	0.020351		ENSG00000104722	1.84105	0.0254727
																												ENSG00000225670	1.54744	0.00610828						ENSG00000218336	1.35249	0.013044		ENSG00000241973	1.84259	0.00346397
																												ENSG00000149575	1.54759	0.00717663						ENSG00000259368	1.3653	0.0070919		ENSG00000184613	1.85228	0.00637161
																												ENSG00000021645	1.54792	0.0162205						ENSG00000076356	1.3654	0.00965168		ENSG00000115419	1.85458	0.00624919
																												ENSG00000101846	1.54894	0.0202535						ENSG00000165023	1.36735	0.00829438		ENSG00000171914	1.86091	0.00493724
																												ENSG00000128250	1.55223	0.014701						ENSG00000250056	1.37116	0.0400439		ENSG00000230693	1.86246	0.017948
																												ENSG00000129009	1.55292	0.0125085						ENSG00000010818	1.37588	0.00098728		ENSG00000249194	1.86524	0.0494436
																												ENSG00000259299	1.55355	0.0231817						ENSG00000182255	1.38289	0.0444937		ENSG00000145087	1.86584	0.0154017
																												ENSG00000183049	1.55524	0.00821175						ENSG00000163932	1.38673	0.0187669		ENSG00000104093	1.87007	0.0111677
																												ENSG00000182022	1.55615	0.0155791						ENSG00000180616	1.38897	0.015952		ENSG00000107864	1.87028	0.0187072
																												ENSG00000258830	1.5576	0.00572576						ENSG00000216042	1.39321	0.00625477		ENSG00000227323	1.87265	0.0196292
																												ENSG00000178235	1.55868	0.0127549						ENSG00000169851	1.39571	0.0140115		ENSG00000100077	1.87404	0.0218802
																												ENSG00000259678	1.55876	0.013153						ENSG00000235978	1.40141	0.0224651		ENSG00000065559	1.87585	0.00444706
																												ENSG00000067715	1.55947	0.00761742						ENSG00000118898	1.40443	0.00957733		ENSG00000169641	1.87717	0.0310526
																												ENSG00000174437	1.56265	0.0054272						ENSG00000146242	1.40473	0.0275424		ENSG00000256725	1.87808	0.0363699
																												ENSG00000223134	1.56355	0.0468769						ENSG00000075340	1.40536	0.00175004		ENSG00000163873	1.87822	0.00940535
																												ENSG00000108389	1.56562	0.011157						ENSG00000238820	1.40542	0.0161825		ENSG00000111110	1.87839	0.00559521
																												ENSG00000156453	1.56629	0.00715898						ENSG00000164794	1.40639	0.0229032		ENSG00000178502	1.87884	0.02908
																												ENSG00000148082	1.56748	0.0144136						ENSG00000103657	1.40955	0.00271757		ENSG00000132359	1.88089	0.00415136
																												ENSG00000133958	1.568	0.0475649						ENSG00000181195	1.42451	0.0310133		ENSG00000204634	1.88162	0.0364953
																												ENSG00000138623	1.56802	0.00467438						ENSG00000143067	1.42667	0.0280831		ENSG00000249456	1.88479	0.00634001
																												ENSG00000115419	1.56884	0.00989981						ENSG00000234603	1.43032	0.0019919		ENSG00000170500	1.88553	0.00431626
																												ENSG00000165194	1.57105	0.0470303						ENSG00000113749	1.43551	0.0429174		ENSG00000155886	1.88588	0.0386854
																												ENSG00000231632	1.57563	0.0112126						ENSG00000232767	1.44247	0.000406146		ENSG00000101746	1.88677	0.0144789
																												ENSG00000165300	1.57718	0.0163454						ENSG00000250320	1.44735	0.0245141		ENSG00000180720	1.88844	0.0267912
																												ENSG00000157077	1.58044	0.00965558						ENSG00000230693	1.46046	0.0368066		ENSG00000205867	1.88906	0.0210497
																												ENSG00000130540	1.58123	0.00537687						ENSG00000170921	1.46191	0.00146262		ENSG00000164742	1.89312	0.00326053
																												ENSG00000230082	1.58283	0.041397						ENSG00000188153	1.47765	0.0108499		ENSG00000143067	1.89544	0.0305692
																												ENSG00000176749	1.58467	0.00607572						ENSG00000139174	1.50135	0.00159355		ENSG00000133019	1.8956	0.0140871
																												ENSG00000178503	1.58594	0.0144797						ENSG00000073910	1.50436	0.00288632		ENSG00000232682	1.89672	0.00613349
																												ENSG00000166448	1.58858	0.00505859						ENSG00000137727	1.52296	0.00499491		ENSG00000111696	1.8991	0.0114167
																												ENSG00000175931	1.58993	0.00543401						ENSG00000143473	1.53086	0.0192432		ENSG00000067842	1.90321	0.00684467
																												ENSG00000164082	1.59017	0.0260758						ENSG00000173258	1.53505	0.0245294		ENSG00000073910	1.90602	0.00795537
																												ENSG00000259368	1.59046	0.0192003						ENSG00000151952	1.5457	0.00136483		ENSG00000170579	1.90724	0.00498276
																												ENSG00000138411	1.59067	0.047886						ENSG00000169933	1.54931	0.00208207		ENSG00000164061	1.91416	0.00308891
																												ENSG00000148408	1.59073	0.0181248						ENSG00000138411	1.55163	0.0300025		ENSG00000143473	1.92114	0.0188752
																												ENSG00000084444	1.59087	0.00936914						ENSG00000164715	1.55315	0.000400756		ENSG00000116106	1.92529	0.00563745
																												ENSG00000055163	1.5938	0.00469747						ENSG00000248138	1.55398	0.00102574		ENSG00000135333	1.9268	0.0411523
																												ENSG00000248827	1.59924	0.0196796						ENSG00000255202	1.55711	0.00184601		ENSG00000223973	1.92766	0.044289
																												ENSG00000197386	1.60111	0.0103024						ENSG00000233401	1.569	0.0064823		ENSG00000077264	1.93031	0.0234594
																												ENSG00000187672	1.60201	0.0198501						ENSG00000155090	1.579	0.00790553		ENSG00000171132	1.93244	0.00658761
																												ENSG00000130032	1.60357	0.0459125						ENSG00000253861	1.58301	0.00771406		ENSG00000151276	1.93245	0.0182112
																												ENSG00000145087	1.60364	0.0301139						ENSG00000074590	1.58478	8.44586e-05		ENSG00000207291	1.93401	0.0323104
																												ENSG00000166501	1.60524	0.00488815						ENSG00000254236	1.58543	0.00845683		ENSG00000259678	1.93798	0.00559517
																												ENSG00000186732	1.60526	0.00721731						ENSG00000259486	1.58965	0.00294294		ENSG00000151458	1.94097	0.0284559
																												ENSG00000198934	1.60585	0.00832398						ENSG00000256306	1.59118	0.0105401		ENSG00000231104	1.94389	0.0452847
																												ENSG00000197694	1.60633	0.00252709						ENSG00000185518	1.5932	0.000172568		ENSG00000175874	1.94547	0.00539424
																												ENSG00000197102	1.61018	0.00227203						ENSG00000171943	1.59388	0.0374419		ENSG00000236901	1.95385	0.00294808
																												ENSG00000168135	1.61093	0.00318489						ENSG00000005810	1.5973	0.000347172		ENSG00000164588	1.9561	0.00619921
																												ENSG00000111218	1.61163	0.0233131						ENSG00000186212	1.59933	0.00748052		ENSG00000089199	1.96501	0.00232058
																												ENSG00000151276	1.61444	0.0325855						ENSG00000198626	1.60324	0.00632806		ENSG00000110427	1.96744	0.00352474
																												ENSG00000008869	1.61744	0.0254052						ENSG00000150086	1.61283	0.018577		ENSG00000233863	1.96755	0.0167368
																												ENSG00000074706	1.61794	0.0138505						ENSG00000168830	1.61944	0.0480071		ENSG00000252609	1.97138	0.00769876
																												ENSG00000177511	1.61938	0.0088372						ENSG00000205867	1.62151	0.0305328		ENSG00000198216	1.9752	0.00896623
																												ENSG00000131398	1.61972	0.0065104						ENSG00000259506	1.6282	0.049982		ENSG00000173258	1.9793	0.010996
																												ENSG00000198929	1.6207	0.0215015						ENSG00000241020	1.6375	0.00738771		ENSG00000226605	1.9852	0.00531009
																												ENSG00000174111	1.6213	0.0354894						ENSG00000158258	1.64035	0.00310296		ENSG00000111262	1.98844	0.00628273
																												ENSG00000162065	1.6222	0.0194838						ENSG00000259211	1.65595	0.00313353		ENSG00000134909	1.99588	0.00310781
																												ENSG00000227487	1.62647	0.0131947						ENSG00000178385	1.65904	0.0485837		ENSG00000133026	2.00304	0.00161753
																												ENSG00000111490	1.62654	0.0417892						ENSG00000254348	1.66863	0.0169498		ENSG00000002746	2.00306	0.0159776
																												ENSG00000178502	1.6273	0.0399917						ENSG00000254942	1.68096	0.0352226		ENSG00000170921	2.00326	0.00307486
																												ENSG00000228620	1.62885	0.00511215						ENSG00000213073	1.69019	0.0446182		ENSG00000248827	2.00658	0.00762097
																												ENSG00000171617	1.62978	0.00493906						ENSG00000102468	1.69567	0.000521158		ENSG00000187122	2.01257	0.00280668
																												ENSG00000106868	1.62987	0.0470076						ENSG00000196876	1.6969	0.0317663		ENSG00000130477	2.0214	0.00150384
																												ENSG00000188352	1.63032	0.00874226						ENSG00000251621	1.69903	0.00447081		ENSG00000182255	2.03148	0.0353439
																												ENSG00000107864	1.63189	0.0270242						ENSG00000255402	1.70557	0.000658675		ENSG00000199024	2.03484	0.00838294
																												ENSG00000154478	1.63227	0.0202028						ENSG00000259668	1.71179	0.00698671		ENSG00000221866	2.03647	0.00904071
																												ENSG00000178974	1.63445	0.0111445						ENSG00000251196	1.75349	0.00171004		ENSG00000142149	2.04043	0.0437449
																												ENSG00000148948	1.63489	0.011757						ENSG00000257225	1.75514	0.000236806		ENSG00000134852	2.04821	0.0254075
																												ENSG00000129159	1.63771	0.0128738						ENSG00000105976	1.76959	0.00715445		ENSG00000232767	2.06051	0.0017942
																												ENSG00000159082	1.64033	0.00787106						ENSG00000242337	1.77477	0.0189664		ENSG00000132938	2.06101	0.0495061
																												ENSG00000073969	1.64149	0.00512444						ENSG00000212950	1.78211	0.0256223		ENSG00000255692	2.06507	0.026934
																												ENSG00000204634	1.64156	0.0427762						ENSG00000216197	1.78936	0.0431575		ENSG00000172915	2.06645	0.00437882
																												ENSG00000124198	1.64168	0.0136989						ENSG00000249568	1.81047	0.0451709		ENSG00000169933	2.06885	0.00591096
																												ENSG00000168546	1.64217	0.0137779						ENSG00000184845	1.81448	0.0047708		ENSG00000132932	2.07245	0.00336662
																												ENSG00000054356	1.64315	0.00558863						ENSG00000233138	1.84489	9.41405e-06		ENSG00000123643	2.07507	0.00966954
																												ENSG00000128285	1.64749	0.0158718						ENSG00000225874	1.85106	0.0401283		ENSG00000178385	2.07599	0.030457
																												ENSG00000234629	1.64823	0.0102337						ENSG00000215462	1.86241	0.00768648		ENSG00000257225	2.07694	0.00344002
																												ENSG00000136535	1.65113	0.0140042						ENSG00000136960	1.86323	0.0494197		ENSG00000148082	2.08933	0.00426211
																												ENSG00000150995	1.65526	0.0083027						ENSG00000231104	1.87692	0.00824749		ENSG00000183454	2.0897	0.00241192
																												ENSG00000256694	1.65703	0.00914752						ENSG00000236051	1.88745	0.00384759		ENSG00000156959	2.09091	0.00526345
																												ENSG00000159164	1.66187	0.00304116						ENSG00000198857	1.90125	0.0484456		ENSG00000164715	2.09446	0.00179073
																												ENSG00000137727	1.66328	0.025547						ENSG00000259143	1.90738	0.0243142		ENSG00000100285	2.0951	0.0489352
																												ENSG00000073910	1.66643	0.00976119						ENSG00000242529	1.91521	0.00306862		ENSG00000230432	2.09523	0.00224937
																												ENSG00000040933	1.66834	0.00955693						ENSG00000207720	1.92346	0.0245584		ENSG00000111371	2.10138	0.016387
																												ENSG00000243085	1.66878	0.0489692						ENSG00000174145	1.92682	0.00111784		ENSG00000128881	2.10241	0.0139643
																												ENSG00000170500	1.67017	0.00540367						ENSG00000258034	1.93405	0.00201782		ENSG00000225376	2.10679	0.0272593
																												ENSG00000186487	1.67145	0.00706345						ENSG00000207740	1.96809	0.000117985		ENSG00000244608	2.1118	0.00915844
																												ENSG00000166446	1.67358	0.0411649						ENSG00000254706	1.97287	0.00739448		ENSG00000165985	2.11464	0.0303675
																												ENSG00000184613	1.67492	0.0054723						ENSG00000155886	1.9741	0.000812293		ENSG00000164506	2.11614	0.00549954
																												ENSG00000104722	1.67506	0.00180005						ENSG00000185900	1.98874	0.00253831		ENSG00000118898	2.12139	0.00503796
																												ENSG00000132694	1.67625	0.0051263						ENSG00000259589	1.99859	0.00174671		ENSG00000198626	2.1222	0.00632032
																												ENSG00000232085	1.67672	0.0446795						ENSG00000249252	2.06256	0.0129164		ENSG00000185352	2.13039	0.00849565
																												ENSG00000252793	1.67714	0.0313159						ENSG00000250983	2.06733	0.0108152		ENSG00000157064	2.13903	0.00137409
																												ENSG00000153820	1.67844	0.020398						ENSG00000237082	2.07464	0.0483712		ENSG00000198785	2.13953	0.0148971
																												ENSG00000004660	1.67942	0.00333726						ENSG00000249331	2.09333	0.0210699		ENSG00000214181	2.15069	0.00738416
																												ENSG00000225191	1.67992	0.0326905						ENSG00000232694	2.11418	0.00154001		ENSG00000236213	2.15651	0.0413329
																												ENSG00000065559	1.6809	0.00413088						ENSG00000204767	2.12942	0.0347648		ENSG00000107282	2.16611	0.00126232
																												ENSG00000116991	1.68149	0.00900172						ENSG00000242342	2.20936	0.0329934		ENSG00000196090	2.16665	0.00638633
																												ENSG00000116604	1.68292	0.00318009						ENSG00000224620	2.21677	0.00256468		ENSG00000254706	2.17643	0.00974102
																												ENSG00000139697	1.6837	0.00986746						ENSG00000214111	2.22088	0.00513469		ENSG00000006432	2.18053	0.00714805
																												ENSG00000258290	1.68432	0.0270719						ENSG00000259189	2.22471	0.0286414		ENSG00000151952	2.18325	0.00301247
																												ENSG00000157152	1.68715	0.00397719						ENSG00000236018	2.3209	0.00146112		ENSG00000241111	2.18398	0.00879089
																												ENSG00000230849	1.68995	0.0134062						ENSG00000248694	2.39283	0.00506081		ENSG00000234661	2.19411	0.0209116
																												ENSG00000254013	1.69142	0.0050738						ENSG00000252150	2.44008	0.0285138		ENSG00000248924	2.20567	0.0118063
																												ENSG00000184347	1.69179	0.0360843						ENSG00000200714	2.45021	0.032858		ENSG00000113749	2.20567	0.0282694
																												ENSG00000082458	1.69326	0.00569634						ENSG00000254198	2.49429	7.19544e-05		ENSG00000157680	2.2079	0.0448068
																												ENSG00000117016	1.6937	0.00304761						ENSG00000230502	2.72624	0.00219765		ENSG00000074590	2.2141	0.000750121
																												ENSG00000178171	1.69557	0.0195004						ENSG00000248979	2.82711	0.0335076		ENSG00000171435	2.2214	0.00870758
																												ENSG00000245864	1.69985	0.00715204						ENSG00000189181	2.92874	0.000837611		ENSG00000241318	2.22193	0.00552425
																												ENSG00000106976	1.69987	0.00232188						ENSG00000242959	3.12201	0.0338906		ENSG00000186212	2.22354	0.0109676
																												ENSG00000112137	1.70159	0.00915312						ENSG00000221598	3.49414	0.0242005		ENSG00000214670	2.22699	0.0373556
																												ENSG00000164506	1.70298	0.0138937						ENSG00000244117	3.73393	0.00731222		ENSG00000065923	2.22814	0.0200756
																												ENSG00000143126	1.70299	0.00186869						ENSG00000207236	3.85067	0.00300998		ENSG00000224620	2.23068	0.0134708
																												ENSG00000183908	1.70316	0.0453589						ENSG00000229807	Inf	5.42266e-06		ENSG00000147724	2.23936	0.0222332
																												ENSG00000233863	1.70485	0.0315532						ENSG00000184984	Inf	0.00203121		ENSG00000228449	2.23951	0.0165853
																												ENSG00000104093	1.70586	0.0120102						ENSG00000235510	Inf	0.0028172		ENSG00000212950	2.24062	0.0200371
																												ENSG00000163399	1.70665	0.00272875						ENSG00000252549	Inf	0.0458039		ENSG00000169851	2.24214	0.00348665
																												ENSG00000136928	1.71007	0.00193927						ENSG00000221496	Inf	0.0258152		ENSG00000257769	2.24758	0.0456119
																												ENSG00000144285	1.71011	0.00947709						ENSG00000222849	Inf	0.008579		ENSG00000184845	2.26349	0.00740182
																												ENSG00000235978	1.71358	0.0284606						ENSG00000238651	Inf	0.0189443		ENSG00000255994	2.26612	0.0127896
																												ENSG00000170579	1.71786	0.005251						ENSG00000248126	Inf	0.0224625		ENSG00000206870	2.27946	0.0247953
																												ENSG00000151025	1.71933	0.00647895						ENSG00000200209	Inf	0.0226625		ENSG00000255402	2.27975	0.00520238
																												ENSG00000182319	1.71978	0.0123977						ENSG00000222894	Inf	0.0270988		ENSG00000010818	2.28391	0.000590876
																												ENSG00000115977	1.72181	0.00788727						ENSG00000241875	Inf	0.0280144		ENSG00000235512	2.28563	0.00867961
																												ENSG00000184156	1.72223	0.0154714						ENSG00000239283	Inf	0.0335257		ENSG00000165194	2.30456	0.0450027
																												ENSG00000229562	1.72318	0.014108						ENSG00000241529	Inf	0.0345564		ENSG00000207720	2.31832	0.00693226
																												ENSG00000225874	1.72348	0.0330975						ENSG00000253805	Inf	0.0476623		ENSG00000248966	2.32449	0.0223179
																												ENSG00000145990	1.72611	0.00514931										ENSG00000008086	2.33419	0.00565453
																												ENSG00000221162	1.73115	0.0111013										ENSG00000005810	2.336	0.000660236
																												ENSG00000246581	1.73211	0.00371003										ENSG00000158445	2.33663	0.00656008
																												ENSG00000022567	1.73355	0.0129349										ENSG00000259668	2.37076	0.00565522
																												ENSG00000198785	1.73366	0.0372693										ENSG00000233735	2.38286	0.00615718
																												ENSG00000233401	1.73488	0.0218422										ENSG00000108018	2.38355	0.0244108
																												ENSG00000126583	1.73577	0.00245036										ENSG00000185518	2.38982	0.000318879
																												ENSG00000151458	1.73621	0.0441257										ENSG00000253151	2.42748	0.0352081
																												ENSG00000149256	1.7382	0.0426666										ENSG00000253861	2.43657	0.000919241
																												ENSG00000091157	1.7386	0.00534071										ENSG00000234775	2.45034	0.010816
																												ENSG00000100678	1.74028	0.0424085										ENSG00000102468	2.47364	0.000970988
																												ENSG00000111110	1.74192	0.00484817										ENSG00000075340	2.476	0.000491316
																												ENSG00000250056	1.74223	0.030595										ENSG00000118407	2.48039	0.0332506
																												ENSG00000133424	1.74775	0.00460209										ENSG00000140015	2.48991	0.0428569
																												ENSG00000259211	1.7499	0.0152241										ENSG00000221366	2.49363	0.00574293
																												ENSG00000099365	1.75183	0.00160803										ENSG00000238243	2.49716	0.0122937
																												ENSG00000164794	1.75244	0.0176326										ENSG00000255202	2.54444	0.00110465
																												ENSG00000122778	1.75785	0.0330529										ENSG00000181215	2.55758	0.0450622
																												ENSG00000110148	1.75824	0.00489617										ENSG00000158258	2.57962	0.00149435
																												ENSG00000185900	1.76096	0.0307879										ENSG00000221323	2.58634	0.0105655
																												ENSG00000115194	1.76815	0.00571406										ENSG00000235978	2.61642	0.00206783
																												ENSG00000114948	1.76862	0.00420602										ENSG00000207740	2.65696	0.000307711
																												ENSG00000148606	1.77138	0.0113574										ENSG00000122012	2.679	0.004904
																												ENSG00000226605	1.77305	0.0145974										ENSG00000256306	2.70043	0.0283689
																												ENSG00000111674	1.77705	0.00159924										ENSG00000218336	2.70719	0.00192368
																												ENSG00000185274	1.77775	0.00207666										ENSG00000227971	2.71186	0.0229946
																												ENSG00000013016	1.77778	0.00186681										ENSG00000232694	2.73044	0.0049259
																												ENSG00000155034	1.78012	0.0484403										ENSG00000258903	2.73126	0.00492101
																												ENSG00000144583	1.79046	0.01002										ENSG00000198857	2.74561	0.0267602
																												ENSG00000171873	1.79217	0.0119873										ENSG00000259486	2.76579	0.000393205
																												ENSG00000054793	1.79395	0.00129199										ENSG00000253194	2.77409	0.0169188
																												ENSG00000175874	1.7941	0.0043177										ENSG00000227091	2.78622	0.00442862
																												ENSG00000245856	1.79807	0.00369302										ENSG00000218328	2.84817	0.0268967
																												ENSG00000249376	1.79865	0.0429847										ENSG00000259189	2.86109	0.0166079
																												ENSG00000164742	1.80129	0.00186484										ENSG00000233138	2.86273	4.18399e-05
																												ENSG00000136854	1.80561	0.00142205										ENSG00000252793	2.87057	0.00042702
																												ENSG00000257002	1.80908	0.00472428										ENSG00000209418	2.98458	0.00101698
																												ENSG00000249194	1.81011	0.048641										ENSG00000196876	2.99855	0.00717291
																												ENSG00000134909	1.81277	0.00344137										ENSG00000252868	3.02	0.00210225
																												ENSG00000006283	1.81316	0.0105612										ENSG00000236051	3.02696	6.2661e-05
																												ENSG00000221890	1.81458	0.00116594										ENSG00000241572	3.10763	0.000518641
																												ENSG00000171246	1.81618	0.00193818										ENSG00000248694	3.11975	0.0380937
																												ENSG00000207720	1.81692	0.0025634										ENSG00000240553	3.1223	0.0233423
																												ENSG00000169641	1.81803	0.00347868										ENSG00000226441	3.1679	0.00573156
																												ENSG00000255402	1.82104	0.0105542										ENSG00000233020	3.17854	0.0341199
																												ENSG00000183473	1.82145	0.0266338										ENSG00000227678	3.27069	0.0341195
																												ENSG00000088538	1.82715	0.0018818										ENSG00000251196	3.27869	0.000206692
																												ENSG00000165985	1.82782	0.00559183										ENSG00000234497	3.33908	0.00130404
																												ENSG00000251239	1.83456	0.0336623										ENSG00000244515	3.37283	0.0352071
																												ENSG00000155886	1.83613	0.00165045										ENSG00000254260	3.81668	0.0428618
																												ENSG00000122733	1.83682	0.0014514										ENSG00000215805	3.83098	0.00936434
																												ENSG00000011347	1.84068	0.00151377										ENSG00000242959	3.94105	0.00176932
																												ENSG00000228732	1.84335	0.00181505										ENSG00000225214	4.01632	0.0257839
																												ENSG00000103489	1.84661	0.0271285										ENSG00000254198	4.10752	1.62384e-05
																												ENSG00000132359	1.84787	0.00170366										ENSG00000254755	4.28493	0.000716867
																												ENSG00000103657	1.85077	0.00299872										ENSG00000224404	4.30729	0.0109452
																												ENSG00000205867	1.85554	0.0221391										ENSG00000255487	4.64323	0.0160405
																												ENSG00000240825	1.8561	0.000995774										ENSG00000242529	4.88322	0.000303429
																												ENSG00000204850	1.85749	0.0013093										ENSG00000212172	5.26731	0.000216114
																												ENSG00000133026	1.85933	0.0012302										ENSG00000229807	Inf	5.69791e-05
																												ENSG00000212950	1.86783	0.0336828										ENSG00000207236	Inf	1.84993e-05
																												ENSG00000084731	1.86967	0.00112024										ENSG00000251949	Inf	0.0016238
																												ENSG00000133019	1.87082	0.00943199										ENSG00000199476	Inf	0.032479
																												ENSG00000198010	1.87223	0.0206872										ENSG00000243157	Inf	0.00639115
																												ENSG00000165868	1.87507	0.00125776										ENSG00000230769	Inf	0.0153072
																												ENSG00000231611	1.87707	0.0116634										ENSG00000200242	Inf	0.0484042
																												ENSG00000076356	1.88015	0.00414635										ENSG00000253096	Inf	0.0491781
																												ENSG00000238243	1.88151	0.0351021										ENSG00000218337	Inf	0.0229791
																												ENSG00000141622	1.88175	0.0248823										ENSG00000259258	Inf	0.0308399
																												ENSG00000133816	1.88817	0.00290634										ENSG00000215146	Inf	0.0481987
																												ENSG00000089199	1.88918	0.00135386
																												ENSG00000110514	1.8895	0.000879841
																												ENSG00000229400	1.8916	0.0453663
																												ENSG00000164588	1.89565	0.0037481
																												ENSG00000224076	1.89741	0.0340464
																												ENSG00000189203	1.90061	0.00389394
																												ENSG00000167037	1.90139	0.0101235
																												ENSG00000249252	1.9053	0.034123
																												ENSG00000241111	1.90623	0.0128329
																												ENSG00000139174	1.9063	0.00380761
																												ENSG00000100346	1.91103	0.00760856
																												ENSG00000198216	1.91141	0.00720672
																												ENSG00000111696	1.91315	0.00552009
																												ENSG00000110427	1.91469	0.00174623
																												ENSG00000187664	1.91488	0.0193557
																												ENSG00000171132	1.91578	0.00275644
																												ENSG00000002746	1.9202	0.0140818
																												ENSG00000157087	1.9207	0.000708071
																												ENSG00000251260	1.92715	0.0221919
																												ENSG00000160716	1.93062	0.00160727
																												ENSG00000111262	1.93523	0.00301926
																												ENSG00000135709	1.94006	0.000534589
																												ENSG00000183454	1.9402	0.00204733
																												ENSG00000128881	1.94722	0.0164293
																												ENSG00000209418	1.94801	0.0046824
																												ENSG00000150086	1.95834	0.0210602
																												ENSG00000108797	1.95901	0.000648549
																												ENSG00000184845	1.96565	0.0152066
																												ENSG00000111371	1.96612	0.0173111
																												ENSG00000163932	1.96695	0.00269719
																												ENSG00000259580	1.968	0.0314092
																												ENSG00000171914	1.97551	0.00129495
																												ENSG00000058335	1.97749	0.000660796
																												ENSG00000124140	1.97863	0.000681026
																												ENSG00000253861	1.99189	0.00227121
																												ENSG00000236901	2.00707	0.00118576
																												ENSG00000249772	2.01128	0.00214824
																												ENSG00000172915	2.01346	0.00290948
																												ENSG00000255202	2.02349	0.00359261
																												ENSG00000053108	2.02504	0.0122114
																												ENSG00000197106	2.0282	0.000402985
																												ENSG00000170921	2.02909	0.00118112
																												ENSG00000142149	2.04221	0.0404324
																												ENSG00000169933	2.04255	0.00362087
																												ENSG00000157064	2.04348	0.000831144
																												ENSG00000060140	2.04403	0.0138666
																												ENSG00000224410	2.04487	0.0064937
																												ENSG00000213390	2.04763	0.000801012
																												ENSG00000151948	2.04802	0.00118531
																												ENSG00000230432	2.05206	0.0167223
																												ENSG00000236051	2.05209	0.00282415
																												ENSG00000218336	2.06418	0.00949155
																												ENSG00000139182	2.06539	0.000447248
																												ENSG00000105409	2.06628	0.00031052
																												ENSG00000147724	2.06825	0.0284134
																												ENSG00000252868	2.08939	0.0192843
																												ENSG00000198626	2.09238	0.00542186
																												ENSG00000198910	2.09438	0.000623321
																												ENSG00000228825	2.10239	0.0369518
																												ENSG00000169851	2.10686	0.00308278
																												ENSG00000164715	2.10786	0.000638652
																												ENSG00000254706	2.10821	0.00995195
																												ENSG00000132932	2.11159	0.00177201
																												ENSG00000123643	2.11315	0.00370343
																												ENSG00000183307	2.11358	0.00162871
																												ENSG00000235949	2.12309	0.0403489
																												ENSG00000003137	2.12371	0.00257806
																												ENSG00000224620	2.12632	0.0297551
																												ENSG00000107282	2.12934	0.000601054
																												ENSG00000171435	2.13351	0.0105828
																												ENSG00000177699	2.13432	0.00116055
																												ENSG00000185567	2.14065	0.00537092
																												ENSG00000008086	2.14837	0.00606126
																												ENSG00000254192	2.15255	0.012699
																												ENSG00000108018	2.15594	0.0262726
																												ENSG00000255994	2.15614	0.0130879
																												ENSG00000005810	2.15624	0.000605179
																												ENSG00000188394	2.15737	0.0150446
																												ENSG00000180720	2.17619	0.00412008
																												ENSG00000158445	2.17875	0.00101016
																												ENSG00000130477	2.18341	0.000176998
																												ENSG00000075340	2.18619	0.000723271
																												ENSG00000221866	2.18826	0.00304162
																												ENSG00000254497	2.1891	0.00336876
																												ENSG00000010818	2.19015	0.000303542
																												ENSG00000006432	2.19164	0.00478818
																												ENSG00000143473	2.19872	0.00535775
																												ENSG00000241973	2.19926	0.00012967
																												ENSG00000181215	2.20435	0.0362621
																												ENSG00000204396	2.20739	0.0453456
																												ENSG00000067842	2.22194	0.000758076
																												ENSG00000163873	2.22674	0.000823574
																												ENSG00000164061	2.24113	0.000185451
																												ENSG00000241216	2.24595	0.0135207
																												ENSG00000118898	2.26382	0.00549433
																												ENSG00000255500	2.27974	0.0237784
																												ENSG00000196090	2.28095	0.00109186
																												ENSG00000235872	2.28903	0.0279111
																												ENSG00000232767	2.29714	0.00010806
																												ENSG00000074590	2.30817	0.00010857
																												ENSG00000236083	2.319	0.000911844
																												ENSG00000187122	2.33099	0.000119662
																												ENSG00000113749	2.3397	0.0182446
																												ENSG00000257225	2.34544	0.000393563
																												ENSG00000185518	2.352	8.72961e-05
																												ENSG00000219699	2.35293	0.00279406
																												ENSG00000151952	2.35577	0.000667007
																												ENSG00000258903	2.37319	0.0170521
																												ENSG00000186212	2.37525	0.00409829
																												ENSG00000158258	2.42437	0.000689346
																												ENSG00000174145	2.42625	0.00463134
																												ENSG00000102468	2.42958	0.00053632
																												ENSG00000100285	2.43794	0.00132128
																												ENSG00000207291	2.43914	0.0161849
																												ENSG00000233138	2.43975	6.35171e-05
																												ENSG00000158748	2.46174	0.0470969
																												ENSG00000237720	2.4852	0.00394213
																												ENSG00000259544	2.48837	0.0221766
																												ENSG00000232694	2.53547	0.00314524
																												ENSG00000128617	2.5519	0.0406297
																												ENSG00000227091	2.57551	0.000125418
																												ENSG00000254942	2.58126	0.015139
																												ENSG00000198857	2.58554	0.0411112
																												ENSG00000230502	2.59277	0.0166485
																												ENSG00000156959	2.60255	0.000395683
																												ENSG00000227278	2.62525	0.0163257
																												ENSG00000240553	2.62558	0.0152471
																												ENSG00000207217	2.67451	0.0459764
																												ENSG00000213073	2.70008	0.00762113
																												ENSG00000241572	2.70578	0.0176232
																												ENSG00000207740	2.71859	2.80135e-05
																												ENSG00000259486	2.73912	0.000146094
																												ENSG00000122012	2.7696	0.00106807
																												ENSG00000140015	2.80004	0.024322
																												ENSG00000196876	2.81943	5.38622e-05
																												ENSG00000259668	2.85075	0.000582789
																												ENSG00000143858	2.85112	0.00582004
																												ENSG00000259714	2.88206	0.021791
																												ENSG00000185352	2.90954	0.000471429
																												ENSG00000212076	2.97346	0.0177079
																												ENSG00000251621	2.98554	5.1258e-05
																												ENSG00000223489	2.99954	0.0390834
																												ENSG00000221323	3.02608	0.0251467
																												ENSG00000251196	3.04678	0.000118164
																												ENSG00000241020	3.0775	0.00028378
																												ENSG00000256725	3.1173	0.00248167
																												ENSG00000189181	3.20845	0.00240857
																												ENSG00000166558	3.24593	0.0467367
																												ENSG00000232754	3.25041	0.0465132
																												ENSG00000242529	3.42015	6.82405e-05
																												ENSG00000130368	3.76683	0.0192404
																												ENSG00000248694	3.88255	0.0029178
																												ENSG00000238742	4.71928	0.0102364
																												ENSG00000199004	4.87492	0.00109224
																												ENSG00000242959	5.52427	0.000959769
																												ENSG00000229807	Inf	6.94282e-05
																												ENSG00000241770	Inf	0.00529786
																												ENSG00000255575	Inf	0.00603358
																												ENSG00000252416	Inf	0.00902887
																												ENSG00000238363	Inf	0.00908347
																												ENSG00000202343	Inf	0.0140435
																												ENSG00000244496	Inf	0.0144264
																												ENSG00000204982	Inf	0.0163368
																												ENSG00000214659	Inf	0.0362552
																												ENSG00000248126	Inf	0.0414264
																												ENSG00000243315	Inf	0.0495882
																												ENSG00000230418	Inf	0.0498258
[truncated: 4 more columns]
