# Supplementary material for: Sex Biased Gene Expression Profiling of Human Brains at Major Developmental Stages
Source: Sci Rep. 2016 Feb 16;6:21181. doi: 10.1038/srep21181 (PMC4754746; doi:10.1038/srep21181)
Supplement: Supplementary Dataset 7 [file srep21181-s8.xls]

## Sheet: Male_biased
Supplementary Table 7. Male biased expression genes between brain region at adulthood stage.
A1C				AMY				CBC				DFC				HIP				IPC				ITC				M1C				MD				OFC				S1C				STC				STR
Ensembl Gene ID	log2FoldChange	pval		Ensembl Gene ID	log2FoldChange	pval		Ensembl Gene ID	log2FoldChange	pval		Ensembl Gene ID	log2FoldChange	pval		Ensembl Gene ID	log2FoldChange	pval		Ensembl Gene ID	log2FoldChange	pval		Ensembl Gene ID	log2FoldChange	pval		Ensembl Gene ID	log2FoldChange	pval		Ensembl Gene ID	log2FoldChange	pval		Ensembl Gene ID	log2FoldChange	pval		Ensembl Gene ID	log2FoldChange	pval		Ensembl Gene ID	log2FoldChange	pval		Ensembl Gene ID	log2FoldChange
ENSG00000129824	1.54462e-26	#NAME?		ENSG00000129824	2.77651e-33	#NAME?		ENSG00000129824	4.85153e-33	#NAME?		ENSG00000129824	2.02e-33	#NAME?		ENSG00000129824	3.44151e-22	#NAME?		ENSG00000129824	1.0986e-42	#NAME?		ENSG00000129824	4.24812e-40	#NAME?		ENSG00000129824	1.32049e-24	#NAME?		ENSG00000202174	0.0238926	#NAME?		ENSG00000129824	2.40889e-40	#NAME?		ENSG00000129824	4.86042e-32	#NAME?		ENSG00000129824	9.08561e-55	#NAME?		ENSG00000129824	2.00995e-74
ENSG00000067048	7.83106e-15	#NAME?		ENSG00000213318	1.63039e-16	#NAME?		ENSG00000231501	0.0397716	#NAME?		ENSG00000067048	3.2061e-17	#NAME?		ENSG00000251037	1.18272e-12	#NAME?		ENSG00000067048	2.43641e-19	#NAME?		ENSG00000251037	1.58407e-18	#NAME?		ENSG00000067048	3.29749e-13	#NAME?		ENSG00000129824	6.35719e-30	#NAME?		ENSG00000067048	6.84724e-19	#NAME?		ENSG00000067048	4.7959e-16	#NAME?		ENSG00000251037	1.59131e-20	#NAME?		ENSG00000251037	2.98937e-29
ENSG00000213318	8.28886e-14	#NAME?		ENSG00000251037	2.05256e-16	#NAME?		ENSG00000232663	0.0496526	#NAME?		ENSG00000202174	0.0230121	#NAME?		ENSG00000067048	8.97005e-12	#NAME?		ENSG00000251037	1.07833e-17	#NAME?		ENSG00000067048	1.1657e-13	#NAME?		ENSG00000012817	5.11373e-12	#NAME?		ENSG00000213318	2.96345e-15	#NAME?		ENSG00000241482	0.000346457	#NAME?		ENSG00000251037	6.86911e-16	#NAME?		ENSG00000067048	1.65522e-19	#NAME?		ENSG00000213318	2.33824e-26
ENSG00000251037	3.24072e-13	#NAME?		ENSG00000067048	1.0935e-14	#NAME?		ENSG00000213318	1.56755e-17	#NAME?		ENSG00000012817	3.08912e-08	#NAME?		ENSG00000012817	2.01879e-09	#NAME?		ENSG00000114374	1.71991e-13	#NAME?		ENSG00000213318	1.34092e-17	#NAME?		ENSG00000213318	7.05957e-12	#NAME?		ENSG00000251037	7.02532e-15	#NAME?		ENSG00000213318	2.79376e-17	#NAME?		ENSG00000213318	1.86858e-15	#NAME?		ENSG00000012817	5.39578e-16	#NAME?		ENSG00000067048	1.27422e-23
ENSG00000012817	2.93953e-11	#NAME?		ENSG00000012817	5.07139e-12	#NAME?		ENSG00000251037	1.33846e-16	#NAME?		ENSG00000114374	1.30567e-13	#NAME?		ENSG00000114374	3.71386e-08	#NAME?		ENSG00000012817	1.54197e-12	#NAME?		ENSG00000114374	2.86645e-11	#NAME?		ENSG00000251037	1.12874e-11	#NAME?		ENSG00000067048	3.83271e-12	#NAME?		ENSG00000012817	7.66177e-11	#NAME?		ENSG00000012817	1.11814e-12	#NAME?		ENSG00000114374	3.83063e-14	#NAME?		ENSG00000012817	4.17962e-11
ENSG00000114374	3.92527e-11	#NAME?		ENSG00000114374	1.09054e-08	#NAME?		ENSG00000067048	1.46549e-15	#NAME?		ENSG00000251037	9.10753e-13	#NAME?		ENSG00000198692	2.13709e-07	#NAME?		ENSG00000233864	7.98416e-09	#NAME?		ENSG00000012817	3.09823e-07	#NAME?		ENSG00000207118	5.76605e-08	#NAME?		ENSG00000012817	1.5238e-10	#NAME?		ENSG00000251037	1.75972e-16	#NAME?		ENSG00000114374	7.78789e-11	#NAME?		ENSG00000233864	1.16428e-07	#NAME?		ENSG00000165246	6.72862e-12
ENSG00000207008	0.035884	#NAME?		ENSG00000198692	3.65678e-08	#NAME?		ENSG00000012817	8.30749e-10	#NAME?		ENSG00000211653	0.0297396	#NAME?		ENSG00000211553	0.00107215	#NAME?		ENSG00000198692	5.77343e-08	#NAME?		ENSG00000198692	2.0792e-09	#NAME?		ENSG00000114374	6.75822e-10	#NAME?		ENSG00000114374	8.05528e-10	#NAME?		ENSG00000114374	1.98728e-13	#NAME?		ENSG00000207031	0.000251786	#NAME?		ENSG00000198692	6.03155e-07	#NAME?		ENSG00000114374	2.03489e-11
ENSG00000198692	9.71312e-07	#NAME?		ENSG00000154620	1.44978e-06	#NAME?		ENSG00000114374	3.45105e-08	#NAME?		ENSG00000213318	1.3092e-11	#NAME?		ENSG00000200879	3.20942e-06	#NAME?		ENSG00000243209	1.7385e-06	#NAME?		ENSG00000233864	1.25914e-08	#NAME?		ENSG00000207031	0.00248744	#NAME?		ENSG00000198692	1.45892e-07	#NAME?		ENSG00000200418	4.40928e-11	#NAME?		ENSG00000200418	0.000464096	#NAME?		ENSG00000243209	1.34659e-06	#NAME?		ENSG00000198692	8.26296e-11
ENSG00000243209	1.97624e-06	#NAME?		ENSG00000233864	3.90834e-06	#NAME?		ENSG00000233864	1.33903e-07	#NAME?		ENSG00000252447	0.0121403	#NAME?		ENSG00000221598	1.44809e-05	#NAME?		ENSG00000154620	4.46108e-06	#NAME?		ENSG00000243209	8.5199e-06	#NAME?		ENSG00000243209	1.68489e-06	#NAME?		ENSG00000233864	1.89703e-06	#NAME?		ENSG00000233864	7.29911e-08	#NAME?		ENSG00000198692	9.54326e-07	#NAME?		ENSG00000154620	1.03966e-05	#NAME?		ENSG00000243209	1.26557e-09
ENSG00000233864	2.02623e-06	#NAME?		ENSG00000243209	8.94997e-06	#NAME?		ENSG00000067646	9.64983e-07	#NAME?		ENSG00000233864	2.85296e-07	#NAME?		ENSG00000243209	8.72363e-06	#NAME?		ENSG00000067646	1.55616e-05	#NAME?		ENSG00000154620	1.95487e-06	#NAME?		ENSG00000198692	3.31899e-06	#NAME?		ENSG00000243209	3.07059e-06	#NAME?		ENSG00000198692	1.3936e-07	#NAME?		ENSG00000233864	1.60882e-06	#NAME?		ENSG00000067646	1.36119e-05	#NAME?		ENSG00000154620	5.36855e-08
ENSG00000154620	1.21034e-05	#NAME?		ENSG00000067646	5.246e-05	#NAME?		ENSG00000099749	4.84895e-06	#NAME?		ENSG00000243209	5.88315e-07	#NAME?		ENSG00000154620	1.27819e-05	#NAME?		ENSG00000099749	3.90679e-05	#NAME?		ENSG00000067646	5.60516e-06	#NAME?		ENSG00000200090	0.0119492	#NAME?		ENSG00000099749	5.325e-06	#NAME?		ENSG00000207031	0.00829184	#NAME?		ENSG00000221116	2.34348e-06	#NAME?		ENSG00000099749	1.37317e-05	#NAME?		ENSG00000099749	2.48444e-07
ENSG00000099749	1.22583e-05	#NAME?		ENSG00000099749	0.000109939	#NAME?		ENSG00000243209	6.39581e-06	#NAME?		ENSG00000200016	0.00365106	#NAME?		ENSG00000233864	1.9705e-05	#NAME?		ENSG00000199550	9.7142e-05	#NAME?		ENSG00000099749	5.75887e-06	#NAME?		ENSG00000233864	1.3817e-05	#NAME?		ENSG00000154620	2.61374e-05	#NAME?		ENSG00000240243	0.0224599	#NAME?		ENSG00000207421	0.015405	#NAME?		ENSG00000252542	0.00043457	#NAME?		ENSG00000131002	1.40744e-06
ENSG00000201487	0.000471404	#NAME?		ENSG00000183878	0.0001328	#NAME?		ENSG00000198692	1.66721e-05	#NAME?		ENSG00000255453	0.000430626	#NAME?		ENSG00000099749	2.23926e-05	#NAME?		ENSG00000183878	0.000206044	#NAME?		ENSG00000207031	0.0439493	#NAME?		ENSG00000200259	0.00199591	#NAME?		ENSG00000067646	0.000120111	#NAME?		ENSG00000243209	1.54129e-06	#NAME?		ENSG00000243209	8.55151e-06	#NAME?		ENSG00000201823	0.0236173	#NAME?		ENSG00000233864	2.67115e-06
ENSG00000067646	3.45529e-05	#NAME?		ENSG00000200090	0.000160674	#NAME?		ENSG00000176728	0.00019804	#NAME?		ENSG00000198692	9.9916e-06	#NAME?		ENSG00000238650	3.52476e-05	#NAME?		ENSG00000131002	0.000530364	#NAME?		ENSG00000241079	3.19778e-05	#NAME?		ENSG00000207523	0.0148184	#NAME?		ENSG00000131002	0.00114331	#NAME?		ENSG00000200478	0.0155207	#NAME?		ENSG00000154620	4.02892e-05	#NAME?		ENSG00000183878	0.000260636	#NAME?		ENSG00000067646	3.42897e-06
ENSG00000201778	4.94301e-05	#NAME?		ENSG00000207031	0.000192	#NAME?		ENSG00000183878	0.000226949	#NAME?		ENSG00000251775	0.0121156	#NAME?		ENSG00000238597	0.0145537	#NAME?		ENSG00000207008	0.00119529	#NAME?		ENSG00000131002	0.0154004	#NAME?		ENSG00000212380	0.00635264	#NAME?		ENSG00000183878	0.0017016	#NAME?		ENSG00000206814	2.6347e-06	#NAME?		ENSG00000200812	0.00053933	#NAME?		ENSG00000232226	0.000344642	#NAME?		ENSG00000183878	1.19557e-05
ENSG00000241093	0.000591894	#NAME?		ENSG00000131002	0.000287258	#NAME?		ENSG00000154620	0.00140413	#NAME?		ENSG00000221595	0.0273793	#NAME?		ENSG00000067646	9.61928e-05	#NAME?		ENSG00000199554	0.0385154	#NAME?		ENSG00000183878	0.000129516	#NAME?		ENSG00000206621	4.74859e-05	#NAME?		ENSG00000207327	0.0258307	#NAME?		ENSG00000212487	2.71866e-06	#NAME?		ENSG00000238692	0.000133207	#NAME?		ENSG00000131002	0.000966837	#NAME?		ENSG00000238906	0.014842
ENSG00000252950	0.0162113	#NAME?		ENSG00000200851	0.000300492	#NAME?		ENSG00000206612	0.00245978	#NAME?		ENSG00000099749	4.556e-05	#NAME?		ENSG00000208317	0.000139517	#NAME?		ENSG00000199545	0.0118673	#NAME?		ENSG00000221182	0.00669815	#NAME?		ENSG00000238793	0.000139433	#NAME?		ENSG00000232226	0.0029059	#NAME?		ENSG00000221184	0.00131888	#NAME?		ENSG00000131002	0.000134001	#NAME?		ENSG00000252010	0.00297609	#NAME?		ENSG00000251949	0.00864422
ENSG00000183878	0.00023518	#NAME?		ENSG00000212293	0.000353726	#NAME?		ENSG00000241301	0.00538071	#NAME?		ENSG00000067646	7.71515e-05	#NAME?		ENSG00000183878	0.00030163	#NAME?		ENSG00000201907	0.0119384	#NAME?		ENSG00000206634	0.0100798	#NAME?		ENSG00000221595	0.0371303	#NAME?		ENSG00000244455	0.00328154	#NAME?		ENSG00000154620	8.1583e-06	#NAME?		ENSG00000207128	0.000156352	#NAME?		ENSG00000207166	0.00241997	#NAME?		ENSG00000207197	0.0464124
ENSG00000131002	0.000326765	#NAME?		ENSG00000202093	0.0144069	#NAME?		ENSG00000207721	0.0199025	#NAME?		ENSG00000183878	0.000103709	#NAME?		ENSG00000207159	0.00293528	#NAME?		ENSG00000221491	0.0334161	#NAME?		ENSG00000240414	0.0454381	#NAME?		ENSG00000154620	0.000118668	#NAME?		ENSG00000221743	0.0037022	#NAME?		ENSG00000201492	3.07974e-05	#NAME?		ENSG00000099749	0.000207684	#NAME?		ENSG00000207437	0.00312779	#NAME?		ENSG00000241264	0.0405497
ENSG00000222937	0.000585872	#NAME?		ENSG00000206680	0.000919898	#NAME?		ENSG00000201487	0.0255352	#NAME?		ENSG00000131002	0.00141383	#NAME?		ENSG00000131002	0.000364434	#NAME?		ENSG00000207375	0.0210975	#NAME?		ENSG00000200090	0.0293083	#NAME?		ENSG00000253084	0.000144771	#NAME?		ENSG00000202502	0.00519108	#NAME?		ENSG00000238622	0.00187493	#NAME?		ENSG00000201403	0.0148494	#NAME?		ENSG00000252106	0.0318087	#NAME?		ENSG00000251887	0.00425986
ENSG00000200879	0.00445289	#NAME?		ENSG00000238975	0.0135303	#NAME?		ENSG00000221419	0.00848924	#NAME?		ENSG00000252306	0.00341735	#NAME?		ENSG00000206653	0.000417141	#NAME?		ENSG00000222301	0.00621683	#NAME?		ENSG00000242368	0.0114199	#NAME?		ENSG00000131002	0.000126253	#NAME?		ENSG00000222398	0.0133534	#NAME?		ENSG00000200156	0.00611804	#NAME?		ENSG00000207159	0.00826396	#NAME?		ENSG00000200016	0.0193471	#NAME?		ENSG00000199332	0.00307318
ENSG00000199545	0.00062373	#NAME?		ENSG00000176728	0.00257084	#NAME?		ENSG00000241093	0.00947859	#NAME?		ENSG00000154620	0.000166033	#NAME?		ENSG00000202314	0.0294849	#NAME?		ENSG00000239379	0.0064148	#NAME?		ENSG00000176728	0.00295904	#NAME?		ENSG00000200785	0.0113375	#NAME?		ENSG00000240512	0.00820132	#NAME?		ENSG00000199293	0.00632053	#NAME?		ENSG00000207424	0.00211757	#NAME?		ENSG00000252577	0.0276282	#NAME?		ENSG00000176728	0.00143668
ENSG00000207031	0.000760657	#NAME?		ENSG00000252155	0.00264508	#NAME?		ENSG00000251550	0.0111328	#NAME?		ENSG00000222301	0.00727543	#NAME?		ENSG00000207197	0.00238245	#NAME?		ENSG00000200983	0.00652948	#NAME?		ENSG00000223249	0.0301687	#NAME?		ENSG00000207263	0.0465008	#NAME?		ENSG00000221750	0.0124608	#NAME?		ENSG00000238947	1.67989e-05	#NAME?		ENSG00000067646	0.000397423	#NAME?		ENSG00000251739	0.00734631	#NAME?		ENSG00000239127	0.0431028
ENSG00000207721	0.0279915	#NAME?		ENSG00000240243	0.00389236	#NAME?		ENSG00000131002	0.0161587	#NAME?		ENSG00000199325	0.000304347	#NAME?		ENSG00000206612	0.00168711	#NAME?		ENSG00000232226	0.0080543	#NAME?		ENSG00000207088	0.0432136	#NAME?		ENSG00000221539	0.0318621	#NAME?		ENSG00000099715	0.0136434	#NAME?		ENSG00000252140	8.80987e-05	#NAME?		ENSG00000206607	0.0274007	#NAME?		ENSG00000176728	0.00959485	#NAME?		ENSG00000252796	0.0157577
ENSG00000243666	0.00097566	#NAME?		ENSG00000201784	0.00402026	#NAME?		ENSG00000221770	0.0261116	#NAME?		ENSG00000237644	0.00213901	#NAME?		ENSG00000252542	0.00173812	#NAME?		ENSG00000176728	0.0105156	#NAME?		ENSG00000238365	0.0413727	#NAME?		ENSG00000099749	0.000216047	#NAME?		ENSG00000200759	0.0201479	#NAME?		ENSG00000201487	0.000241851	#NAME?		ENSG00000201937	0.000574536	#NAME?		ENSG00000099725	0.00968763	#NAME?		ENSG00000252839	0.0395979
ENSG00000200478	0.0199035	#NAME?		ENSG00000211825	0.0434916	#NAME?		ENSG00000199133	0.0204631	#NAME?		ENSG00000206607	0.000517114	#NAME?		ENSG00000207427	0.0019511	#NAME?		ENSG00000199649	0.0444253	#NAME?		ENSG00000232226	0.00498197	#NAME?		ENSG00000183878	0.000261668	#NAME?		ENSG00000199649	0.0202003	#NAME?		ENSG00000235475	3.48062e-05	#NAME?		ENSG00000183878	0.000722511	#NAME?		ENSG00000252370	0.0232474	#NAME?		ENSG00000237644	0.0376384
ENSG00000237644	0.00133552	#NAME?		ENSG00000241493	0.00879915	#NAME?		ENSG00000200242	0.0425471	#NAME?		ENSG00000222503	0.000689321	#NAME?		ENSG00000176728	0.0024322	#NAME?		ENSG00000222414	0.0258484	#NAME?		ENSG00000207437	0.00947456	#NAME?		ENSG00000200879	0.000315074	#NAME?		ENSG00000206942	0.0388381	#NAME?		ENSG00000099749	4.31308e-05	#NAME?		ENSG00000200831	0.00138071	#NAME?		ENSG00000221419	0.0439518	#NAME?		ENSG00000201907	0.0272005
ENSG00000252498	0.00196631	#NAME?		ENSG00000207870	0.00893439	#NAME?		ENSG00000212371	0.0297106	#NAME?		ENSG00000214239	0.0396314	#NAME?		ENSG00000207500	0.00247296	#NAME?		ENSG00000099725	0.0137846	#NAME?		ENSG00000212153	0.0081039	#NAME?		ENSG00000207093	0.00756792	#NAME?		ENSG00000242909	0.034249	#NAME?		ENSG00000183878	4.36993e-05	#NAME?		ENSG00000207263	0.0134372	#NAME?		ENSG00000223624	0.0179763	#NAME?		ENSG00000222296	0.00313324
ENSG00000237418	0.0103406	#NAME?		ENSG00000230299	0.00911259	#NAME?		ENSG00000259262	0.0297277	#NAME?		ENSG00000201784	0.000913551	#NAME?		ENSG00000222301	0.0353137	#NAME?		ENSG00000212304	0.0143064	#NAME?		ENSG00000224005	0.0214679	#NAME?		ENSG00000200983	0.00041882	#NAME?		ENSG00000240407	0.0272138	#NAME?		ENSG00000067646	4.43456e-05	#NAME?		ENSG00000201907	0.00796895	#NAME?		ENSG00000199550	0.0289911	#NAME?		ENSG00000202142	0.0140382
ENSG00000199390	0.0372884	#NAME?		ENSG00000221184	0.0181564	#NAME?		ENSG00000201207	0.0314262	#NAME?		ENSG00000200090	0.00342907	#NAME?		ENSG00000228930	0.0341884	#NAME?		ENSG00000242999	0.0172998	#NAME?		ENSG00000238678	0.0104445	#NAME?		ENSG00000067646	0.000383831	#NAME?		ENSG00000249784	0.0324534	#NAME?		ENSG00000206760	6.75851e-05	#NAME?		ENSG00000207501	0.00617298	#NAME?		ENSG00000206754	0.02446	#NAME?		ENSG00000242529	0.00426807
ENSG00000243463	0.00280567	#NAME?		ENSG00000239040	0.0181564	#NAME?		ENSG00000252699	0.0368647	#NAME?		ENSG00000202566	0.0392606	#NAME?		ENSG00000200913	0.0053085	#NAME?		ENSG00000239803	0.0182	#NAME?		ENSG00000238350	0.0105077	#NAME?		ENSG00000212027	0.000391643	#NAME?		ENSG00000252006	0.0324534	#NAME?		ENSG00000200913	7.20772e-05	#NAME?		ENSG00000207875	0.017225	#NAME?		ENSG00000207579	0.0389989	#NAME?		ENSG00000221564	0.0360583
ENSG00000238890	0.00703064	#NAME?		ENSG00000252699	0.0166285	#NAME?		ENSG00000099725	0.0368193	#NAME?		ENSG00000201778	0.00158842	#NAME?		ENSG00000035720	0.00639893	#NAME?		ENSG00000201831	0.0332089	#NAME?		ENSG00000099725	0.0367157	#NAME?		ENSG00000207721	0.0462086	#NAME?		ENSG00000176728	0.0327817	#NAME?		ENSG00000200851	0.00169972	#NAME?		ENSG00000176728	0.00279675	#NAME?		ENSG00000201151	0.0307474	#NAME?		ENSG00000252155	0.00516867
ENSG00000239055	0.00363488	#NAME?		ENSG00000239379	0.0204629	#NAME?		ENSG00000252494	0.0389069	#NAME?		ENSG00000207959	0.0199936	#NAME?		ENSG00000200953	0.0135606	#NAME?		ENSG00000239087	0.0241432	#NAME?		ENSG00000243408	0.0489502	#NAME?		ENSG00000199649	0.0216219	#NAME?		ENSG00000238715	0.0402553	#NAME?		ENSG00000131002	0.000144254	#NAME?		ENSG00000240407	0.0117963	#NAME?		ENSG00000201217	0.0353661	#NAME?		ENSG00000222937	0.0201864
ENSG00000206602	0.00365594	#NAME?		ENSG00000238692	0.0336843	#NAME?		ENSG00000200983	0.0446773	#NAME?		ENSG00000236577	0.00211777	#NAME?		ENSG00000200418	0.00706235	#NAME?		ENSG00000243260	0.0243574	#NAME?		ENSG00000252391	0.0374981	#NAME?		ENSG00000201669	0.0179858	#NAME?		ENSG00000238349	0.0407135	#NAME?		ENSG00000242961	0.0262584	#NAME?		ENSG00000201679	0.00415379	#NAME?		ENSG00000235204	0.0399166	#NAME?		ENSG00000241875	0.00520494
ENSG00000256248	0.00393963	#NAME?		ENSG00000252973	0.0458805	#NAME?		ENSG00000207959	0.0460919	#NAME?		ENSG00000221531	0.00262941	#NAME?		ENSG00000221164	0.0200525	#NAME?		ENSG00000201557	0.0312633	#NAME?		ENSG00000252172	0.0236917	#NAME?		ENSG00000206680	0.000462476	#NAME?		ENSG00000221077	0.0411799	#NAME?		ENSG00000202290	0.000181155	#NAME?		ENSG00000238756	0.0133408	#NAME?		ENSG00000200356	0.0470113	#NAME?		ENSG00000201318	0.016881
ENSG00000252328	0.00410929	#NAME?		ENSG00000238369	0.0224887	#NAME?		ENSG00000240322	0.0472627	#NAME?		ENSG00000222872	0.0027606	#NAME?		ENSG00000200016	0.00947849	#NAME?		ENSG00000252007	0.0270101	#NAME?		ENSG00000199874	0.0289266	#NAME?		ENSG00000207442	0.000622994	#NAME?		ENSG00000251990	0.0416206	#NAME?		ENSG00000227601	0.000532476	#NAME?		ENSG00000099725	0.0044805	#NAME?		ENSG00000252155	0.0407547	#NAME?		ENSG00000200163	0.0139537
ENSG00000239100	0.00421665	#NAME?		ENSG00000239103	0.0169529	#NAME?		ENSG00000239063	0.0497949	#NAME?		ENSG00000252690	0.00280622	#NAME?		ENSG00000252155	0.00957807	#NAME?		ENSG00000238715	0.0328617	#NAME?		ENSG00000207051	0.0234996	#NAME?		ENSG00000200812	0.00282713	#NAME?		ENSG00000206159	0.0434847	#NAME?		ENSG00000200949	0.0424995	#NAME?		ENSG00000238343	0.00549834	#NAME?		ENSG00000212153	0.0412847	#NAME?		ENSG00000199846	0.0166376
ENSG00000239851	0.0318603	#NAME?		ENSG00000255421	0.0172259	#NAME?		ENSG00000165246	3.35676e-06	-6.23734		ENSG00000252192	0.016333	#NAME?		ENSG00000238890	0.0109459	#NAME?		ENSG00000227289	0.0319776	#NAME?		ENSG00000239803	0.0295126	#NAME?		ENSG00000222937	0.000958012	#NAME?		ENSG00000165246	1.60505e-07	-6.44643		ENSG00000206913	0.0190135	#NAME?		ENSG00000222448	0.0055547	#NAME?		ENSG00000227289	0.0418258	#NAME?		ENSG00000252755	0.0317974
ENSG00000253084	0.0128741	#NAME?		ENSG00000099725	0.0174424	#NAME?		ENSG00000208010	0.00192835	-5.16064		ENSG00000223187	0.00471696	#NAME?		ENSG00000212385	0.0109709	#NAME?		ENSG00000206620	0.0412399	#NAME?		ENSG00000202314	0.0400169	#NAME?		ENSG00000259258	0.0207365	#NAME?		ENSG00000252965	0.0115007	-4.56782		ENSG00000240869	0.00396959	#NAME?		ENSG00000252311	0.0163047	#NAME?		ENSG00000200408	0.0418914	#NAME?		ENSG00000255698	0.00857048
ENSG00000200954	0.00599451	#NAME?		ENSG00000233265	0.0225961	#NAME?		ENSG00000251795	0.00301675	-5.06528		ENSG00000199452	0.004998	#NAME?		ENSG00000251696	0.0110845	#NAME?		ENSG00000199536	0.0420737	#NAME?		ENSG00000238828	0.0457664	#NAME?		ENSG00000254160	0.00198435	#NAME?		ENSG00000239793	0.0214763	-4.32507		ENSG00000238511	0.0303291	#NAME?		ENSG00000200851	0.00568528	#NAME?		ENSG00000252965	0.0419617	#NAME?		ENSG00000206834	0.00919252
ENSG00000207001	0.00737854	#NAME?		ENSG00000238566	0.0209457	#NAME?		ENSG00000199554	0.0366997	-5.0144		ENSG00000251791	0.004998	#NAME?		ENSG00000212135	0.0111999	#NAME?		ENSG00000202191	0.0476059	#NAME?		ENSG00000244741	0.0457664	#NAME?		ENSG00000259318	0.00206796	#NAME?		ENSG00000206754	0.00744103	-3.91614		ENSG00000238692	0.0209972	#NAME?		ENSG00000201992	0.00656122	#NAME?		ENSG00000213318	8.01464e-19	-7.64466		ENSG00000227638	0.0108197
ENSG00000207613	0.0401158	#NAME?		ENSG00000200141	0.0210204	#NAME?		ENSG00000207523	0.0205858	-4.91476		ENSG00000200486	0.0148319	#NAME?		ENSG00000206924	0.0150109	#NAME?		ENSG00000198327	0.0456674	#NAME?		ENSG00000227289	0.0305131	#NAME?		ENSG00000238566	0.0196599	#NAME?		ENSG00000207790	0.015058	-3.72205		ENSG00000221716	0.000838894	#NAME?		ENSG00000201300	0.038226	#NAME?		ENSG00000165246	1.35559e-10	-5.71609		ENSG00000252354	0.0297786
ENSG00000238369	0.0192459	#NAME?		ENSG00000240607	0.021284	#NAME?		ENSG00000206794	0.000337571	-4.72675		ENSG00000256973	0.00649745	#NAME?		ENSG00000212607	0.0114317	#NAME?		ENSG00000213318	9.27575e-19	-7.92565		ENSG00000206942	0.0495587	#NAME?		ENSG00000222872	0.00217931	#NAME?		ENSG00000238597	0.0121326	-3.50415		ENSG00000251739	0.0216046	#NAME?		ENSG00000238566	0.0170404	#NAME?		ENSG00000099715	0.00013722	-5.2114		ENSG00000207208	0.0402292
ENSG00000206739	0.0229898	#NAME?		ENSG00000202461	0.0213067	#NAME?		ENSG00000229686	0.000337571	-4.72675		ENSG00000228137	0.00666254	#NAME?		ENSG00000212304	0.0116272	#NAME?		ENSG00000165246	3.86504e-10	-6.67735		ENSG00000221039	0.0379829	#NAME?		ENSG00000201865	0.0284767	#NAME?		ENSG00000227455	0.0360491	-3.07121		ENSG00000235408	0.0429403	#NAME?		ENSG00000206888	0.0372212	#NAME?		ENSG00000200418	7.32507e-07	-5.01655		ENSG00000239447	0.014372
ENSG00000252192	0.0367823	#NAME?		ENSG00000199833	0.0213947	#NAME?		ENSG00000199452	0.0113728	-4.7111		ENSG00000229029	0.0131793	#NAME?		ENSG00000252026	0.0138154	#NAME?		ENSG00000099715	0.000668315	-5.01808		ENSG00000224335	0.0379829	#NAME?		ENSG00000221184	0.00256622	#NAME?		ENSG00000254483	0.0279514	-2.89496		ENSG00000243315	0.0268869	#NAME?		ENSG00000242889	0.0372212	#NAME?		ENSG00000253678	0.018961	-4.17291		ENSG00000199537	0.0144535
ENSG00000207146	0.0259282	#NAME?		ENSG00000199804	0.0261699	#NAME?		ENSG00000240409	0.0117295	-4.1822		ENSG00000241114	0.0131793	#NAME?		ENSG00000238906	0.0141253	#NAME?		ENSG00000223298	0.0216256	-4.17863		ENSG00000238649	0.0383138	#NAME?		ENSG00000201331	0.0310317	#NAME?		ENSG00000239803	0.0422683	-2.73962		ENSG00000176728	0.00127531	#NAME?		ENSG00000202290	0.00851619	#NAME?		ENSG00000236592	0.0315392	-4.00007		ENSG00000240223	0.0221844
ENSG00000200608	0.0184751	#NAME?		ENSG00000207569	0.0270354	#NAME?		ENSG00000202363	0.0117157	-3.92158		ENSG00000238574	0.00867745	#NAME?		ENSG00000238862	0.0141448	#NAME?		ENSG00000252448	0.0484179	-4.16895		ENSG00000252393	0.0385827	#NAME?		ENSG00000200837	0.00332107	#NAME?		ENSG00000226083	0.0456987	-2.69904		ENSG00000207088	0.0231245	#NAME?		ENSG00000209042	0.0152626	#NAME?		ENSG00000200729	0.000962114	-3.47071		ENSG00000200556	0.0149429
ENSG00000258993	0.0122377	#NAME?		ENSG00000240940	0.0272921	#NAME?		ENSG00000213976	0.0270965	-3.27993		ENSG00000176728	0.00875051	#NAME?		ENSG00000238369	0.0443022	#NAME?		ENSG00000176857	0.0342625	-4.02714		ENSG00000200003	0.0386827	#NAME?		ENSG00000251775	0.00336928	#NAME?		ENSG00000211553	0.0146782	-2.60748		ENSG00000222448	0.00317212	#NAME?		ENSG00000207581	0.00901949	#NAME?		ENSG00000207259	6.16733e-05	-3.39382		ENSG00000207815	0.0156645
ENSG00000199593	0.0190497	#NAME?		ENSG00000201965	0.0412106	#NAME?		ENSG00000207118	0.000781433	-2.96297		ENSG00000238756	0.00882443	#NAME?		ENSG00000208892	0.0335157	#NAME?		ENSG00000241975	0.0444212	-3.91578		ENSG00000199906	0.0387495	#NAME?		ENSG00000221164	0.00339735	#NAME?		ENSG00000238917	0.0355733	-2.4654		ENSG00000212493	0.00213301	#NAME?		ENSG00000201865	0.0108571	#NAME?		ENSG00000249412	0.039104	-3.22357		ENSG00000222726	0.0193249
ENSG00000244160	0.0190497	#NAME?		ENSG00000243615	0.0417608	#NAME?		ENSG00000232503	0.0145191	-2.9102		ENSG00000200525	0.00889919	#NAME?		ENSG00000238692	0.0172552	#NAME?		ENSG00000241948	0.000167835	-3.77367		ENSG00000228415	0.0396839	#NAME?		ENSG00000207375	0.00380865	#NAME?		ENSG00000172724	0.0150471	-1.65894		ENSG00000239688	0.0306855	#NAME?		ENSG00000252549	0.0108945	#NAME?		ENSG00000228086	0.0381064	-2.82661		ENSG00000232226	0.0198714
ENSG00000239157	0.0260476	#NAME?		ENSG00000212371	0.0419369	#NAME?		ENSG00000140067	0.0297225	-2.64679		ENSG00000240004	0.0113772	#NAME?		ENSG00000199833	0.0176824	#NAME?		ENSG00000244428	0.0135225	-3.65126		ENSG00000200428	0.0497733	#NAME?		ENSG00000238715	0.0120869	#NAME?		ENSG00000103811	0.00345716	-1.61908		ENSG00000238475	0.00279199	#NAME?		ENSG00000221595	0.0180732	#NAME?		ENSG00000207395	0.0161254	-2.81134		ENSG00000207375	0.0494084
ENSG00000242398	0.0154698	#NAME?		ENSG00000165246	1.25653e-07	-6.50953		ENSG00000201302	0.0191952	-2.59932		ENSG00000222460	0.0116122	#NAME?		ENSG00000207200	0.0177073	#NAME?		ENSG00000202538	0.0412601	-3.6327		ENSG00000165246	4.1605e-11	-6.9574		ENSG00000207003	0.00463367	#NAME?		ENSG00000198744	0.0287431	-1.61831		ENSG00000201684	0.00273202	#NAME?		ENSG00000207934	0.0157251	#NAME?		ENSG00000222808	0.019844	-2.7711		ENSG00000251993	0.0254785
ENSG00000252174	0.0316153	#NAME?		ENSG00000207790	0.000891151	-5.34745		ENSG00000254341	0.00662605	-2.58417		ENSG00000244591	0.0117105	#NAME?		ENSG00000232430	0.0219014	#NAME?		ENSG00000207964	0.0231207	-3.3953		ENSG00000202093	0.012516	-5.04232		ENSG00000201785	0.039874	#NAME?		ENSG00000110900	0.0313242	-1.60026		ENSG00000252817	0.00275327	#NAME?		ENSG00000238975	0.0113451	#NAME?		ENSG00000258626	0.0469202	-2.74768		ENSG00000199906	0.0246166
ENSG00000206924	0.0477515	#NAME?		ENSG00000252311	0.0295705	-5.33032		ENSG00000137561	0.0261725	-2.55012		ENSG00000099725	0.0118099	#NAME?		ENSG00000207857	0.0207447	#NAME?		ENSG00000226040	0.0129281	-3.25975		ENSG00000099715	0.000144163	-4.54269		ENSG00000257053	0.0047266	#NAME?		ENSG00000126264	0.0330952	-1.59569		ENSG00000255557	0.0250071	#NAME?		ENSG00000222267	0.0133217	#NAME?		ENSG00000248993	0.00227961	-2.62725		ENSG00000242531	0.025195
ENSG00000176728	0.0179509	#NAME?		ENSG00000099715	0.00799358	-5.03972		ENSG00000226040	0.0329348	-2.52845		ENSG00000200646	0.0118099	#NAME?		ENSG00000201492	0.020844	#NAME?		ENSG00000230290	0.0481585	-3.25954		ENSG00000226040	0.018416	-4.38499		ENSG00000200680	0.00520277	#NAME?		ENSG00000251795	0.0339568	-1.59389		ENSG00000206612	0.00292734	#NAME?		ENSG00000243597	0.0119118	#NAME?		ENSG00000238795	0.0113155	-2.47424		ENSG00000243871	0.0254857
ENSG00000199673	0.0307721	#NAME?		ENSG00000238526	0.000468469	-4.5621		ENSG00000257606	0.0297004	-2.49259		ENSG00000232926	0.0119105	#NAME?		ENSG00000202529	0.0210539	#NAME?		ENSG00000254866	0.035152	-3.1772		ENSG00000220744	0.0400218	-3.97161		ENSG00000221211	0.00550376	#NAME?		ENSG00000248993	0.0330303	-1.5901		ENSG00000240485	0.00340112	#NAME?		ENSG00000216331	0.0319836	#NAME?		ENSG00000230260	0.0322916	-2.42715		ENSG00000221349	0.0305477
ENSG00000238982	0.0181425	#NAME?		ENSG00000226040	0.0250852	-4.54078		ENSG00000243069	0.00623365	-2.44035		ENSG00000238858	0.0120123	#NAME?		ENSG00000207501	0.0211726	#NAME?		ENSG00000252331	0.0152554	-3.15215		ENSG00000255125	0.0490457	-3.90553		ENSG00000222345	0.0049822	#NAME?		ENSG00000207118	0.0258688	-1.55625		ENSG00000242974	0.0113219	#NAME?		ENSG00000252202	0.017705	#NAME?		ENSG00000170891	0.00456428	-2.39773		ENSG00000238622	0.0305477
ENSG00000239112	0.0210616	#NAME?		ENSG00000254910	0.0204318	-4.50094		ENSG00000213604	0.042907	-2.43023		ENSG00000253047	0.0157031	#NAME?		ENSG00000206754	0.021194	#NAME?		ENSG00000207442	0.0102487	-3.10873		ENSG00000242037	0.00571638	-3.82417		ENSG00000251696	0.00558481	#NAME?		ENSG00000207561	0.0356198	-1.46012		ENSG00000099725	0.00358564	#NAME?		ENSG00000207200	0.0135464	#NAME?		ENSG00000238917	0.00351837	-2.39685		ENSG00000243315	0.0273731
ENSG00000221269	0.0183497	#NAME?		ENSG00000201151	0.0186022	-4.38853		ENSG00000232926	0.0401893	-2.42915		ENSG00000238390	0.015837	#NAME?		ENSG00000212384	0.0353098	#NAME?		ENSG00000238917	0.027571	-3.0852		ENSG00000206823	0.000776056	-3.78665		ENSG00000240793	0.00587856	#NAME?		ENSG00000134817	0.0414428	-1.38178		ENSG00000253047	0.0239987	#NAME?		ENSG00000233602	0.0225407	#NAME?		ENSG00000249250	0.00218942	-2.38771		ENSG00000239087	0.0317381
ENSG00000238924	0.0287006	#NAME?		ENSG00000199217	0.0052002	-4.31252		ENSG00000201719	0.0106114	-2.41745		ENSG00000225920	0.0306279	#NAME?		ENSG00000207649	0.0221703	#NAME?		ENSG00000252967	0.0231199	-3.01021		ENSG00000238622	0.0286989	-3.7531		ENSG00000222108	0.0456398	#NAME?		ENSG00000235718	0.0409893	-1.34804		ENSG00000206634	0.0176056	#NAME?		ENSG00000238339	0.0142044	#NAME?		ENSG00000225345	0.0299823	-2.36883		ENSG00000200687	0.0350459
ENSG00000243615	0.0212171	#NAME?		ENSG00000259562	0.0388999	-4.20383		ENSG00000200228	0.0283268	-2.36808		ENSG00000199411	0.0212798	#NAME?		ENSG00000238841	0.025866	#NAME?		ENSG00000207197	0.0111895	-2.99364		ENSG00000240158	0.0128037	-3.63693		ENSG00000099725	0.00609079	#NAME?		ENSG00000223953	0.0399405	-1.3459		ENSG00000201784	0.00436744	#NAME?		ENSG00000246675	0.0145022	#NAME?		ENSG00000258944	0.00480805	-2.32638		ENSG00000201555	0.0319733
ENSG00000154874	0.021349	#NAME?		ENSG00000230451	0.0385443	-4.13803		ENSG00000207314	0.0448624	-2.31273		ENSG00000199719	0.0212798	#NAME?		ENSG00000259543	0.0265233	#NAME?		ENSG00000197061	0.0330189	-2.97649		ENSG00000259408	0.0195114	-3.49418		ENSG00000207133	0.0068963	#NAME?		ENSG00000259159	0.0463724	-1.31205		ENSG00000199649	0.0255933	#NAME?		ENSG00000207608	0.0146517	#NAME?		ENSG00000221116	0.0034786	-2.3055		ENSG00000238715	0.0323377
ENSG00000241568	0.0193983	#NAME?		ENSG00000230295	0.0466045	-4.13567		ENSG00000223796	0.0275715	-2.29671		ENSG00000202191	0.0214627	#NAME?		ENSG00000221500	0.0269755	#NAME?		ENSG00000259258	0.0408582	-2.88796		ENSG00000207174	0.012084	-3.44205		ENSG00000237911	0.00711992	#NAME?		ENSG00000162670	0.0452161	-1.28508		ENSG00000206910	0.0191107	#NAME?		ENSG00000241493	0.0176279	#NAME?		ENSG00000212443	0.0402211	-2.23775		ENSG00000099725	0.0328091
ENSG00000242617	0.0299259	#NAME?		ENSG00000207554	0.000383083	-4.07768		ENSG00000249035	0.00981503	-2.26213		ENSG00000251733	0.0214627	#NAME?		ENSG00000251451	0.0323074	#NAME?		ENSG00000148604	0.0294112	-2.87761		ENSG00000229793	0.0353608	-3.27079		ENSG00000199262	0.00717604	#NAME?		ENSG00000170345	0.0385832	-1.21314		ENSG00000252494	0.0387003	#NAME?		ENSG00000200556	0.0185441	#NAME?		ENSG00000252714	0.0105588	-2.22661		ENSG00000207119	0.0335875
ENSG00000099725	0.0224082	#NAME?		ENSG00000259318	0.00823718	-3.87144		ENSG00000207631	0.00873158	-2.1788		ENSG00000252213	0.0214627	#NAME?		ENSG00000099725	0.0334001	#NAME?		ENSG00000199916	0.0145536	-2.86032		ENSG00000202343	0.0354174	-3.26927		ENSG00000176728	0.00726608	#NAME?		ENSG00000254418	0.044701	-1.1996		ENSG00000212452	0.0139986	#NAME?		ENSG00000199970	0.0181808	#NAME?		ENSG00000211553	0.00141711	-2.19266		ENSG00000238649	0.0451359
ENSG00000251990	0.0433163	#NAME?		ENSG00000229393	0.0138956	-3.79059		ENSG00000259386	0.0472681	-2.16884		ENSG00000206651	0.0216478	#NAME?		ENSG00000201036	0.0399231	#NAME?		ENSG00000148482	0.0397292	-2.76748		ENSG00000252542	0.0190854	-2.76348		ENSG00000209042	0.0165233	#NAME?		ENSG00000141753	0.0387786	-1.18624		ENSG00000199377	0.00482732	#NAME?		ENSG00000202499	0.0181808	#NAME?		ENSG00000226024	0.0493492	-2.13938		ENSG00000200141	0.040372
ENSG00000224005	0.046713	#NAME?		ENSG00000239884	0.00254509	-3.60975		ENSG00000175287	0.0312311	-2.16519		ENSG00000207129	0.0284055	#NAME?		ENSG00000238665	0.0397952	#NAME?		ENSG00000225345	0.0139706	-2.75692		ENSG00000254744	0.00786935	-2.73144		ENSG00000206754	0.0157435	#NAME?		ENSG00000257453	0.0387799	-1.14198		ENSG00000251775	0.0240644	#NAME?		ENSG00000202502	0.0183101	#NAME?		ENSG00000100767	0.0271827	-2.12308		ENSG00000255190	0.0352751
ENSG00000222108	0.0341553	#NAME?		ENSG00000183542	0.0450659	-3.52009		ENSG00000129151	0.0338957	-2.16283		ENSG00000239637	0.0284055	#NAME?		ENSG00000252768	0.0401439	#NAME?		ENSG00000226083	0.0379294	-2.71509		ENSG00000252447	0.0339014	-2.68016		ENSG00000251791	0.00732747	#NAME?		ENSG00000240801	0.0420237	-1.10956		ENSG00000238919	0.00498481	#NAME?		ENSG00000201988	0.0186255	#NAME?		ENSG00000238942	0.0431315	-2.09121		ENSG00000238348	0.0471813
ENSG00000252081	0.0349176	#NAME?		ENSG00000258547	0.0453949	-3.51337		ENSG00000170425	0.0236995	-2.14192		ENSG00000256762	0.0284055	#NAME?		ENSG00000212027	0.0409695	#NAME?		ENSG00000232689	0.0245476	-2.71219		ENSG00000207236	0.0346597	-2.54416		ENSG00000212452	0.00764059	#NAME?		ENSG00000159189	0.0494179	-1.10691		ENSG00000235267	0.00574605	#NAME?		ENSG00000199066	0.0188199	#NAME?		ENSG00000108691	0.021221	-2.06768		ENSG00000206159	0.0414808
ENSG00000259126	0.0349176	#NAME?		ENSG00000199053	0.0141634	-3.4986		ENSG00000221162	1.71542e-05	-2.12848		ENSG00000242198	0.0286495	#NAME?		ENSG00000243685	0.0490133	#NAME?		ENSG00000244683	0.00161064	-2.63109		ENSG00000171517	0.0217952	-2.36029		ENSG00000238947	0.00766506	#NAME?		ENSG00000152268	0.041296	-1.07114		ENSG00000238566	0.0145431	#NAME?		ENSG00000252838	0.0189631	#NAME?		ENSG00000136297	0.0441371	-2.01099		ENSG00000210841	0.0415346
ENSG00000207302	0.0367636	#NAME?		ENSG00000207964	0.00119923	-3.41832		ENSG00000213398	0.00262195	-2.10486		ENSG00000199436	0.0288965	#NAME?		ENSG00000238390	0.0497887	#NAME?		ENSG00000171903	0.0462424	-2.62661		ENSG00000240409	0.0445852	-2.3399		ENSG00000222503	0.0087117	#NAME?						ENSG00000228238	0.00606188	#NAME?		ENSG00000199960	0.0406105	#NAME?		ENSG00000224543	0.0440908	-1.98068		ENSG00000207207	0.041661
ENSG00000252213	0.0371471	#NAME?		ENSG00000206942	0.0184346	-3.31105		ENSG00000243736	0.0419474	-2.07944		ENSG00000212384	0.0288965	#NAME?		ENSG00000229865	0.049915	#NAME?		ENSG00000207063	0.0248647	-2.61237		ENSG00000127249	0.00550469	-2.32632		ENSG00000242198	0.00780241	#NAME?						ENSG00000207721	0.00616086	#NAME?		ENSG00000238365	0.0406105	#NAME?		ENSG00000201778	0.0450209	-1.9623		ENSG00000217767	0.0432598
ENSG00000244504	0.0421561	#NAME?		ENSG00000201403	0.0344634	-3.23322		ENSG00000101955	0.0189222	-1.93854		ENSG00000239803	0.0288965	#NAME?		ENSG00000237916	0.0499886	#NAME?		ENSG00000243092	0.0215995	-2.56729		ENSG00000164199	0.014168	-2.10247		ENSG00000251860	0.00894297	#NAME?						ENSG00000252973	0.0484783	#NAME?		ENSG00000252206	0.0406105	#NAME?		ENSG00000248233	0.0258083	-1.91828		ENSG00000253092	0.0438977
ENSG00000236983	0.0433684	#NAME?		ENSG00000223388	0.0349597	-3.22063		ENSG00000134716	0.00426874	-1.92614		ENSG00000257509	0.0288965	#NAME?		ENSG00000213318	9.88428e-12	-8.16268		ENSG00000164199	0.0279214	-2.36922		ENSG00000199293	0.0262945	-2.05592		ENSG00000232226	0.00905212	#NAME?						ENSG00000207093	0.0148084	#NAME?		ENSG00000201176	0.0219911	#NAME?		ENSG00000243302	0.0142308	-1.88441		ENSG00000238334	0.0456897
ENSG00000238864	0.0435573	#NAME?		ENSG00000221051	0.0128774	-3.01376		ENSG00000110887	0.00520537	-1.88464		ENSG00000211765	0.0291466	#NAME?		ENSG00000165246	9.94955e-08	-7.02623		ENSG00000232882	0.03446	-2.36375		ENSG00000008311	0.0209877	-2.00707		ENSG00000229990	0.0357928	#NAME?						ENSG00000244504	0.00763407	#NAME?		ENSG00000226939	0.0275396	#NAME?		ENSG00000127418	0.0417982	-1.86482		ENSG00000206712	0.0461074
ENSG00000250796	0.0435873	#NAME?		ENSG00000258302	0.0465931	-2.98487		ENSG00000152268	0.0464477	-1.86473		ENSG00000252531	0.0291466	#NAME?		ENSG00000165376	0.0466677	-5.99068		ENSG00000239647	0.0198364	-2.36348		ENSG00000136297	0.0211374	-2.00566		ENSG00000201778	0.0178328	#NAME?						ENSG00000207500	0.00763625	#NAME?		ENSG00000203423	0.0223698	#NAME?		ENSG00000138135	0.0303041	-1.85952		ENSG00000201969	0.016585
ENSG00000238511	0.0448338	#NAME?		ENSG00000223878	0.0202095	-2.97147		ENSG00000160606	0.0317981	-1.85493		ENSG00000235224	0.0293999	#NAME?		ENSG00000099715	0.000138034	-5.8819		ENSG00000259386	0.0155795	-2.30132		ENSG00000225795	0.0148017	-1.98007		ENSG00000227787	0.00952491	#NAME?						ENSG00000202227	0.00787993	#NAME?		ENSG00000199226	0.0200749	#NAME?		ENSG00000126264	0.0257458	-1.85461		ENSG00000221116	0.00172858
ENSG00000239247	0.0474654	#NAME?		ENSG00000211553	0.0124006	-2.95306		ENSG00000152661	0.0142644	-1.84168		ENSG00000250878	0.0293999	#NAME?		ENSG00000207964	0.0052118	-5.80846		ENSG00000160606	0.0162649	-2.26558		ENSG00000232287	0.0495746	-1.94357		ENSG00000243854	0.0107985	#NAME?						ENSG00000230912	0.00799769	#NAME?		ENSG00000252079	0.022839	#NAME?		ENSG00000254909	0.0309448	-1.8286		ENSG00000244256	0.0129936
ENSG00000165246	3.97236e-08	-6.73077		ENSG00000259408	0.0190471	-2.9521		ENSG00000068078	0.0443294	-1.83597		ENSG00000206869	0.0376698	#NAME?		ENSG00000198734	0.0316526	-5.48304		ENSG00000136297	1.35587e-05	-2.21898		ENSG00000170891	0.0499668	-1.94241		ENSG00000238828	0.0109245	#NAME?						ENSG00000230290	0.047667	#NAME?		ENSG00000222345	0.0230015	#NAME?		ENSG00000230982	0.0237411	-1.78305		ENSG00000225965	0.0457492
ENSG00000200228	6.7625e-05	-6.34493		ENSG00000252542	0.0446808	-2.94386		ENSG00000227407	0.00652482	-1.83169		ENSG00000248648	0.0383165	#NAME?		ENSG00000115474	0.0479689	-5.38339		ENSG00000134817	0.00468383	-2.21248		ENSG00000232928	0.0231139	-1.89551		ENSG00000244741	0.0109245	#NAME?						ENSG00000207258	0.00976926	#NAME?		ENSG00000227609	0.0230834	#NAME?		ENSG00000240970	0.0454693	-1.76532		ENSG00000238650	0.0442977
ENSG00000201969	1.13388e-05	-5.9606		ENSG00000200016	0.00513195	-2.89195		ENSG00000176076	0.00752447	-1.82388		ENSG00000199226	0.0386461	#NAME?		ENSG00000234543	0.00206822	-5.30113		ENSG00000202198	0.0494676	-2.20138		ENSG00000221420	0.00446402	-1.87849		ENSG00000207406	0.0097883	#NAME?						ENSG00000239851	0.0216262	#NAME?		ENSG00000199489	0.0385363	#NAME?		ENSG00000165457	0.0465437	-1.76019		ENSG00000224021	0.0420303
ENSG00000226040	0.0162413	-5.3639		ENSG00000237641	0.0214947	-2.87802		ENSG00000100427	0.0422019	-1.82046		ENSG00000224331	0.0386461	#NAME?		ENSG00000238917	0.000158291	-5.07989		ENSG00000117525	0.0481433	-2.16441		ENSG00000207770	0.00138014	-1.86011		ENSG00000214871	0.0109645	#NAME?						ENSG00000244307	0.00999483	#NAME?		ENSG00000200913	0.0385363	#NAME?		ENSG00000180229	0.0214213	-1.75346		ENSG00000252416	0.0424027
ENSG00000099715	0.000745148	-5.30572		ENSG00000206653	0.0169531	-2.84443		ENSG00000008394	0.0233679	-1.76991		ENSG00000206693	0.03898	#NAME?		ENSG00000251795	1.7848e-05	-5.03527		ENSG00000254428	0.0487226	-2.12738		ENSG00000132744	0.0303942	-1.85415		ENSG00000207460	0.0110582	#NAME?						ENSG00000249214	0.00999772	#NAME?		ENSG00000237159	0.0280518	#NAME?		ENSG00000235298	0.016741	-1.73794		ENSG00000237139	0.0341514
ENSG00000239040	0.00124869	-5.19683		ENSG00000246675	0.0356847	-2.73304		ENSG00000120149	0.0350788	-1.75031		ENSG00000206948	0.03898	#NAME?		ENSG00000259715	0.0142969	-4.75803		ENSG00000225924	0.031262	-2.0591		ENSG00000165029	0.0462839	-1.84177		ENSG00000207146	0.0226067	#NAME?						ENSG00000235085	0.0100746	#NAME?		ENSG00000252641	0.0282383	#NAME?		ENSG00000132744	0.00548861	-1.7018		ENSG00000234165	0.0114193
ENSG00000207500	0.0487194	-5.16939		ENSG00000253649	0.0411476	-2.65151		ENSG00000164089	0.0202648	-1.72657		ENSG00000212569	0.03898	#NAME?		ENSG00000226318	0.0168519	-4.70589		ENSG00000252666	0.0492276	-2.0585		ENSG00000165449	0.0401634	-1.81949		ENSG00000207278	0.0112908	#NAME?						ENSG00000206942	0.0170283	#NAME?		ENSG00000232226	0.0284372	#NAME?		ENSG00000140678	0.0314059	-1.69844		ENSG00000239170	0.0123067
ENSG00000207442	0.0105484	-5.13665		ENSG00000235326	0.0123943	-2.63917		ENSG00000103485	0.0324869	-1.68832		ENSG00000241902	0.03898	#NAME?		ENSG00000227787	0.0103391	-4.70346		ENSG00000165449	0.0191685	-2.02405		ENSG00000250604	0.0386954	-1.80668		ENSG00000243315	0.0167745	#NAME?						ENSG00000207609	0.0270878	#NAME?		ENSG00000230451	0.0253055	#NAME?		ENSG00000182578	0.00372617	-1.69128		ENSG00000239828	0.0250396
ENSG00000207093	0.023804	-4.73032		ENSG00000223010	0.00228721	-2.60033		ENSG00000124145	0.0409396	-1.6866		ENSG00000257113	0.03898	#NAME?		ENSG00000254260	0.0121111	-4.65742		ENSG00000258604	0.0235609	-2.02075		ENSG00000188971	0.0106262	-1.7802		ENSG00000206688	0.0167986	#NAME?						ENSG00000252316	0.0475172	#NAME?		ENSG00000257053	0.0287396	#NAME?		ENSG00000224712	0.0397714	-1.65989		ENSG00000238527	0.00254908
ENSG00000232545	0.0319073	-4.70276		ENSG00000235298	0.00251542	-2.59459		ENSG00000164638	0.0384895	-1.67516		ENSG00000206620	0.0393181	#NAME?		ENSG00000130513	0.00977499	-4.48891		ENSG00000111783	0.0321117	-2.00594		ENSG00000153208	0.0101315	-1.74922		ENSG00000252912	0.0120793	#NAME?						ENSG00000222365	0.0152578	#NAME?		ENSG00000201343	0.0382634	#NAME?		ENSG00000153208	0.0430133	-1.64135		ENSG00000207442	0.0224623
ENSG00000199719	0.0133824	-4.57798		ENSG00000140678	0.0112982	-2.59067		ENSG00000179761	0.0162497	-1.63197		ENSG00000202533	0.0396607	#NAME?		ENSG00000183671	0.0226746	-4.32266		ENSG00000153208	0.00257139	-2.00571		ENSG00000221571	0.0201607	-1.74617		ENSG00000201679	0.028823	#NAME?						ENSG00000234866	0.012913	#NAME?		ENSG00000206926	0.0382634	#NAME?		ENSG00000128016	0.00220682	-1.5971		ENSG00000238947	0.0107659
ENSG00000244416	0.0148196	-4.54605		ENSG00000238917	0.00127929	-2.50291		ENSG00000128311	0.0334753	-1.62578		ENSG00000236983	0.0396607	#NAME?		ENSG00000200851	0.000965599	-4.31373		ENSG00000244137	0.0310167	-1.99815		ENSG00000038427	0.0169517	-1.74168		ENSG00000099715	0.0145205	#NAME?						ENSG00000206888	0.0131167	#NAME?		ENSG00000238350	0.0292435	#NAME?		ENSG00000135063	0.0438179	-1.56927		ENSG00000200016	0.000217609
ENSG00000232689	0.0141737	-4.53773		ENSG00000238556	0.00456479	-2.50236		ENSG00000135919	0.0185685	-1.5407		ENSG00000165246	1.16465e-08	-6.0893		ENSG00000199545	0.0190441	-4.30561		ENSG00000068078	0.0223997	-1.9548		ENSG00000138696	0.0377276	-1.70114		ENSG00000246675	0.0146164	#NAME?						ENSG00000207022	0.0132338	#NAME?		ENSG00000221048	0.0293372	#NAME?		ENSG00000205336	0.0252077	-1.55803		ENSG00000206653	0.00136849
ENSG00000232430	0.0191332	-4.47065		ENSG00000242588	0.0306944	-2.49831		ENSG00000167614	0.0301746	-1.53262		ENSG00000202252	0.0462391	-5.38995		ENSG00000199476	0.00335334	-4.26643		ENSG00000221571	0.0306109	-1.94439		ENSG00000256185	0.00164742	-1.70083		ENSG00000207186	0.0483227	#NAME?						ENSG00000241983	0.013325	#NAME?		ENSG00000212163	0.0303913	#NAME?		ENSG00000230715	0.0308004	-1.54044		ENSG00000229447	0.0482433
ENSG00000256762	0.0384386	-4.17371		ENSG00000201405	0.0294487	-2.47658		ENSG00000105088	0.0428915	-1.53152		ENSG00000240243	0.0015626	-5.35336		ENSG00000237911	0.0200687	-4.23414		ENSG00000253084	0.0473264	-1.92486		ENSG00000255164	0.0229464	-1.68651		ENSG00000202499	0.0171316	#NAME?						ENSG00000252782	0.0136526	#NAME?		ENSG00000236327	0.0430042	#NAME?		ENSG00000246451	0.0155608	-1.52277		ENSG00000238924	0.00351114
ENSG00000008438	0.039968	-4.13786		ENSG00000224888	0.0404675	-2.4696		ENSG00000100979	0.0243713	-1.52254		ENSG00000249250	0.0239763	-5.28432		ENSG00000232926	0.0412687	-4.20449		ENSG00000207279	0.0248647	-1.90193		ENSG00000163406	0.022181	-1.68533		ENSG00000252306	0.0157294	#NAME?						ENSG00000241117	0.0137521	#NAME?		ENSG00000224335	0.0362011	#NAME?		ENSG00000250989	0.0183876	-1.50913		ENSG00000212242	0.02048
ENSG00000253678	0.0400079	-4.13694		ENSG00000229793	0.0302523	-2.43684		ENSG00000157150	0.0428994	-1.50601		ENSG00000253678	0.023639	-5.23396		ENSG00000221025	0.0212077	-4.15971		ENSG00000252229	0.0129904	-1.89666		ENSG00000100767	0.0412233	-1.64964		ENSG00000207569	0.0231813	#NAME?						ENSG00000252838	0.014095	#NAME?		ENSG00000221246	0.0364713	#NAME?		ENSG00000204287	0.00582679	-1.49495		ENSG00000226040	0.0196529
ENSG00000242984	0.0449335	-4.11001		ENSG00000207603	0.0339181	-2.41247		ENSG00000198744	0.00372331	-1.48195		ENSG00000259318	0.00749265	-5.13403		ENSG00000200090	0.0022161	-4.11684		ENSG00000198838	0.0164554	-1.89151		ENSG00000177807	0.0170135	-1.63833		ENSG00000221520	0.0174989	#NAME?						ENSG00000221520	0.0388468	#NAME?		ENSG00000207191	0.0368344	#NAME?		ENSG00000213433	0.0422703	-1.48798		ENSG00000238556	0.0235378
ENSG00000200016	0.00858995	-4.0153		ENSG00000130508	0.0436974	-2.39973		ENSG00000119147	0.0353852	-1.39699		ENSG00000251451	0.0166497	-4.985		ENSG00000212380	0.0178753	-4.10189		ENSG00000228421	0.011373	-1.88694		ENSG00000129244	0.0194838	-1.6369		ENSG00000222585	0.0175472	#NAME?						ENSG00000201778	0.0170964	#NAME?		ENSG00000211580	0.0371119	#NAME?		ENSG00000234906	0.0249736	-1.48611		ENSG00000252140	0.0324738
ENSG00000229152	0.00205332	-3.92682		ENSG00000243679	0.00389182	-2.37234		ENSG00000165478	0.0120025	-1.39227		ENSG00000251414	0.0115421	-4.86225		ENSG00000234084	0.00802785	-4.02244		ENSG00000254418	0.0310924	-1.88444		ENSG00000217130	0.0219815	-1.62748		ENSG00000230295	0.017779	#NAME?						ENSG00000212195	0.0279083	#NAME?		ENSG00000221036	0.03777	#NAME?		ENSG00000259038	0.0324946	-1.47751		ENSG00000206811	0.00482787
ENSG00000249250	0.00065121	-3.71425		ENSG00000258515	0.0102307	-2.36041		ENSG00000255390	0.047384	-1.37609		ENSG00000201544	0.0134648	-4.81897		ENSG00000252498	0.0116765	-3.94092		ENSG00000258944	0.0287102	-1.8825		ENSG00000258944	0.0194833	-1.61669		ENSG00000259287	0.0181673	#NAME?						ENSG00000223263	0.0173743	#NAME?		ENSG00000241712	0.0388552	#NAME?		ENSG00000252701	0.0472899	-1.46421		ENSG00000255278	0.00482787
ENSG00000238942	0.00109639	-3.65587		ENSG00000207464	0.00915211	-2.30428		ENSG00000153902	0.0174576	-1.34458		ENSG00000235326	0.014925	-4.76528		ENSG00000225345	0.0325177	-3.72171		ENSG00000234577	0.04652	-1.8819		ENSG00000139155	0.0399664	-1.61191		ENSG00000251949	0.0235727	#NAME?						ENSG00000251938	0.0176537	#NAME?		ENSG00000231181	0.0391264	#NAME?		ENSG00000224916	0.0288936	-1.44323		ENSG00000254428	0.00164574
ENSG00000232713	0.0277848	-3.6037		ENSG00000214402	0.000550843	-2.22259		ENSG00000221932	0.00857068	-1.31008		ENSG00000221116	0.000956362	-4.65414		ENSG00000221419	0.00753889	-3.6676		ENSG00000234638	0.00303304	-1.86905		ENSG00000185432	0.0117538	-1.58693		ENSG00000238890	0.0213286	#NAME?						ENSG00000255125	0.0179503	#NAME?		ENSG00000239025	0.0470667	#NAME?		ENSG00000207966	0.0368249	-1.42399		ENSG00000240970	0.0392943
ENSG00000251403	0.000587487	-3.59046		ENSG00000206760	0.0409099	-2.20045		ENSG00000241839	0.0476228	-1.28425		ENSG00000259258	0.000212375	-4.47979		ENSG00000207118	0.0027162	-3.66515		ENSG00000241115	0.00228333	-1.83193		ENSG00000127418	0.0339538	-1.56768		ENSG00000199782	0.0215163	#NAME?						ENSG00000245667	0.0216248	#NAME?		ENSG00000257570	0.0470667	#NAME?		ENSG00000110876	0.0348007	-1.41763		ENSG00000207964	0.011191
ENSG00000259715	0.0270646	-3.59035		ENSG00000164199	0.00080793	-2.1705		ENSG00000207617	0.0442006	-1.27416		ENSG00000099715	0.00287275	-4.40776		ENSG00000202461	0.0260494	-3.65162		ENSG00000251562	0.0306932	-1.81782		ENSG00000249835	0.014636	-1.54864		ENSG00000253047	0.0215274	#NAME?						ENSG00000242219	0.021631	#NAME?		ENSG00000252973	0.0407279	#NAME?		ENSG00000134817	0.00435651	-1.40439		ENSG00000199363	0.0197814
ENSG00000207964	0.000758447	-3.48344		ENSG00000112280	0.0186881	-2.1177		ENSG00000165092	0.0316444	-1.23334		ENSG00000201669	0.000718464	-4.27058		ENSG00000251008	0.0413867	-3.63537		ENSG00000127418	0.00623165	-1.80255		ENSG00000179761	0.01236	-1.5471		ENSG00000252473	0.0215869	#NAME?						ENSG00000252361	0.0217975	#NAME?		ENSG00000224629	0.0463478	#NAME?		ENSG00000258908	0.0224621	-1.38454		ENSG00000244124	0.00253938
ENSG00000225345	0.00336865	-3.47952		ENSG00000152527	0.0491624	-2.10658		ENSG00000100033	0.048719	-1.21258		ENSG00000253649	0.0314474	-3.98685		ENSG00000259116	0.0349779	-3.62733		ENSG00000225472	0.0267403	-1.80148		ENSG00000198838	0.0313166	-1.53879		ENSG00000249412	0.0216577	#NAME?						ENSG00000203315	0.0357868	#NAME?		ENSG00000244595	0.048978	#NAME?		ENSG00000103811	0.00504259	-1.36194		ENSG00000232928	0.000996691
ENSG00000202252	0.0313496	-3.41901		ENSG00000257315	0.0134455	-2.10624		ENSG00000134824	0.0495315	-1.17542		ENSG00000226314	0.00668824	-3.83093		ENSG00000257117	0.0215193	-3.60183		ENSG00000254909	0.0333738	-1.79189		ENSG00000181631	0.0340123	-1.53363		ENSG00000200987	0.0218499	#NAME?						ENSG00000213304	0.0219659	#NAME?		ENSG00000212384	0.0468267	#NAME?		ENSG00000019582	0.023405	-1.35341		ENSG00000207690	0.0224847
ENSG00000227601	0.0395895	-3.38544		ENSG00000222044	0.0411589	-2.10101		ENSG00000105499	0.0383626	-1.11476		ENSG00000244124	0.0292258	-3.78547		ENSG00000226040	0.00168761	-3.55734		ENSG00000207152	0.00301132	-1.75881		ENSG00000018625	0.0331684	-1.51749		ENSG00000213600	0.0405824	#NAME?						ENSG00000228577	0.0226861	#NAME?		ENSG00000243408	0.0480172	#NAME?		ENSG00000140522	0.0405896	-1.3491		ENSG00000240701	0.0487782
ENSG00000257139	0.0418762	-3.33179		ENSG00000197146	0.0291331	-2.07038		ENSG00000206990	0.0483321	-1.06121		ENSG00000207964	0.000793126	-3.74472		ENSG00000252531	0.00568137	-3.53558		ENSG00000184258	0.00108467	-1.71962		ENSG00000115380	0.0479584	-1.5067		ENSG00000238678	0.0231866	#NAME?						ENSG00000200953	0.0469178	#NAME?		ENSG00000252147	0.0490387	#NAME?		ENSG00000255168	0.038731	-1.34819		ENSG00000254453	0.0232979
ENSG00000207631	0.00123189	-3.30138		ENSG00000232149	0.0425258	-2.02905		ENSG00000159176	0.0498122	-0.943142		ENSG00000229793	0.0368391	-3.69944		ENSG00000225425	0.0192027	-3.4406		ENSG00000129244	0.0292536	-1.71865		ENSG00000103811	0.00563811	-1.48717		ENSG00000222383	0.023199	#NAME?						ENSG00000227782	0.0280634	#NAME?		ENSG00000227289	0.0499291	#NAME?		ENSG00000230807	0.0457398	-1.33161		ENSG00000200913	0.0246161
ENSG00000254909	0.000473796	-3.27765		ENSG00000248233	0.0156452	-2.01448						ENSG00000254428	0.00727722	-3.69196		ENSG00000225313	0.0360592	-3.32617		ENSG00000172728	0.0425043	-1.71784		ENSG00000127472	0.0342962	-1.48218		ENSG00000224021	0.023278	#NAME?						ENSG00000200816	0.0386989	#NAME?		ENSG00000165246	4.98925e-07	-6.26132		ENSG00000158869	0.0130155	-1.32357		ENSG00000237418	0.0301583
ENSG00000252150	0.00875427	-3.26991		ENSG00000008311	0.0136112	-1.96406						ENSG00000207148	0.0358563	-3.61523		ENSG00000259408	0.0324493	-3.29113		ENSG00000100427	0.0155829	-1.71491		ENSG00000236754	0.00560092	-1.48198		ENSG00000227638	0.0265244	#NAME?						ENSG00000231865	0.0284891	#NAME?		ENSG00000259258	4.08566e-05	-5.76616		ENSG00000229851	0.040014	-1.31694		ENSG00000227601	0.0290239
ENSG00000258859	0.00902316	-3.25449		ENSG00000229152	0.00801351	-1.96105						ENSG00000181800	0.0202079	-3.47515		ENSG00000238631	0.0390086	-3.29112		ENSG00000180229	0.0461243	-1.70555		ENSG00000251562	0.033238	-1.47993		ENSG00000207581	0.0266113	#NAME?						ENSG00000206159	0.0287183	#NAME?		ENSG00000237418	0.000173548	-5.64752		ENSG00000162511	0.0117902	-1.30118		ENSG00000232689	0.00205265
ENSG00000225473	0.0188397	-3.06963		ENSG00000250487	0.00465482	-1.93673						ENSG00000234136	0.0307562	-3.36068		ENSG00000201778	0.0297158	-3.22494		ENSG00000259038	0.00952185	-1.6996		ENSG00000079691	0.0120584	-1.47076		ENSG00000207424	0.0415092	#NAME?						ENSG00000221028	0.0289587	#NAME?		ENSG00000207727	0.0164139	-5.43409		ENSG00000148908	0.0222869	-1.29702		ENSG00000249179	0.0389324
ENSG00000235298	0.00250297	-3.05397		ENSG00000246451	0.0110595	-1.92702						ENSG00000256237	0.0307321	-3.35553		ENSG00000206760	0.0335452	-3.19203		ENSG00000089472	0.0477747	-1.69194		ENSG00000164976	0.0492341	-1.43713		ENSG00000238732	0.0276956	#NAME?						ENSG00000223473	0.0291764	#NAME?		ENSG00000254666	0.0164139	-5.43409		ENSG00000129226	0.0161521	-1.2951		ENSG00000211553	0.00683051
ENSG00000248233	0.00178341	-3.02003		ENSG00000180229	0.0376227	-1.89677						ENSG00000207159	0.0121025	-3.35336		ENSG00000244124	0.0448978	-3.1255		ENSG00000016391	0.0335015	-1.69181		ENSG00000089472	0.0291498	-1.4319		ENSG00000238364	0.0278673	#NAME?						ENSG00000249019	0.0291764	#NAME?		ENSG00000199833	0.0191668	-5.39835		ENSG00000125730	0.0244067	-1.28799		ENSG00000237641	0.0396326
ENSG00000207118	0.0078747	-3.00983		ENSG00000154864	0.0169809	-1.86926						ENSG00000238556	0.00587835	-3.34729		ENSG00000171864	0.0223353	-3.08621		ENSG00000216901	0.0394739	-1.66371		ENSG00000215043	0.022846	-1.42743		ENSG00000244080	0.0280555	#NAME?						ENSG00000228415	0.0296369	#NAME?		ENSG00000206811	0.00183553	-5.34544		ENSG00000100033	0.0309335	-1.26198		ENSG00000202290	0.0178738
ENSG00000008311	0.00323678	-2.90447		ENSG00000230715	0.039083	-1.86388						ENSG00000234630	0.0145906	-3.3062		ENSG00000206823	0.00667037	-3.06846		ENSG00000127472	0.0263464	-1.65863		ENSG00000111783	0.0286641	-1.41065		ENSG00000239433	0.0294191	#NAME?						ENSG00000223249	0.0296457	#NAME?		ENSG00000255278	0.00183553	-5.34544		ENSG00000231389	0.0173816	-1.25067		ENSG00000256790	0.0274063
ENSG00000254428	0.0103833	-2.87299		ENSG00000250989	0.00327086	-1.85674						ENSG00000240970	0.0250026	-3.26262		ENSG00000258752	0.017318	-3.03206		ENSG00000135744	0.0386272	-1.64451		ENSG00000134716	0.0153093	-1.40897		ENSG00000243642	0.0336662	#NAME?						ENSG00000226911	0.0296545	#NAME?		ENSG00000199631	0.000504132	-5.3423		ENSG00000204257	0.0432762	-1.19354		ENSG00000164199	0.00295256
ENSG00000251429	0.0104561	-2.85943		ENSG00000232931	0.0347956	-1.83613						ENSG00000207487	0.0370914	-3.23203		ENSG00000251429	0.0492987	-2.99707		ENSG00000154930	0.0336829	-1.63652		ENSG00000117525	0.0106141	-1.40689		ENSG00000251913	0.0433224	#NAME?						ENSG00000215388	0.0298802	#NAME?		ENSG00000258859	0.0293487	-5.27464		ENSG00000254964	0.0443037	-1.18933		ENSG00000221419	0.0161905
ENSG00000233327	0.0366579	-2.84484		ENSG00000171903	0.0186641	-1.82306						ENSG00000200228	0.0103939	-3.17688		ENSG00000238556	0.0252642	-2.95157		ENSG00000239776	0.00345168	-1.60929		ENSG00000171444	0.0294739	-1.40492		ENSG00000230478	0.0341961	#NAME?						ENSG00000202314	0.0345379	#NAME?		ENSG00000207631	1.00669e-05	-4.97285		ENSG00000256013	0.0122743	-1.18905		ENSG00000258399	0.0310435
ENSG00000164199	0.0350896	-2.74597		ENSG00000123104	0.010985	-1.81097						ENSG00000237059	0.0261108	-3.12249		ENSG00000206607	0.00317705	-2.92455		ENSG00000252197	0.0409871	-1.56911		ENSG00000154930	0.0086657	-1.39463		ENSG00000238311	0.0341961	#NAME?						ENSG00000212384	0.03645	#NAME?		ENSG00000207964	0.00288023	-4.80567		ENSG00000143416	0.029487	-1.18638		ENSG00000230982	0.0270485
ENSG00000243157	0.00967325	-2.73825		ENSG00000213413	0.0456815	-1.80561						ENSG00000253641	0.0307848	-3.09197		ENSG00000206794	0.00164295	-2.90388		ENSG00000250602	0.0319761	-1.56774		ENSG00000248774	0.0394524	-1.3922		ENSG00000243051	0.0341961	#NAME?						ENSG00000202048	0.0367401	#NAME?		ENSG00000207063	0.024106	-4.7881		ENSG00000207496	0.0480756	-1.15488		ENSG00000207118	0.0051638
ENSG00000242631	0.002953	-2.73272		ENSG00000252701	0.0156468	-1.80166						ENSG00000208772	0.0320878	-3.07837		ENSG00000229686	0.00164295	-2.90388		ENSG00000232928	0.0275669	-1.56295		ENSG00000225472	0.0328387	-1.38252		ENSG00000244256	0.0343109	#NAME?						ENSG00000235908	0.0370015	#NAME?		ENSG00000228139	0.00804882	-4.70761		ENSG00000076604	0.0392341	-1.14627		ENSG00000182508	0.0321224
ENSG00000240970	0.0482053	-2.70785		ENSG00000207770	0.0390704	-1.78007						ENSG00000199437	0.0318799	-3.06665		ENSG00000199053	0.0412677	-2.86372		ENSG00000236754	0.00734987	-1.54974		ENSG00000170425	0.0485213	-1.32826		ENSG00000259562	0.0347576	#NAME?						ENSG00000238231	0.0372985	#NAME?		ENSG00000221539	0.00022692	-4.67975		ENSG00000095970	0.0413186	-1.12784		ENSG00000204466	0.011576
ENSG00000259599	0.000678299	-2.68158		ENSG00000242574	0.0460293	-1.76971						ENSG00000241301	0.0208411	-3.06277		ENSG00000255670	0.0374011	-2.83286		ENSG00000243013	0.0110504	-1.544		ENSG00000134873	0.0414854	-1.32162		ENSG00000254924	0.0351947	#NAME?						ENSG00000206693	0.0469285	#NAME?		ENSG00000254909	5.02928e-06	-4.58447		ENSG00000107104	0.0428137	-1.12139		ENSG00000231062	0.0216397
ENSG00000242588	0.0278459	-2.60109		ENSG00000103335	0.0164974	-1.75154						ENSG00000234133	0.00722579	-3.04431		ENSG00000254428	0.0298264	-2.78364		ENSG00000140522	0.0245986	-1.53667		ENSG00000158201	0.0178022	-1.31088		ENSG00000199020	0.0407732	#NAME?						ENSG00000202499	0.0375991	#NAME?		ENSG00000255122	0.0140828	-4.56475		ENSG00000130208	0.0298851	-1.08735		ENSG00000249185	0.0193002
ENSG00000255434	0.0486653	-2.57055		ENSG00000258944	0.00884092	-1.74						ENSG00000202078	0.0381187	-3.01679		ENSG00000208797	0.00351286	-2.71166		ENSG00000244288	0.00052525	-1.52863		ENSG00000167601	0.0308972	-1.2936		ENSG00000212163	0.0407732	#NAME?						ENSG00000221269	0.0375991	#NAME?		ENSG00000238961	0.0472682	-4.54455		ENSG00000235878	0.034158	-1.06511		ENSG00000207236	0.00407906
ENSG00000257315	0.00372812	-2.56684		ENSG00000188126	0.0114911	-1.70996						ENSG00000257530	0.0150463	-2.94797		ENSG00000243157	0.00203979	-2.70271		ENSG00000103811	0.00498961	-1.51967		ENSG00000146409	0.009947	-1.21336		ENSG00000201300	0.0375441	#NAME?						ENSG00000228327	0.0378813	#NAME?		ENSG00000199293	2.98365e-05	-4.48489		ENSG00000116774	0.0303266	-1.06247		ENSG00000165029	0.0115093
ENSG00000207236	0.0141636	-2.55321		ENSG00000249185	0.018175	-1.70715						ENSG00000202335	0.00956186	-2.94588		ENSG00000207561	0.00358906	-2.68359		ENSG00000252194	0.0103277	-1.49302		ENSG00000163682	0.0127399	-1.21047		ENSG00000231181	0.0363454	#NAME?						ENSG00000259212	0.0381893	#NAME?		ENSG00000244416	0.0328013	-4.4409		ENSG00000240801	0.0254801	-1.0493		ENSG00000221539	0.0158991
ENSG00000232928	0.00515311	-2.52985		ENSG00000012124	0.0280858	-1.67962						ENSG00000206874	0.0151122	-2.878		ENSG00000202031	0.00763867	-2.6667		ENSG00000196218	0.0440112	-1.4915		ENSG00000152518	0.0205199	-1.18228		ENSG00000221396	0.0415209	#NAME?						ENSG00000239033	0.0382232	#NAME?		ENSG00000207166	0.0215488	-4.41701		ENSG00000198732	0.0374854	-1.00575		ENSG00000207631	0.0168567
ENSG00000199325	0.0258165	-2.49908		ENSG00000124440	0.0227612	-1.67037						ENSG00000240288	0.0319343	-2.87081		ENSG00000248233	0.00650742	-2.66578		ENSG00000249240	0.0491153	-1.47812		ENSG00000140522	0.0408606	-1.1769		ENSG00000207001	0.0420536	#NAME?						ENSG00000227289	0.0384898	#NAME?		ENSG00000201492	0.0220599	-4.39833		ENSG00000234961	0.0166035	-1.00516		ENSG00000170891	0.0226161
ENSG00000091656	0.013878	-2.48799		ENSG00000198838	0.0122748	-1.67028						ENSG00000200418	0.00281349	-2.84515		ENSG00000232928	0.025265	-2.52775		ENSG00000240656	0.00205435	-1.467		ENSG00000173905	0.0330808	-1.16913		ENSG00000206948	0.0421719	#NAME?						ENSG00000230751	0.0385126	#NAME?		ENSG00000256746	0.0273635	-4.3248		ENSG00000212283	0.0461667	-0.998412		ENSG00000206028	0.00941761
ENSG00000198838	0.0073022	-2.45949		ENSG00000164877	0.0194502	-1.66918						ENSG00000189212	0.0358868	-2.82126		ENSG00000225951	0.0147426	-2.52729		ENSG00000258908	0.0310527	-1.44284		ENSG00000176971	0.0473227	-1.16898		ENSG00000255698	0.0423351	#NAME?						ENSG00000219355	0.0388171	#NAME?		ENSG00000207001	0.00447812	-4.29506		ENSG00000105329	0.0399579	-0.995163		ENSG00000228510	0.0107872
ENSG00000189423	0.0386396	-2.43511		ENSG00000224712	0.0436767	-1.64012						ENSG00000255320	0.0157365	-2.79779		ENSG00000112280	0.0413615	-2.48475		ENSG00000226958	0.0378941	-1.44051		ENSG00000250906	0.0229224	-1.1635		ENSG00000234536	0.0434225	#NAME?						ENSG00000213013	0.0388287	#NAME?		ENSG00000249767	0.048078	-4.14265		ENSG00000104870	0.0253026	-0.993059		ENSG00000252481	0.00916422
ENSG00000197714	0.028474	-2.4284		ENSG00000168918	0.0453227	-1.6242						ENSG00000254909	0.00424352	-2.79434		ENSG00000232931	0.0246657	-2.36911		ENSG00000157833	0.0243249	-1.43245		ENSG00000239037	0.0246395	-1.14698		ENSG00000227637	0.0436954	#NAME?						ENSG00000228020	0.0391136	#NAME?		ENSG00000230344	0.0483084	-4.13216		ENSG00000234555	0.035495	-0.990165		ENSG00000252701	0.0422188
ENSG00000252701	2.6794e-05	-2.39911		ENSG00000159496	0.0491996	-1.61231						ENSG00000235617	0.0457309	-2.76781		ENSG00000229576	0.0245856	-2.35698		ENSG00000144230	0.0276607	-1.43214		ENSG00000112333	0.0289909	-1.11786		ENSG00000235051	0.0438212	#NAME?						ENSG00000225849	0.0391253	#NAME?		ENSG00000234252	0.0483084	-4.13216		ENSG00000167123	0.0394854	-0.988816		ENSG00000238922	0.0410342
ENSG00000225425	0.0351252	-2.39787		ENSG00000258604	0.021349	-1.60996						ENSG00000225208	0.0461703	-2.75644		ENSG00000242085	0.0184878	-2.33134		ENSG00000243185	0.0296353	-1.42248		ENSG00000107104	0.0497529	-1.11205		ENSG00000238349	0.0438212	#NAME?						ENSG00000225808	0.0404338	#NAME?		ENSG00000206794	0.00166341	-4.06384		ENSG00000227407	0.00476002	-0.962881		ENSG00000127249	0.00121684
ENSG00000123104	0.0165253	-2.35781		ENSG00000171316	0.0437119	-1.60856						ENSG00000235878	0.0479659	-2.74682		ENSG00000197146	0.0396803	-2.32828		ENSG00000205336	0.0166505	-1.4195		ENSG00000056736	0.0426406	-1.10899		ENSG00000255148	0.0438447	#NAME?						ENSG00000201943	0.0407747	#NAME?		ENSG00000229686	0.00166341	-4.06384		ENSG00000105499	0.0194181	-0.95663		ENSG00000136297	0.0175322
ENSG00000251562	0.00600394	-2.30559		ENSG00000256013	0.00886664	-1.59824						ENSG00000244056	0.0104977	-2.73483		ENSG00000154864	0.0320232	-2.32319		ENSG00000229847	0.0491988	-1.41548		ENSG00000124942	0.0342329	-1.08969		ENSG00000227782	0.0442496	#NAME?						ENSG00000252007	0.0481535	#NAME?		ENSG00000206823	0.00703981	-4.02897		ENSG00000089041	0.0284033	-0.953029		ENSG00000243686	0.0409392
ENSG00000222482	0.0044457	-2.25328		ENSG00000127249	0.010631	-1.59025						ENSG00000227787	0.0311701	-2.73023		ENSG00000246451	0.0112006	-2.32307		ENSG00000241839	0.0361398	-1.41014		ENSG00000214899	0.0292797	-1.08793		ENSG00000200059	0.0452838	#NAME?						ENSG00000199824	0.049295	#NAME?		ENSG00000099715	0.0496573	-4.01922		ENSG00000082781	0.049731	-0.944716		ENSG00000134250	0.0438733
ENSG00000226438	0.0254775	-2.13436		ENSG00000243613	0.00681359	-1.58801						ENSG00000221539	0.0367364	-2.68758		ENSG00000140678	0.0144162	-2.31201		ENSG00000225177	0.0283999	-1.39614		ENSG00000143416	0.0268153	-1.05738		ENSG00000238350	0.0452838	#NAME?						ENSG00000240625	0.049295	#NAME?		ENSG00000206653	0.000948529	-3.99122		ENSG00000229863	0.04152	-0.942812		ENSG00000244425	0.0123972
ENSG00000171316	0.0257221	-2.09173		ENSG00000124942	0.00224048	-1.58487						ENSG00000246596	0.0259768	-2.64883		ENSG00000252701	0.000542005	-2.28244		ENSG00000161509	0.0356011	-1.37931		ENSG00000011405	0.0447721	-1.05632		ENSG00000200985	0.0453921	#NAME?						ENSG00000243094	0.049651	#NAME?		ENSG00000201555	0.014394	-3.98964		ENSG00000080573	0.048082	-0.936055		ENSG00000067177	0.0091239
ENSG00000228492	0.0404947	-2.08872		ENSG00000149782	0.0367428	-1.58133						ENSG00000241537	0.0154403	-2.61091		ENSG00000225125	0.0267541	-2.25429		ENSG00000154319	0.0296896	-1.30017		ENSG00000166340	0.0139574	-1.05284		ENSG00000165246	1.33296e-06	-6.37988						ENSG00000244609	0.049651	#NAME?		ENSG00000234626	0.021066	-3.95721		ENSG00000140497	0.0443673	-0.929316		ENSG00000224525	0.0499576
ENSG00000154864	0.0124455	-2.07673		ENSG00000248993	0.0279064	-1.57906						ENSG00000201937	0.0306393	-2.60069		ENSG00000251403	0.0431539	-2.19296		ENSG00000169006	0.0133194	-1.30005		ENSG00000213935	0.0375275	-1.05045		ENSG00000249250	0.00405669	-6.1367						ENSG00000165246	9.42806e-09	-5.65306		ENSG00000200016	0.0441766	-3.8129		ENSG00000163682	0.0381348	-0.909028		ENSG00000258944	0.00531972
ENSG00000234420	0.00694454	-2.07548		ENSG00000233222	0.012335	-1.57481						ENSG00000159433	0.032933	-2.59518		ENSG00000202252	0.0498312	-2.13974		ENSG00000242693	0.0417193	-1.29961		ENSG00000185985	0.0401402	-1.03701		ENSG00000201416	0.00017813	-5.65573						ENSG00000252690	6.29765e-05	-5.51525		ENSG00000229425	0.0125683	-3.81066		ENSG00000012124	0.0498762	-0.896829		ENSG00000180229	0.0427637
ENSG00000232287	0.0296958	-2.05997		ENSG00000258680	0.0437834	-1.56304						ENSG00000253618	0.0288241	-2.58856		ENSG00000234133	0.0213392	-2.1219		ENSG00000136205	0.00549724	-1.29139		ENSG00000170271	0.0402504	-1.03442		ENSG00000235408	0.00017813	-5.65573						ENSG00000248233	2.12374e-06	-5.22226		ENSG00000200279	0.024278	-3.80067		ENSG00000234603	0.0297588	-0.873854		ENSG00000254894	0.00424616
ENSG00000239763	0.0408075	-2.02106		ENSG00000100767	0.0357026	-1.54175						ENSG00000199649	0.00955543	-2.57863		ENSG00000249185	0.00995035	-2.12121		ENSG00000171444	0.0443036	-1.2841		ENSG00000019582	0.0159862	-1.02994		ENSG00000238556	1.78565e-05	-5.21548						ENSG00000200983	0.0277766	-5.16697		ENSG00000199005	0.0413149	-3.79874		ENSG00000103175	0.0439216	-0.85471		ENSG00000224426	0.0469759
ENSG00000166432	0.0364663	-2.01414		ENSG00000234687	0.0148422	-1.53404						ENSG00000255164	0.00722648	-2.56506		ENSG00000255176	0.0468966	-2.11854		ENSG00000119737	0.015015	-1.27345		ENSG00000127946	0.0493642	-1.01565		ENSG00000244124	0.00209685	-5.11291						ENSG00000099715	0.00106486	-5.03864		ENSG00000239884	0.0185413	-3.78849		ENSG00000111348	0.0357858	-0.84796		ENSG00000207966	0.00736158
ENSG00000223528	0.0349844	-1.9947		ENSG00000167615	0.00301311	-1.53195						ENSG00000258559	0.0123246	-2.53678		ENSG00000159433	0.0387091	-2.10867		ENSG00000182902	0.0432651	-1.26091		ENSG00000129675	0.0494416	-1.01453		ENSG00000238527	0.00213116	-4.97913						ENSG00000199574	0.00337195	-4.65532		ENSG00000200879	0.0215047	-3.76011		ENSG00000226405	0.0350375	-0.847157		ENSG00000079215	0.0292737
ENSG00000055609	0.00549326	-1.96692		ENSG00000132744	0.0197774	-1.49668						ENSG00000238526	0.021027	-2.52237		ENSG00000008311	0.030132	-2.10472		ENSG00000112333	0.0426926	-1.24512		ENSG00000166033	0.0453424	-1.01002		ENSG00000256973	0.0076395	-4.76476						ENSG00000257020	0.00801087	-4.57062		ENSG00000238597	0.0346586	-3.75076		ENSG00000123358	0.0490014	-0.833775		ENSG00000246451	0.0401124
ENSG00000258114	0.0311343	-1.96403		ENSG00000235333	0.0211837	-1.48383						ENSG00000257315	0.0012164	-2.52026		ENSG00000229186	0.0266627	-2.08798		ENSG00000182578	0.0219687	-1.22606		ENSG00000204287	0.0216631	-1.00002		ENSG00000256762	0.010104	-4.75363						ENSG00000207375	0.0292428	-4.56682		ENSG00000226040	0.0178577	-3.67721		ENSG00000255749	0.0209974	-0.831144		ENSG00000100767	0.0260146
ENSG00000240401	0.0178083	-1.96222		ENSG00000167123	0.00578514	-1.46635						ENSG00000232928	0.00543541	-2.51744		ENSG00000235010	0.00883367	-2.03488		ENSG00000143416	0.0144827	-1.2071		ENSG00000116044	0.040882	-0.987505		ENSG00000179636	0.00915897	-4.73735						ENSG00000197815	0.00044556	-4.55032		ENSG00000249250	0.00873384	-3.64307		ENSG00000163191	0.0403027	-0.819932		ENSG00000212283	0.0106717
ENSG00000229218	0.0102125	-1.93134		ENSG00000135912	0.0458422	-1.46583						ENSG00000008311	0.0477199	-2.50628		ENSG00000240583	0.0374992	-2.00171		ENSG00000146409	0.0353612	-1.19271		ENSG00000143514	0.0480681	-0.911189		ENSG00000202252	8.14498e-08	-4.70925						ENSG00000255158	0.0123832	-4.46394		ENSG00000244307	0.0221251	-3.62999		ENSG00000147065	0.0288216	-0.802866		ENSG00000132321	0.0108859
ENSG00000257800	0.0321836	-1.92943		ENSG00000188971	0.0459874	-1.46348						ENSG00000234084	0.0153139	-2.50258		ENSG00000235298	0.0312229	-1.91503		ENSG00000101198	0.0462766	-1.18161		ENSG00000008282	0.0489871	-0.897799		ENSG00000252531	0.00932777	-4.56755						ENSG00000240494	0.0120473	-4.42634		ENSG00000230951	0.0374159	-3.61902		ENSG00000250568	0.0234134	-0.789368		ENSG00000163682	0.00165565
ENSG00000038427	0.0117523	-1.92567		ENSG00000182578	0.011013	-1.46143						ENSG00000248633	0.0435627	-2.49579		ENSG00000235790	0.0428836	-1.90454		ENSG00000100033	0.0224347	-1.1563		ENSG00000117289	0.0439055	-0.875577		ENSG00000201992	0.045033	-4.53953						ENSG00000234747	0.0160174	-4.36813		ENSG00000209582	0.0338612	-3.58689		ENSG00000249141	0.0434076	-0.779121		ENSG00000165449	0.0487404
ENSG00000109046	0.00418518	-1.92254		ENSG00000254894	0.0185143	-1.45272						ENSG00000247679	0.0175956	-2.48957		ENSG00000254595	0.0366614	-1.89214		ENSG00000163682	0.0464457	-1.12715		ENSG00000152583	0.0349823	-0.846639		ENSG00000201403	0.0109129	-4.53039						ENSG00000229795	0.0166236	-4.34769		ENSG00000202503	0.0261481	-3.58324		ENSG00000211574	0.0239251	-0.775173		ENSG00000141485	0.0369215
ENSG00000208797	0.0319567	-1.91145		ENSG00000134250	0.0173044	-1.4518						ENSG00000216901	0.0107793	-2.46601		ENSG00000199437	0.0477082	-1.86386		ENSG00000179604	0.036417	-1.10054		ENSG00000164106	0.047091	-0.841581		ENSG00000256905	0.0480812	-4.52911						ENSG00000223878	0.00628743	-4.32261		ENSG00000207070	0.00753914	-3.53675		ENSG00000026025	0.0182567	-0.770438		ENSG00000129244	0.0143906
ENSG00000259366	0.00872782	-1.90266		ENSG00000234921	0.0230773	-1.43538						ENSG00000242588	0.00939332	-2.45838		ENSG00000089041	0.0207444	-1.83305		ENSG00000056736	0.0490166	-1.06571						ENSG00000250937	0.0421114	-4.33245						ENSG00000213135	0.0198692	-4.30609		ENSG00000202252	0.0437008	-3.53081		ENSG00000125462	0.0454963	-0.754456		ENSG00000080493	0.0473335
ENSG00000232375	0.0316892	-1.88899		ENSG00000142303	0.0372197	-1.42925						ENSG00000243302	0.00697708	-2.4272		ENSG00000188971	0.0374323	-1.82208		ENSG00000159423	0.029393	-1.04414						ENSG00000232926	0.0321096	-4.31842						ENSG00000253678	0.0139182	-4.29164		ENSG00000229795	0.00905397	-3.47586		ENSG00000229230	0.043688	-0.699293		ENSG00000181240	0.0212167
ENSG00000213064	0.0203884	-1.88617		ENSG00000182179	0.0415423	-1.41123						ENSG00000259599	0.00409196	-2.4222		ENSG00000180071	0.0317881	-1.82083		ENSG00000241720	0.0200977	-1.04221						ENSG00000208342	8.64558e-05	-4.24442						ENSG00000236983	0.0330568	-4.27073		ENSG00000238527	0.040915	-3.4712		ENSG00000166340	0.0439069	-0.691781		ENSG00000079691	0.0079137
ENSG00000083857	0.0208747	-1.87365		ENSG00000153208	0.0210763	-1.40057						ENSG00000189181	0.000886647	-2.40634		ENSG00000239763	0.038305	-1.80796		ENSG00000134824	0.0291693	-1.01458						ENSG00000207964	0.00904517	-4.23562						ENSG00000225425	6.76035e-05	-4.25115		ENSG00000019169	0.0382854	-3.39637		ENSG00000223722	0.0499432	-0.676479		ENSG00000203930	0.0271275
ENSG00000232694	0.0426294	-1.8703		ENSG00000235878	0.031873	-1.38768						ENSG00000252464	0.00960751	-2.39628		ENSG00000203930	0.0176988	-1.7792		ENSG00000198732	0.0350598	-0.988579						ENSG00000200831	0.00412868	-4.15736						ENSG00000231062	0.00108574	-4.201		ENSG00000258682	0.0446194	-3.35747						ENSG00000235109	0.0382841
ENSG00000148143	0.0242978	-1.86815		ENSG00000067177	0.04506	-1.38506						ENSG00000207070	0.0327454	-2.37969		ENSG00000133116	0.0201969	-1.76254		ENSG00000188643	0.0207266	-0.975023						ENSG00000212304	0.0488825	-4.15572						ENSG00000225460	0.0307772	-4.16835		ENSG00000221170	0.00321034	-3.35674						ENSG00000117525	8.94021e-05
ENSG00000196263	0.020385	-1.86347		ENSG00000196218	0.0460585	-1.36788						ENSG00000228492	0.00289581	-2.37888		ENSG00000240289	0.0488853	-1.73823		ENSG00000144040	0.0200388	-0.97087						ENSG00000236983	0.0478199	-4.15214						ENSG00000256973	0.00190786	-4.12569		ENSG00000199266	0.0144426	-3.33592						ENSG00000139155	0.00803102
ENSG00000214262	0.0401646	-1.8607		ENSG00000119737	0.0227787	-1.36598						ENSG00000232224	0.0475844	-2.36809		ENSG00000240731	0.0125424	-1.73222		ENSG00000145824	0.0101204	-0.965131						ENSG00000239884	0.0007073	-4.11653						ENSG00000226040	0.0381541	-4.12452		ENSG00000221419	0.00549951	-3.32404						ENSG00000163406	0.00356343
ENSG00000249835	0.0147188	-1.84569		ENSG00000132780	0.0320299	-1.36478						ENSG00000234771	0.0228061	-2.3531		ENSG00000163482	0.0327204	-1.73201		ENSG00000237493	0.0319881	-0.943731						ENSG00000237644	0.0107245	-4.07109						ENSG00000165131	0.0321621	-4.07945		ENSG00000201684	0.019458	-3.29194						ENSG00000153208	0.00451314
ENSG00000226549	0.00867963	-1.83137		ENSG00000084636	0.0220736	-1.36221						ENSG00000200530	0.0315765	-2.33897		ENSG00000258114	0.0312987	-1.71635		ENSG00000125462	0.0479017	-0.787334						ENSG00000233327	0.0284077	-4.02728						ENSG00000254428	0.000995471	-4.04918		ENSG00000237641	0.0100436	-3.26206						ENSG00000249835	0.0402122
ENSG00000237133	0.0459675	-1.81254		ENSG00000136297	0.0122196	-1.34215						ENSG00000059588	0.0493353	-2.32476		ENSG00000147459	0.0327655	-1.71234		ENSG00000132613	0.0412319	-0.781587						ENSG00000215933	0.00803002	-4.02416						ENSG00000209582	0.0205829	-4.03378		ENSG00000259408	0.0241229	-3.20073						ENSG00000225795	0.0268224
ENSG00000246451	0.0447919	-1.79891		ENSG00000204257	0.0419458	-1.34181						ENSG00000246451	0.0454805	-2.29789		ENSG00000233222	0.0278522	-1.70444										ENSG00000224387	0.0127708	-3.85554						ENSG00000200530	4.96989e-05	-3.97534		ENSG00000197146	0.00735285	-3.2006						ENSG00000221870	0.035086
ENSG00000203930	0.0320707	-1.7976		ENSG00000140450	0.0112445	-1.34069						ENSG00000206028	0.000741451	-2.28803		ENSG00000254894	0.0309134	-1.69083										ENSG00000240495	0.000919752	-3.80545						ENSG00000221526	0.0483618	-3.9515		ENSG00000234084	0.0402422	-3.18727						ENSG00000135318	0.0117375
ENSG00000234687	0.0177411	-1.76823		ENSG00000250970	0.0417295	-1.33827						ENSG00000171502	0.0414288	-2.27643		ENSG00000196263	0.0470715	-1.68556										ENSG00000235681	0.0120184	-3.77614						ENSG00000147437	0.0491929	-3.93443		ENSG00000258604	0.000624227	-3.18082						ENSG00000114790	0.0429889
ENSG00000147459	0.0163302	-1.76789		ENSG00000154930	0.018216	-1.3367						ENSG00000197714	0.0376826	-2.26955		ENSG00000250989	0.0210282	-1.68464										ENSG00000229029	0.0318533	-3.77452						ENSG00000234084	0.0409913	-3.88482		ENSG00000238650	0.00493676	-3.17763						ENSG00000137033	0.0120385
ENSG00000237278	0.0452456	-1.76729		ENSG00000225924	0.015477	-1.33185						ENSG00000226080	0.0407109	-2.23616		ENSG00000012124	0.0412151	-1.67091										ENSG00000235910	0.0327019	-3.75667						ENSG00000251414	0.00531926	-3.84989		ENSG00000222383	0.022919	-3.15603						ENSG00000083857	0.0175114
ENSG00000206028	0.0250264	-1.75826		ENSG00000170075	0.0164602	-1.31945						ENSG00000258515	0.0162598	-2.20317		ENSG00000254680	0.0239001	-1.65754										ENSG00000199833	0.00464279	-3.75312						ENSG00000229152	6.641e-06	-3.83957		ENSG00000235681	0.00507539	-3.11821						ENSG00000243613	0.00859357
ENSG00000147488	0.0304013	-1.74107		ENSG00000016391	0.025473	-1.31856						ENSG00000225125	0.0193846	-2.19379		ENSG00000235903	0.037741	-1.65306										ENSG00000236455	0.0158154	-3.72369						ENSG00000225313	0.00668054	-3.81161		ENSG00000196674	0.0329102	-3.08146						ENSG00000247675	0.0128224
ENSG00000232931	0.0368862	-1.69879		ENSG00000112079	0.0355868	-1.31702						ENSG00000239763	0.0242896	-2.19		ENSG00000154478	0.041925	-1.6517										ENSG00000211535	0.0241251	-3.67508						ENSG00000221819	0.0193368	-3.79877		ENSG00000233327	0.0224379	-3.06196						ENSG00000203737	0.0217492
ENSG00000136297	0.0257442	-1.66286		ENSG00000207165	0.0237559	-1.31689						ENSG00000206624	0.0398804	-2.16918		ENSG00000214402	0.0344639	-1.6242										ENSG00000226318	0.0235301	-3.67006						ENSG00000226318	0.00807356	-3.7704		ENSG00000179636	0.0375331	-3.06109						ENSG00000251562	0.0232006
ENSG00000187079	0.0328173	-1.65604		ENSG00000125730	0.0148754	-1.31458						ENSG00000215252	0.0325502	-2.16147		ENSG00000203343	0.0410988	-1.61982										ENSG00000202079	0.0419343	-3.6686						ENSG00000207128	0.0343099	-3.7688		ENSG00000244124	0.0377989	-3.02386						ENSG00000115380	0.00259461
ENSG00000254894	0.0105211	-1.64682		ENSG00000101605	0.0458882	-1.31299						ENSG00000233635	0.0154607	-2.15384		ENSG00000218418	0.0258811	-1.57047										ENSG00000244056	0.00806497	-3.62222						ENSG00000229793	0.000387406	-3.70101		ENSG00000207093	0.0105033	-2.98448						ENSG00000170425	0.0463065
ENSG00000164300	0.0295606	-1.64365		ENSG00000215043	0.0276497	-1.30326						ENSG00000243157	0.00923763	-2.1456		ENSG00000054690	0.0349196	-1.5636										ENSG00000242398	0.0285204	-3.61565						ENSG00000256746	0.0453667	-3.65011		ENSG00000207487	0.00263762	-2.98403						ENSG00000152583	0.000368389
ENSG00000232380	0.034853	-1.63825		ENSG00000099331	0.0219271	-1.29931						ENSG00000163793	0.035164	-2.12735		ENSG00000136960	0.0278004	-1.44563										ENSG00000240072	0.0375077	-3.55181						ENSG00000255176	0.000626102	-3.64678		ENSG00000255453	0.0129945	-2.97787						ENSG00000233222	0.0228005
ENSG00000229576	0.0243029	-1.63163		ENSG00000068078	0.035618	-1.29837						ENSG00000166147	0.0248201	-2.11991		ENSG00000155886	0.043434	-1.41055										ENSG00000257117	0.00834924	-3.53204						ENSG00000202503	0.0143762	-3.60823		ENSG00000233056	0.0452255	-2.94944						ENSG00000185985	0.0118711
ENSG00000250487	0.0457826	-1.6271		ENSG00000214021	0.0458506	-1.28262						ENSG00000244425	0.0104118	-2.10804		ENSG00000071054	0.0371119	-1.40058										ENSG00000207259	4.65358e-05	-3.49373						ENSG00000249250	0.0209409	-3.60409		ENSG00000201669	0.00520998	-2.92852						ENSG00000254418	0.0195446
ENSG00000212284	0.0110172	-1.62325		ENSG00000076928	0.0288675	-1.27556						ENSG00000254198	0.000687609	-2.09958		ENSG00000238018	0.0352167	-1.32622										ENSG00000231835	0.0386138	-3.43845						ENSG00000252447	0.0114723	-3.5756		ENSG00000235790	0.000467544	-2.92083						ENSG00000152268	0.0326187
ENSG00000114857	0.034626	-1.61642		ENSG00000079691	0.0401772	-1.27503						ENSG00000249908	0.0300512	-2.09278														ENSG00000234747	0.00988517	-3.42007						ENSG00000232926	0.0179461	-3.56242		ENSG00000254428	0.00522547	-2.90369						ENSG00000133048	0.0150643
ENSG00000250970	0.0489766	-1.61325		ENSG00000151914	0.0174472	-1.27064						ENSG00000249185	0.00147808	-2.08555														ENSG00000234084	0.0283194	-3.39871						ENSG00000207159	0.0295872	-3.54775		ENSG00000224222	0.012194	-2.882						ENSG00000172568	0.0191345
ENSG00000157106	0.0156481	-1.60612		ENSG00000083857	0.0369154	-1.26802						ENSG00000232832	0.0162309	-2.0853														ENSG00000197146	0.00631344	-3.37224						ENSG00000244124	0.00409037	-3.53764		ENSG00000207603	0.0326453	-2.86573						ENSG00000011405	0.0316184
ENSG00000012983	0.0196158	-1.601		ENSG00000250463	0.0107683	-1.26452						ENSG00000255670	0.0491759	-2.05813														ENSG00000248233	0.000194618	-3.35252						ENSG00000251050	0.00402774	-3.52952		ENSG00000234747	0.0373322	-2.83537						ENSG00000134569	0.0183415
ENSG00000183230	0.0479226	-1.58978		ENSG00000110876	0.0472716	-1.24794						ENSG00000224975	0.0492498	-2.0548														ENSG00000211553	0.000526076	-3.32934						ENSG00000228107	0.0220827	-3.52861		ENSG00000208772	0.0139158	-2.81426						ENSG00000165323	0.0436813
ENSG00000182578	0.0169681	-1.57922		ENSG00000127603	0.0216327	-1.24568						ENSG00000232754	0.0251704	-2.03837														ENSG00000254428	0.000915763	-3.28786						ENSG00000207174	0.027114	-3.46743		ENSG00000232931	0.00098269	-2.80012						ENSG00000152661	0.0353868
ENSG00000182957	0.0274155	-1.56411		ENSG00000079337	0.0380765	-1.23728						ENSG00000114841	0.0301239	-2.03574														ENSG00000253678	0.0420616	-3.24232						ENSG00000238917	1.41285e-05	-3.46141		ENSG00000253641	0.0418632	-2.79293						ENSG00000018625	0.0140914
ENSG00000132424	0.014293	-1.53351		ENSG00000089041	0.0327307	-1.23448						ENSG00000225783	0.00450789	-2.03012														ENSG00000201405	0.00722724	-3.22011						ENSG00000258604	1.32614e-06	-3.4456		ENSG00000199452	0.0427249	-2.78275						ENSG00000134873	0.0217756
ENSG00000124942	0.0118837	-1.53095		ENSG00000211574	0.0144794	-1.23245						ENSG00000259192	0.0463398	-2.02611														ENSG00000202031	0.019503	-3.21611						ENSG00000207314	0.00629005	-3.44546		ENSG00000205085	0.0376842	-2.78046						ENSG00000230325	0.0398366
ENSG00000106261	0.0118125	-1.52669		ENSG00000240731	0.0390434	-1.23204						ENSG00000161298	0.0195487	-2.0129														ENSG00000224222	0.00487759	-3.19544						ENSG00000251582	0.0272732	-3.43242		ENSG00000207236	0.017957	-2.77582						ENSG00000127603	0.0131019
ENSG00000184258	0.0035758	-1.51154		ENSG00000141485	0.0345495	-1.23176						ENSG00000242529	0.00317613	-2.01028														ENSG00000207631	0.00030733	-3.18024						ENSG00000244209	0.00719249	-3.41678		ENSG00000228314	0.0109812	-2.76227						ENSG00000256558	0.00180564
ENSG00000151914	0.0089232	-1.49923		ENSG00000196576	0.0291394	-1.22998						ENSG00000185946	0.0212419	-2.00941														ENSG00000207159	0.00484882	-3.16213						ENSG00000207964	0.0320964	-3.41571		ENSG00000251790	0.0384818	-2.76018						ENSG00000129151	0.0469832
ENSG00000175265	0.0291584	-1.49216		ENSG00000131095	0.0274462	-1.19832						ENSG00000196295	0.0282829	-2.00799														ENSG00000242588	0.0209595	-3.07985						ENSG00000225374	0.0285604	-3.41479		ENSG00000258547	0.0338497	-2.75352						ENSG00000101938	0.0186944
ENSG00000188971	0.0467434	-1.48257		ENSG00000228408	0.0302164	-1.1899						ENSG00000203930	0.00311782	-1.97852														ENSG00000229425	0.0422552	-3.07382						ENSG00000247629	0.00734295	-3.39837		ENSG00000199785	0.0141725	-2.72158						ENSG00000112333	0.02455
ENSG00000250463	0.0344387	-1.47388		ENSG00000046889	0.0432388	-1.18759						ENSG00000216197	0.000443344	-1.96581														ENSG00000233056	0.0477022	-3.04924						ENSG00000234626	0.0277403	-3.38814		ENSG00000230613	0.0452493	-2.72107						ENSG00000176971	0.0381817
ENSG00000168016	0.0368685	-1.46502		ENSG00000117525	0.0173304	-1.18692						ENSG00000237082	0.00954044	-1.94279														ENSG00000235790	0.00581467	-3.04914						ENSG00000221598	2.75221e-05	-3.36565		ENSG00000248793	0.0443306	-2.6955						ENSG00000089472	0.0490446
ENSG00000127603	0.0122977	-1.45902		ENSG00000129244	0.0144502	-1.17816						ENSG00000225422	0.00811274	-1.93955														ENSG00000225345	0.026621	-3.0469						ENSG00000211553	4.48085e-05	-3.34369		ENSG00000258515	0.00824652	-2.68753						ENSG00000170525	0.0239082
ENSG00000145734	0.0315853	-1.45738		ENSG00000071054	0.0167636	-1.17303						ENSG00000237278	0.0131452	-1.93339														ENSG00000224014	0.0482189	-3.02824						ENSG00000208772	0.0179692	-3.33865		ENSG00000224975	0.0221961	-2.6755						ENSG00000164398	0.0411873
ENSG00000186812	0.0320089	-1.44407		ENSG00000164050	0.0375987	-1.17154						ENSG00000214595	0.0407427	-1.90258														ENSG00000250989	3.18724e-05	-2.99229						ENSG00000205085	0.00906462	-3.33791		ENSG00000171502	0.00269505	-2.66801						ENSG00000179399	0.0263075
ENSG00000179630	0.0421236	-1.42539		ENSG00000251337	0.0353876	-1.16931						ENSG00000240571	0.0485181	-1.89586														ENSG00000241238	0.0133965	-2.97932						ENSG00000230189	0.0402917	-3.33411		ENSG00000199574	0.019904	-2.66206						ENSG00000157833	0.0449642
ENSG00000257647	0.0109382	-1.42182		ENSG00000079215	0.0138673	-1.1635						ENSG00000254918	0.0357648	-1.89086														ENSG00000201675	0.0371127	-2.97364						ENSG00000199874	0.0407101	-3.33118		ENSG00000239735	0.0480148	-2.65847						ENSG00000215861	0.0365494
ENSG00000100503	0.045424	-1.42045		ENSG00000012983	0.04979	-1.16223						ENSG00000159496	0.02928	-1.88389														ENSG00000249185	0.0488949	-2.96715						ENSG00000221051	0.0105846	-3.31442		ENSG00000207314	0.0137067	-2.62378						ENSG00000258012	0.0278446
ENSG00000119737	0.0332107	-1.41984		ENSG00000113721	0.0338219	-1.16215						ENSG00000207311	0.0330273	-1.86465														ENSG00000199293	0.003644	-2.96089						ENSG00000251429	0.0147975	-3.29734		ENSG00000240970	0.00193533	-2.61998						ENSG00000137942	0.0248951
ENSG00000179104	0.0280891	-1.41824		ENSG00000171163	0.04711	-1.15614						ENSG00000259652	0.0301957	-1.85709														ENSG00000207875	0.0284129	-2.95791						ENSG00000237641	0.000962631	-3.29229		ENSG00000238917	0.0447891	-2.61748						ENSG00000250463	0.0068066
ENSG00000239455	0.0312859	-1.39896		ENSG00000144749	0.037161	-1.15392						ENSG00000175066	0.0430121	-1.85486														ENSG00000252701	0.000244492	-2.93935						ENSG00000255148	0.0184213	-3.28995		ENSG00000207736	0.0246281	-2.59198						ENSG00000136044	0.0419185
ENSG00000225783	0.0101095	-1.39105		ENSG00000112333	0.0434075	-1.15307						ENSG00000204869	0.0204059	-1.85186														ENSG00000232224	0.0155763	-2.87769						ENSG00000179636	0.00328251	-3.28458		ENSG00000112280	0.0176493	-2.5877						ENSG00000134324	0.0441754
ENSG00000115355	0.0201972	-1.38768		ENSG00000130787	0.0293877	-1.14573						ENSG00000239407	0.0373725	-1.85084														ENSG00000207736	0.0055388	-2.8744						ENSG00000214780	0.0125155	-3.28422		ENSG00000232882	0.0398479	-2.5835						ENSG00000130287	0.0101962
ENSG00000215252	0.04913	-1.37936		ENSG00000177807	0.0190393	-1.14276						ENSG00000188971	0.0169866	-1.83411														ENSG00000232931	0.000312977	-2.85462						ENSG00000207966	1.94243e-06	-3.25457		ENSG00000222044	0.0178504	-2.57736						ENSG00000175928	0.0363285
ENSG00000238810	0.0259727	-1.36506		ENSG00000154319	0.0410035	-1.13343						ENSG00000229576	0.0480015	-1.83298														ENSG00000258604	0.00224557	-2.83957						ENSG00000238597	0.000221553	-3.25229		ENSG00000207279	0.00647104	-2.57472						ENSG00000136158	0.0305502
ENSG00000104067	0.0157526	-1.36365		ENSG00000019582	0.0182357	-1.13151						ENSG00000259113	0.0352436	-1.77973														ENSG00000258944	0.00971754	-2.83887						ENSG00000172243	0.0494739	-3.23543		ENSG00000238942	0.017538	-2.56711						ENSG00000154930	0.0482362
ENSG00000039319	0.0451519	-1.3445		ENSG00000018625	0.0169604	-1.1284						ENSG00000157741	0.0316585	-1.76304														ENSG00000240970	0.00185436	-2.82731						ENSG00000239763	4.39898e-05	-3.23314		ENSG00000162390	0.0479538	-2.55792						ENSG00000150471	0.0361033
ENSG00000135905	0.0355671	-1.33508		ENSG00000134569	0.0274346	-1.12829						ENSG00000196263	0.0348885	-1.763														ENSG00000176268	0.0481533	-2.79285						ENSG00000206838	0.00647941	-3.22726		ENSG00000246596	0.0461347	-2.54259						ENSG00000254963	0.0172797
ENSG00000242010	0.024424	-1.32141		ENSG00000205336	0.0463186	-1.11868						ENSG00000175455	0.0301262	-1.75847														ENSG00000252464	0.00489371	-2.78619						ENSG00000225292	0.0493389	-3.20855		ENSG00000232224	0.0137899	-2.54065						ENSG00000168077	0.036693
ENSG00000112159	0.0455636	-1.31957		ENSG00000129675	0.0475541	-1.11296						ENSG00000163728	0.0277446	-1.75414														ENSG00000247061	0.0440049	-2.75144						ENSG00000258696	0.000746288	-3.187		ENSG00000164199	0.00543409	-2.51582						ENSG00000253352	0.0253554
ENSG00000118058	0.0397304	-1.31829		ENSG00000054690	0.0298594	-1.10131						ENSG00000232694	0.00968879	-1.7484														ENSG00000255176	0.0101563	-2.74402						ENSG00000242588	0.0151027	-3.16964		ENSG00000258944	0.00606528	-2.49059						ENSG00000158467	0.0339267
ENSG00000196586	0.0322106	-1.31032		ENSG00000136205	0.0349321	-1.09761						ENSG00000060718	0.0434605	-1.72427														ENSG00000235298	0.00191375	-2.72389						ENSG00000207262	0.0032422	-3.16628		ENSG00000231340	0.0394477	-2.48593						ENSG00000136205	0.0485417
ENSG00000157827	0.0138203	-1.30829		ENSG00000103550	0.049799	-1.096						ENSG00000234420	0.016449	-1.72348														ENSG00000253649	0.00722202	-2.69248						ENSG00000226572	0.0032422	-3.16628		ENSG00000207259	0.00378867	-2.46566						ENSG00000152092	0.0312828
ENSG00000233735	0.0419062	-1.30483		ENSG00000135424	0.0484122	-1.08971						ENSG00000242261	0.0134084	-1.71269														ENSG00000223010	0.00354113	-2.67978						ENSG00000161912	0.016278	-3.11842		ENSG00000211574	6.12818e-05	-2.45394						ENSG00000187676	0.039082
ENSG00000144674	0.0360462	-1.28863		ENSG00000162407	0.0375837	-1.04854						ENSG00000226628	0.0104835	-1.71177														ENSG00000226080	0.0117022	-2.65463						ENSG00000241238	0.0448043	-3.10962		ENSG00000235298	0.00581905	-2.45142						ENSG00000204128	0.0367197
ENSG00000218418	0.0267311	-1.28145		ENSG00000204287	0.0486498	-1.03117						ENSG00000163482	0.0373375	-1.70161														ENSG00000224975	0.0155558	-2.62923						ENSG00000239593	0.00766575	-3.10436		ENSG00000199363	0.0176651	-2.43936						ENSG00000134982	0.0376455
ENSG00000078687	0.0446482	-1.26911		ENSG00000164976	0.0456821	-1.02278						ENSG00000167555	0.0359335	-1.6778														ENSG00000189423	0.0105273	-2.61268						ENSG00000235703	0.0224247	-3.09495		ENSG00000163482	0.0354701	-2.43919						ENSG00000168906	0.0328128
ENSG00000099194	0.0420516	-1.26157		ENSG00000170525	0.0491332	-0.999465						ENSG00000244625	0.0224794	-1.67402														ENSG00000202408	0.0094672	-2.60674						ENSG00000233327	0.033953	-3.06883		ENSG00000234133	0.00353548	-2.43422						ENSG00000166340	0.0223713
ENSG00000215861	0.0283917	-1.25959		ENSG00000104852	0.0470234	-0.971665						ENSG00000201678	0.0222512	-1.67301														ENSG00000253641	0.0212296	-2.60295						ENSG00000234630	0.0146014	-3.06716		ENSG00000175265	0.0132713	-2.42406						ENSG00000125124	0.0226778
ENSG00000054690	0.022418	-1.25133		ENSG00000130287	0.0495543	-0.960081						ENSG00000248341	0.037138	-1.66075														ENSG00000232287	0.00821811	-2.60038						ENSG00000243302	0.00236336	-3.05564		ENSG00000125084	0.0493325	-2.42084						ENSG00000177807	0.0215313
ENSG00000185650	0.0487761	-1.2384										ENSG00000250619	0.0361856	-1.62836														ENSG00000138115	0.0326535	-2.59775						ENSG00000224975	0.00108245	-3.0507		ENSG00000206028	0.0297529	-2.41135						ENSG00000182890	0.0416579
ENSG00000128016	0.049085	-1.21875										ENSG00000207720	0.00118826	-1.62486														ENSG00000157423	0.0326535	-2.59775						ENSG00000232545	0.0270849	-3.03912		ENSG00000199053	0.0235406	-2.39948						ENSG00000204681	0.0481094
ENSG00000064393	0.0247994	-1.20654										ENSG00000254894	0.0334965	-1.6172														ENSG00000198838	0.00469043	-2.59754						ENSG00000207733	0.0157658	-3.03264		ENSG00000182230	0.026916	-2.39319						ENSG00000168710	0.0495131
ENSG00000112851	0.0485075	-1.20069										ENSG00000177034	0.0121427	-1.60454														ENSG00000164199	0.0438285	-2.57606						ENSG00000253520	0.0280261	-3.02724		ENSG00000189423	0.0426181	-2.38254
ENSG00000121957	0.0425188	-1.19979										ENSG00000228237	0.0420421	-1.60014														ENSG00000226438	0.00834137	-2.56179						ENSG00000222301	0.0473851	-3.02282		ENSG00000166343	0.0366229	-2.37557
ENSG00000107863	0.0422384	-1.11486										ENSG00000225507	0.0262289	-1.58817														ENSG00000159433	0.0119937	-2.55442						ENSG00000207070	0.000461604	-3.00687		ENSG00000059588	0.00888799	-2.37296
ENSG00000100201	0.0436409	-1.09132										ENSG00000168016	0.0153538	-1.58669														ENSG00000059588	0.00425169	-2.55401						ENSG00000235790	0.000502266	-2.99938		ENSG00000258559	0.0376879	-2.36242
												ENSG00000214548	0.00804884	-1.57671														ENSG00000130948	0.0356056	-2.5262						ENSG00000206861	0.0446383	-2.99792		ENSG00000215252	0.0128167	-2.34243
												ENSG00000157106	0.00947692	-1.56369														ENSG00000258515	0.0227554	-2.51223						ENSG00000231587	0.0446383	-2.99792		ENSG00000207148	0.0225927	-2.33408
												ENSG00000167615	0.0209224	-1.55783														ENSG00000211574	3.128e-05	-2.50045						ENSG00000240970	0.00489014	-2.98717		ENSG00000196295	0.00887172	-2.31982
												ENSG00000233930	0.0188705	-1.5547														ENSG00000237641	0.0305088	-2.47964						ENSG00000258559	0.0259612	-2.96854		ENSG00000239763	0.00798108	-2.30993
												ENSG00000188385	0.0293189	-1.55345														ENSG00000229152	0.00434633	-2.46581						ENSG00000207259	0.000555456	-2.95651		ENSG00000225795	0.0103194	-2.30113
												ENSG00000225951	0.0488302	-1.5411														ENSG00000189212	0.0426259	-2.45769						ENSG00000201754	0.001279	-2.94755		ENSG00000100767	0.0241262	-2.29803
												ENSG00000157796	0.0243143	-1.53945														ENSG00000206028	0.0157826	-2.44335						ENSG00000222044	0.00589306	-2.93575		ENSG00000244480	0.0150872	-2.28587
												ENSG00000257045	0.0280603	-1.53034														ENSG00000255453	0.0116998	-2.4432						ENSG00000233602	0.0390071	-2.93032		ENSG00000225345	0.0293816	-2.26115
												ENSG00000055609	0.02676	-1.52964														ENSG00000230606	0.0168491	-2.43683						ENSG00000225345	0.00176931	-2.92299		ENSG00000252701	0.0010545	-2.25549
												ENSG00000233735	0.017415	-1.51202														ENSG00000175265	0.0179797	-2.42761						ENSG00000156042	0.0403382	-2.91432		ENSG00000207966	0.0112191	-2.23296
												ENSG00000253230	0.0492345	-1.47944														ENSG00000112280	0.0320467	-2.38861						ENSG00000207736	9.72898e-05	-2.90712		ENSG00000117525	0.0450519	-2.22832
												ENSG00000250910	0.0356461	-1.47864														ENSG00000243302	0.0269238	-2.3851						ENSG00000244062	0.0163948	-2.90276		ENSG00000225783	0.0148832	-2.22381
												ENSG00000256429	0.0240748	-1.46607														ENSG00000171502	0.0116919	-2.35645						ENSG00000229029	0.0193904	-2.88999		ENSG00000198838	0.00912248	-2.21478
												ENSG00000254595	0.0384135	-1.45997														ENSG00000239763	0.00992944	-2.3348						ENSG00000222009	0.0190909	-2.87201		ENSG00000240495	0.0383581	-2.21114
												ENSG00000110888	0.0126196	-1.45202														ENSG00000185946	0.00381401	-2.29432						ENSG00000250796	0.0197431	-2.8692		ENSG00000242086	0.023712	-2.20911
												ENSG00000100201	0.0183891	-1.43551														ENSG00000207464	0.0477176	-2.28493						ENSG00000159433	0.00134636	-2.86257		ENSG00000175267	0.0392943	-2.18894
												ENSG00000243799	0.0335226	-1.43162														ENSG00000200418	0.0227888	-2.28395						ENSG00000238942	0.00213414	-2.85307		ENSG00000159433	0.0339006	-2.16812
												ENSG00000133858	0.0376559	-1.42879														ENSG00000109046	0.00966109	-2.28158						ENSG00000222482	2.11059e-05	-2.85176		ENSG00000226438	0.0219495	-2.16123
												ENSG00000227323	0.0198807	-1.42815														ENSG00000073605	0.0176807	-2.25379						ENSG00000258680	0.00120776	-2.84482		ENSG00000114841	0.042606	-2.15996
												ENSG00000078403	0.0455852	-1.41645														ENSG00000251458	0.0373372	-2.24028						ENSG00000010310	0.01955	-2.83661		ENSG00000060718	0.00731465	-2.14676
												ENSG00000121417	0.0417559	-1.41482														ENSG00000180071	0.0116749	-2.2372						ENSG00000259258	0.0052417	-2.83525		ENSG00000243302	0.0416032	-2.14499
												ENSG00000221323	0.0316054	-1.41193														ENSG00000246451	0.00326766	-2.23001						ENSG00000205041	0.0173284	-2.82285		ENSG00000200729	0.00387096	-2.14396
												ENSG00000132424	0.0238742	-1.38484														ENSG00000238917	0.0379048	-2.22772						ENSG00000253641	0.0027666	-2.82134		ENSG00000199437	0.0478791	-2.13878
												ENSG00000090905	0.0191725	-1.38147														ENSG00000226232	0.0205758	-2.2195						ENSG00000249412	0.0494022	-2.81298		ENSG00000197815	0.0347993	-2.11872
												ENSG00000198625	0.0483818	-1.3777														ENSG00000182230	0.0254374	-2.2064						ENSG00000258844	0.00226997	-2.80372		ENSG00000196218	0.00772083	-2.11853
												ENSG00000188211	0.0451734	-1.3502														ENSG00000225783	0.00505491	-2.2034						ENSG00000207636	2.20908e-05	-2.80262		ENSG00000196696	0.0333058	-2.11624
												ENSG00000172824	0.045693	-1.34355														ENSG00000201719	0.0157766	-2.19928						ENSG00000199437	0.0112826	-2.79679		ENSG00000214548	0.0279978	-2.09429
												ENSG00000243015	0.0353754	-1.3395														ENSG00000222044	0.0316136	-2.15693						ENSG00000197146	0.00205098	-2.79636		ENSG00000227693	0.0133307	-2.09212
												ENSG00000118058	0.0270084	-1.33037														ENSG00000227693	0.00910719	-2.15161						ENSG00000227693	0.0288762	-2.78454		ENSG00000244932	0.039466	-2.08993
												ENSG00000235512	0.036406	-1.32502														ENSG00000254341	0.0182177	-2.12909						ENSG00000228088	0.0275933	-2.78377		ENSG00000258399	0.0339673	-2.07609
												ENSG00000058673	0.0240704	-1.30833														ENSG00000100767	0.0415997	-2.12711						ENSG00000242085	0.0222914	-2.76001		ENSG00000238556	0.0342337	-2.06804
												ENSG00000133392	0.0474363	-1.29846														ENSG00000228510	0.0263032	-2.12656						ENSG00000244480	0.000640744	-2.72491		ENSG00000171903	0.0480577	-2.06575
												ENSG00000200463	0.0481931	-1.29843														ENSG00000196218	0.0115827	-2.12283						ENSG00000252464	2.83308e-05	-2.72469		ENSG00000255576	0.044381	-2.06076
												ENSG00000083097	0.0424982	-1.29569														ENSG00000226314	0.0483941	-2.11798						ENSG00000181800	0.00694477	-2.72172		ENSG00000225924	0.0124112	-2.05751
												ENSG00000258012	0.0171681	-1.29129														ENSG00000207966	0.00353598	-2.10876						ENSG00000207395	0.00582785	-2.71805		ENSG00000180229	0.0161722	-2.04666
												ENSG00000250906	0.0306239	-1.2781														ENSG00000163482	0.0140666	-2.08673						ENSG00000207631	0.00604931	-2.71058		ENSG00000221598	0.02719	-2.03692
												ENSG00000230807	0.039331	-1.27086														ENSG00000254909	0.0049202	-2.07606						ENSG00000253636	0.037841	-2.69079		ENSG00000129646	0.0207524	-2.0324
												ENSG00000177301	0.0284358	-1.26905														ENSG00000235865	0.0354455	-2.07118						ENSG00000237015	0.0184981	-2.68174		ENSG00000135540	0.0455681	-2.02737
												ENSG00000204262	0.0310249	-1.25926														ENSG00000196295	0.00899735	-2.07014						ENSG00000212498	0.000153051	-2.67482		ENSG00000202335	0.0216024	-2.02513
												ENSG00000125633	0.049764	-1.25325														ENSG00000254633	0.0479766	-2.06584						ENSG00000232931	0.000554193	-2.666		ENSG00000202363	0.0359394	-2.00472
												ENSG00000254377	0.030824	-1.25274														ENSG00000207554	0.0299066	-2.05827						ENSG00000257117	0.0217515	-2.66324		ENSG00000185946	0.0125452	-1.98679
												ENSG00000144406	0.0233987	-1.24266														ENSG00000196696	0.0424901	-2.0511						ENSG00000232287	0.00257493	-2.64939		ENSG00000251562	0.00193607	-1.97922
												ENSG00000258664	0.0268304	-1.22496														ENSG00000228492	0.0277773	-2.04789						ENSG00000228314	0.0240681	-2.64304		ENSG00000168016	0.0378554	-1.97607
												ENSG00000106261	0.0265413	-1.2169														ENSG00000223403	0.0493891	-2.04233						ENSG00000109046	0.00429513	-2.63569		ENSG00000250989	0.0140379	-1.97587
												ENSG00000105976	0.0476617	-1.21688														ENSG00000258844	0.0262851	-2.03877						ENSG00000229447	0.0451244	-2.63079		ENSG00000226232	0.0287864	-1.96754
												ENSG00000144285	0.0170928	-1.21613														ENSG00000259683	0.0400624	-2.03769						ENSG00000199452	0.0215939	-2.62412		ENSG00000136297	0.00506213	-1.96025
												ENSG00000130684	0.0492412	-1.21143														ENSG00000244625	0.0254367	-2.03618						ENSG00000171502	0.00939169	-2.61865		ENSG00000228408	0.0081828	-1.95654
												ENSG00000147162	0.0148184	-1.20522														ENSG00000251562	0.000332308	-2.0298						ENSG00000235681	0.00915338	-2.61854		ENSG00000247679	0.0263411	-1.95654
												ENSG00000224680	0.0461599	-1.20159														ENSG00000203930	0.0176277	-2.02579						ENSG00000225991	0.0460861	-2.60777		ENSG00000207464	0.0383286	-1.93259
												ENSG00000249772	0.0244424	-1.16751														ENSG00000214402	0.00661103	-2.02211						ENSG00000224543	0.0126679	-2.60709		ENSG00000214595	0.0157231	-1.93257
												ENSG00000170581	0.0342713	-1.14492														ENSG00000136297	0.0488616	-2.01761						ENSG00000202252	0.00139863	-2.59387		ENSG00000207636	0.0295275	-1.90655
												ENSG00000143624	0.0381901	-1.12663														ENSG00000180229	0.0253528	-2.01651						ENSG00000199476	0.00666599	-2.57449		ENSG00000207561	0.0278901	-1.90199
												ENSG00000114770	0.0377948	-1.12126														ENSG00000207279	0.0428949	-2.01559						ENSG00000152527	0.0300912	-2.57336		ENSG00000240731	0.00187553	-1.89348
												ENSG00000240553	0.0457137	-1.10714														ENSG00000214548	0.0188649	-2.01463						ENSG00000189423	0.00158117	-2.57284		ENSG00000211553	0.0173241	-1.8921
												ENSG00000253352	0.0312401	-1.08579														ENSG00000257479	0.0114631	-2.00608						ENSG00000183960	0.00480527	-2.56676		ENSG00000244625	0.0325148	-1.88619
												ENSG00000115524	0.0252228	-1.08166														ENSG00000214595	0.0329608	-2.00255						ENSG00000221643	0.0294441	-2.54871		ENSG00000180071	0.0356204	-1.87833
												ENSG00000233706	0.0297332	-1.07805														ENSG00000244480	0.0334928	-2.00006						ENSG00000200729	0.00495155	-2.54577		ENSG00000224712	0.0395875	-1.87801
												ENSG00000218418	0.0392484	-1.06274														ENSG00000235245	0.0464201	-1.9853						ENSG00000235865	0.000252434	-2.53617		ENSG00000238795	0.0329269	-1.86514
												ENSG00000248710	0.0374835	-1.05934														ENSG00000258559	0.0495245	-1.97989						ENSG00000213413	0.00108154	-2.53376		ENSG00000109046	0.00482983	-1.85567
												ENSG00000163531	0.0434198	-1.03491														ENSG00000259599	0.0206815	-1.97738						ENSG00000059588	0.0120517	-2.52339		ENSG00000153208	0.00696101	-1.85279
												ENSG00000257647	0.0406899	-1.03113														ENSG00000207197	0.0217876	-1.9771						ENSG00000186166	0.00191023	-2.51968		ENSG00000246451	0.0216584	-1.8439
																												ENSG00000215252	0.0436062	-1.95946						ENSG00000189212	0.0406364	-2.51488		ENSG00000216901	0.015049	-1.82759
																												ENSG00000240731	0.00428049	-1.95196						ENSG00000099954	0.0125143	-2.51362		ENSG00000144230	0.00554018	-1.81591
																												ENSG00000168016	0.0254791	-1.94741						ENSG00000257479	0.0125536	-2.50743		ENSG00000159496	0.0393401	-1.79835
																												ENSG00000140678	0.0339519	-1.94035						ENSG00000250404	0.0354117	-2.50231		ENSG00000244050	0.0391206	-1.79708
																												ENSG00000167615	0.0293178	-1.93488						ENSG00000132199	7.38216e-05	-2.49997		ENSG00000246922	0.0232597	-1.78349
																												ENSG00000246922	0.0121111	-1.9285						ENSG00000259120	0.00212302	-2.49281		ENSG00000164877	0.0127717	-1.7804
																												ENSG00000254894	0.00581322	-1.9013						ENSG00000238793	0.0204603	-2.48985		ENSG00000236144	0.0226304	-1.7798
																												ENSG00000008311	0.0405063	-1.90107						ENSG00000101104	0.0419165	-2.48054		ENSG00000068078	0.0385809	-1.75564
																												ENSG00000187650	0.0471142	-1.8996						ENSG00000215252	0.0351722	-2.47704		ENSG00000214402	0.00697046	-1.75115
																												ENSG00000213413	0.0435069	-1.89025						ENSG00000235910	0.0416815	-2.47365		ENSG00000244250	0.0318102	-1.73998
																												ENSG00000159496	0.0232511	-1.8899						ENSG00000253096	0.0162839	-2.46975		ENSG00000222482	0.0294535	-1.73133
																												ENSG00000204149	0.0321923	-1.88414						ENSG00000228342	0.0194149	-2.46969		ENSG00000253764	0.0365476	-1.72585
																												ENSG00000237259	0.0484927	-1.88375						ENSG00000214176	0.0249315	-2.46117		ENSG00000111783	0.0437313	-1.72252
																												ENSG00000234771	0.0403919	-1.87787						ENSG00000259562	0.0422399	-2.44776		ENSG00000232928	0.0382539	-1.71708
																												ENSG00000183960	0.0175318	-1.87356						ENSG00000236953	0.0431036	-2.43697		ENSG00000229152	0.0409658	-1.71542
																												ENSG00000144230	0.0292971	-1.87296						ENSG00000246922	0.000584726	-2.40841		ENSG00000154930	0.00632271	-1.7093
																												ENSG00000080947	0.0335112	-1.87129						ENSG00000008311	0.00161575	-2.40635		ENSG00000121310	0.0456916	-1.70266
																												ENSG00000163728	0.0111483	-1.86606						ENSG00000012124	0.0131253	-2.39765		ENSG00000234906	0.0212743	-1.69565
																												ENSG00000116819	0.048687	-1.86351						ENSG00000254876	0.0222021	-2.39294		ENSG00000207152	0.028763	-1.69307
																												ENSG00000241218	0.0382487	-1.85863						ENSG00000254633	0.0339353	-2.3915		ENSG00000173209	0.00773319	-1.69091
																												ENSG00000173209	0.00703906	-1.85856						ENSG00000242086	0.0236723	-2.38317		ENSG00000175066	0.0485013	-1.68978
																												ENSG00000207070	0.0325576	-1.84966						ENSG00000250989	0.0217515	-2.38043		ENSG00000224789	0.0445476	-1.68932
																												ENSG00000060718	0.0317319	-1.83635						ENSG00000206028	0.0281108	-2.36954		ENSG00000172824	0.0496319	-1.67828
																												ENSG00000245549	0.0381074	-1.81866						ENSG00000254341	0.000227798	-2.36374		ENSG00000134569	0.0434213	-1.6671
																												ENSG00000212283	0.0229339	-1.78696						ENSG00000226314	0.0112348	-2.36312		ENSG00000224916	0.0398497	-1.66693
																												ENSG00000114857	0.0215033	-1.73919						ENSG00000232224	0.0244454	-2.35961		ENSG00000002016	0.0398876	-1.66537
																												ENSG00000230715	0.0479306	-1.72601						ENSG00000238910	0.0221083	-2.35538		ENSG00000080947	0.042742	-1.66492
																												ENSG00000167123	0.0329528	-1.70682						ENSG00000226232	0.0402378	-2.35499		ENSG00000163728	0.0142621	-1.63828
																												ENSG00000139631	0.0198238	-1.70286						ENSG00000235298	0.0205939	-2.35259		ENSG00000080573	0.00681855	-1.61805
																												ENSG00000085465	0.0477867	-1.69177						ENSG00000130948	0.0112728	-2.34124		ENSG00000228315	0.0365242	-1.61467
																												ENSG00000154930	0.0453867	-1.68343						ENSG00000118514	0.0113389	-2.32492		ENSG00000186166	0.0257477	-1.60683
																												ENSG00000257808	0.0212997	-1.67521						ENSG00000201719	0.000331292	-2.3138		ENSG00000201719	0.0244372	-1.58623
																												ENSG00000012124	0.0113135	-1.64935						ENSG00000196295	0.0129299	-2.30907		ENSG00000254595	0.0470437	-1.57566
																												ENSG00000132424	0.0102502	-1.64529						ENSG00000236455	0.0444742	-2.30597		ENSG00000205336	0.0242463	-1.57099
																												ENSG00000215769	0.0320678	-1.6436						ENSG00000167123	0.00643536	-2.30544		ENSG00000169231	0.0311823	-1.56468
																												ENSG00000222482	0.0440478	-1.63234						ENSG00000251790	0.0297309	-2.29804		ENSG00000245532	0.0372464	-1.55769
																												ENSG00000228315	0.0301559	-1.62024						ENSG00000258859	0.0300312	-2.2977		ENSG00000247675	0.0404173	-1.557
																												ENSG00000186166	0.0398779	-1.54293						ENSG00000226080	0.00768423	-2.29654		ENSG00000127418	0.0240059	-1.54769
																												ENSG00000188126	0.0388881	-1.53971						ENSG00000185946	0.0210355	-2.29601		ENSG00000016391	0.0306886	-1.52061
																												ENSG00000188971	0.0374954	-1.52862						ENSG00000180071	0.00293306	-2.29341		ENSG00000176971	0.0472684	-1.51916
																												ENSG00000207636	0.034793	-1.52476						ENSG00000201669	0.0459027	-2.29		ENSG00000257479	0.041788	-1.5158
																												ENSG00000133624	0.0399309	-1.49227						ENSG00000206823	0.0207773	-2.28788		ENSG00000132530	0.0175015	-1.50892
																												ENSG00000055609	0.040195	-1.48833						ENSG00000200090	0.034892	-2.28558		ENSG00000112079	0.0233642	-1.50653
																												ENSG00000215788	0.0394858	-1.46027						ENSG00000175265	0.0313426	-2.28034		ENSG00000254341	0.0322201	-1.49629
																												ENSG00000080573	0.0277907	-1.45697						ENSG00000230715	0.0102108	-2.2723		ENSG00000114857	0.0326866	-1.49017
																												ENSG00000121716	0.0271121	-1.45669						ENSG00000226029	0.0158144	-2.26917		ENSG00000132424	0.00926075	-1.46762
																												ENSG00000167766	0.0247046	-1.44626						ENSG00000213139	0.0170158	-2.26696		ENSG00000144749	0.0430921	-1.4423
																												ENSG00000205581	0.0357665	-1.43234						ENSG00000140678	0.00445799	-2.26092		ENSG00000213398	0.0417306	-1.44167
																												ENSG00000258890	0.0449664	-1.43221						ENSG00000235878	0.0347099	-2.25912		ENSG00000254894	0.0184394	-1.41442
																												ENSG00000215861	0.0231296	-1.42092						ENSG00000085465	0.0150549	-2.25537		ENSG00000188971	0.0284007	-1.40138
																												ENSG00000132780	0.0335921	-1.37374						ENSG00000252701	0.00130668	-2.25026		ENSG00000139631	0.0371888	-1.40003
																												ENSG00000079134	0.0484458	-1.35136						ENSG00000251913	0.0450647	-2.24875		ENSG00000112333	0.0453291	-1.39728
																												ENSG00000127603	0.0332284	-1.31101						ENSG00000214402	5.5425e-05	-2.23834		ENSG00000157833	0.0321556	-1.37694
																												ENSG00000013441	0.0303607	-1.29522						ENSG00000228510	0.0194232	-2.2305		ENSG00000235010	0.033931	-1.36422
																												ENSG00000146409	0.0469437	-1.28024						ENSG00000226696	0.00610874	-2.22741		ENSG00000182578	0.023745	-1.35967
																												ENSG00000100201	0.0308478	-1.21601						ENSG00000234771	0.00729684	-2.21887		ENSG00000240038	0.0372609	-1.3386
																												ENSG00000054690	0.0452913	-1.18854						ENSG00000258342	0.0355041	-2.21851		ENSG00000233222	0.0201585	-1.3335
																																				ENSG00000200259	0.0192304	-2.21789		ENSG00000205581	0.0361674	-1.3157
																																				ENSG00000228492	0.0128659	-2.21497		ENSG00000110888	0.0209548	-1.30718
																																				ENSG00000173209	0.000720454	-2.2145		ENSG00000119638	0.0262045	-1.29956
																																				ENSG00000246451	0.00756095	-2.21392		ENSG00000090905	0.0256489	-1.2747
																																				ENSG00000258517	0.0459622	-2.20606		ENSG00000167766	0.0304919	-1.26911
																																				ENSG00000253649	0.0229528	-2.19894		ENSG00000004534	0.022398	-1.23296
																																				ENSG00000198838	0.00134291	-2.19244		ENSG00000257653	0.0222	-1.19692
																																				ENSG00000180229	0.00524226	-2.19058		ENSG00000136205	0.0382599	-1.16623
																																				ENSG00000157423	0.028118	-2.18023		ENSG00000100033	0.0479365	-1.16289
																																				ENSG00000255326	0.027124	-2.17815		ENSG00000130684	0.0403448	-1.15236
																																				ENSG00000258484	0.0324234	-2.17705		ENSG00000108848	0.0280715	-1.14533
																																				ENSG00000252416	0.0257253	-2.1704		ENSG00000143624	0.0334448	-1.13592
																																				ENSG00000232149	0.0259138	-2.16742		ENSG00000099331	0.0444305	-1.12067
																																				ENSG00000114841	0.0428923	-2.16034		ENSG00000204287	0.0256297	-1.11525
																																				ENSG00000108691	0.0186211	-2.15329		ENSG00000105499	0.0334033	-1.09219
																																				ENSG00000254483	0.0165621	-2.14966		ENSG00000013441	0.0443999	-1.08806
																																				ENSG00000258944	0.00241461	-2.14736		ENSG00000100201	0.0262725	-1.08009
																																				ENSG00000233899	0.0166166	-2.13427		ENSG00000146409	0.0481828	-1.07499
																																				ENSG00000159496	0.00867872	-2.12796		ENSG00000003756	0.0462365	-1.06105
																																				ENSG00000054690	1.34792e-06	-2.12775		ENSG00000110721	0.0410847	-1.06036
																																				ENSG00000163482	0.0252603	-2.12543		ENSG00000124942	0.0466624	-1.05252
																																				ENSG00000099251	0.0167848	-2.12481		ENSG00000127603	0.0490108	-1.03994
																																				ENSG00000163945	0.0415478	-2.12223		ENSG00000100650	0.0383595	-1.01393
																																				ENSG00000245549	0.00545402	-2.12033
																																				ENSG00000251458	0.0403721	-2.1112
																																				ENSG00000117616	0.0176855	-2.10415
																																				ENSG00000214548	0.0336184	-2.10177
																																				ENSG00000207152	0.000162753	-2.08508
																																				ENSG00000146215	0.0189886	-2.08005
																																				ENSG00000172824	0.0351996	-2.07995
																																				ENSG00000207554	0.0169605	-2.07474
																																				ENSG00000203930	0.0235896	-2.0734
																																				ENSG00000225783	0.0268147	-2.07141
																																				ENSG00000129566	0.0482831	-2.06734
																																				ENSG00000238194	0.0103503	-2.06428
																																				ENSG00000234133	0.0276748	-2.06119
																																				ENSG00000259599	0.00492038	-2.05531
																																				ENSG00000246596	0.0141482	-2.05288
																																				ENSG00000204869	0.0227107	-2.04949
																																				ENSG00000013441	0.000112168	-2.04728
																																				ENSG00000136098	0.0062453	-2.03974
																																				ENSG00000164199	0.00337347	-2.03851
																																				ENSG00000174093	0.0430905	-2.02932
																																				ENSG00000224712	0.0477488	-2.02029
																																				ENSG00000055955	0.048293	-2.01996
																																				ENSG00000242294	0.0283606	-2.00223
																																				ENSG00000253230	0.02863	-2.00142
																																				ENSG00000229180	0.0343051	-1.98368
																																				ENSG00000243679	0.0025077	-1.98278
																																				ENSG00000113971	0.00489478	-1.98166
																																				ENSG00000121310	0.013602	-1.97878
																																				ENSG00000255410	0.0395419	-1.97464
																																				ENSG00000256654	0.0313559	-1.96251
																																				ENSG00000163728	0.0157129	-1.95922
																																				ENSG00000100767	0.015302	-1.95612
																																				ENSG00000239650	0.0348257	-1.95326
																																				ENSG00000229413	0.0403245	-1.95204
																																				ENSG00000161551	0.0283781	-1.94988
																																				ENSG00000091656	0.0231173	-1.94653
																																				ENSG00000251403	0.0282898	-1.9362
																																				ENSG00000226438	0.0118517	-1.93338
																																				ENSG00000154864	0.0033753	-1.93288
																																				ENSG00000167615	0.0202549	-1.92495
																																				ENSG00000230910	0.0168076	-1.91692
																																				ENSG00000237082	0.0131848	-1.91672
																																				ENSG00000230606	0.0284669	-1.91647
																																				ENSG00000112280	0.0397331	-1.91022
																																				ENSG00000251562	0.00419399	-1.90816
																																				ENSG00000147459	0.00192608	-1.89259
																																				ENSG00000224934	0.0357929	-1.89225
																																				ENSG00000169247	0.0134014	-1.88583
																																				ENSG00000240731	0.00297191	-1.88507
																																				ENSG00000114857	0.00200015	-1.86177
																																				ENSG00000245532	0.0371153	-1.86092
																																				ENSG00000188126	0.0207856	-1.85352
																																				ENSG00000204149	0.0232455	-1.84703
																																				ENSG00000207790	0.0400852	-1.84651
																																				ENSG00000258399	0.0364116	-1.84457
																																				ENSG00000206149	0.0446014	-1.84134
																																				ENSG00000240583	0.0354513	-1.83015
																																				ENSG00000076555	0.0166448	-1.82502
																																				ENSG00000196187	0.000118119	-1.82087
																																				ENSG00000245849	0.00637674	-1.81873
																																				ENSG00000089041	0.000123657	-1.8187
																																				ENSG00000198625	0.00314826	-1.81841
																																				ENSG00000244951	0.0219749	-1.81809
																																				ENSG00000237259	0.0222723	-1.81047
																																				ENSG00000080947	0.0140514	-1.8047
																																				ENSG00000228315	0.0271191	-1.80432
																																				ENSG00000165359	0.0412959	-1.8017
																																				ENSG00000171316	0.02042	-1.78709
																																				ENSG00000223959	0.0222899	-1.7857
																																				ENSG00000135912	0.0170665	-1.78333
																																				ENSG00000247679	0.0284459	-1.76845
																																				ENSG00000204282	0.00360796	-1.76477
																																				ENSG00000138135	0.0412809	-1.76048
																																				ENSG00000198150	0.0172863	-1.75848
																																				ENSG00000139631	0.017706	-1.75542
																																				ENSG00000175066	0.033596	-1.74875
																																				ENSG00000242631	0.00648944	-1.74388
																																				ENSG00000129646	0.0332863	-1.74312
																																				ENSG00000214021	0.0240432	-1.73864
																																				ENSG00000237133	0.019334	-1.73665
																																				ENSG00000165959	0.00658973	-1.73488
																																				ENSG00000256804	0.0251185	-1.73183
																																				ENSG00000216901	0.00875537	-1.73038
																																				ENSG00000211574	0.0101035	-1.73028
																																				ENSG00000081479	0.0140932	-1.72849
																																				ENSG00000167766	0.0119509	-1.72576
																																				ENSG00000242861	0.000221629	-1.72021
																																				ENSG00000133624	0.0236192	-1.71246
																																				ENSG00000073605	0.034423	-1.71152
																																				ENSG00000244625	0.0343063	-1.70552
																																				ENSG00000232928	0.025537	-1.7052
																																				ENSG00000105519	0.0118463	-1.7018
																																				ENSG00000046651	0.0196141	-1.69128
																																				ENSG00000158352	0.0103497	-1.6906
																																				ENSG00000241278	0.0462637	-1.6877
																																				ENSG00000227188	0.0150569	-1.68274
																																				ENSG00000149633	0.00481369	-1.67183
																																				ENSG00000065361	0.000470365	-1.66896
																																				ENSG00000182841	0.0464719	-1.66591
																																				ENSG00000251356	0.0234058	-1.66047
																																				ENSG00000213064	0.0182084	-1.65745
																																				ENSG00000205581	0.00228628	-1.65723
																																				ENSG00000173821	0.00539364	-1.65064
																																				ENSG00000060718	0.0167735	-1.64733
																																				ENSG00000227370	0.0463438	-1.64251
																																				ENSG00000214578	0.0312028	-1.61232
																																				ENSG00000254453	0.0183724	-1.60978
																																				ENSG00000127249	0.0228308	-1.6095
																																				ENSG00000167555	0.0171459	-1.60929
																																				ENSG00000166432	0.0220237	-1.60925
																																				ENSG00000147488	0.0149119	-1.60907
																																				ENSG00000002016	0.0285495	-1.603
																																				ENSG00000112079	0.00814392	-1.60206
																																				ENSG00000121716	0.0377197	-1.60038
																																				ENSG00000154734	0.00858623	-1.59796
																																				ENSG00000158296	0.00669139	-1.59775
																																				ENSG00000215769	0.0217883	-1.59342
																																				ENSG00000214595	0.0342119	-1.59233
																																				ENSG00000255036	0.0340921	-1.58972
																																				ENSG00000085982	0.0221743	-1.58515
																																				ENSG00000244250	0.0155689	-1.58298
																																				ENSG00000164877	0.0256626	-1.57065
																																				ENSG00000188971	0.00707773	-1.56773
																																				ENSG00000172548	0.0458931	-1.55738
																																				ENSG00000204084	0.0187866	-1.5567
																																				ENSG00000161692	0.0286805	-1.55087
																																				ENSG00000119688	0.0140663	-1.54957
																																				ENSG00000171163	0.0317068	-1.5459
																																				ENSG00000113240	0.0125331	-1.52983
																																				ENSG00000204161	0.0379857	-1.52529
																																				ENSG00000254680	0.0173741	-1.52451
																																				ENSG00000122863	0.0225314	-1.52246
																																				ENSG00000205560	0.0349712	-1.52059
																																				ENSG00000019144	0.000940928	-1.52046
																																				ENSG00000176890	0.0046481	-1.50118
																																				ENSG00000254595	0.0133747	-1.50073
																																				ENSG00000204278	0.00181766	-1.49322
																																				ENSG00000227392	0.0410311	-1.4841
																																				ENSG00000080573	0.0209298	-1.47837
																																				ENSG00000135063	0.0416376	-1.47012
																																				ENSG00000136297	0.00233363	-1.46731
																																				ENSG00000259018	0.00106985	-1.46668
																																				ENSG00000099331	0.0014304	-1.46641
																																				ENSG00000079337	0.00609147	-1.46426
																																				ENSG00000132424	0.0129138	-1.45992
																																				ENSG00000257808	0.0330713	-1.45918
																																				ENSG00000146592	0.0310836	-1.45699
																																				ENSG00000133256	0.00597781	-1.45559
																																				ENSG00000135473	0.0168601	-1.45491
																																				ENSG00000207112	0.0264968	-1.45104
																																				ENSG00000235010	0.0115173	-1.44161
																																				ENSG00000239704	0.0130335	-1.43266
																																				ENSG00000134716	0.0104222	-1.42793
																																				ENSG00000110274	0.0331434	-1.42202
																																				ENSG00000196218	0.0256725	-1.42177
																																				ENSG00000132530	0.0124493	-1.41503
																																				ENSG00000134817	0.031319	-1.41502
																																				ENSG00000132780	0.00395229	-1.41292
																																				ENSG00000244560	0.0471476	-1.40332
																																				ENSG00000109920	0.0105889	-1.40171
																																				ENSG00000139668	0.0240846	-1.39964
																																				ENSG00000204655	0.00129456	-1.39952
																																				ENSG00000201692	0.0424956	-1.398
																																				ENSG00000212694	0.0238997	-1.39642
																																				ENSG00000204138	0.0326805	-1.38764
																																				ENSG00000091513	0.0334446	-1.38317
																																				ENSG00000214765	0.038545	-1.38272
																																				ENSG00000137221	0.00535161	-1.3756
																																				ENSG00000079134	0.00980023	-1.37365
																																				ENSG00000039319	0.00986475	-1.3693
																																				ENSG00000188385	0.00965329	-1.36017
																																				ENSG00000163220	0.0347967	-1.35999
																																				ENSG00000055609	0.0126855	-1.35804
																																				ENSG00000168887	0.0385873	-1.35472
																																				ENSG00000135905	0.00761259	-1.35134
																																				ENSG00000221817	0.00939995	-1.35043
																																				ENSG00000240303	0.0177781	-1.34356
																																				ENSG00000163660	0.0345381	-1.34278
																																				ENSG00000258461	0.00280425	-1.3394
																																				ENSG00000153208	0.0190205	-1.33445
																																				ENSG00000182957	0.0219431	-1.334
																																				ENSG00000012983	0.0127394	-1.32925
																																				ENSG00000092529	0.00291464	-1.32361
																																				ENSG00000164300	0.0375383	-1.32143
																																				ENSG00000258890	0.0187041	-1.31938
																																				ENSG00000120798	0.0363387	-1.3176
																																				ENSG00000108848	0.0149649	-1.31697
																																				ENSG00000244055	0.011515	-1.31615
																																				ENSG00000234577	0.0468826	-1.30903
																																				ENSG00000110721	0.00337079	-1.3086
																																				ENSG00000119638	0.0079578	-1.30412
																																				ENSG00000073417	0.0121814	-1.30131
																																				ENSG00000084636	0.0126444	-1.30118
																																				ENSG00000157978	0.0193678	-1.29996
																																				ENSG00000157796	0.0410578	-1.29874
																																				ENSG00000166682	0.0494614	-1.29837
																																				ENSG00000165138	0.0482697	-1.29813
																																				ENSG00000240053	0.0343104	-1.29794
																																				ENSG00000114541	0.0383205	-1.29217
																																				ENSG00000170537	0.0229048	-1.29071
																																				ENSG00000127946	0.00505272	-1.28225
																																				ENSG00000136861	0.0208646	-1.28018
																																				ENSG00000105499	0.00278448	-1.27541
																																				ENSG00000118298	0.0279946	-1.27297
																																				ENSG00000227329	0.0427964	-1.26245
																																				ENSG00000100201	0.00855753	-1.26244
																																				ENSG00000258663	0.013315	-1.25977
																																				ENSG00000088888	0.0253013	-1.24183
																																				ENSG00000088448	0.0186921	-1.24103
																																				ENSG00000127603	0.00452452	-1.23931
																																				ENSG00000164050	0.00687489	-1.2383
																																				ENSG00000154930	0.0132754	-1.23078
																																				ENSG00000003756	0.0132595	-1.22741
																																				ENSG00000166348	0.00462851	-1.22048
																																				ENSG00000197355	0.0474434	-1.21758
																																				ENSG00000240038	0.048262	-1.21715
																																				ENSG00000165792	0.0467922	-1.21421
																																				ENSG00000221162	0.0283944	-1.21298
																																				ENSG00000108381	0.0227783	-1.2111
																																				ENSG00000130958	0.0368529	-1.21079
																																				ENSG00000105339	0.0428564	-1.20638
																																				ENSG00000242010	0.0079312	-1.20194
																																				ENSG00000124920	0.0450714	-1.19813
																																				ENSG00000103550	0.0135064	-1.19651
																																				ENSG00000061936	0.0326943	-1.19508
																																				ENSG00000183401	0.0239917	-1.19448
																																				ENSG00000221978	0.0229646	-1.18931
																																				ENSG00000110583	0.03122	-1.1838
																																				ENSG00000130684	0.013808	-1.1777
																																				ENSG00000122367	0.0243412	-1.17515
																																				ENSG00000242261	0.0394967	-1.17488
																																				ENSG00000203472	0.0356528	-1.1719
																																				ENSG00000184863	0.0255334	-1.16792
																																				ENSG00000135678	0.0486286	-1.1641
																																				ENSG00000118094	0.0213567	-1.15834
																																				ENSG00000259024	0.0374888	-1.15823
																																				ENSG00000124251	0.038893	-1.14683
																																				ENSG00000135164	0.0477879	-1.12145
																																				ENSG00000100650	0.0291806	-1.11392
																																				ENSG00000004534	0.0141111	-1.11385
																																				ENSG00000255031	0.0133595	-1.10903
																																				ENSG00000169919	0.0489525	-1.10734
																																				ENSG00000143409	0.0193188	-1.10637
																																				ENSG00000257072	0.0201278	-1.10332
																																				ENSG00000158805	0.0343524	-1.10102
																																				ENSG00000246896	0.0418904	-1.10042
																																				ENSG00000113070	0.0454298	-1.09595
																																				ENSG00000213742	0.0363189	-1.09221
																																				ENSG00000256439	0.0418103	-1.09044
																																				ENSG00000188153	0.0284471	-1.08652
																																				ENSG00000107104	0.043907	-1.08353
																																				ENSG00000235033	0.0103775	-1.08185
																																				ENSG00000056736	0.0430435	-1.07673
																																				ENSG00000258892	0.0316493	-1.0762
																																				ENSG00000144749	0.0414366	-1.06612
																																				ENSG00000185189	0.00837863	-1.05821
																																				ENSG00000143442	0.0170069	-1.05692
																																				ENSG00000090905	0.0303839	-1.052
																																				ENSG00000171824	0.0247695	-1.04984
																																				ENSG00000254995	0.0192729	-1.04935
																																				ENSG00000103811	0.0351523	-1.04306
																																				ENSG00000134884	0.0234678	-1.03679
																																				ENSG00000133056	0.0406703	-1.0256
																																				ENSG00000001497	0.0293338	-1.02173
																																				ENSG00000258012	0.0289483	-1.02041
																																				ENSG00000112159	0.0449859	-1.01803
																																				ENSG00000104852	0.0372331	-1.01486
																																				ENSG00000163531	0.0144664	-1.00917
																																				ENSG00000107551	0.0375845	-1.00582
																																				ENSG00000170271	0.0318833	-1.00519
																																				ENSG00000116001	0.0485833	-0.997214
																																				ENSG00000149639	0.0328168	-0.98882
																																				ENSG00000103184	0.0164227	-0.987189
																																				ENSG00000133226	0.0441146	-0.981148
																																				ENSG00000186417	0.0394799	-0.970504
																																				ENSG00000131778	0.0382344	-0.964317
																																				ENSG00000187239	0.0215048	-0.957346
																																				ENSG00000108465	0.0323056	-0.928445
																																				ENSG00000124942	0.0361846	-0.926863
																																				ENSG00000255343	0.0358357	-0.920084
																																				ENSG00000162231	0.0447805	-0.907776
																																				ENSG00000168297	0.0303166	-0.901675
																																				ENSG00000146122	0.0211038	-0.887697
																																				ENSG00000130787	0.0344443	-0.88533
																																				ENSG00000104067	0.0416382	-0.867733
																																				ENSG00000168906	0.03627	-0.826324
																																				ENSG00000213018	0.0481136	-0.788325
[truncated: 7 more columns]
