# Supplementary material for: Sex Biased Gene Expression Profiling of Human Brains at Major Developmental Stages
Source: Sci Rep. 2016 Feb 16;6:21181. doi: 10.1038/srep21181 (PMC4754746; doi:10.1038/srep21181)
Supplement: Supplementary Dataset 8 [file srep21181-s9.xls]

## Sheet: Female_biased
Supplementary Table 8. Female biased expression genes between brain region at adulthood stage.
A1C				AMY				CBC				DFC				HIP				IPC				ITC				M1C				MD				OFC				S1C				STC				STR
Ensembl Gene ID	log2FoldChange	pval		Ensembl Gene ID	log2FoldChange	pval		Ensembl Gene ID	log2FoldChange	pval		Ensembl Gene ID	log2FoldChange	pval		Ensembl Gene ID	log2FoldChange	pval		Ensembl Gene ID	log2FoldChange	pval		Ensembl Gene ID	log2FoldChange	pval		Ensembl Gene ID	log2FoldChange	pval		Ensembl Gene ID	log2FoldChange	pval		Ensembl Gene ID	log2FoldChange	pval		Ensembl Gene ID	log2FoldChange	pval		Ensembl Gene ID	log2FoldChange	pval		Ensembl Gene ID	log2FoldChange
ENSG00000154277	1.0089	0.0475155		ENSG00000186310	0.955032	0.0463818		ENSG00000104327	1.00191	0.0401006		ENSG00000137825	0.989423	0.0483951		ENSG00000105701	1.21351	0.0467104		ENSG00000188191	0.737771	0.0471995		ENSG00000173267	0.782509	0.0498931		ENSG00000181029	1.14554	0.0392005		ENSG00000215482	0.974925	0.0467746		ENSG00000117152	0.734407	0.0452092		ENSG00000171159	0.916342	0.0494011		ENSG00000249758	0.615738	0.0415118		ENSG00000127585	0.514654
ENSG00000235587	1.01247	0.0474516		ENSG00000138078	0.957055	0.0455371		ENSG00000252645	1.14598	0.048767		ENSG00000158856	0.996464	0.0413261		ENSG00000105404	1.23722	0.0471096		ENSG00000089199	0.746882	0.0419675		ENSG00000103266	0.792312	0.0476851		ENSG00000101856	1.17122	0.0453806		ENSG00000235912	0.986878	0.049841		ENSG00000124785	0.742057	0.0462452		ENSG00000121905	0.921314	0.0450369		ENSG00000131507	0.621696	0.0414843		ENSG00000104964	0.515077
ENSG00000178741	1.02295	0.0494431		ENSG00000119801	0.958206	0.0497003		ENSG00000183036	1.25594	0.0413051		ENSG00000184702	0.997488	0.0489723		ENSG00000174460	1.24128	0.0427233		ENSG00000165023	0.763373	0.0439325		ENSG00000249124	0.798646	0.0481464		ENSG00000231228	1.22329	0.042454		ENSG00000248485	1.16055	0.0269664		ENSG00000170579	0.752399	0.0499166		ENSG00000236654	0.92483	0.0485452		ENSG00000177855	0.631589	0.043566		ENSG00000181524	0.522261
ENSG00000010256	1.0267	0.0476595		ENSG00000178741	0.959456	0.045326		ENSG00000101846	1.25881	0.0270736		ENSG00000129355	1.00127	0.0434258		ENSG00000101460	1.27497	0.041528		ENSG00000119125	0.776771	0.0445019		ENSG00000034510	0.799833	0.0473738		ENSG00000242849	1.26107	0.023498		ENSG00000251920	1.23488	0.0161831		ENSG00000257386	0.761868	0.0499003		ENSG00000165023	0.925017	0.0475558		ENSG00000182916	0.635658	0.0389008		ENSG00000239809	0.524102
ENSG00000125841	1.02851	0.0480407		ENSG00000242173	0.965373	0.0455399		ENSG00000251239	1.37673	0.0187786		ENSG00000128524	1.00938	0.0480797		ENSG00000101210	1.27687	0.0342233		ENSG00000204850	0.79279	0.0404566		ENSG00000170233	0.804725	0.0454272		ENSG00000125652	1.26555	0.0339008		ENSG00000117594	1.34849	0.0149934		ENSG00000010404	0.764036	0.0386424		ENSG00000007080	0.944255	0.0439002		ENSG00000254612	0.640799	0.0385023		ENSG00000134590	0.527186
ENSG00000069424	1.0298	0.0476865		ENSG00000104388	0.966904	0.0475743		ENSG00000060558	1.7897	0.00928202		ENSG00000188986	1.00993	0.0481235		ENSG00000137825	1.27955	0.0481468		ENSG00000074706	0.795463	0.0459914		ENSG00000105290	0.807997	0.0400423		ENSG00000130748	1.27811	0.0223174		ENSG00000207783	1.62308	0.0276354		ENSG00000168734	0.775522	0.0494162		ENSG00000198816	0.947081	0.0459967		ENSG00000224781	0.643675	0.0364118		ENSG00000168490	0.532058
ENSG00000146701	1.03053	0.0491401		ENSG00000105887	0.967611	0.0419483		ENSG00000188818	1.79949	0.0383584		ENSG00000238082	1.01074	0.0450943		ENSG00000176956	1.29064	0.0374489		ENSG00000105290	0.803242	0.0472996		ENSG00000167642	0.80869	0.0473273		ENSG00000236654	1.27853	0.024376		ENSG00000146674	1.67374	0.0250662		ENSG00000104904	0.780117	0.0375874		ENSG00000203618	0.956422	0.0396149		ENSG00000204071	0.64878	0.0476214		ENSG00000161939	0.53727
ENSG00000111669	1.03135	0.0451944		ENSG00000189241	0.974688	0.0402785		ENSG00000227609	2.03314	0.0380417		ENSG00000100379	1.0136	0.0480138		ENSG00000077348	1.29378	0.0461248		ENSG00000101210	0.81318	0.0470946		ENSG00000104904	0.813384	0.0417445		ENSG00000224126	1.29917	0.0320367		ENSG00000211767	1.81169	0.00204891		ENSG00000223467	0.786877	0.0353534		ENSG00000168993	0.96385	0.0392379		ENSG00000232727	0.651374	0.0388304		ENSG00000167671	0.544404
ENSG00000258509	1.03736	0.0453273		ENSG00000186462	0.993789	0.0406325		ENSG00000219951	2.13499	0.0329648		ENSG00000107281	1.01808	0.0407175		ENSG00000161677	1.29987	0.0431131		ENSG00000231228	0.836148	0.0427485		ENSG00000175416	0.818535	0.0443077		ENSG00000215030	1.32375	0.0312813		ENSG00000256393	1.92217	0.0453368		ENSG00000130725	0.792893	0.0466758		ENSG00000099624	0.964057	0.0384265		ENSG00000058091	0.655557	0.0455382		ENSG00000172005	0.545402
ENSG00000138629	1.03763	0.0485768		ENSG00000126432	0.996065	0.0345473		ENSG00000238838	2.18098	0.0128079		ENSG00000172354	1.02605	0.0418258		ENSG00000203618	1.30435	0.0344163		ENSG00000180044	0.841267	0.0391847		ENSG00000234648	0.820162	0.0432306		ENSG00000141933	1.38683	0.022901		ENSG00000211688	2.11848	0.0370983		ENSG00000170419	0.793763	0.0486917		ENSG00000167770	0.96532	0.0416558		ENSG00000198961	0.658798	0.0297392		ENSG00000147533	0.548273
ENSG00000182195	1.04042	0.0495108		ENSG00000229097	1.00043	0.0330678		ENSG00000174482	3.14762	0.0195643		ENSG00000117984	1.02856	0.0357195		ENSG00000186940	1.31066	0.0479866		ENSG00000105409	0.858584	0.0202546		ENSG00000007520	0.822405	0.0459326		ENSG00000240652	1.41555	0.0367112		ENSG00000219951	2.19612	0.0168744		ENSG00000107758	0.799257	0.0324542		ENSG00000154146	0.966548	0.0365396		ENSG00000078140	0.66265	0.0386932		ENSG00000161999	0.552034
ENSG00000171130	1.0418	0.0463224		ENSG00000198961	1.01318	0.0387549		ENSG00000234584	3.63538	0.0177135		ENSG00000130643	1.02874	0.035433		ENSG00000129968	1.31068	0.0391285		ENSG00000164794	0.884556	0.0302548		ENSG00000159335	0.829448	0.040955		ENSG00000225978	1.42994	0.0352828		ENSG00000064300	2.4162	0.0267857		ENSG00000174132	0.80846	0.0497341		ENSG00000008735	0.975607	0.0373918		ENSG00000221823	0.669746	0.0274604		ENSG00000143256	0.552236
ENSG00000106367	1.04295	0.0424875		ENSG00000198300	1.01418	0.0447238		ENSG00000241902	3.70066	0.00124447		ENSG00000167671	1.02887	0.0457386		ENSG00000103266	1.31679	0.0372706		ENSG00000230614	0.918044	0.0322974		ENSG00000108551	0.837949	0.0480314		ENSG00000060558	1.43037	0.047944		ENSG00000200610	2.64728	0.0129865		ENSG00000108551	0.808495	0.0358185		ENSG00000162244	0.981035	0.0361915		ENSG00000258677	0.677926	0.0482154		ENSG00000226243	0.556348
ENSG00000132879	1.04411	0.0458642		ENSG00000226138	1.01682	0.0346135		ENSG00000202174	Inf	0.0331135		ENSG00000160932	1.03499	0.0467383		ENSG00000215030	1.31998	0.034489		ENSG00000142235	0.946431	0.0296114		ENSG00000175756	0.847377	0.0421258		ENSG00000225267	1.46992	0.0271416		ENSG00000223187	2.92787	0.0317587		ENSG00000105662	0.812749	0.0491003		ENSG00000234648	0.988171	0.0389921		ENSG00000259216	0.683063	0.034459		ENSG00000059915	0.560234
ENSG00000115073	1.04913	0.0432309		ENSG00000130748	1.03403	0.0314185		ENSG00000229807	Inf	5.15845e-06		ENSG00000236654	1.03651	0.0387058		ENSG00000119559	1.32156	0.0493159		ENSG00000177144	0.947333	0.0176205		ENSG00000130731	0.847809	0.0370093		ENSG00000235481	1.48174	0.0176581		ENSG00000241439	3.151	0.0225128		ENSG00000170027	0.813282	0.0280532		ENSG00000226976	0.990887	0.033301		ENSG00000218283	0.684622	0.023618		ENSG00000179262	0.566764
ENSG00000170233	1.05167	0.0434369		ENSG00000173674	1.03786	0.0411856		ENSG00000200413	Inf	0.0239903		ENSG00000108518	1.03818	0.0381499		ENSG00000065057	1.32427	0.0481503		ENSG00000165983	0.951018	0.0495277		ENSG00000171159	0.852598	0.0420202		ENSG00000251920	1.54423	0.0108458		ENSG00000259497	3.56582	0.0320708		ENSG00000155093	0.814152	0.0340279		ENSG00000103266	0.994721	0.0318827		ENSG00000251204	0.691972	0.0468247		ENSG00000219200	0.567177
ENSG00000253173	1.05173	0.0454158		ENSG00000172247	1.03957	0.0337577		ENSG00000201592	Inf	0.0304216		ENSG00000179632	1.04219	0.0468167		ENSG00000124194	1.32673	0.0452723		ENSG00000126583	0.985305	0.0338507		ENSG00000105963	0.858109	0.0385677		ENSG00000222730	1.56419	0.0167721		ENSG00000134184	4.66777	0.0365381		ENSG00000169253	0.814224	0.0328524		ENSG00000103254	0.999095	0.04191		ENSG00000138757	0.694624	0.0315813		ENSG00000168159	0.567594
ENSG00000168159	1.05347	0.0432007		ENSG00000169032	1.04398	0.0303667		ENSG00000236876	Inf	0.0218646		ENSG00000101400	1.04471	0.0400587		ENSG00000256100	1.33521	0.031543		ENSG00000196990	1.02422	0.00780879		ENSG00000174943	0.859837	0.0406296		ENSG00000160284	1.58758	0.0229636		ENSG00000229807	Inf	1.26557e-13		ENSG00000236650	0.818799	0.0428744		ENSG00000146540	1.00347	0.0481617		ENSG00000186462	0.697417	0.0450346		ENSG00000105193	0.572757
ENSG00000147123	1.05403	0.0439544		ENSG00000164615	1.05153	0.0331718		ENSG00000237875	Inf	0.0335026		ENSG00000067221	1.04512	0.0439292		ENSG00000074317	1.33871	0.0307125		ENSG00000095932	1.03422	0.039176		ENSG00000103316	0.863335	0.0335102		ENSG00000255050	1.58803	0.0310759		ENSG00000238995	Inf	0.022308		ENSG00000167778	0.823268	0.030953		ENSG00000101210	1.01641	0.0287589		ENSG00000089199	0.699215	0.0272543		ENSG00000246493	0.573233
ENSG00000115234	1.05642	0.0476269		ENSG00000068366	1.05493	0.0406289		ENSG00000227666	Inf	0.0371717		ENSG00000178057	1.0462	0.0468587		ENSG00000003137	1.34258	0.0493213		ENSG00000224076	1.05866	0.0204893		ENSG00000175550	0.867602	0.0377808		ENSG00000147813	1.59273	0.0220207		ENSG00000252391	Inf	0.0182331		ENSG00000061918	0.824258	0.0304181		ENSG00000105516	1.0206	0.0411005		ENSG00000117906	0.715008	0.0438354		ENSG00000189343	0.579196
ENSG00000102178	1.05936	0.0430261		ENSG00000105619	1.06681	0.0321545						ENSG00000240695	1.0469	0.0447156		ENSG00000184897	1.34588	0.027475		ENSG00000157502	1.07621	0.0473528		ENSG00000129911	0.869726	0.0425654		ENSG00000206172	1.66419	0.0293752		ENSG00000238604	Inf	0.0126244		ENSG00000170233	0.825316	0.028862		ENSG00000176956	1.02166	0.0292262		ENSG00000254013	0.715067	0.0279333		ENSG00000217930	0.579301
ENSG00000099341	1.06061	0.0396981		ENSG00000231245	1.07772	0.0362483						ENSG00000071655	1.04732	0.0407453		ENSG00000130511	1.35393	0.0350798		ENSG00000165985	1.0994	0.005014		ENSG00000146540	0.88236	0.0493566		ENSG00000258445	1.73625	0.0404114		ENSG00000207295	Inf	0.0176568		ENSG00000225573	0.836564	0.029993		ENSG00000174943	1.03355	0.0310657		ENSG00000214192	0.721912	0.0311629		ENSG00000103363	0.579577
ENSG00000077080	1.06139	0.0442108		ENSG00000169255	1.0802	0.0417806						ENSG00000161671	1.04855	0.0391265		ENSG00000235695	1.36208	0.0452113		ENSG00000183248	1.17876	0.0427739		ENSG00000105701	0.909107	0.03051		ENSG00000207783	1.74875	0.0248018		ENSG00000242953	Inf	0.0165014		ENSG00000167642	0.836748	0.030695		ENSG00000162975	1.03687	0.0290013		ENSG00000164830	0.723715	0.0308646		ENSG00000126432	0.580004
ENSG00000165802	1.06396	0.0418577		ENSG00000116918	1.08942	0.0489089						ENSG00000204314	1.05104	0.0414631		ENSG00000126768	1.36671	0.0451181		ENSG00000128564	1.27101	0.0300423		ENSG00000008283	0.91151	0.0468698		ENSG00000240311	1.83139	0.0219064		ENSG00000208011	Inf	0.0437022		ENSG00000127445	0.840439	0.0319816		ENSG00000236552	1.04396	0.036253		ENSG00000198898	0.733449	0.0370355		ENSG00000127540	0.58109
ENSG00000133878	1.06466	0.0446624		ENSG00000175606	1.09549	0.039398						ENSG00000185883	1.05217	0.0285687		ENSG00000079462	1.36726	0.0309222		ENSG00000178860	1.27592	0.0284657		ENSG00000204314	0.926738	0.03396		ENSG00000255173	1.87134	0.0109735		ENSG00000201343	Inf	0.0285006		ENSG00000186010	0.843625	0.0404636		ENSG00000227766	1.05489	0.0416332		ENSG00000223467	0.734002	0.0444831		ENSG00000249124	0.584488
ENSG00000159720	1.06503	0.0381033		ENSG00000156976	1.1165	0.0373221						ENSG00000167642	1.05454	0.0365986		ENSG00000115756	1.36952	0.0329695		ENSG00000235949	1.48831	0.00758261		ENSG00000213026	0.931249	0.0380524		ENSG00000251440	1.89506	0.0460881		ENSG00000211596	Inf	0.0324841		ENSG00000104725	0.847194	0.0220044		ENSG00000215621	1.06047	0.0279588		ENSG00000152784	0.747692	0.0367389		ENSG00000167526	0.584968
ENSG00000162188	1.06724	0.0379315		ENSG00000259327	1.11766	0.0409197						ENSG00000238045	1.0553	0.0363283		ENSG00000103269	1.36955	0.0497193		ENSG00000119888	1.5599	0.0277905		ENSG00000136999	0.934957	0.0359665		ENSG00000226860	2.16485	0.0474716		ENSG00000212502	Inf	0.0336537		ENSG00000142235	0.848625	0.0434773		ENSG00000181029	1.06175	0.0434529		ENSG00000132872	0.755624	0.0321446		ENSG00000131495	0.585036
ENSG00000216802	1.06859	0.0397297		ENSG00000131507	1.1206	0.0194916						ENSG00000167680	1.05798	0.0348818		ENSG00000204237	1.37759	0.045962		ENSG00000107593	1.56763	0.0344728		ENSG00000138207	0.945419	0.0251554		ENSG00000253346	2.24037	0.00558184		ENSG00000235586	Inf	0.0440961		ENSG00000022355	0.848979	0.0436211		ENSG00000085644	1.06282	0.0451054		ENSG00000144895	0.762154	0.0385123		ENSG00000130159	0.586462
ENSG00000108528	1.06996	0.0402017		ENSG00000178531	1.12622	0.0248337						ENSG00000103495	1.05953	0.0337066		ENSG00000251357	1.37973	0.0256998		ENSG00000022556	1.7926	0.0174935		ENSG00000159753	0.948586	0.0486698		ENSG00000197334	2.54749	0.0359451						ENSG00000178429	0.856794	0.0477582		ENSG00000236650	1.06842	0.0273291		ENSG00000224856	0.764538	0.02452		ENSG00000169220	0.58816
ENSG00000107954	1.07087	0.0464179		ENSG00000236338	1.12903	0.0305588						ENSG00000130758	1.05993	0.0355024		ENSG00000257913	1.39134	0.0330882		ENSG00000225356	1.8925	0.0308538		ENSG00000257913	0.956843	0.0434633		ENSG00000206597	3.10544	0.0300014						ENSG00000259112	0.858516	0.0255668		ENSG00000167775	1.0716	0.0301853		ENSG00000229097	0.765287	0.0233627		ENSG00000150656	0.590137
ENSG00000250232	1.07191	0.0442393		ENSG00000156735	1.13179	0.0488449						ENSG00000168993	1.06017	0.0299853		ENSG00000182809	1.39713	0.0260743		ENSG00000219951	2.11457	0.0102598		ENSG00000177380	0.957477	0.0414391		ENSG00000241800	3.40458	0.043452						ENSG00000253368	0.861612	0.0332028		ENSG00000007264	1.07258	0.0257504		ENSG00000171033	0.767545	0.0439157		ENSG00000188873	0.590519
ENSG00000184207	1.0763	0.0487741		ENSG00000184672	1.13385	0.0326466						ENSG00000063180	1.07081	0.0492777		ENSG00000240652	1.4119	0.0367702		ENSG00000242927	2.14569	0.0439437		ENSG00000008735	0.959237	0.017513		ENSG00000243955	3.8126	0.000751005						ENSG00000233662	0.863139	0.0236016		ENSG00000171314	1.07803	0.0331869		ENSG00000233662	0.773602	0.0128365		ENSG00000116661	0.590566
ENSG00000158747	1.0764	0.0406081		ENSG00000186297	1.13631	0.0195413						ENSG00000158747	1.07225	0.0324056		ENSG00000149654	1.4219	0.0328845		ENSG00000125337	2.37701	0.0301183		ENSG00000256756	0.961222	0.047649		ENSG00000241439	3.89998	0.0038974						ENSG00000158856	0.863256	0.0235707		ENSG00000242849	1.08136	0.0215132		ENSG00000165832	0.775959	0.0369697		ENSG00000063854	0.591927
ENSG00000167971	1.07735	0.0452312		ENSG00000166922	1.13763	0.0243311						ENSG00000118046	1.07277	0.04995		ENSG00000002330	1.42881	0.0244726		ENSG00000257956	2.68619	0.0355943		ENSG00000227183	0.967083	0.0468836		ENSG00000255965	4.39867	0.0319148						ENSG00000118816	0.866048	0.0235509		ENSG00000077348	1.08606	0.0262603		ENSG00000235251	0.77705	0.0387442		ENSG00000178715	0.595485
ENSG00000115226	1.07768	0.0410618		ENSG00000154174	1.15207	0.0303029						ENSG00000130811	1.07338	0.044439		ENSG00000175756	1.42916	0.0259164		ENSG00000228999	3.17551	0.0213336		ENSG00000121905	0.970523	0.0182037		ENSG00000134184	5.5951	0.0234032						ENSG00000258674	0.867861	0.0423922		ENSG00000213307	1.09529	0.0301831		ENSG00000247556	0.787799	0.0180082		ENSG00000105696	0.598527
ENSG00000127585	1.07984	0.0366341		ENSG00000227203	1.16028	0.0417538						ENSG00000105364	1.07527	0.04629		ENSG00000183186	1.42982	0.0420774		ENSG00000212502	3.8925	0.00954123		ENSG00000167770	0.972822	0.0364248		ENSG00000229807	Inf	6.06941e-11						ENSG00000183022	0.869295	0.041472		ENSG00000107872	1.09942	0.0290278		ENSG00000173598	0.796801	0.0391866		ENSG00000185883	0.599378
ENSG00000111640	1.08324	0.0329779		ENSG00000086300	1.16223	0.0188558						ENSG00000176973	1.07633	0.0461869		ENSG00000099624	1.4328	0.0215175		ENSG00000134184	4.04531	0.00522621		ENSG00000128045	0.973161	0.0363048		ENSG00000253067	Inf	0.0444401						ENSG00000179673	0.87083	0.0462236		ENSG00000240972	1.10818	0.0333827		ENSG00000186310	0.800906	0.0113397		ENSG00000178980	0.60015
ENSG00000142186	1.08464	0.0494249		ENSG00000196368	1.16859	0.0314454						ENSG00000167733	1.07808	0.0421201		ENSG00000229344	1.46029	0.0312324		ENSG00000241442	4.09193	0.00456206		ENSG00000101210	0.977658	0.0317479										ENSG00000055813	0.872278	0.0306221		ENSG00000218537	1.11122	0.0326998		ENSG00000248641	0.818465	0.0420127		ENSG00000255508	0.601097
ENSG00000124702	1.08495	0.0335437		ENSG00000066248	1.17446	0.0169944						ENSG00000167775	1.07823	0.0462552		ENSG00000161544	1.46051	0.0328985		ENSG00000235994	4.15696	0.0245937		ENSG00000168490	0.979506	0.0232099										ENSG00000101846	0.872911	0.0424549		ENSG00000105701	1.11532	0.0157121		ENSG00000248593	0.820834	0.0164042		ENSG00000162840	0.601899
ENSG00000158856	1.08684	0.0359065		ENSG00000165832	1.18061	0.0418251						ENSG00000167770	1.0785	0.0323631		ENSG00000243449	1.46234	0.0202985		ENSG00000243955	4.15749	0.031321		ENSG00000102109	0.980787	0.03934										ENSG00000175550	0.880857	0.026043		ENSG00000174521	1.11952	0.0463907		ENSG00000137876	0.825827	0.0356492		ENSG00000108518	0.603428
ENSG00000198034	1.08927	0.0481358		ENSG00000217416	1.18571	0.0379452						ENSG00000141522	1.08217	0.0276919		ENSG00000249992	1.46866	0.0227227		ENSG00000101307	5.74769	0.0052091		ENSG00000074317	0.984855	0.0140265										ENSG00000162989	0.881328	0.0311439		ENSG00000184113	1.1352	0.0303713		ENSG00000227581	0.829124	0.0332161		ENSG00000130175	0.603476
ENSG00000198356	1.08983	0.035584		ENSG00000204637	1.19426	0.017291						ENSG00000240230	1.08786	0.037699		ENSG00000167733	1.47843	0.021918		ENSG00000229807	Inf	5.5788e-10		ENSG00000169220	0.984999	0.0313914										ENSG00000126767	0.883205	0.0379279		ENSG00000225267	1.14994	0.0499714		ENSG00000259022	0.830955	0.0247184		ENSG00000179632	0.605395
ENSG00000122490	1.09064	0.0429723		ENSG00000143933	1.20328	0.0378647						ENSG00000105376	1.08918	0.0368581		ENSG00000170419	1.48144	0.0269062		ENSG00000207196	Inf	0.013105		ENSG00000233155	0.988022	0.0421929										ENSG00000213442	0.890425	0.0190771		ENSG00000171443	1.15076	0.0445925		ENSG00000235912	0.831108	0.0115591		ENSG00000105258	0.60601
ENSG00000172531	1.09244	0.0414766		ENSG00000213424	1.20419	0.0319217						ENSG00000132507	1.0972	0.0318785		ENSG00000130520	1.48776	0.0287071		ENSG00000240665	Inf	0.00429669		ENSG00000127445	1.0006	0.0155755										ENSG00000235912	0.891744	0.0239098		ENSG00000115268	1.15702	0.0314812		ENSG00000123545	0.855244	0.0371055		ENSG00000184702	0.607006
ENSG00000166557	1.09332	0.0487484		ENSG00000255045	1.22422	0.0286126						ENSG00000130005	1.10638	0.0387175		ENSG00000251920	1.49302	0.0155536		ENSG00000255965	Inf	0.00994502		ENSG00000169750	1.02183	0.0491799										ENSG00000159335	0.897096	0.019627		ENSG00000172366	1.16174	0.0248448		ENSG00000237752	0.881506	0.0417637		ENSG00000112667	0.607214
ENSG00000137100	1.09483	0.0456657		ENSG00000135324	1.22894	0.0161712						ENSG00000121905	1.10698	0.0241014		ENSG00000197180	1.50163	0.0476247		ENSG00000206874	Inf	0.0305631		ENSG00000129990	1.02193	0.0449691										ENSG00000256034	0.899202	0.0248619		ENSG00000242173	1.16585	0.0294848		ENSG00000254907	0.899818	0.0460545		ENSG00000185236	0.607667
ENSG00000185813	1.09541	0.0444613		ENSG00000165704	1.23374	0.0317088						ENSG00000250186	1.1125	0.0364443		ENSG00000103152	1.50769	0.0229856		ENSG00000231362	Inf	0.0408572		ENSG00000129932	1.02704	0.0263416										ENSG00000236654	0.907873	0.0283961		ENSG00000125534	1.17083	0.0280887		ENSG00000236654	0.916859	0.00626128		ENSG00000176973	0.6081
ENSG00000104886	1.09565	0.0470495		ENSG00000104723	1.23788	0.0156655						ENSG00000167363	1.1166	0.0404173		ENSG00000111780	1.50825	0.0180251						ENSG00000153443	1.03554	0.0282389										ENSG00000138757	0.912721	0.0415343		ENSG00000225663	1.17455	0.0117111		ENSG00000023572	0.92634	0.0454689		ENSG00000131143	0.608275
ENSG00000096080	1.09582	0.0447725		ENSG00000106537	1.24387	0.0154773						ENSG00000212864	1.12291	0.0255509		ENSG00000169692	1.51912	0.0431094						ENSG00000101460	1.03969	0.046982										ENSG00000164442	0.91563	0.0252766		ENSG00000179965	1.17499	0.0251019		ENSG00000259327	0.929115	0.0204482		ENSG00000130312	0.608907
ENSG00000106992	1.09644	0.0404592		ENSG00000115540	1.25659	0.0407137						ENSG00000184524	1.12419	0.0321924		ENSG00000184990	1.5288	0.0443831						ENSG00000197457	1.0471	0.0185587										ENSG00000136999	0.919355	0.0314473		ENSG00000215030	1.17975	0.0105134		ENSG00000196990	0.929534	0.00381858		ENSG00000170775	0.61123
ENSG00000149654	1.09675	0.0490115		ENSG00000103316	1.25663	0.0332214						ENSG00000172531	1.12568	0.030447		ENSG00000130725	1.52882	0.0497152						ENSG00000184897	1.04834	0.0221037										ENSG00000145743	0.921459	0.0327119		ENSG00000118816	1.1876	0.0121464		ENSG00000255045	0.933213	0.0380398		ENSG00000159069	0.611367
ENSG00000167100	1.0973	0.0471781		ENSG00000107105	1.25682	0.0272692						ENSG00000175416	1.12639	0.0238282		ENSG00000171222	1.53102	0.0193211						ENSG00000255703	1.06624	0.0466378										ENSG00000180440	0.926895	0.0424654		ENSG00000156136	1.19095	0.0449409		ENSG00000231228	0.948486	0.00632476		ENSG00000213977	0.612655
ENSG00000249489	1.09754	0.0379655		ENSG00000233155	1.26108	0.0272522						ENSG00000197457	1.12725	0.0202048		ENSG00000104327	1.5312	0.0228903						ENSG00000175602	1.0824	0.0167301										ENSG00000138207	0.92885	0.020381		ENSG00000130383	1.19337	0.04774		ENSG00000177144	0.949604	0.00524591		ENSG00000170233	0.614026
ENSG00000063180	1.09845	0.0323594		ENSG00000061918	1.26557	0.0094409						ENSG00000161642	1.12824	0.0388857		ENSG00000128185	1.54258	0.0494816						ENSG00000142235	1.08308	0.0135893										ENSG00000161544	0.934164	0.0431837		ENSG00000143774	1.19761	0.0424404		ENSG00000254092	0.960444	0.0380616		ENSG00000196976	0.614073
ENSG00000172500	1.09847	0.0389147		ENSG00000132975	1.26996	0.0473108						ENSG00000131116	1.12941	0.0272222		ENSG00000107872	1.55525	0.0201082						ENSG00000198832	1.09206	0.0158384										ENSG00000146540	0.935721	0.0348004		ENSG00000240311	1.20152	0.0152181		ENSG00000234797	0.988206	0.0463735		ENSG00000130511	0.615494
ENSG00000105649	1.0998	0.0397337		ENSG00000232260	1.28027	0.0484989						ENSG00000179262	1.1313	0.0242894		ENSG00000131187	1.55668	0.0383275						ENSG00000105619	1.09862	0.00959837										ENSG00000074317	0.937556	0.0180125		ENSG00000129968	1.20894	0.018469		ENSG00000174028	0.991344	0.0113762		ENSG00000228499	0.616073
ENSG00000189343	1.10066	0.046315		ENSG00000164326	1.2933	0.00948008						ENSG00000174943	1.134	0.0284325		ENSG00000187730	1.56399	0.0229643						ENSG00000242173	1.10904	0.00659693										ENSG00000179271	0.938323	0.0397586		ENSG00000171222	1.21266	0.0190776		ENSG00000257954	0.996447	0.0362334		ENSG00000162032	0.616597
ENSG00000256010	1.10362	0.0330669		ENSG00000255173	1.30268	0.045746						ENSG00000101210	1.13448	0.0184448		ENSG00000130731	1.56689	0.0333546						ENSG00000188191	1.11123	0.0175644										ENSG00000165553	0.944283	0.0221306		ENSG00000152082	1.21365	0.0210822		ENSG00000249566	1.00358	0.00677107		ENSG00000126368	0.616745
ENSG00000143198	1.10404	0.0375271		ENSG00000123545	1.30922	0.0411531						ENSG00000129932	1.13586	0.0465135		ENSG00000142530	1.57626	0.023398						ENSG00000236650	1.11426	0.018791										ENSG00000236456	0.949694	0.0475815		ENSG00000095906	1.2327	0.0172621		ENSG00000155970	1.01109	0.0452231		ENSG00000142546	0.61786
ENSG00000123144	1.10406	0.0420931		ENSG00000183783	1.31899	0.0265526						ENSG00000174307	1.13858	0.0357627		ENSG00000218537	1.58348	0.0121199						ENSG00000235912	1.14642	0.00805189										ENSG00000007264	0.952546	0.034211		ENSG00000236358	1.2336	0.0487659		ENSG00000095932	1.01424	0.0339469		ENSG00000254772	0.618824
ENSG00000160469	1.1048	0.0337924		ENSG00000115828	1.32642	0.0280753						ENSG00000107317	1.14179	0.0199506		ENSG00000099385	1.58663	0.021965						ENSG00000215482	1.15114	0.0292959										ENSG00000102468	0.955086	0.0366247		ENSG00000213361	1.23514	0.0297784		ENSG00000229204	1.08901	0.0360384		ENSG00000102003	0.621156
ENSG00000250510	1.1062	0.0349739		ENSG00000151025	1.33307	0.0135151						ENSG00000063245	1.14572	0.0220698		ENSG00000240972	1.58782	0.011787						ENSG00000103254	1.15247	0.0168767										ENSG00000129911	0.955367	0.0251655		ENSG00000184897	1.24106	0.00931785		ENSG00000255807	1.10116	0.0150334		ENSG00000100241	0.621718
ENSG00000107833	1.10801	0.0481075		ENSG00000101911	1.34336	0.0140221						ENSG00000105290	1.15012	0.0192341		ENSG00000236062	1.59161	0.0406986						ENSG00000238820	1.16	0.0427972										ENSG00000147655	0.959359	0.032024		ENSG00000179862	1.25517	0.0335354		ENSG00000101856	1.11483	0.0263177		ENSG00000160932	0.622478
ENSG00000175573	1.10816	0.0368428		ENSG00000155304	1.35154	0.0441559						ENSG00000165175	1.15085	0.0303006		ENSG00000196990	1.59456	0.0168532						ENSG00000179673	1.16568	0.0152242										ENSG00000105516	0.970368	0.0200644		ENSG00000125652	1.27021	0.0129561		ENSG00000231378	1.15143	0.0328308		ENSG00000242299	0.627235
ENSG00000148291	1.10875	0.0429388		ENSG00000101856	1.36528	0.0130582						ENSG00000100246	1.15549	0.0447283		ENSG00000173457	1.59959	0.0347399						ENSG00000206417	1.16618	0.0267971										ENSG00000008735	0.979568	0.0127984		ENSG00000183807	1.27326	0.0336531		ENSG00000180828	1.17057	0.0153891		ENSG00000103145	0.627927
ENSG00000218426	1.10948	0.0462672		ENSG00000175906	1.36942	0.0373341						ENSG00000254402	1.15555	0.0477774		ENSG00000177519	1.60529	0.015062						ENSG00000179271	1.16698	0.00463466										ENSG00000164794	0.980506	0.0167388		ENSG00000175602	1.28296	0.00694685		ENSG00000225858	1.19408	0.00779187		ENSG00000104897	0.628937
ENSG00000167658	1.1096	0.0317635		ENSG00000180875	1.409	0.0320859						ENSG00000142634	1.15682	0.0211108		ENSG00000179965	1.60534	0.0180087						ENSG00000169900	1.1704	0.0169925										ENSG00000244078	0.988283	0.0152566		ENSG00000254092	1.2984	0.0261698		ENSG00000230614	1.23691	0.000990756		ENSG00000174775	0.629445
ENSG00000090971	1.10983	0.0446783		ENSG00000023572	1.41338	0.0287177						ENSG00000198858	1.16018	0.0285226		ENSG00000167779	1.60699	0.0118995						ENSG00000169692	1.17738	0.0387978										ENSG00000152082	0.989348	0.0175452		ENSG00000160284	1.31115	0.0378342		ENSG00000224404	1.28565	0.0323524		ENSG00000152910	0.629729
ENSG00000255432	1.11182	0.0460437		ENSG00000172031	1.41893	0.025099						ENSG00000125503	1.16445	0.0226226		ENSG00000172889	1.61354	0.015718						ENSG00000179862	1.19159	0.0276228										ENSG00000198944	0.992842	0.0118246		ENSG00000196990	1.31191	0.00632589		ENSG00000236937	1.31861	0.0161293		ENSG00000104969	0.630252
ENSG00000104964	1.11199	0.0311189		ENSG00000182621	1.41895	0.0300349						ENSG00000099804	1.16649	0.0367075		ENSG00000125652	1.63179	0.0123326						ENSG00000196990	1.20715	0.00378464										ENSG00000185742	0.998218	0.0151794		ENSG00000235605	1.31565	0.0472548		ENSG00000241546	1.36867	0.0259619		ENSG00000168028	0.631139
ENSG00000099804	1.11279	0.036129		ENSG00000225504	1.42777	0.0452402						ENSG00000131408	1.16698	0.0263965		ENSG00000172366	1.63191	0.0305792						ENSG00000178773	1.2185	0.0310335										ENSG00000105619	1.00005	0.0139103		ENSG00000179271	1.31919	0.012023		ENSG00000215482	1.37007	0.0190697		ENSG00000130731	0.631425
ENSG00000240342	1.11738	0.0425525		ENSG00000219375	1.43509	0.00891304						ENSG00000169592	1.16725	0.0362708		ENSG00000128564	1.63857	0.0307401						ENSG00000255892	1.22443	0.0254239										ENSG00000136099	1.00076	0.0165499		ENSG00000178860	1.34212	0.0422769		ENSG00000229927	1.37146	0.0247389		ENSG00000239672	0.632125
ENSG00000215006	1.11837	0.044392		ENSG00000227241	1.44029	0.00421647						ENSG00000182809	1.16761	0.0429565		ENSG00000095906	1.64472	0.0186059						ENSG00000211517	1.23092	0.0222666										ENSG00000072657	1.00732	0.0404983		ENSG00000255050	1.35449	0.0402565		ENSG00000231544	1.39484	0.0359574		ENSG00000042753	0.632302
ENSG00000100092	1.11847	0.0333228		ENSG00000100362	1.4754	0.0418733						ENSG00000241563	1.16807	0.0438711		ENSG00000178531	1.64553	0.00706439						ENSG00000215527	1.23278	0.0311734										ENSG00000003137	1.01922	0.0206169		ENSG00000187556	1.37755	0.0273445		ENSG00000258925	1.42143	0.0389239		ENSG00000250067	0.632991
ENSG00000102103	1.12084	0.0384546		ENSG00000118276	1.48554	0.0290151						ENSG00000183022	1.16811	0.0300347		ENSG00000141744	1.65099	0.0275457						ENSG00000213435	1.24307	0.0241318										ENSG00000162783	1.02245	0.0164661		ENSG00000234422	1.38802	0.0209291		ENSG00000232042	1.49341	0.0431297		ENSG00000218227	0.633259
ENSG00000101363	1.12103	0.0354488		ENSG00000213711	1.50998	0.0222194						ENSG00000077348	1.16915	0.0302921		ENSG00000131055	1.66162	0.0423931						ENSG00000211767	1.25186	0.0291676										ENSG00000121905	1.02591	0.0167363		ENSG00000225978	1.38824	0.01495		ENSG00000175643	1.50682	0.012323		ENSG00000173264	0.633858
ENSG00000108518	1.12217	0.0335		ENSG00000215482	1.5218	0.00226547						ENSG00000149823	1.18257	0.0255794		ENSG00000131188	1.66163	0.0439111						ENSG00000224076	1.30298	0.0170034										ENSG00000204850	1.02621	0.0185308		ENSG00000099795	1.39787	0.0199164		ENSG00000199273	1.50742	0.0271586		ENSG00000117632	0.636206
ENSG00000183207	1.1223	0.0354702		ENSG00000118402	1.52584	0.0256215						ENSG00000008735	1.18277	0.0165436		ENSG00000101188	1.67049	0.0485441						ENSG00000178531	1.3078	0.00781811										ENSG00000242173	1.03435	0.00754654		ENSG00000172247	1.40023	0.0156748		ENSG00000221324	1.55577	0.0128065		ENSG00000166136	0.636991
ENSG00000108551	1.12302	0.0304046		ENSG00000200714	1.5707	0.0352329						ENSG00000130313	1.18483	0.0354108		ENSG00000181029	1.6713	0.0085348						ENSG00000141933	1.31228	0.0281411										ENSG00000146352	1.03532	0.0470818		ENSG00000198832	1.40326	0.0208775		ENSG00000251920	1.5674	0.00334064		ENSG00000177700	0.637346
ENSG00000168734	1.12422	0.034229		ENSG00000229927	1.5732	0.0368153						ENSG00000108639	1.18583	0.0334862		ENSG00000204922	1.67511	0.0337683						ENSG00000206432	1.31498	0.0397416										ENSG00000188191	1.03787	0.00635378		ENSG00000102109	1.40441	0.00275875		ENSG00000243923	1.57088	0.0489926		ENSG00000108387	0.638312
ENSG00000088992	1.12499	0.0415962		ENSG00000231544	1.59073	0.0302693						ENSG00000170233	1.1862	0.0154891		ENSG00000240311	1.69239	0.0104875						ENSG00000204060	1.32254	0.0300389										ENSG00000171314	1.05057	0.0154625		ENSG00000227040	1.40488	0.0378649		ENSG00000154999	1.60488	0.0213615		ENSG00000125746	0.638737
ENSG00000174775	1.12767	0.0418629		ENSG00000184845	1.61575	0.0132896						ENSG00000154146	1.18833	0.0137334		ENSG00000130643	1.69659	0.00514122						ENSG00000152669	1.34973	0.0311751										ENSG00000105701	1.05259	0.0336238		ENSG00000213442	1.41311	0.0291399		ENSG00000022556	1.62789	0.0207893		ENSG00000105767	0.640109
ENSG00000100304	1.12804	0.045051		ENSG00000152214	1.65208	0.0106639						ENSG00000176956	1.19065	0.0168267		ENSG00000163273	1.69689	0.0414429						ENSG00000255045	1.35501	0.000997097										ENSG00000081189	1.0528	0.0382888		ENSG00000060558	1.41589	0.0193987		ENSG00000207783	1.6547	0.0482967		ENSG00000149823	0.640571
ENSG00000115756	1.12813	0.0353088		ENSG00000151229	1.66839	0.0449164						ENSG00000105516	1.19071	0.0251068		ENSG00000130383	1.70973	0.0159261						ENSG00000187608	1.36719	0.00157006										ENSG00000180044	1.05972	0.0116298		ENSG00000141933	1.42305	0.00695875		ENSG00000119888	1.687	0.0197862		ENSG00000135940	0.641033
ENSG00000188986	1.12967	0.0345558		ENSG00000258444	1.68694	0.0494431						ENSG00000106992	1.19179	0.0296359		ENSG00000174886	1.7258	0.0287892						ENSG00000167178	1.38999	0.0122047										ENSG00000187556	1.07132	0.0329394		ENSG00000231369	1.44249	0.0406359		ENSG00000219951	1.76042	0.0455012		ENSG00000228620	0.641086
ENSG00000100284	1.12983	0.0475936		ENSG00000258445	1.69268	0.0309289						ENSG00000100276	1.19263	0.0280936		ENSG00000256843	1.73839	0.0327532						ENSG00000255050	1.40347	0.0368718										ENSG00000179388	1.07465	0.00798959		ENSG00000178531	1.44294	0.00205804		ENSG00000235226	1.79112	0.019275		ENSG00000104904	0.641144
ENSG00000180992	1.13194	0.0362379		ENSG00000256393	1.69303	0.0360835						ENSG00000133265	1.19298	0.0191173		ENSG00000103254	1.74405	0.0080396						ENSG00000146360	1.42176	0.0473545										ENSG00000204314	1.07769	0.0208686		ENSG00000252809	1.4779	0.0299149		ENSG00000257624	1.93271	0.0421304		ENSG00000135441	0.6427
ENSG00000115274	1.13269	0.0398788		ENSG00000249780	1.70387	0.00121176						ENSG00000103145	1.19613	0.0185593		ENSG00000225663	1.74621	0.0458289						ENSG00000147813	1.4261	0.0200858										ENSG00000187608	1.08395	0.0105005		ENSG00000236238	1.48956	0.0150265		ENSG00000225356	1.94179	0.0260611		ENSG00000173581	0.644323
ENSG00000132507	1.13278	0.0318694		ENSG00000172575	1.71969	0.00274461						ENSG00000130511	1.19715	0.0259759		ENSG00000169750	1.74796	0.0074439						ENSG00000225110	1.44683	0.0313761										ENSG00000245864	1.08747	0.00560562		ENSG00000147813	1.51771	0.0125833		ENSG00000136149	2.00757	0.0487449		ENSG00000213178	0.647828
ENSG00000132329	1.13307	0.0351603		ENSG00000095932	1.77077	0.0384844						ENSG00000219870	1.19797	0.0369094		ENSG00000166426	1.77658	0.0226866						ENSG00000218512	1.44998	0.0317528										ENSG00000175206	1.08978	0.0397076		ENSG00000248859	1.52244	0.0258776		ENSG00000208032	2.0466	0.0427285		ENSG00000084207	0.648753
ENSG00000110148	1.13468	0.0443053		ENSG00000258011	1.784	0.0262908						ENSG00000233796	1.19836	0.0260003		ENSG00000175602	1.78074	0.00453635						ENSG00000105376	1.46033	0.0486366										ENSG00000101210	1.09036	0.0313367		ENSG00000130748	1.55685	0.00113423		ENSG00000241439	2.15589	0.0188622		ENSG00000105372	0.649325
ENSG00000240230	1.13606	0.0339737		ENSG00000171509	1.86396	0.0221002						ENSG00000130479	1.19969	0.0390678		ENSG00000174917	1.78332	0.0277786						ENSG00000248859	1.48666	0.045984										ENSG00000115756	1.09465	0.00574299		ENSG00000119888	1.62165	0.0499729		ENSG00000200278	2.34916	0.0182101		ENSG00000167642	0.649955
ENSG00000176894	1.13611	0.0490787		ENSG00000218069	1.8732	0.0155789						ENSG00000115756	1.20724	0.0190382		ENSG00000173267	1.8063	0.0281257						ENSG00000251621	1.48672	0.00185982										ENSG00000198832	1.10265	0.0466433		ENSG00000244331	1.63836	0.0172496		ENSG00000211770	2.69219	0.0484083		ENSG00000107223	0.651732
ENSG00000118046	1.14011	0.0398803		ENSG00000230614	1.89813	0.000349801						ENSG00000007255	1.21018	0.0389397		ENSG00000224420	1.80878	0.0411247						ENSG00000222234	1.52652	0.0349695										ENSG00000255892	1.10631	0.0416696		ENSG00000172673	1.72299	0.0215706		ENSG00000244496	2.76158	0.00108279		ENSG00000023191	0.652212
ENSG00000175040	1.14082	0.0410815		ENSG00000241800	1.97532	0.048048						ENSG00000125817	1.22081	0.0186072		ENSG00000188730	1.81282	0.0137644						ENSG00000119888	1.52666	0.0230124										ENSG00000054803	1.11005	0.00726705		ENSG00000240211	1.75255	0.0181403		ENSG00000243955	2.84566	0.0353763		ENSG00000205155	0.652428
ENSG00000128524	1.14095	0.0276833		ENSG00000221462	2.12294	0.0422781						ENSG00000233328	1.22332	0.0212767		ENSG00000181218	1.82443	0.00770701						ENSG00000172247	1.5583	0.0491978										ENSG00000198673	1.12888	0.0171264		ENSG00000181218	1.76721	0.00259528		ENSG00000241800	3.00516	8.73598e-05		ENSG00000170906	0.654525
ENSG00000164885	1.14122	0.0348262		ENSG00000251211	2.30613	0.01569						ENSG00000144485	1.22398	0.0396204		ENSG00000188290	1.82477	0.00803468						ENSG00000160284	1.72739	0.0369273										ENSG00000178394	1.13078	0.0283173		ENSG00000108106	2.1864	0.00157698		ENSG00000226532	3.14877	0.0282671		ENSG00000161016	0.65777
ENSG00000140854	1.14133	0.0320141		ENSG00000219951	2.48975	0.0018324						ENSG00000237180	1.22467	0.0187536		ENSG00000160284	1.85364	0.0104442						ENSG00000230614	1.7475	0.0440049										ENSG00000105640	1.13279	0.0295258		ENSG00000219951	2.20992	0.0346504		ENSG00000239530	3.21158	0.0146584		ENSG00000174943	0.658517
ENSG00000214125	1.14319	0.0296492		ENSG00000221324	2.53204	0.0310884						ENSG00000162191	1.22605	0.0232257		ENSG00000103154	1.91352	0.00256678						ENSG00000251920	1.80771	5.02436e-05										ENSG00000235852	1.14352	0.0140032		ENSG00000221069	2.22569	0.0374315		ENSG00000134184	3.68105	0.0353582		ENSG00000213465	0.658768
ENSG00000160948	1.1451	0.0333833		ENSG00000207783	3.0396	0.00561034						ENSG00000230614	1.22913	0.030865		ENSG00000130222	1.93951	0.0304321						ENSG00000221324	1.83046	0.00513656										ENSG00000234985	1.14371	0.0241977		ENSG00000167656	2.62646	0.0379411		ENSG00000128040	4.08675	0.0307221		ENSG00000130811	0.659141
ENSG00000159335	1.14587	0.0393337		ENSG00000244455	3.64102	0.0446025						ENSG00000198816	1.23019	0.0141522		ENSG00000087085	1.94384	0.0236724						ENSG00000105327	1.87514	0.0373573										ENSG00000165832	1.1452	0.0401796		ENSG00000241800	2.72636	0.0275329		ENSG00000251520	4.13962	0.0305889		ENSG00000121653	0.660061
ENSG00000176410	1.14871	0.0339496		ENSG00000255965	4.12289	0.0464916						ENSG00000159753	1.23348	0.0403782		ENSG00000225978	1.95415	0.0273919						ENSG00000241439	1.91845	0.0149383										ENSG00000125144	1.15034	0.00764439		ENSG00000242927	2.88632	0.0219482		ENSG00000251374	4.31307	0.0414798		ENSG00000248015	0.660399
ENSG00000179632	1.14941	0.033033		ENSG00000237260	4.22278	0.0479284						ENSG00000125656	1.23561	0.047433		ENSG00000229119	1.95429	0.0362227						ENSG00000108106	1.9362	0.0138382										ENSG00000157502	1.15061	0.0494115		ENSG00000207612	3.83995	0.0479083		ENSG00000229807	Inf	1.16786e-06		ENSG00000188186	0.662146
ENSG00000179115	1.14947	0.0287021		ENSG00000134184	5.17723	0.0317662						ENSG00000126768	1.23666	0.034828		ENSG00000221324	1.95437	0.022389						ENSG00000250012	2.09833	0.0471895										ENSG00000242659	1.15378	0.0305279		ENSG00000134184	5.1544	0.0119339		ENSG00000101307	Inf	0.00374452		ENSG00000177030	0.662823
ENSG00000169223	1.15029	0.0360284		ENSG00000229807	Inf	5.25578e-06						ENSG00000184436	1.2401	0.0447831		ENSG00000231982	1.97106	0.0376229						ENSG00000220842	2.17526	0.0412332										ENSG00000102109	1.17769	0.00752244		ENSG00000207480	5.31954	0.000626139		ENSG00000241875	Inf	0.00206619		ENSG00000183048	0.663037
ENSG00000162585	1.15094	0.0414967		ENSG00000211850	Inf	0.0161964						ENSG00000249119	1.24271	0.0125401		ENSG00000141933	1.98569	0.00275462						ENSG00000253744	2.1822	0.0460824										ENSG00000177144	1.17775	0.00329122		ENSG00000243955	5.84051	2.73868e-05		ENSG00000244396	Inf	0.000207169		ENSG00000079462	0.664025
ENSG00000213026	1.15097	0.0386963		ENSG00000207174	Inf	0.00579066						ENSG00000104976	1.24474	0.0336708		ENSG00000255173	1.98919	0.00797286						ENSG00000239256	2.21409	0.0391219										ENSG00000228462	1.17907	0.0440381		ENSG00000229807	Inf	1.61042e-14		ENSG00000207067	Inf	0.000312393		ENSG00000173113	0.664324
ENSG00000103245	1.15148	0.0453775		ENSG00000238922	Inf	0.0191623						ENSG00000090971	1.24482	0.0291698		ENSG00000226287	1.99804	0.0428971						ENSG00000240211	2.23966	0.00573764										ENSG00000235949	1.18128	0.0351273		ENSG00000211688	Inf	0.00640508		ENSG00000214748	Inf	0.00136288		ENSG00000204314	0.666165
ENSG00000171703	1.15484	0.0324678		ENSG00000221154	Inf	0.0208448						ENSG00000067840	1.25052	0.0107884		ENSG00000102109	2.04145	0.0014079						ENSG00000225356	2.25294	0.00301062										ENSG00000222730	1.18692	0.0242522		ENSG00000101307	Inf	0.0102564		ENSG00000207195	Inf	0.00972901		ENSG00000235354	0.666485
ENSG00000130811	1.15539	0.0286377		ENSG00000251835	Inf	0.0175426						ENSG00000130312	1.25255	0.0146373		ENSG00000116014	2.04459	0.0466784						ENSG00000219951	2.35478	0.000726769										ENSG00000225978	1.20816	0.0152265		ENSG00000201950	Inf	0.0462258		ENSG00000214593	Inf	0.0449252		ENSG00000174132	0.666649
ENSG00000148335	1.15893	0.0399491		ENSG00000213950	Inf	0.0221634						ENSG00000188486	1.25367	0.0218159		ENSG00000147813	2.07772	0.00575875						ENSG00000241800	2.43934	0.0178253										ENSG00000255045	1.21824	0.00448681						ENSG00000200653	Inf	0.0449277		ENSG00000154146	0.672229
ENSG00000240371	1.16119	0.0425508		ENSG00000200812	Inf	0.0379127						ENSG00000205155	1.25713	0.0145811		ENSG00000239622	2.09507	0.0165268						ENSG00000252809	2.57663	0.0120855										ENSG00000101856	1.22451	0.0323044						ENSG00000235329	Inf	0.0488413		ENSG00000198931	0.674933
ENSG00000257524	1.16332	0.0255461		ENSG00000202048	Inf	0.0491013						ENSG00000254855	1.25777	0.0297148		ENSG00000254305	2.11402	0.0457808						ENSG00000249761	2.58442	0.0253928										ENSG00000175602	1.23875	0.0255858										ENSG00000133275	0.67532
ENSG00000116786	1.1646	0.0321348										ENSG00000132821	1.26146	0.0108567		ENSG00000172247	2.11864	0.000658451						ENSG00000214748	3.00759	0.00144204										ENSG00000180828	1.24148	0.0499251										ENSG00000104332	0.675483
ENSG00000184545	1.16676	0.0318126										ENSG00000099864	1.26972	0.0103007		ENSG00000152082	2.11868	0.0293428						ENSG00000207357	4.02084	0.00684688										ENSG00000165985	1.24737	0.00397463										ENSG00000197756	0.675753
ENSG00000256756	1.16763	0.0386318										ENSG00000179673	1.27593	0.0233181		ENSG00000198832	2.12126	0.0409917						ENSG00000101307	5.01099	0.0301161										ENSG00000185668	1.26294	0.0464393										ENSG00000205138	0.676635
ENSG00000105245	1.16882	0.0329392										ENSG00000214314	1.28028	0.024804		ENSG00000172137	2.14963	0.0337608						ENSG00000134184	5.14437	0.0180646										ENSG00000219023	1.26904	0.0297626										ENSG00000107874	0.676895
ENSG00000108309	1.16936	0.0226833										ENSG00000126254	1.28813	0.0187982		ENSG00000183979	2.15484	0.0149255						ENSG00000229807	Inf	9.06069e-05										ENSG00000108106	1.29866	0.0397285										ENSG00000255339	0.678318
ENSG00000214530	1.16988	0.0438039										ENSG00000002330	1.29437	0.0151256		ENSG00000256712	2.17153	0.0466203						ENSG00000238625	Inf	0.020234										ENSG00000213169	1.30997	0.00408157										ENSG00000162191	0.679003
ENSG00000241563	1.17015	0.0415859										ENSG00000183186	1.29802	0.0236269		ENSG00000212381	2.17189	0.0219544						ENSG00000255778	Inf	0.028751										ENSG00000234466	1.31146	0.0305933										ENSG00000197744	0.680703
ENSG00000084207	1.17277	0.0256525										ENSG00000074317	1.29957	0.00812398		ENSG00000255050	2.17395	0.00547742																		ENSG00000196990	1.32112	0.000841978										ENSG00000129990	0.681899
ENSG00000005486	1.17306	0.0249251										ENSG00000105963	1.30128	0.0117053		ENSG00000256148	2.18647	0.0440341																		ENSG00000179862	1.37091	0.0109815										ENSG00000234745	0.684493
ENSG00000166595	1.17375	0.0394878										ENSG00000226593	1.3014	0.0382103		ENSG00000248859	2.2474	0.00803349																		ENSG00000217416	1.41443	0.00463847										ENSG00000130520	0.684725
ENSG00000105671	1.17392	0.0364819										ENSG00000248235	1.30671	0.0465391		ENSG00000207783	2.25204	0.00327086																		ENSG00000216921	1.4353	0.0491385										ENSG00000137825	0.685298
ENSG00000147382	1.17421	0.033462										ENSG00000255508	1.30727	0.0499014		ENSG00000179271	2.25499	0.0439769																		ENSG00000130748	1.44125	0.0473871										ENSG00000161091	0.690474
ENSG00000168539	1.17516	0.025796										ENSG00000129757	1.31449	0.0268524		ENSG00000108106	2.25647	0.00235318																		ENSG00000198923	1.44937	0.0396068										ENSG00000230777	0.691646
ENSG00000063854	1.17526	0.0408914										ENSG00000007520	1.31588	0.0104341		ENSG00000130748	2.29994	0.000306691																		ENSG00000233155	1.45008	0.00163522										ENSG00000107317	0.692244
ENSG00000179958	1.17593	0.0297705										ENSG00000101460	1.3173	0.00824105		ENSG00000235510	2.31886	0.0332639																		ENSG00000224825	1.45073	0.0438037										ENSG00000235297	0.695839
ENSG00000161939	1.17609	0.0363225										ENSG00000162975	1.32164	0.00902159		ENSG00000115138	2.34	0.0237002																		ENSG00000255402	1.46056	0.00116504										ENSG00000105357	0.696138
ENSG00000174871	1.17628	0.026622										ENSG00000166925	1.3283	0.0118889		ENSG00000082556	2.3667	0.0484238																		ENSG00000178531	1.47082	0.0356634										ENSG00000108107	0.696302
ENSG00000105676	1.17645	0.0418673										ENSG00000257704	1.32831	0.0282258		ENSG00000213293	2.40237	0.000179776																		ENSG00000169900	1.50987	0.0116494										ENSG00000176978	0.698628
ENSG00000140990	1.17698	0.0386575										ENSG00000169696	1.32996	0.0309395		ENSG00000167617	2.40308	0.0443366																		ENSG00000147813	1.53932	0.0223213										ENSG00000226745	0.701688
ENSG00000172426	1.17759	0.0477351										ENSG00000130881	1.33756	0.00958605		ENSG00000219951	2.443	0.00769239																		ENSG00000255050	1.64038	0.0289785										ENSG00000125995	0.702089
ENSG00000160539	1.17763	0.0413881										ENSG00000172270	1.33797	0.00618891		ENSG00000069482	2.46391	0.0364326																		ENSG00000095932	1.67199	0.000732058										ENSG00000176936	0.702384
ENSG00000166165	1.17881	0.032912										ENSG00000104979	1.34268	0.0408832		ENSG00000187608	2.46942	0.0192197																		ENSG00000251920	1.90101	0.032511										ENSG00000110711	0.702444
ENSG00000133612	1.17976	0.0283902										ENSG00000224207	1.34288	0.0236729		ENSG00000054803	2.52862	0.025147																		ENSG00000219951	1.91154	0.0164567										ENSG00000145494	0.702732
ENSG00000167515	1.18324	0.0338505										ENSG00000182154	1.34347	0.00803479		ENSG00000241800	2.69444	0.0370404																		ENSG00000119888	2.03602	0.018762										ENSG00000183087	0.703993
ENSG00000178464	1.18329	0.0442602										ENSG00000105701	1.34646	0.00575934		ENSG00000171695	2.70168	0.0104618																		ENSG00000214748	2.68803	0.00789718										ENSG00000237180	0.704825
ENSG00000171532	1.18395	0.0289452										ENSG00000255498	1.35247	0.00631551		ENSG00000237264	2.79516	0.014845																		ENSG00000200278	2.70843	0.0182864										ENSG00000167770	0.704873
ENSG00000168490	1.18486	0.0223477										ENSG00000123144	1.35437	0.00661182		ENSG00000218265	2.83049	0.0499229																		ENSG00000225356	3.00789	0.00175558										ENSG00000130706	0.705026
ENSG00000130706	1.1883	0.0284897										ENSG00000236650	1.35863	0.00903982		ENSG00000242262	2.88234	0.0443834																		ENSG00000226532	3.38291	0.020522										ENSG00000214253	0.710834
ENSG00000255737	1.18985	0.0459383										ENSG00000127774	1.3621	0.0266821		ENSG00000236502	2.89967	0.0326163																		ENSG00000235994	3.43389	0.0174809										ENSG00000136541	0.710892
ENSG00000230626	1.1909	0.026174										ENSG00000171159	1.36562	0.00656944		ENSG00000211591	2.95575	0.009684																		ENSG00000222849	3.65343	0.0322174										ENSG00000179292	0.711067
ENSG00000117410	1.19196	0.0226144										ENSG00000213578	1.36818	0.027749		ENSG00000188958	2.97091	0.044504																		ENSG00000134184	5.17966	0.00898659										ENSG00000099785	0.711364
ENSG00000158792	1.19382	0.0477367										ENSG00000206417	1.3719	0.0364446		ENSG00000165553	3.00211	0.0221944																		ENSG00000101307	5.90566	0.00443377										ENSG00000125503	0.712999
ENSG00000204498	1.19471	0.0497253										ENSG00000219023	1.37668	0.048904		ENSG00000230076	3.09705	0.0344064																		ENSG00000229807	Inf	1.07206e-05										ENSG00000101222	0.71393
ENSG00000130303	1.19547	0.0425643										ENSG00000153443	1.37865	0.0103258		ENSG00000234166	3.50765	0.0492291																		ENSG00000212556	Inf	0.0014745										ENSG00000188191	0.714631
ENSG00000160408	1.19556	0.0219313										ENSG00000173581	1.38056	0.0104123		ENSG00000161055	3.59246	0.0343543																		ENSG00000221795	Inf	0.0222027										ENSG00000168481	0.716128
ENSG00000216624	1.1963	0.0281996										ENSG00000159335	1.39755	0.00526186		ENSG00000226490	3.65182	0.0079159																		ENSG00000222167	Inf	0.0356947										ENSG00000130669	0.716747
ENSG00000123159	1.19726	0.0248512										ENSG00000128311	1.40085	0.0438732		ENSG00000215998	3.7116	0.0434744																		ENSG00000211589	Inf	0.0478511										ENSG00000126934	0.716948
ENSG00000176182	1.19858	0.0324881										ENSG00000188290	1.40195	0.0224734		ENSG00000244538	3.78844	0.0395128																														ENSG00000068903	0.716948
ENSG00000172336	1.19861	0.0253958										ENSG00000125458	1.40235	0.0292639		ENSG00000249679	3.80677	0.00474872																														ENSG00000108622	0.717902
ENSG00000180879	1.19881	0.032762										ENSG00000173621	1.40284	0.0201231		ENSG00000237412	3.80963	0.0436122																														ENSG00000090238	0.717912
ENSG00000226247	1.1991	0.0301629										ENSG00000173801	1.40312	0.0291493		ENSG00000237512	3.94513	0.017502																														ENSG00000017373	0.718803
ENSG00000167136	1.19947	0.0439978										ENSG00000174939	1.40513	0.00622571		ENSG00000219797	4.13581	0.0463082																														ENSG00000215900	0.720291
ENSG00000125656	1.20013	0.0286662										ENSG00000131188	1.40548	0.0292368		ENSG00000243403	4.26605	0.03972																														ENSG00000127220	0.721249
ENSG00000233016	1.20137	0.0454109										ENSG00000126461	1.4075	0.0217264		ENSG00000101405	4.5212	0.0218715																														ENSG00000105711	0.722874
ENSG00000186710	1.20242	0.0483631										ENSG00000254772	1.41102	0.0459608		ENSG00000205358	4.98671	0.00170552																														ENSG00000213435	0.723354
ENSG00000105255	1.20296	0.0385464										ENSG00000105373	1.41548	0.00732488		ENSG00000215016	5.70882	0.0383047																														ENSG00000240801	0.725095
ENSG00000178057	1.20314	0.029948										ENSG00000129968	1.4167	0.0123381		ENSG00000134184	5.89687	0.0038201																														ENSG00000221946	0.727645
ENSG00000168101	1.20336	0.0281078										ENSG00000007080	1.42848	0.00466181		ENSG00000229807	Inf	2.72375e-06																														ENSG00000197982	0.727912
ENSG00000130707	1.20344	0.0429718										ENSG00000221821	1.44598	0.0257579		ENSG00000249761	Inf	0.00373538																														ENSG00000162244	0.728925
ENSG00000197457	1.2038	0.0201522										ENSG00000233155	1.44868	0.025972		ENSG00000243683	Inf	0.0149231																														ENSG00000172346	0.729343
ENSG00000132386	1.20628	0.0218876										ENSG00000166441	1.44974	0.0345865		ENSG00000199023	Inf	0.0310936																														ENSG00000234335	0.729385
ENSG00000177380	1.20649	0.0246225										ENSG00000174521	1.4504	0.0272463		ENSG00000224127	Inf	0.0453621																														ENSG00000104863	0.730708
ENSG00000125835	1.20725	0.0262155										ENSG00000129911	1.45109	0.00918721		ENSG00000207425	Inf	0.0379036																														ENSG00000141744	0.730925
ENSG00000184489	1.2075	0.0488518										ENSG00000214182	1.4598	0.0090689		ENSG00000257730	Inf	0.00620823																														ENSG00000174938	0.731063
ENSG00000100379	1.208	0.0238131										ENSG00000184113	1.46241	0.014435		ENSG00000236876	Inf	0.0261106																														ENSG00000258674	0.732608
ENSG00000225155	1.20814	0.0358758										ENSG00000130520	1.46371	0.0232222		ENSG00000258982	Inf	0.0426671																														ENSG00000167434	0.733588
ENSG00000204314	1.20823	0.0385763										ENSG00000233966	1.46607	0.0183756		ENSG00000252892	Inf	0.0434492																														ENSG00000126254	0.736015
ENSG00000172270	1.20844	0.0205129										ENSG00000101856	1.48491	0.0185832																																		ENSG00000175416	0.73693
ENSG00000179091	1.20863	0.0196914										ENSG00000170604	1.48572	0.00880541																																		ENSG00000105376	0.737511
ENSG00000126461	1.21002	0.0382256										ENSG00000179965	1.48698	0.0119449																																		ENSG00000074071	0.740236
ENSG00000114767	1.21134	0.0392474										ENSG00000188011	1.48787	0.0317642																																		ENSG00000206503	0.740529
ENSG00000219200	1.21174	0.0348789										ENSG00000167194	1.4925	0.0207833																																		ENSG00000107281	0.741139
ENSG00000172009	1.21343	0.0260103										ENSG00000162244	1.49285	0.0344961																																		ENSG00000186010	0.741533
ENSG00000233155	1.21367	0.037654										ENSG00000130725	1.49292	0.00386372																																		ENSG00000065057	0.742827
ENSG00000174851	1.2141	0.0433864										ENSG00000187514	1.4989	0.00472751																																		ENSG00000114631	0.743459
ENSG00000255339	1.21494	0.0193345										ENSG00000215030	1.50769	0.0133606																																		ENSG00000186710	0.748391
ENSG00000167363	1.21584	0.0285277										ENSG00000173486	1.51197	0.0105689																																		ENSG00000146063	0.748978
ENSG00000111817	1.21655	0.031438										ENSG00000226986	1.51676	0.0384814																																		ENSG00000259607	0.749141
ENSG00000253570	1.21811	0.0243784										ENSG00000141744	1.51781	0.0371671																																		ENSG00000077348	0.750429
ENSG00000213862	1.21991	0.0275231										ENSG00000100399	1.51894	0.0136782																																		ENSG00000169136	0.751559
ENSG00000224834	1.22059	0.0463389										ENSG00000146540	1.52223	0.027508																																		ENSG00000140939	0.751961
ENSG00000255210	1.22162	0.022823										ENSG00000172673	1.52955	0.0377415																																		ENSG00000188375	0.753606
ENSG00000121680	1.22164	0.0439312										ENSG00000181218	1.52961	0.0216017																																		ENSG00000130758	0.75665
ENSG00000112514	1.22182	0.0276804										ENSG00000131094	1.53147	0.00980176																																		ENSG00000235043	0.756811
ENSG00000130522	1.22195	0.0207853										ENSG00000222730	1.53361	0.0262362																																		ENSG00000224924	0.759095
ENSG00000226986	1.226	0.0482016										ENSG00000215621	1.53679	0.0340244																																		ENSG00000167508	0.761402
ENSG00000257913	1.22621	0.0401071										ENSG00000103254	1.54042	0.0464993																																		ENSG00000127445	0.7621
ENSG00000105258	1.22627	0.0475313										ENSG00000128228	1.54097	0.0314074																																		ENSG00000183405	0.763513
ENSG00000234335	1.22656	0.0356684										ENSG00000259022	1.54686	0.0487697																																		ENSG00000115286	0.763786
ENSG00000254901	1.22717	0.0456438										ENSG00000106538	1.54806	0.026981																																		ENSG00000256968	0.764183
ENSG00000097021	1.22762	0.0236041										ENSG00000179862	1.55538	0.0150655																																		ENSG00000015592	0.764918
ENSG00000130312	1.22782	0.0207614										ENSG00000203618	1.56228	0.00174171																																		ENSG00000229833	0.767364
ENSG00000101220	1.23326	0.0291869										ENSG00000225663	1.56404	0.00833399																																		ENSG00000121680	0.768097
ENSG00000181511	1.23377	0.044183										ENSG00000130522	1.56494	0.00202247																																		ENSG00000240652	0.769178
ENSG00000104522	1.23449	0.0376523										ENSG00000161677	1.56967	0.00455741																																		ENSG00000105404	0.76969
ENSG00000205704	1.2377	0.0254918										ENSG00000101222	1.57352	0.0388814																																		ENSG00000243777	0.771179
ENSG00000241360	1.23773	0.0170675										ENSG00000236552	1.58435	0.0428765																																		ENSG00000259112	0.771756
ENSG00000107874	1.23791	0.0179008										ENSG00000125520	1.58538	0.0251113																																		ENSG00000131116	0.77228
ENSG00000179673	1.23848	0.0245953										ENSG00000224220	1.58978	0.0170262																																		ENSG00000130255	0.773036
ENSG00000243989	1.23923	0.0383022										ENSG00000182103	1.6112	0.0155236																																		ENSG00000067840	0.77319
ENSG00000065268	1.24001	0.0436729										ENSG00000142409	1.61278	0.0143559																																		ENSG00000141524	0.773265
ENSG00000105617	1.24013	0.0485144										ENSG00000259112	1.61349	0.0470157																																		ENSG00000103152	0.779016
ENSG00000167685	1.24178	0.0387106										ENSG00000196990	1.61566	0.00885275																																		ENSG00000171159	0.779236
ENSG00000226608	1.24346	0.0445924										ENSG00000172366	1.62148	0.0396318																																		ENSG00000063245	0.780387
ENSG00000105251	1.24348	0.0424589										ENSG00000128283	1.62663	0.035601																																		ENSG00000141934	0.781532
ENSG00000158806	1.2439	0.0309726										ENSG00000095906	1.62732	0.0121728																																		ENSG00000103266	0.782086
ENSG00000138207	1.24421	0.0219466										ENSG00000099624	1.64	0.0148684																																		ENSG00000054148	0.7821
ENSG00000167792	1.24499	0.0182786										ENSG00000233078	1.6451	0.0365614																																		ENSG00000128242	0.787916
ENSG00000142235	1.2471	0.0256144										ENSG00000253570	1.65324	0.00208383																																		ENSG00000157778	0.790477
ENSG00000118162	1.24771	0.0461133										ENSG00000172247	1.65573	0.0131776																																		ENSG00000105963	0.793802
ENSG00000224114	1.24787	0.043503										ENSG00000105048	1.67022	0.0147631																																		ENSG00000187244	0.794781
ENSG00000221946	1.24872	0.0316676										ENSG00000130203	1.68154	0.0382966																																		ENSG00000125968	0.795518
ENSG00000166136	1.24962	0.0485657										ENSG00000234648	1.68172	0.0490363																																		ENSG00000149806	0.79687
ENSG00000226415	1.24978	0.0148318										ENSG00000243449	1.6857	0.00175359																																		ENSG00000101180	0.798318
ENSG00000174939	1.25068	0.0241915										ENSG00000175550	1.68677	0.0111608																																		ENSG00000130643	0.799885
ENSG00000204316	1.25095	0.0422393										ENSG00000228844	1.68808	0.0376085																																		ENSG00000127774	0.800484
ENSG00000157778	1.25178	0.0206227										ENSG00000227741	1.69502	0.00950985																																		ENSG00000221792	0.801089
ENSG00000114786	1.25285	0.0329805										ENSG00000218891	1.72565	0.026928																																		ENSG00000123144	0.802197
ENSG00000167578	1.2539	0.0411586										ENSG00000224856	1.73081	0.0468221																																		ENSG00000204850	0.806596
ENSG00000111775	1.25397	0.0161234										ENSG00000171222	1.73478	0.00282236																																		ENSG00000063177	0.807163
ENSG00000145912	1.25471	0.0250042										ENSG00000099385	1.73633	0.0154859																																		ENSG00000163815	0.808309
ENSG00000184436	1.25509	0.0333104										ENSG00000170430	1.74262	0.0416985																																		ENSG00000241836	0.808327
ENSG00000247596	1.25525	0.0185115										ENSG00000226396	1.75219	0.022203																																		ENSG00000175550	0.809854
ENSG00000135638	1.25676	0.037079										ENSG00000235034	1.759	0.0327023																																		ENSG00000176101	0.80995
ENSG00000105642	1.25913	0.0183849										ENSG00000227766	1.76181	0.00272541																																		ENSG00000183011	0.810077
ENSG00000086504	1.2596	0.0194396										ENSG00000167641	1.76241	0.000828774																																		ENSG00000159753	0.810639
ENSG00000188186	1.26108	0.042727										ENSG00000242173	1.76743	0.0239005																																		ENSG00000196972	0.810727
ENSG00000186577	1.26389	0.0420788										ENSG00000184897	1.7704	0.000561568																																		ENSG00000138623	0.81617
ENSG00000226138	1.26414	0.0156165										ENSG00000152082	1.77436	0.00671189																																		ENSG00000160781	0.816707
ENSG00000214026	1.2645	0.0325648										ENSG00000235695	1.78277	0.00851087																																		ENSG00000197457	0.817407
ENSG00000090013	1.2646	0.0259013										ENSG00000175602	1.79148	0.000403363																																		ENSG00000161671	0.818584
ENSG00000157368	1.26462	0.0252539										ENSG00000130748	1.80007	0.000445015																																		ENSG00000258650	0.820515
ENSG00000246115	1.26503	0.0362826										ENSG00000175756	1.80051	0.0073918																																		ENSG00000215621	0.8215
ENSG00000223877	1.26582	0.0243008										ENSG00000125652	1.80711	0.017078																																		ENSG00000259022	0.822506
ENSG00000184702	1.26621	0.0144882										ENSG00000221016	1.80727	0.00173381																																		ENSG00000162998	0.824182
ENSG00000105988	1.26805	0.026027										ENSG00000182379	1.81381	0.0450426																																		ENSG00000179673	0.824572
ENSG00000259112	1.26895	0.0143591										ENSG00000174917	1.84262	0.0461904																																		ENSG00000187514	0.825673
ENSG00000130734	1.26937	0.025486										ENSG00000160813	1.84977	0.0306324																																		ENSG00000232187	0.826438
ENSG00000115255	1.27122	0.0492755										ENSG00000255045	1.8597	0.0127285																																		ENSG00000104419	0.826603
ENSG00000139637	1.27327	0.0178195										ENSG00000240652	1.86646	0.0102839																																		ENSG00000179085	0.826953
ENSG00000126368	1.27423	0.0185818										ENSG00000232871	1.8898	0.0104189																																		ENSG00000099800	0.827972
ENSG00000124194	1.27475	0.0188886										ENSG00000232320	1.89379	0.0216813																																		ENSG00000253683	0.82843
ENSG00000173465	1.27494	0.018969										ENSG00000102109	1.89502	0.00247578																																		ENSG00000236698	0.831687
ENSG00000244691	1.27505	0.0234319										ENSG00000229119	1.89976	0.0158707																																		ENSG00000070423	0.831723
ENSG00000175416	1.27535	0.0147612										ENSG00000086506	1.90322	0.00749002																																		ENSG00000133398	0.83408
ENSG00000226745	1.277	0.0137431										ENSG00000255050	1.90961	0.0190809																																		ENSG00000111678	0.834627
ENSG00000130725	1.27752	0.0161256										ENSG00000103260	1.93663	0.000545707																																		ENSG00000007255	0.836349
ENSG00000215049	1.27908	0.0151892										ENSG00000225140	1.96625	0.0182761																																		ENSG00000103253	0.836377
ENSG00000177030	1.28007	0.0147959										ENSG00000022556	1.99174	0.0460351																																		ENSG00000236552	0.838424
ENSG00000104863	1.28538	0.0477616										ENSG00000235912	1.99993	0.0230464																																		ENSG00000092758	0.839198
ENSG00000167642	1.28538	0.0137101										ENSG00000178531	2.00758	0.013298																																		ENSG00000159335	0.839639
ENSG00000102981	1.286	0.0172271										ENSG00000125534	2.02635	0.00173504																																		ENSG00000136942	0.84081
ENSG00000214253	1.29056	0.0493586										ENSG00000227358	2.04779	0.0497249																																		ENSG00000198417	0.841238
ENSG00000173264	1.29104	0.0407785										ENSG00000105619	2.05659	0.0411566																																		ENSG00000171813	0.844256
ENSG00000167779	1.29136	0.0217758										ENSG00000213293	2.06757	0.000128744																																		ENSG00000168350	0.84493
ENSG00000105373	1.29305	0.0160595										ENSG00000236358	2.07446	0.0377848																																		ENSG00000115268	0.845638
ENSG00000137825	1.29387	0.0147713										ENSG00000141933	2.07984	0.000533036																																		ENSG00000164708	0.847015
ENSG00000147687	1.29535	0.0325243										ENSG00000240579	2.08081	0.0440852																																		ENSG00000101412	0.848219
ENSG00000236552	1.29642	0.0121045										ENSG00000179271	2.09728	0.0189557																																		ENSG00000131634	0.850289
ENSG00000007520	1.29914	0.0145642										ENSG00000225356	2.10456	0.0315828																																		ENSG00000105373	0.852479
ENSG00000174943	1.29978	0.0152388										ENSG00000186940	2.14009	0.0354213																																		ENSG00000142235	0.853807
ENSG00000077463	1.30159	0.033515										ENSG00000235605	2.17422	0.0289006																																		ENSG00000007264	0.854417
ENSG00000117245	1.30215	0.0263198										ENSG00000255823	2.20743	0.0325007																																		ENSG00000119559	0.857103
ENSG00000167680	1.30249	0.0143857										ENSG00000248367	2.21096	0.0469179																																		ENSG00000143774	0.858565
ENSG00000167815	1.30263	0.0118554										ENSG00000241056	2.23378	0.0274353																																		ENSG00000174917	0.860616
ENSG00000159685	1.30265	0.019959										ENSG00000240211	2.30931	0.0122731																																		ENSG00000128185	0.862437
ENSG00000065057	1.30722	0.0292459										ENSG00000213307	2.36257	0.0336436																																		ENSG00000213269	0.862651
ENSG00000165716	1.30722	0.0396988										ENSG00000252139	2.3914	0.0135059																																		ENSG00000189058	0.864418
ENSG00000130489	1.30772	0.0175395										ENSG00000207783	2.40692	0.00332728																																		ENSG00000188486	0.865281
ENSG00000100276	1.30923	0.0198959										ENSG00000148826	2.42123	0.000272677																																		ENSG00000159713	0.865656
ENSG00000067221	1.31168	0.0132991										ENSG00000154102	2.42164	0.0394292																																		ENSG00000101210	0.869861
ENSG00000213177	1.31199	0.0130013										ENSG00000108106	2.48255	0.0100255																																		ENSG00000224665	0.870118
ENSG00000184281	1.31394	0.0357685										ENSG00000240311	2.52023	0.000207347																																		ENSG00000168993	0.872361
ENSG00000099864	1.31461	0.0129496										ENSG00000226944	2.53859	0.0392028																																		ENSG00000115756	0.872849
ENSG00000100908	1.31601	0.0212224										ENSG00000128422	2.58854	7.65779e-05																																		ENSG00000162729	0.873525
ENSG00000105669	1.31705	0.0194139										ENSG00000241418	2.6174	0.0124487																																		ENSG00000187653	0.873594
ENSG00000148341	1.31723	0.0197456										ENSG00000244683	2.61846	0.0169788																																		ENSG00000125458	0.873707
ENSG00000004059	1.31963	0.011076										ENSG00000215527	2.6278	0.00965308																																		ENSG00000183617	0.874709
ENSG00000248180	1.3204	0.0131186										ENSG00000231327	2.84636	0.034992																																		ENSG00000188153	0.874932
ENSG00000141522	1.32221	0.0447464										ENSG00000257956	3.04549	0.0119488																																		ENSG00000105290	0.876597
ENSG00000169976	1.3226	0.0269135										ENSG00000230508	3.14546	0.020556																																		ENSG00000185187	0.881862
ENSG00000067840	1.323	0.011133										ENSG00000230641	3.29734	0.0421207																																		ENSG00000203896	0.884031
ENSG00000205138	1.32508	0.0300454										ENSG00000241800	3.32478	0.00835235																																		ENSG00000125817	0.885186
ENSG00000233913	1.326	0.0495357										ENSG00000221674	3.36424	0.00411302																																		ENSG00000174307	0.886364
ENSG00000125967	1.32699	0.0180582										ENSG00000201808	3.39735	0.0116548																																		ENSG00000130303	0.886794
ENSG00000105696	1.32723	0.0122498										ENSG00000243955	3.47571	0.0287793																																		ENSG00000170616	0.887162
ENSG00000167807	1.32866	0.0184153										ENSG00000256712	3.62085	0.00338355																																		ENSG00000226526	0.888379
ENSG00000111780	1.32922	0.0101016										ENSG00000230270	3.69448	0.017136																																		ENSG00000181409	0.889308
ENSG00000159753	1.33229	0.0224021										ENSG00000220842	3.70553	0.0189341																																		ENSG00000184524	0.891045
ENSG00000103145	1.33278	0.0372609										ENSG00000230076	3.97996	0.0476871																																		ENSG00000174886	0.893874
ENSG00000160113	1.3329	0.016873										ENSG00000255633	3.9846	0.0474545																																		ENSG00000255498	0.894366
ENSG00000168268	1.33315	0.0468185										ENSG00000235574	4.28367	0.0267861																																		ENSG00000079435	0.895979
ENSG00000121905	1.3337	0.0101092										ENSG00000134184	5.17538	0.0202133																																		ENSG00000187051	0.899184
ENSG00000053501	1.33421	0.0280673										ENSG00000219951	6.85055	0.000335819																																		ENSG00000101335	0.899989
ENSG00000235695	1.33436	0.0279688										ENSG00000229807	Inf	1.02933e-05																																		ENSG00000100726	0.905577
ENSG00000165752	1.33519	0.0133343										ENSG00000230204	Inf	0.0261641																																		ENSG00000215030	0.905745
ENSG00000167434	1.33563	0.0153946										ENSG00000226338	Inf	0.00447208																																		ENSG00000233796	0.906383
ENSG00000178718	1.33569	0.0294892										ENSG00000235243	Inf	0.025978																																		ENSG00000130005	0.906783
ENSG00000158716	1.33594	0.0358611										ENSG00000207875	Inf	0.0489713																																		ENSG00000225663	0.906991
ENSG00000254855	1.33698	0.0190646										ENSG00000258091	Inf	0.0274876																																		ENSG00000012171	0.907751
ENSG00000162302	1.33702	0.017355										ENSG00000244130	Inf	0.0320738																																		ENSG00000213442	0.907862
ENSG00000126456	1.33897	0.0277713																																														ENSG00000167700	0.90881
ENSG00000230614	1.3428	0.0194328																																														ENSG00000215482	0.91492
ENSG00000137309	1.34446	0.0216436																																														ENSG00000034510	0.917784
ENSG00000161999	1.34588	0.0103363																																														ENSG00000254402	0.919543
ENSG00000167733	1.34867	0.0114689																																														ENSG00000124785	0.92048
ENSG00000204052	1.35074	0.0252826																																														ENSG00000169689	0.921889
ENSG00000248487	1.35092	0.0391237																																														ENSG00000174939	0.922162
ENSG00000127540	1.35132	0.0487524																																														ENSG00000130383	0.922349
ENSG00000257605	1.35182	0.0165932																																														ENSG00000213307	0.922354
ENSG00000171813	1.3519	0.0290965																																														ENSG00000148671	0.922433
ENSG00000185883	1.35397	0.0261517																																														ENSG00000063176	0.923902
ENSG00000165949	1.35464	0.0378531																																														ENSG00000248592	0.925252
ENSG00000130520	1.35541	0.00967895																																														ENSG00000108639	0.927454
ENSG00000173581	1.3562	0.0136305																																														ENSG00000182809	0.928852
ENSG00000161544	1.35794	0.0195814																																														ENSG00000227183	0.931563
ENSG00000130511	1.35879	0.0136865																																														ENSG00000234648	0.933183
ENSG00000176973	1.36201	0.0168513																																														ENSG00000236062	0.933556
ENSG00000119574	1.36381	0.0257177																																														ENSG00000105699	0.933789
ENSG00000149925	1.36437	0.011153																																														ENSG00000105701	0.935388
ENSG00000167194	1.36678	0.0257698																																														ENSG00000167775	0.935496
ENSG00000125744	1.36714	0.0176639																																														ENSG00000213563	0.940912
ENSG00000121900	1.37012	0.0322267																																														ENSG00000182154	0.941642
ENSG00000161016	1.3716	0.00831793																																														ENSG00000234356	0.942362
ENSG00000238820	1.37227	0.0249985																																														ENSG00000049089	0.946009
ENSG00000214297	1.37274	0.00851976																																														ENSG00000182196	0.947428
ENSG00000233796	1.37398	0.0210764																																														ENSG00000218537	0.953003
ENSG00000104904	1.37476	0.0152555																																														ENSG00000255108	0.955903
ENSG00000228797	1.37587	0.0288144																																														ENSG00000008735	0.957397
ENSG00000130159	1.37691	0.0096019																																														ENSG00000240972	0.958366
ENSG00000105963	1.37815	0.00992205																																														ENSG00000180739	0.959711
ENSG00000011009	1.37951	0.0489541																																														ENSG00000106211	0.959972
ENSG00000240950	1.38039	0.00798011																																														ENSG00000243829	0.960187
ENSG00000224665	1.38099	0.0446951																																														ENSG00000173267	0.964046
ENSG00000167671	1.3815	0.00856255																																														ENSG00000103269	0.964919
ENSG00000175550	1.38418	0.0420355																																														ENSG00000251357	0.966804
ENSG00000169696	1.38504	0.0177487																																														ENSG00000103024	0.970175
ENSG00000244187	1.38529	0.0437505																																														ENSG00000205090	0.970723
ENSG00000126768	1.38542	0.0167444																																														ENSG00000204653	0.972071
ENSG00000130758	1.38542	0.0118066																																														ENSG00000225573	0.972493
ENSG00000131408	1.38575	0.0210538																																														ENSG00000148362	0.97289
ENSG00000074317	1.38659	0.00809411																																														ENSG00000105617	0.973335
ENSG00000130479	1.38738	0.0201775																																														ENSG00000176956	0.977523
ENSG00000232203	1.39029	0.0131844																																														ENSG00000163888	0.984094
ENSG00000183048	1.39058	0.011938																																														ENSG00000232172	0.988762
ENSG00000130751	1.3926	0.0296164																																														ENSG00000099624	0.991013
ENSG00000167770	1.39286	0.00867821																																														ENSG00000228594	0.993027
ENSG00000213465	1.39516	0.0272917																																														ENSG00000182851	0.994128
ENSG00000178980	1.39609	0.0299986																																														ENSG00000257704	0.994414
ENSG00000198931	1.39694	0.0405633																																														ENSG00000176720	0.998353
ENSG00000188191	1.3996	0.00724658																																														ENSG00000239775	0.998862
ENSG00000126432	1.40004	0.00654641																																														ENSG00000252645	1.00118
ENSG00000110697	1.40441	0.0491411																																														ENSG00000143320	1.00301
ENSG00000236650	1.40451	0.00804046																																														ENSG00000224012	1.00365
ENSG00000178715	1.40558	0.0491598																																														ENSG00000007080	1.00493
ENSG00000229809	1.406	0.0369046																																														ENSG00000172366	1.00911
ENSG00000233205	1.40648	0.0369247																																														ENSG00000228797	1.00921
ENSG00000105619	1.40727	0.0208108																																														ENSG00000111780	1.01139
ENSG00000176428	1.40765	0.0256777																																														ENSG00000175701	1.01234
ENSG00000135625	1.41293	0.0342609																																														ENSG00000233966	1.01548
ENSG00000182154	1.41305	0.00906074																																														ENSG00000203618	1.01623
ENSG00000104976	1.41365	0.0157305																																														ENSG00000187186	1.01925
ENSG00000226396	1.41465	0.0180103																																														ENSG00000169253	1.01934
ENSG00000255045	1.41498	0.00741342																																														ENSG00000135636	1.02284
ENSG00000141744	1.41507	0.0309892																																														ENSG00000179271	1.02451
ENSG00000128626	1.41574	0.0121212																																														ENSG00000226396	1.02579
ENSG00000234565	1.41723	0.0198892																																														ENSG00000228300	1.02592
ENSG00000106211	1.41812	0.0280124																																														ENSG00000166426	1.02644
ENSG00000042753	1.41817	0.00664701																																														ENSG00000248235	1.02835
ENSG00000108107	1.41832	0.0397314																																														ENSG00000100604	1.02978
ENSG00000131143	1.41861	0.036506																																														ENSG00000175756	1.0303
ENSG00000126934	1.41964	0.0367491																																														ENSG00000232525	1.03109
ENSG00000074071	1.41989	0.00984845																																														ENSG00000226976	1.03505
ENSG00000197620	1.42048	0.0426486																																														ENSG00000007520	1.04081
ENSG00000162910	1.4246	0.0443916																																														ENSG00000226593	1.04156
ENSG00000167705	1.42487	0.019779																																														ENSG00000258409	1.04334
ENSG00000257949	1.42535	0.0184873																																														ENSG00000242173	1.04617
ENSG00000133243	1.42617	0.0224182																																														ENSG00000184986	1.04627
ENSG00000254501	1.42651	0.0208628																																														ENSG00000204060	1.05164
ENSG00000059915	1.42734	0.00769278																																														ENSG00000146540	1.05216
ENSG00000149761	1.42868	0.0357409																																														ENSG00000227766	1.0535
ENSG00000178550	1.42991	0.0354589																																														ENSG00000170889	1.05684
ENSG00000176340	1.43136	0.0272569																																														ENSG00000141854	1.05687
ENSG00000142530	1.43165	0.0150689																																														ENSG00000240463	1.05803
ENSG00000148334	1.43426	0.00980525																																														ENSG00000176058	1.06311
ENSG00000182196	1.43584	0.0440228																																														ENSG00000115596	1.06589
ENSG00000255173	1.43937	0.0327894																																														ENSG00000129757	1.066
ENSG00000132821	1.44082	0.00657912																																														ENSG00000101856	1.06734
ENSG00000133315	1.44479	0.0291285																																														ENSG00000207601	1.07247
ENSG00000008735	1.44764	0.00589318																																														ENSG00000065054	1.07674
ENSG00000176101	1.4498	0.0201242																																														ENSG00000242396	1.07745
ENSG00000142546	1.44987	0.00984131																																														ENSG00000259716	1.08178
ENSG00000077348	1.45014	0.0077172																																														ENSG00000232352	1.08189
ENSG00000079462	1.45021	0.00870323																																														ENSG00000173272	1.08292
ENSG00000244730	1.45104	0.0287051																																														ENSG00000171443	1.08348
ENSG00000010438	1.452	0.0166935																																														ENSG00000184897	1.09152
ENSG00000162244	1.45407	0.00557248																																														ENSG00000165175	1.09589
ENSG00000105376	1.45435	0.00766249																																														ENSG00000110492	1.10996
ENSG00000257760	1.45437	0.0334912																																														ENSG00000164897	1.11127
ENSG00000163815	1.45682	0.040927																																														ENSG00000107872	1.11192
ENSG00000160932	1.45873	0.0060513																																														ENSG00000006015	1.11315
ENSG00000185105	1.45923	0.0427318																																														ENSG00000100362	1.11501
ENSG00000230777	1.45977	0.0325998																																														ENSG00000206417	1.11657
ENSG00000170906	1.45992	0.0298571																																														ENSG00000105048	1.11675
ENSG00000127220	1.46366	0.0215616																																														ENSG00000172137	1.11907
ENSG00000165553	1.4637	0.00871101																																														ENSG00000128283	1.13033
ENSG00000242849	1.46546	0.00920507																																														ENSG00000105619	1.13568
ENSG00000115457	1.46656	0.0413755																																														ENSG00000216133	1.13877
ENSG00000159069	1.46778	0.0274521																																														ENSG00000254849	1.13877
ENSG00000255224	1.46916	0.0427682																																														ENSG00000132821	1.13916
ENSG00000154146	1.46996	0.0272893																																														ENSG00000099795	1.14017
ENSG00000187094	1.47011	0.0234217																																														ENSG00000152669	1.14118
ENSG00000142409	1.47046	0.016038																																														ENSG00000087085	1.14589
ENSG00000099800	1.47097	0.00868562																																														ENSG00000152082	1.14664
ENSG00000105364	1.4715	0.0100314																																														ENSG00000144485	1.14699
ENSG00000218891	1.47152	0.0336827																																														ENSG00000125652	1.15004
ENSG00000130313	1.47258	0.0465075																																														ENSG00000099385	1.15007
ENSG00000101460	1.47601	0.0167053																																														ENSG00000243449	1.15134
ENSG00000105516	1.47981	0.00722777																																														ENSG00000130222	1.15709
ENSG00000249602	1.48064	0.0381706																																														ENSG00000220583	1.15719
ENSG00000233558	1.48147	0.0127375																																														ENSG00000101460	1.17194
ENSG00000235297	1.48542	0.0364754																																														ENSG00000161544	1.17732
ENSG00000213563	1.48609	0.0272088																																														ENSG00000131055	1.1794
ENSG00000063177	1.48623	0.0193075																																														ENSG00000002330	1.18741
ENSG00000133265	1.4864	0.00540011																																														ENSG00000132702	1.18897
ENSG00000174177	1.48884	0.0103998																																														ENSG00000169750	1.19615
ENSG00000099785	1.48994	0.01132																																														ENSG00000255045	1.19792
ENSG00000110711	1.49074	0.00825044																																														ENSG00000234985	1.19913
ENSG00000063245	1.49121	0.0115182																																														ENSG00000188290	1.20755
ENSG00000187730	1.49189	0.0200146																																														ENSG00000129968	1.20871
ENSG00000196976	1.49336	0.0205204																																														ENSG00000254762	1.22792
ENSG00000132026	1.49439	0.0350232																																														ENSG00000198835	1.22853
ENSG00000119559	1.49533	0.0328616																																														ENSG00000207707	1.24068
ENSG00000104524	1.4973	0.0190234																																														ENSG00000129932	1.24777
ENSG00000161179	1.4978	0.0170365																																														ENSG00000214541	1.25301
ENSG00000135940	1.4996	0.0391027																																														ENSG00000095906	1.25382
ENSG00000187051	1.50119	0.0190358																																														ENSG00000179965	1.25624
ENSG00000158050	1.50411	0.0123394																																														ENSG00000224126	1.26167
ENSG00000141552	1.5046	0.0254379																																														ENSG00000218891	1.28048
ENSG00000152669	1.50562	0.0297673																																														ENSG00000105695	1.28946
ENSG00000169689	1.50803	0.0488169																																														ENSG00000181218	1.29419
ENSG00000178896	1.50818	0.00926209																																														ENSG00000198832	1.29745
ENSG00000198816	1.50833	0.0196786																																														ENSG00000234975	1.31093
ENSG00000236165	1.51389	0.0227786																																														ENSG00000074317	1.31285
ENSG00000103363	1.51447	0.01896																																														ENSG00000218980	1.31726
ENSG00000196990	1.51503	0.00442528																																														ENSG00000131188	1.32038
ENSG00000187024	1.5188	0.0405671																																														ENSG00000179403	1.3295
ENSG00000225445	1.52024	0.0102143																																														ENSG00000147813	1.33159
ENSG00000103266	1.52222	0.00340406																																														ENSG00000258714	1.33238
ENSG00000127445	1.52333	0.0136628																																														ENSG00000133315	1.33706
ENSG00000105193	1.52536	0.0148691																																														ENSG00000102109	1.33747
ENSG00000217930	1.52616	0.0341288																																														ENSG00000105472	1.35262
ENSG00000237214	1.52734	0.0119926																																														ENSG00000103254	1.35277
ENSG00000167775	1.52816	0.041291																																														ENSG00000185633	1.36663
ENSG00000184990	1.52833	0.0301186																																														ENSG00000167641	1.36681
ENSG00000211517	1.5334	0.00890081																																														ENSG00000100399	1.3784
ENSG00000099849	1.53384	0.0385648																																														ENSG00000187608	1.38249
ENSG00000185834	1.53514	0.0318783																																														ENSG00000213361	1.3911
ENSG00000105372	1.53538	0.0270377																																														ENSG00000235034	1.43307
ENSG00000232626	1.53704	0.00613818																																														ENSG00000179862	1.45171
ENSG00000103024	1.53808	0.0354224																																														ENSG00000161677	1.45427
ENSG00000233276	1.54014	0.00841305																																														ENSG00000160284	1.46343
ENSG00000128185	1.54071	0.0257085																																														ENSG00000086506	1.52337
ENSG00000168993	1.54299	0.0497774																																														ENSG00000125144	1.52737
ENSG00000167468	1.54398	0.0152768																																														ENSG00000228462	1.52989
ENSG00000063241	1.54544	0.0169837																																														ENSG00000148826	1.55478
ENSG00000124614	1.54571	0.0482191																																														ENSG00000213293	1.59218
ENSG00000254402	1.55169	0.0497232																																														ENSG00000183979	1.60331
ENSG00000183828	1.55193	0.0123303																																														ENSG00000187556	1.60335
ENSG00000130383	1.55382	0.0195354																																														ENSG00000229119	1.6047
ENSG00000213307	1.55495	0.00579495																																														ENSG00000255050	1.6382
ENSG00000185633	1.55533	0.0121395																																														ENSG00000196990	1.65463
ENSG00000007080	1.5599	0.00922053																																														ENSG00000240524	1.68897
ENSG00000149823	1.56109	0.00421122																																														ENSG00000240211	1.73176
ENSG00000249124	1.5646	0.0198532																																														ENSG00000064300	1.8024
ENSG00000002330	1.56737	0.00350373																																														ENSG00000219951	1.86052
ENSG00000205309	1.57155	0.00938643																																														ENSG00000235912	1.88623
ENSG00000128298	1.57157	0.0321228																																														ENSG00000256712	2.00331
ENSG00000250067	1.57231	0.0211292																																														ENSG00000234235	2.0034
ENSG00000204922	1.57553	0.0144878																																														ENSG00000227325	2.01188
ENSG00000241418	1.58132	0.0399068																																														ENSG00000241800	2.02348
ENSG00000182809	1.58246	0.00842343																																														ENSG00000205116	2.1537
ENSG00000105404	1.58364	0.015993																																														ENSG00000235510	2.26118
ENSG00000179862	1.58395	0.0124757																																														ENSG00000199546	2.27027
ENSG00000176956	1.58464	0.00283408																																														ENSG00000237749	2.29841
ENSG00000083845	1.58813	0.010328																																														ENSG00000212536	2.60378
ENSG00000256393	1.58845	0.0474315																																														ENSG00000108106	2.72806
ENSG00000213435	1.58959	0.0196202																																														ENSG00000207783	2.80189
ENSG00000110717	1.59058	0.025429																																														ENSG00000230270	3.0573
ENSG00000162975	1.59643	0.0218362																																														ENSG00000187616	3.19196
ENSG00000165644	1.59695	0.0468065																																														ENSG00000211591	3.32307
ENSG00000130881	1.60059	0.00862914																																														ENSG00000227852	3.36167
ENSG00000167700	1.60173	0.0386892																																														ENSG00000207425	4.35999
ENSG00000130731	1.6019	0.0121439																																														ENSG00000216095	5.06121
ENSG00000215030	1.60245	0.00202899																																														ENSG00000134184	5.65
ENSG00000174886	1.60246	0.0181133																																														ENSG00000201672	5.71032
ENSG00000184524	1.60616	0.0317995																																														ENSG00000229807	Inf
ENSG00000153443	1.60686	0.00999008																																														ENSG00000252579	Inf
ENSG00000146540	1.61404	0.00391719																																														ENSG00000225660	Inf
ENSG00000171159	1.61766	0.0133198																																														ENSG00000238301	Inf
ENSG00000170604	1.62104	0.0136792																																														ENSG00000200924	Inf
ENSG00000149806	1.62251	0.0303026																																														ENSG00000259405	Inf
ENSG00000215621	1.62264	0.00509189
ENSG00000174521	1.62563	0.0160199
ENSG00000233688	1.62614	0.0277866
ENSG00000174276	1.62922	0.0128251
ENSG00000169750	1.63274	0.00385268
ENSG00000115268	1.63299	0.03955
ENSG00000204237	1.63654	0.0435769
ENSG00000175756	1.63675	0.00582066
ENSG00000186010	1.63938	0.0217394
ENSG00000177700	1.64125	0.0453378
ENSG00000103152	1.64857	0.0203935
ENSG00000258674	1.65086	0.0206274
ENSG00000215527	1.65185	0.0187451
ENSG00000175701	1.65729	0.0114751
ENSG00000203618	1.65778	0.00395986
ENSG00000054148	1.66394	0.00511165
ENSG00000233966	1.66437	0.00556274
ENSG00000129951	1.66661	0.0380518
ENSG00000101210	1.66883	0.00254783
ENSG00000225267	1.67076	0.00973133
ENSG00000240463	1.67106	0.00630829
ENSG00000105701	1.67169	0.00284221
ENSG00000255262	1.67243	0.0157492
ENSG00000184897	1.67999	0.00163619
ENSG00000228844	1.6916	0.0213256
ENSG00000169253	1.69478	0.0489918
ENSG00000236281	1.69546	0.0414343
ENSG00000213442	1.69752	0.0231264
ENSG00000211767	1.69786	0.0098091
ENSG00000103260	1.7004	0.0105008
ENSG00000184113	1.70151	0.0288619
ENSG00000229359	1.70445	0.0399036
ENSG00000206417	1.70523	0.00636471
ENSG00000130643	1.70841	0.0164416
ENSG00000152082	1.71092	0.00324532
ENSG00000226976	1.73109	0.00213708
ENSG00000225693	1.73162	0.0299832
ENSG00000143774	1.73173	0.00368704
ENSG00000130222	1.73571	0.028388
ENSG00000172366	1.73647	0.0203272
ENSG00000225663	1.73651	0.00137953
ENSG00000235961	1.74266	0.0302902
ENSG00000125534	1.74308	0.0270434
ENSG00000228056	1.74336	0.0363482
ENSG00000128564	1.74414	0.040609
ENSG00000182502	1.74546	0.047981
ENSG00000256100	1.74675	0.0243223
ENSG00000103254	1.74882	0.00326417
ENSG00000258011	1.75015	0.0197756
ENSG00000232172	1.75098	0.0208103
ENSG00000220105	1.7515	0.0279542
ENSG00000240652	1.75224	0.0124674
ENSG00000007264	1.75265	0.00327842
ENSG00000006015	1.76564	0.0254628
ENSG00000111678	1.76815	0.00876474
ENSG00000107872	1.77604	0.00174425
ENSG00000251211	1.78008	0.0398496
ENSG00000174917	1.78018	0.00230196
ENSG00000188368	1.78148	0.0207909
ENSG00000218537	1.79051	0.00737126
ENSG00000240972	1.79406	0.0071005
ENSG00000225864	1.7955	0.0412829
ENSG00000204653	1.79822	0.0323219
ENSG00000231369	1.79876	0.0253164
ENSG00000115138	1.79909	0.0445445
ENSG00000172889	1.80361	0.049221
ENSG00000130255	1.80484	0.0493216
ENSG00000187556	1.80727	0.00971054
ENSG00000179271	1.81706	0.00139011
ENSG00000181029	1.82348	0.0185398
ENSG00000173457	1.82455	0.019734
ENSG00000183617	1.8258	0.0168369
ENSG00000166823	1.82647	0.0376385
ENSG00000205090	1.83677	0.0455541
ENSG00000252809	1.84259	0.0315798
ENSG00000242173	1.84453	0.0005298
ENSG00000227205	1.84556	0.0384142
ENSG00000228462	1.85302	0.0190912
ENSG00000213169	1.85587	0.0144447
ENSG00000171222	1.85935	0.00117662
ENSG00000099624	1.86117	0.0106618
ENSG00000183011	1.87721	0.0143426
ENSG00000105640	1.8932	0.0428829
ENSG00000060558	1.90061	0.0168506
ENSG00000095906	1.90082	0.0129552
ENSG00000220771	1.92565	0.0183301
ENSG00000240311	1.93957	0.000367253
ENSG00000249761	1.9464	0.0494983
ENSG00000258981	1.95292	0.0119426
ENSG00000164404	1.96652	0.00819523
ENSG00000225978	1.96857	0.00258684
ENSG00000175602	1.9797	0.000207197
ENSG00000125652	1.99858	0.0019182
ENSG00000179965	2.00957	0.00054977
ENSG00000229119	2.02275	0.00306832
ENSG00000127588	2.04304	0.0101214
ENSG00000129968	2.05496	0.0223126
ENSG00000213361	2.05622	0.00544952
ENSG00000187608	2.05728	0.0140433
ENSG00000099795	2.06337	0.00666535
ENSG00000243923	2.08151	0.0361926
ENSG00000102109	2.09681	0.000238122
ENSG00000198832	2.09886	0.0004427
ENSG00000181649	2.10696	0.0197588
ENSG00000224469	2.10741	0.0103431
ENSG00000186940	2.114	0.00859948
ENSG00000226273	2.13944	0.00249036
ENSG00000224441	2.14048	0.0134742
ENSG00000255050	2.15855	0.00557764
ENSG00000181218	2.18067	0.000183863
ENSG00000086506	2.18505	0.00551765
ENSG00000228802	2.19022	0.00906077
ENSG00000108106	2.20107	0.00208876
ENSG00000178531	2.20445	0.0019556
ENSG00000176043	2.23234	0.0194642
ENSG00000130748	2.24722	3.07335e-05
ENSG00000230362	2.25955	0.0212368
ENSG00000160284	2.27601	0.00887617
ENSG00000234985	2.28148	0.00374839
ENSG00000235555	2.30702	0.0361112
ENSG00000172247	2.31486	0.00438036
ENSG00000147813	2.33425	0.00584223
ENSG00000143632	2.33803	0.00592048
ENSG00000253518	2.34444	0.0460254
ENSG00000239622	2.36181	0.0168583
ENSG00000141933	2.3779	0.00351752
ENSG00000219951	2.37854	0.00410663
ENSG00000198923	2.6284	0.00142018
ENSG00000221674	2.7514	0.0163824
ENSG00000183979	2.78612	0.0388089
ENSG00000171695	2.84421	0.000977627
ENSG00000234965	3.03942	0.0484814
ENSG00000241800	3.0919	0.00861482
ENSG00000256462	3.19263	0.0315883
ENSG00000226490	3.19421	0.0294207
ENSG00000243955	3.85662	0.00219734
ENSG00000244251	4.17983	0.0453965
ENSG00000253907	4.3254	0.0420664
ENSG00000214748	5.54674	0.0409351
ENSG00000242742	Inf	0.0388569
ENSG00000229807	Inf	6.46059e-07
ENSG00000211768	Inf	0.0156313
ENSG00000255965	Inf	0.0334866
ENSG00000101307	Inf	0.0146001
ENSG00000221795	Inf	0.0429027
ENSG00000251896	Inf	0.0346292
ENSG00000252907	Inf	0.0160978
ENSG00000199509	Inf	0.0404452
ENSG00000243588	Inf	0.0244962
[truncated: 7 more columns]
