# Supplementary material for: Sex Biased Gene Expression Profiling of Human Brains at Major Developmental Stages
Source: Sci Rep. 2016 Feb 16;6:21181. doi: 10.1038/srep21181 (PMC4754746; doi:10.1038/srep21181)
Supplement: Supplementary Dataset 9 [file srep21181-s10.xls]

## Sheet: Prenatal_GO
Table S9 Go enrichment of male biased genes at prenatal stage
Annotation Cluster 1	Enrichment Score: 20.631750730262358
Category	Term	Count	%	PValue	Genes	List Total	Pop Hits	Pop Total	Fold Enrichment	Bonferroni	Benjamini	FDR
SP_PIR_KEYWORDS	cell cycle	93	7.71144	1.39472e-24	ENSG00000112029, ENSG00000164045, ENSG00000184640, ENSG00000117724, ENSG00000123485, ENSG00000105173, ENSG00000165891, ENSG00000140525, ENSG00000149636, ENSG00000122952, ENSG00000114126, ENSG00000156970, ENSG00000111602, ENSG00000129173, ENSG00000171320, ENSG00000125885, ENSG00000152253, ENSG00000166974, ENSG00000076382, ENSG00000164109, ENSG00000123374, ENSG00000145386, ENSG00000116117, ENSG0000…	1177	461	19235	3.29684	8.27067e-22	4.13534e-22	2.05658e-21
SP_PIR_KEYWORDS	mitosis	55	4.56053	3.90142e-23	ENSG00000164045, ENSG00000112029, ENSG00000117724, ENSG00000149636, ENSG00000122952, ENSG00000156970, ENSG00000111602, ENSG00000166974, ENSG00000152253, ENSG00000076382, ENSG00000164109, ENSG00000145386, ENSG00000123374, ENSG00000113810, ENSG00000164611, ENSG00000146918, ENSG00000142945, ENSG00000122966, ENSG00000134690, ENSG00000121152, ENSG00000146670, ENSG00000131023, ENSG00000166483, ENSG0000…	1177	183	19235	4.91165	2.31354e-20	7.71182e-21	5.75285e-20
SP_PIR_KEYWORDS	cell division	66	5.47264	8.61076e-23	ENSG00000112029, ENSG00000164045, ENSG00000184640, ENSG00000105173, ENSG00000117724, ENSG00000149636, ENSG00000122952, ENSG00000156970, ENSG00000111602, ENSG00000166974, ENSG00000152253, ENSG00000076382, ENSG00000164109, ENSG00000145386, ENSG00000123374, ENSG00000116117, ENSG00000113810, ENSG00000164611, ENSG00000146918, ENSG00000142945, ENSG00000122966, ENSG00000134690, ENSG00000121152, ENSG0000…	1177	264	19235	4.0856	5.10618e-20	1.02124e-20	1.2697e-19
GOTERM_BP_FAT	GO:0022403~cell cycle phase	90	7.46269	1.78879e-22	ENSG00000112029, ENSG00000164045, ENSG00000105173, ENSG00000117724, ENSG00000168078, ENSG00000070808, ENSG00000146648, ENSG00000149636, ENSG00000122952, ENSG00000156970, ENSG00000111602, ENSG00000174371, ENSG00000126803, ENSG00000121621, ENSG00000197299, ENSG00000152253, ENSG00000166974, ENSG00000122641, ENSG00000076382, ENSG00000164109, ENSG00000123374, ENSG00000145386, ENSG00000113810, ENSG0000…	946	414	13528	3.10874	6.29298e-19	2.09766e-19	3.27816e-19
GOTERM_BP_FAT	GO:0000280~nuclear division	63	5.22388	2.65025e-22	ENSG00000112029, ENSG00000164045, ENSG00000117724, ENSG00000168078, ENSG00000149636, ENSG00000122952, ENSG00000156970, ENSG00000111602, ENSG00000121621, ENSG00000166974, ENSG00000152253, ENSG00000076382, ENSG00000164109, ENSG00000145386, ENSG00000123374, ENSG00000113810, ENSG00000164611, ENSG00000146918, ENSG00000163808, ENSG00000126787, ENSG00000142945, ENSG00000122966, ENSG00000134690, ENSG0000…	946	220	13528	4.09506	9.32359e-19	2.3309e-19	4.85688e-19
GOTERM_BP_FAT	GO:0007067~mitosis	63	5.22388	2.65025e-22	ENSG00000112029, ENSG00000164045, ENSG00000117724, ENSG00000168078, ENSG00000149636, ENSG00000122952, ENSG00000156970, ENSG00000111602, ENSG00000121621, ENSG00000166974, ENSG00000152253, ENSG00000076382, ENSG00000164109, ENSG00000145386, ENSG00000123374, ENSG00000113810, ENSG00000164611, ENSG00000146918, ENSG00000163808, ENSG00000126787, ENSG00000142945, ENSG00000122966, ENSG00000134690, ENSG0000…	946	220	13528	4.09506	9.32359e-19	2.3309e-19	4.85688e-19
GOTERM_BP_FAT	GO:0000087~M phase of mitotic cell cycle	63	5.22388	7.43786e-22	ENSG00000112029, ENSG00000164045, ENSG00000117724, ENSG00000168078, ENSG00000149636, ENSG00000122952, ENSG00000156970, ENSG00000111602, ENSG00000121621, ENSG00000166974, ENSG00000152253, ENSG00000076382, ENSG00000164109, ENSG00000145386, ENSG00000123374, ENSG00000113810, ENSG00000164611, ENSG00000146918, ENSG00000163808, ENSG00000126787, ENSG00000142945, ENSG00000122966, ENSG00000134690, ENSG0000…	946	224	13528	4.02193	2.61664e-18	5.23328e-19	1.36307e-18
GOTERM_BP_FAT	GO:0051301~cell division	73	6.05307	1.08789e-21	ENSG00000112029, ENSG00000164045, ENSG00000184640, ENSG00000105173, ENSG00000117724, ENSG00000184486, ENSG00000138092, ENSG00000138207, ENSG00000149636, ENSG00000122952, ENSG00000134318, ENSG00000156970, ENSG00000111602, ENSG00000166974, ENSG00000152253, ENSG00000076382, ENSG00000164109, ENSG00000133026, ENSG00000145386, ENSG00000123374, ENSG00000116117, ENSG00000113810, ENSG00000164611, ENSG0000…	946	295	13528	3.5387	3.8272e-18	6.37866e-19	1.99368e-18
GOTERM_BP_FAT	GO:0048285~organelle fission	63	5.22388	2.60042e-21	ENSG00000112029, ENSG00000164045, ENSG00000117724, ENSG00000168078, ENSG00000149636, ENSG00000122952, ENSG00000156970, ENSG00000111602, ENSG00000121621, ENSG00000166974, ENSG00000152253, ENSG00000076382, ENSG00000164109, ENSG00000145386, ENSG00000123374, ENSG00000113810, ENSG00000164611, ENSG00000146918, ENSG00000163808, ENSG00000126787, ENSG00000142945, ENSG00000122966, ENSG00000134690, ENSG0000…	946	229	13528	3.93412	9.14828e-18	1.3069e-18	4.76555e-18
GOTERM_BP_FAT	GO:0000279~M phase	77	6.38474	2.74209e-21	ENSG00000112029, ENSG00000164045, ENSG00000117724, ENSG00000168078, ENSG00000149636, ENSG00000122952, ENSG00000156970, ENSG00000111602, ENSG00000174371, ENSG00000126803, ENSG00000121621, ENSG00000152253, ENSG00000166974, ENSG00000076382, ENSG00000164109, ENSG00000123374, ENSG00000145386, ENSG00000113810, ENSG00000112742, ENSG00000164611, ENSG00000146918, ENSG00000163808, ENSG00000126787, ENSG0000…	946	329	13528	3.34686	9.64666e-18	1.20583e-18	5.02517e-18
GOTERM_BP_FAT	GO:0007049~cell cycle	128	10.6136	1.57647e-20	ENSG00000184640, ENSG00000168078, ENSG00000140525, ENSG00000122952, ENSG00000156970, ENSG00000111602, ENSG00000126803, ENSG00000174371, ENSG00000171320, ENSG00000197299, ENSG00000121621, ENSG00000122641, ENSG00000152253, ENSG00000166974, ENSG00000123374, ENSG00000116117, ENSG00000112742, ENSG00000134222, ENSG00000163808, ENSG00000146918, ENSG00000126787, ENSG00000134690, ENSG00000122966, ENSG0000…	946	776	13528	2.3588	5.54603e-17	6.16226e-18	2.88906e-17
GOTERM_BP_FAT	GO:0000278~mitotic cell cycle	80	6.6335	7.24642e-20	ENSG00000112029, ENSG00000164045, ENSG00000105173, ENSG00000117724, ENSG00000168078, ENSG00000070808, ENSG00000146648, ENSG00000149636, ENSG00000122952, ENSG00000156970, ENSG00000111602, ENSG00000121621, ENSG00000197299, ENSG00000166974, ENSG00000152253, ENSG00000122641, ENSG00000076382, ENSG00000164109, ENSG00000123374, ENSG00000145386, ENSG00000113810, ENSG00000112742, ENSG00000164611, ENSG0000…	946	370	13528	3.09194	2.54929e-16	2.54929e-17	1.32799e-16
GOTERM_BP_FAT	GO:0022402~cell cycle process	102	8.45771	3.5104e-19	ENSG00000168078, ENSG00000122952, ENSG00000156970, ENSG00000111602, ENSG00000174371, ENSG00000126803, ENSG00000197299, ENSG00000121621, ENSG00000152253, ENSG00000166974, ENSG00000122641, ENSG00000123374, ENSG00000112742, ENSG00000146918, ENSG00000163808, ENSG00000126787, ENSG00000134690, ENSG00000122966, ENSG00000131023, ENSG00000146670, ENSG00000163697, ENSG00000100345, ENSG00000087586, ENSG0000…	946	565	13528	2.58163	1.23496e-15	1.12269e-16	6.43319e-16
GOTERM_CC_FAT	GO:0005819~spindle	43	3.56551	1.05022e-15	ENSG00000112029, ENSG00000117724, ENSG00000090889, ENSG00000079335, ENSG00000143702, ENSG00000149503, ENSG00000066279, ENSG00000101849, ENSG00000170312, ENSG00000089685, ENSG00000134318, ENSG00000156970, ENSG00000142192, ENSG00000138160, ENSG00000088325, ENSG00000121621, ENSG00000137804, ENSG00000076382, ENSG00000137807, ENSG00000164109, ENSG00000166851, ENSG00000178999, ENSG00000122359, ENSG0000…	892	147	12782	4.19165	4.82614e-13	1.60871e-13	1.43219e-12
Annotation Cluster 2	Enrichment Score: 18.273140465153737
Category	Term	Count	%	PValue	Genes	List Total	Pop Hits	Pop Total	Fold Enrichment	Bonferroni	Benjamini	FDR
SP_PIR_KEYWORDS	cell adhesion	86	7.13101	4.54251e-23	ENSG00000107736, ENSG00000149564, ENSG00000007908, ENSG00000058085, ENSG00000142173, ENSG00000182871, ENSG00000155052, ENSG00000174469, ENSG00000197467, ENSG00000172037, ENSG00000087077, ENSG00000197565, ENSG00000115414, ENSG00000008277, ENSG00000118785, ENSG00000125848, ENSG00000099866, ENSG00000148600, ENSG00000136099, ENSG00000140937, ENSG00000134121, ENSG00000169851, ENSG00000021645, ENSG0000…	1177	422	19235	3.33044	2.69371e-20	6.73427e-21	6.69817e-20
GOTERM_BP_FAT	GO:0007155~cell adhesion	124	10.2819	1.44501e-22	ENSG00000107736, ENSG00000169071, ENSG00000007908, ENSG00000130635, ENSG00000182871, ENSG00000155052, ENSG00000197467, ENSG00000087077, ENSG00000172037, ENSG00000115414, ENSG00000008277, ENSG00000125848, ENSG00000151276, ENSG00000169855, ENSG00000148600, ENSG00000136099, ENSG00000140937, ENSG00000134121, ENSG00000169851, ENSG00000179242, ENSG00000196090, ENSG00000185008, ENSG00000087303, ENSG0000…	946	700	13528	2.53318	5.08354e-19	5.08354e-19	2.64813e-19
GOTERM_BP_FAT	GO:0022610~biological adhesion	124	10.2819	1.64021e-22	ENSG00000107736, ENSG00000169071, ENSG00000007908, ENSG00000130635, ENSG00000182871, ENSG00000155052, ENSG00000197467, ENSG00000087077, ENSG00000172037, ENSG00000115414, ENSG00000008277, ENSG00000125848, ENSG00000151276, ENSG00000169855, ENSG00000148600, ENSG00000136099, ENSG00000140937, ENSG00000134121, ENSG00000169851, ENSG00000179242, ENSG00000196090, ENSG00000185008, ENSG00000087303, ENSG0000…	946	701	13528	2.52957	5.77026e-19	2.88513e-19	3.00586e-19
GOTERM_BP_FAT	GO:0016337~cell-cell adhesion	46	3.81426	7.50537e-08	ENSG00000162493, ENSG00000173482, ENSG00000113361, ENSG00000149564, ENSG00000107736, ENSG00000169071, ENSG00000086570, ENSG00000046604, ENSG00000007908, ENSG00000142173, ENSG00000130202, ENSG00000146648, ENSG00000197467, ENSG00000118523, ENSG00000150893, ENSG00000169855, ENSG00000154721, ENSG00000136099, ENSG00000148600, ENSG00000140937, ENSG00000150093, ENSG00000169851, ENSG00000144619, ENSG0000…	946	276	13528	2.38337	0.000264004	8.51735e-06	0.000137544
Annotation Cluster 3	Enrichment Score: 15.540434265066988
Category	Term	Count	%	PValue	Genes	List Total	Pop Hits	Pop Total	Fold Enrichment	Bonferroni	Benjamini	FDR
SP_PIR_KEYWORDS	extracellular matrix	60	4.97512	1.12294e-20	ENSG00000085741, ENSG00000130635, ENSG00000142173, ENSG00000058085, ENSG00000163638, ENSG00000182871, ENSG00000115596, ENSG00000187720, ENSG00000187498, ENSG00000112562, ENSG00000164318, ENSG00000197467, ENSG00000172037, ENSG00000197565, ENSG00000182492, ENSG00000115414, ENSG00000164932, ENSG00000138829, ENSG00000188783, ENSG00000117122, ENSG00000118785, ENSG00000134121, ENSG00000100234, ENSG0000…	1177	241	19235	4.06865	6.65906e-18	9.51294e-19	1.65584e-17
GOTERM_CC_FAT	GO:0005578~proteinaceous extracellular matrix	73	6.05307	1.25486e-19	ENSG00000138759, ENSG00000049323, ENSG00000085741, ENSG00000130635, ENSG00000058085, ENSG00000142173, ENSG00000182871, ENSG00000163638, ENSG00000115596, ENSG00000187720, ENSG00000187498, ENSG00000112562, ENSG00000174807, ENSG00000164318, ENSG00000197467, ENSG00000164761, ENSG00000172037, ENSG00000197565, ENSG00000115414, ENSG00000182492, ENSG00000164932, ENSG00000138829, ENSG00000188783, ENSG0000…	892	320	12782	3.26894	6.06095e-17	6.06095e-17	1.79825e-16
GOTERM_CC_FAT	GO:0031012~extracellular matrix	76	6.30182	1.75875e-19	ENSG00000138759, ENSG00000049323, ENSG00000085741, ENSG00000130635, ENSG00000058085, ENSG00000142173, ENSG00000182871, ENSG00000163638, ENSG00000115596, ENSG00000187720, ENSG00000187498, ENSG00000112562, ENSG00000174807, ENSG00000164318, ENSG00000197467, ENSG00000164761, ENSG00000172037, ENSG00000197565, ENSG00000115414, ENSG00000182492, ENSG00000164932, ENSG00000138829, ENSG00000188783, ENSG0000…	892	345	12782	3.15666	8.49478e-17	4.24739e-17	2.52036e-16
GOTERM_CC_FAT	GO:0044421~extracellular region part	131	10.8624	4.12613e-14	ENSG00000183395, ENSG00000138759, ENSG00000049323, ENSG00000007908, ENSG00000130635, ENSG00000175426, ENSG00000175899, ENSG00000170381, ENSG00000182871, ENSG00000187720, ENSG00000115596, ENSG00000187498, ENSG00000174807, ENSG00000164318, ENSG00000197467, ENSG00000172037, ENSG00000167779, ENSG00000153162, ENSG00000160111, ENSG00000115414, ENSG00000164932, ENSG00000117122, ENSG00000122641, ENSG0000…	892	960	12782	1.95539	1.9948e-11	4.98701e-12	5.9186e-11
GOTERM_MF_FAT	GO:0005201~extracellular matrix structural constituent	28	2.32172	5.70427e-12	ENSG00000130635, ENSG00000142173, ENSG00000182871, ENSG00000115596, ENSG00000187498, ENSG00000142910, ENSG00000197467, ENSG00000197565, ENSG00000178522, ENSG00000049540, ENSG00000115414, ENSG00000182492, ENSG00000138829, ENSG00000188783, ENSG00000101680, ENSG00000163520, ENSG00000010610, ENSG00000164692, ENSG00000172638, ENSG00000168542, ENSG00000134871, ENSG00000011201, ENSG00000204291, ENSG0000…	877	86	12983	4.81987	5.50457e-09	5.50457e-09	8.97157e-09
GOTERM_CC_FAT	GO:0044420~extracellular matrix part	33	2.73632	9.80606e-12	ENSG00000138759, ENSG00000130635, ENSG00000058085, ENSG00000182871, ENSG00000214274, ENSG00000187498, ENSG00000113140, ENSG00000112562, ENSG00000164318, ENSG00000197467, ENSG00000163359, ENSG00000172037, ENSG00000197565, ENSG00000115414, ENSG00000113083, ENSG00000116962, ENSG00000101680, ENSG00000150893, ENSG00000117122, ENSG00000164692, ENSG00000172638, ENSG00000041982, ENSG00000168542, ENSG0000…	892	117	12782	4.04168	4.73632e-09	7.89387e-10	1.40524e-08
Annotation Cluster 4	Enrichment Score: 15.149352518210105
Category	Term	Count	%	PValue	Genes	List Total	Pop Hits	Pop Total	Fold Enrichment	Bonferroni	Benjamini	FDR
SP_PIR_KEYWORDS	glycoprotein	414	34.3284	5.04558e-25	ENSG00000139364, ENSG00000130635, ENSG00000170381, ENSG00000184845, ENSG00000204936, ENSG00000113441, ENSG00000136160, ENSG00000218336, ENSG00000150938, ENSG00000117122, ENSG00000163083, ENSG00000104213, ENSG00000121316, ENSG00000121210, ENSG00000169855, ENSG00000136099, ENSG00000147145, ENSG00000113594, ENSG00000183691, ENSG00000169851, ENSG00000133067, ENSG00000179242, ENSG00000173376, ENSG0000…	1177	4318	19235	1.56687	2.99203e-22	2.99203e-22	7.43998e-22
SP_PIR_KEYWORDS	signal	327	27.1144	2.84206e-22	ENSG00000197324, ENSG00000107736, ENSG00000183395, ENSG00000130635, ENSG00000170381, ENSG00000187720, ENSG00000174807, ENSG00000164318, ENSG00000204936, ENSG00000164930, ENSG00000153162, ENSG00000115414, ENSG00000136160, ENSG00000174607, ENSG00000164932, ENSG00000150938, ENSG00000117122, ENSG00000163083, ENSG00000121005, ENSG00000109255, ENSG00000104213, ENSG00000121316, ENSG00000121210, ENSG0000…	1177	3250	19235	1.6443	1.68534e-19	2.8089e-20	4.19076e-19
UP_SEQ_FEATURE	signal peptide	327	27.1144	7.95685e-22	ENSG00000197324, ENSG00000107736, ENSG00000183395, ENSG00000130635, ENSG00000170381, ENSG00000187720, ENSG00000174807, ENSG00000164318, ENSG00000204936, ENSG00000164930, ENSG00000153162, ENSG00000115414, ENSG00000136160, ENSG00000174607, ENSG00000164932, ENSG00000150938, ENSG00000117122, ENSG00000163083, ENSG00000121005, ENSG00000109255, ENSG00000104213, ENSG00000121316, ENSG00000121210, ENSG0000…	1177	3250	19113	1.63387	2.63213e-18	2.63213e-18	1.44836e-18
UP_SEQ_FEATURE	glycosylation site:N-linked (GlcNAc...)	389	32.2554	3.08085e-21	ENSG00000139364, ENSG00000170381, ENSG00000184845, ENSG00000113441, ENSG00000204936, ENSG00000136160, ENSG00000218336, ENSG00000150938, ENSG00000163083, ENSG00000104213, ENSG00000121316, ENSG00000121210, ENSG00000169855, ENSG00000136099, ENSG00000147145, ENSG00000113594, ENSG00000183691, ENSG00000169851, ENSG00000133067, ENSG00000179242, ENSG00000173376, ENSG00000196090, ENSG00000185008, ENSG0000…	1177	4129	19113	1.52988	1.01915e-17	5.09573e-18	5.60798e-18
GOTERM_CC_FAT	GO:0044421~extracellular region part	131	10.8624	4.12613e-14	ENSG00000183395, ENSG00000138759, ENSG00000049323, ENSG00000007908, ENSG00000130635, ENSG00000175426, ENSG00000175899, ENSG00000170381, ENSG00000182871, ENSG00000187720, ENSG00000115596, ENSG00000187498, ENSG00000174807, ENSG00000164318, ENSG00000197467, ENSG00000172037, ENSG00000167779, ENSG00000153162, ENSG00000160111, ENSG00000115414, ENSG00000164932, ENSG00000117122, ENSG00000122641, ENSG0000…	892	960	12782	1.95539	1.9948e-11	4.98701e-12	5.9186e-11
SP_PIR_KEYWORDS	Secreted	176	14.5937	1.16367e-12	ENSG00000183395, ENSG00000049323, ENSG00000130635, ENSG00000175899, ENSG00000182871, ENSG00000170381, ENSG00000187720, ENSG00000115596, ENSG00000187498, ENSG00000164318, ENSG00000108950, ENSG00000113441, ENSG00000172037, ENSG00000153162, ENSG00000167779, ENSG00000160111, ENSG00000115414, ENSG00000170962, ENSG00000164283, ENSG00000164932, ENSG00000150938, ENSG00000117122, ENSG00000121005, ENSG0000…	1177	1689	19235	1.70294	6.90029e-10	6.90029e-11	1.71583e-09
GOTERM_CC_FAT	GO:0005576~extracellular region	208	17.2471	8.1535e-10	ENSG00000183395, ENSG00000130635, ENSG00000170381, ENSG00000187720, ENSG00000174807, ENSG00000164318, ENSG00000197467, ENSG00000113441, ENSG00000153162, ENSG00000115414, ENSG00000164932, ENSG00000150938, ENSG00000117122, ENSG00000121005, ENSG00000163083, ENSG00000109255, ENSG00000104213, ENSG00000121316, ENSG00000113594, ENSG00000134121, ENSG00000153446, ENSG00000183691, ENSG00000144119, ENSG0000…	892	2010	12782	1.48286	3.93814e-07	3.02934e-08	1.16843e-06
SP_PIR_KEYWORDS	disulfide bond	247	20.4809	3.80181e-08	ENSG00000183395, ENSG00000197324, ENSG00000170381, ENSG00000174807, ENSG00000164318, ENSG00000184845, ENSG00000197467, ENSG00000164930, ENSG00000153162, ENSG00000115414, ENSG00000136160, ENSG00000218336, ENSG00000117122, ENSG00000121005, ENSG00000163083, ENSG00000104213, ENSG00000169855, ENSG00000147145, ENSG00000113594, ENSG00000134121, ENSG00000183691, ENSG00000133067, ENSG00000117114, ENSG0000…	1177	2924	19235	1.3805	2.25445e-05	1.12723e-06	5.60596e-05
UP_SEQ_FEATURE	disulfide bond	239	19.8176	8.65294e-08	ENSG00000183395, ENSG00000197324, ENSG00000170381, ENSG00000174807, ENSG00000164318, ENSG00000184845, ENSG00000164930, ENSG00000153162, ENSG00000115414, ENSG00000136160, ENSG00000218336, ENSG00000117122, ENSG00000121005, ENSG00000163083, ENSG00000104213, ENSG00000169855, ENSG00000147145, ENSG00000113594, ENSG00000134121, ENSG00000183691, ENSG00000133067, ENSG00000117114, ENSG00000196090, ENSG0000…	1177	2819	19113	1.37675	0.000286198	3.18039e-05	0.000157507
Annotation Cluster 5	Enrichment Score: 8.684952916704212
Category	Term	Count	%	PValue	Genes	List Total	Pop Hits	Pop Total	Fold Enrichment	Bonferroni	Benjamini	FDR
SP_PIR_KEYWORDS	kinetochore	25	2.07297	9.2711e-14	ENSG00000166451, ENSG00000117724, ENSG00000149503, ENSG00000138092, ENSG00000149636, ENSG00000143228, ENSG00000122952, ENSG00000156970, ENSG00000115163, ENSG00000152253, ENSG00000076382, ENSG00000129810, ENSG00000166851, ENSG00000164109, ENSG00000154839, ENSG00000123219, ENSG00000169679, ENSG00000080986, ENSG00000100162, ENSG00000117650, ENSG00000142945, ENSG00000137812, ENSG00000161888, ENSG0000…	1177	63	19235	6.48508	5.49732e-11	6.10811e-12	1.36702e-10
GOTERM_CC_FAT	GO:0000793~condensed chromosome	35	2.90216	6.89024e-12	ENSG00000166451, ENSG00000117724, ENSG00000123485, ENSG00000149503, ENSG00000138092, ENSG00000148773, ENSG00000149636, ENSG00000143228, ENSG00000122952, ENSG00000156970, ENSG00000144554, ENSG00000115163, ENSG00000197299, ENSG00000152253, ENSG00000076382, ENSG00000178999, ENSG00000129810, ENSG00000164109, ENSG00000123374, ENSG00000136824, ENSG00000154839, ENSG00000123219, ENSG00000051180, ENSG0000…	892	129	12782	3.88787	3.328e-09	6.656e-10	9.874e-09
GOTERM_CC_FAT	GO:0000779~condensed chromosome, centromeric region	24	1.99005	3.66776e-11	ENSG00000154839, ENSG00000123219, ENSG00000166451, ENSG00000117724, ENSG00000123485, ENSG00000169679, ENSG00000080986, ENSG00000138092, ENSG00000100162, ENSG00000142945, ENSG00000149636, ENSG00000143228, ENSG00000122952, ENSG00000156970, ENSG00000137812, ENSG00000161888, ENSG00000115163, ENSG00000152253, ENSG00000165480, ENSG00000076382, ENSG00000178999, ENSG00000129810, ENSG00000164109, ENSG0000…	892	66	12782	5.21076	1.77153e-08	2.53076e-09	5.25604e-08
GOTERM_CC_FAT	GO:0000775~chromosome, centromeric region	32	2.6534	2.50607e-10	ENSG00000166451, ENSG00000117724, ENSG00000123485, ENSG00000149503, ENSG00000138092, ENSG00000148773, ENSG00000149636, ENSG00000143228, ENSG00000122952, ENSG00000089685, ENSG00000156970, ENSG00000115163, ENSG00000152253, ENSG00000076382, ENSG00000178999, ENSG00000129810, ENSG00000164109, ENSG00000154839, ENSG00000123219, ENSG00000169679, ENSG00000129534, ENSG00000080986, ENSG00000079616, ENSG0000…	892	124	12782	3.69796	1.21043e-07	1.21043e-08	3.59129e-07
GOTERM_CC_FAT	GO:0000777~condensed chromosome kinetochore	21	1.74129	8.6727e-10	ENSG00000154839, ENSG00000123219, ENSG00000166451, ENSG00000117724, ENSG00000123485, ENSG00000169679, ENSG00000080986, ENSG00000138092, ENSG00000100162, ENSG00000142945, ENSG00000149636, ENSG00000143228, ENSG00000122952, ENSG00000156970, ENSG00000137812, ENSG00000161888, ENSG00000115163, ENSG00000152253, ENSG00000165480, ENSG00000076382, ENSG00000164109	892	58	12782	5.1883	4.18891e-07	2.99208e-08	1.24283e-06
GOTERM_CC_FAT	GO:0000776~kinetochore	22	1.82421	3.81945e-08	ENSG00000154839, ENSG00000123219, ENSG00000166451, ENSG00000117724, ENSG00000123485, ENSG00000169679, ENSG00000080986, ENSG00000138092, ENSG00000079616, ENSG00000100162, ENSG00000142945, ENSG00000149636, ENSG00000143228, ENSG00000122952, ENSG00000156970, ENSG00000137812, ENSG00000161888, ENSG00000115163, ENSG00000152253, ENSG00000165480, ENSG00000076382, ENSG00000164109	892	77	12782	4.09417	1.84478e-05	1.08517e-06	5.47341e-05
GOTERM_CC_FAT	GO:0044427~chromosomal part	50	4.14594	3.06883e-05	ENSG00000111332, ENSG00000123485, ENSG00000117724, ENSG00000085840, ENSG00000138092, ENSG00000085224, ENSG00000105011, ENSG00000149636, ENSG00000122952, ENSG00000156970, ENSG00000111602, ENSG00000116478, ENSG00000197299, ENSG00000152253, ENSG00000076382, ENSG00000164109, ENSG00000123374, ENSG00000124529, ENSG00000113810, ENSG00000142945, ENSG00000134690, ENSG00000146670, ENSG00000121152, ENSG0000…	892	386	12782	1.85617	0.0147134	0.000510996	0.0439685
GOTERM_CC_FAT	GO:0005694~chromosome	56	4.64345	5.5525e-05	ENSG00000111332, ENSG00000123485, ENSG00000117724, ENSG00000085840, ENSG00000138092, ENSG00000105011, ENSG00000085224, ENSG00000140525, ENSG00000149636, ENSG00000122952, ENSG00000156970, ENSG00000111602, ENSG00000116478, ENSG00000197299, ENSG00000152253, ENSG00000076382, ENSG00000164109, ENSG00000123374, ENSG00000124529, ENSG00000113810, ENSG00000142945, ENSG00000134690, ENSG00000121152, ENSG0000…	892	460	12782	1.74447	0.0264629	0.000788492	0.0795398
Annotation Cluster 6	Enrichment Score: 8.211768825291363
Category	Term	Count	%	PValue	Genes	List Total	Pop Hits	Pop Total	Fold Enrichment	Bonferroni	Benjamini	FDR
GOTERM_CC_FAT	GO:0044420~extracellular matrix part	33	2.73632	9.80606e-12	ENSG00000138759, ENSG00000130635, ENSG00000058085, ENSG00000182871, ENSG00000214274, ENSG00000187498, ENSG00000113140, ENSG00000112562, ENSG00000164318, ENSG00000197467, ENSG00000163359, ENSG00000172037, ENSG00000197565, ENSG00000115414, ENSG00000113083, ENSG00000116962, ENSG00000101680, ENSG00000150893, ENSG00000117122, ENSG00000164692, ENSG00000172638, ENSG00000041982, ENSG00000168542, ENSG0000…	892	117	12782	4.04168	4.73632e-09	7.89387e-10	1.40524e-08
GOTERM_CC_FAT	GO:0005604~basement membrane	24	1.99005	1.621e-09	ENSG00000138759, ENSG00000100234, ENSG00000050555, ENSG00000130635, ENSG00000058085, ENSG00000182871, ENSG00000214274, ENSG00000134871, ENSG00000187498, ENSG00000112562, ENSG00000204291, ENSG00000113140, ENSG00000087303, ENSG00000164318, ENSG00000172037, ENSG00000197565, ENSG00000115414, ENSG00000101680, ENSG00000116962, ENSG00000112769, ENSG00000150893, ENSG00000139219, ENSG00000172638, ENSG0000…	892	78	12782	4.40911	7.82941e-07	5.21961e-08	2.32295e-06
SP_PIR_KEYWORDS	basement membrane	12	0.995025	1.45686e-05	ENSG00000197565, ENSG00000050555, ENSG00000058085, ENSG00000101680, ENSG00000112769, ENSG00000116962, ENSG00000134871, ENSG00000187498, ENSG00000087303, ENSG00000112562, ENSG00000113140, ENSG00000172037	1177	39	19235	5.02843	0.00860202	0.000233465	0.02148
Annotation Cluster 7	Enrichment Score: 7.429037158232781
Category	Term	Count	%	PValue	Genes	List Total	Pop Hits	Pop Total	Fold Enrichment	Bonferroni	Benjamini	FDR
GOTERM_CC_FAT	GO:0015630~microtubule cytoskeleton	82	6.79934	6.30257e-11	ENSG00000105877, ENSG00000107736, ENSG00000132938, ENSG00000112029, ENSG00000184640, ENSG00000196169, ENSG00000090889, ENSG00000105173, ENSG00000117724, ENSG00000131711, ENSG00000134318, ENSG00000156970, ENSG00000054523, ENSG00000121621, ENSG00000166974, ENSG00000076382, ENSG00000164109, ENSG00000102699, ENSG00000133026, ENSG00000118193, ENSG00000168280, ENSG00000078018, ENSG00000112742, ENSG0000…	892	549	12782	2.1403	3.04414e-08	3.80518e-09	9.03181e-08
GOTERM_CC_FAT	GO:0005856~cytoskeleton	158	13.1012	1.48265e-10	ENSG00000107736, ENSG00000132938, ENSG00000126878, ENSG00000196923, ENSG00000171617, ENSG00000184640, ENSG00000196169, ENSG00000090889, ENSG00000115306, ENSG00000007908, ENSG00000128641, ENSG00000197321, ENSG00000104081, ENSG00000134318, ENSG00000156970, ENSG00000196526, ENSG00000107438, ENSG00000198336, ENSG00000099204, ENSG00000121621, ENSG00000166974, ENSG00000145555, ENSG00000198010, ENSG0000…	892	1381	12782	1.63945	7.1612e-08	7.95689e-09	2.12469e-07
GOTERM_CC_FAT	GO:0044430~cytoskeletal part	118	9.78441	5.10813e-10	ENSG00000107736, ENSG00000132938, ENSG00000196923, ENSG00000126878, ENSG00000184640, ENSG00000196169, ENSG00000090889, ENSG00000115306, ENSG00000128641, ENSG00000197321, ENSG00000104081, ENSG00000134318, ENSG00000156970, ENSG00000198336, ENSG00000121621, ENSG00000166974, ENSG00000145555, ENSG00000198010, ENSG00000120251, ENSG00000168280, ENSG00000078018, ENSG00000112742, ENSG00000162849, ENSG0000…	892	952	12782	1.77615	2.46723e-07	2.05602e-08	7.32014e-07
GOTERM_CC_FAT	GO:0043232~intracellular non-membrane-bounded organelle	226	18.7396	0.000122461	ENSG00000111332, ENSG00000106571, ENSG00000107736, ENSG00000126878, ENSG00000171617, ENSG00000184640, ENSG00000196169, ENSG00000090889, ENSG00000197321, ENSG00000122952, ENSG00000134318, ENSG00000156970, ENSG00000107438, ENSG00000111602, ENSG00000099204, ENSG00000166974, ENSG00000123374, ENSG00000124529, ENSG00000120251, ENSG00000168280, ENSG00000096696, ENSG00000196154, ENSG00000134222, ENSG0000…	892	2596	12782	1.24749	0.0574368	0.00147771	0.175348
GOTERM_CC_FAT	GO:0043228~non-membrane-bounded organelle	226	18.7396	0.000122461	ENSG00000111332, ENSG00000106571, ENSG00000107736, ENSG00000126878, ENSG00000171617, ENSG00000184640, ENSG00000196169, ENSG00000090889, ENSG00000197321, ENSG00000122952, ENSG00000134318, ENSG00000156970, ENSG00000107438, ENSG00000111602, ENSG00000099204, ENSG00000166974, ENSG00000123374, ENSG00000124529, ENSG00000120251, ENSG00000168280, ENSG00000096696, ENSG00000196154, ENSG00000134222, ENSG0000…	892	2596	12782	1.24749	0.0574368	0.00147771	0.175348
Annotation Cluster 8	Enrichment Score: 7.107630189455275
Category	Term	Count	%	PValue	Genes	List Total	Pop Hits	Pop Total	Fold Enrichment	Bonferroni	Benjamini	FDR
SP_PIR_KEYWORDS	glycoprotein	414	34.3284	5.04558e-25	ENSG00000139364, ENSG00000130635, ENSG00000170381, ENSG00000184845, ENSG00000204936, ENSG00000113441, ENSG00000136160, ENSG00000218336, ENSG00000150938, ENSG00000117122, ENSG00000163083, ENSG00000104213, ENSG00000121316, ENSG00000121210, ENSG00000169855, ENSG00000136099, ENSG00000147145, ENSG00000113594, ENSG00000183691, ENSG00000169851, ENSG00000133067, ENSG00000179242, ENSG00000173376, ENSG0000…	1177	4318	19235	1.56687	2.99203e-22	2.99203e-22	7.43998e-22
UP_SEQ_FEATURE	glycosylation site:N-linked (GlcNAc...)	389	32.2554	3.08085e-21	ENSG00000139364, ENSG00000170381, ENSG00000184845, ENSG00000113441, ENSG00000204936, ENSG00000136160, ENSG00000218336, ENSG00000150938, ENSG00000163083, ENSG00000104213, ENSG00000121316, ENSG00000121210, ENSG00000169855, ENSG00000136099, ENSG00000147145, ENSG00000113594, ENSG00000183691, ENSG00000169851, ENSG00000133067, ENSG00000179242, ENSG00000173376, ENSG00000196090, ENSG00000185008, ENSG0000…	1177	4129	19113	1.52988	1.01915e-17	5.09573e-18	5.60798e-18
GOTERM_CC_FAT	GO:0044459~plasma membrane part	225	18.6567	4.09757e-10	ENSG00000126878, ENSG00000165474, ENSG00000164318, ENSG00000184845, ENSG00000197467, ENSG00000197321, ENSG00000087077, ENSG00000113441, ENSG00000164930, ENSG00000115414, ENSG00000136160, ENSG00000089057, ENSG00000143140, ENSG00000116539, ENSG00000176136, ENSG00000136099, ENSG00000148600, ENSG00000169855, ENSG00000147145, ENSG00000113594, ENSG00000120251, ENSG00000169851, ENSG00000116117, ENSG0000…	892	2203	12782	1.46353	1.97913e-07	1.79921e-08	5.87197e-07
GOTERM_CC_FAT	GO:0005886~plasma membrane	339	28.1095	1.61919e-08	ENSG00000107736, ENSG00000126878, ENSG00000184640, ENSG00000165474, ENSG00000164318, ENSG00000184845, ENSG00000197467, ENSG00000197321, ENSG00000204936, ENSG00000113441, ENSG00000087077, ENSG00000164930, ENSG00000115414, ENSG00000136160, ENSG00000134318, ENSG00000089057, ENSG00000150938, ENSG00000143140, ENSG00000116539, ENSG00000176136, ENSG00000171132, ENSG00000113594, ENSG00000148600, ENSG0000…	892	3777	12782	1.28614	7.82063e-06	4.88791e-07	2.32035e-05
GOTERM_CC_FAT	GO:0005887~integral to plasma membrane	131	10.8624	7.67561e-08	ENSG00000185483, ENSG00000105974, ENSG00000169071, ENSG00000144724, ENSG00000184845, ENSG00000087077, ENSG00000113441, ENSG00000164930, ENSG00000136160, ENSG00000089057, ENSG00000111262, ENSG00000125848, ENSG00000011105, ENSG00000176136, ENSG00000147145, ENSG00000163513, ENSG00000169855, ENSG00000113594, ENSG00000148600, ENSG00000136099, ENSG00000072657, ENSG00000169851, ENSG00000179242, ENSG0000…	892	1188	12782	1.58012	3.70725e-05	2.05962e-06	0.000109994
UP_SEQ_FEATURE	topological domain:Extracellular	232	19.2371	8.74711e-08	ENSG00000107736, ENSG00000197324, ENSG00000139364, ENSG00000165474, ENSG00000110077, ENSG00000174807, ENSG00000110079, ENSG00000184845, ENSG00000197467, ENSG00000113441, ENSG00000164930, ENSG00000136160, ENSG00000218336, ENSG00000171714, ENSG00000150938, ENSG00000143140, ENSG00000121210, ENSG00000176136, ENSG00000136099, ENSG00000148600, ENSG00000169855, ENSG00000147145, ENSG00000113594, ENSG0000…	1177	2719	19113	1.38558	0.000289313	2.8935e-05	0.000159221
GOTERM_CC_FAT	GO:0031226~intrinsic to plasma membrane	132	10.9453	1.6127e-07	ENSG00000185483, ENSG00000105974, ENSG00000169071, ENSG00000144724, ENSG00000184845, ENSG00000087077, ENSG00000113441, ENSG00000164930, ENSG00000136160, ENSG00000089057, ENSG00000111262, ENSG00000125848, ENSG00000011105, ENSG00000176136, ENSG00000147145, ENSG00000163513, ENSG00000169855, ENSG00000113594, ENSG00000148600, ENSG00000136099, ENSG00000072657, ENSG00000169851, ENSG00000179242, ENSG0000…	892	1215	12782	1.5568	7.78902e-05	4.09964e-06	0.000231105
UP_SEQ_FEATURE	topological domain:Cytoplasmic	274	22.7197	3.66132e-07	ENSG00000197324, ENSG00000107736, ENSG00000139364, ENSG00000165474, ENSG00000110077, ENSG00000174807, ENSG00000110079, ENSG00000184845, ENSG00000197467, ENSG00000113441, ENSG00000164930, ENSG00000136160, ENSG00000218336, ENSG00000171714, ENSG00000150938, ENSG00000143140, ENSG00000121210, ENSG00000176136, ENSG00000113594, ENSG00000148600, ENSG00000169855, ENSG00000136099, ENSG00000147145, ENSG0000…	1177	3374	19113	1.31874	0.00121043	9.31621e-05	0.000666456
SP_PIR_KEYWORDS	cell membrane	173	14.3449	0.000313767	ENSG00000138193, ENSG00000107736, ENSG00000105974, ENSG00000138759, ENSG00000126878, ENSG00000115306, ENSG00000165474, ENSG00000165912, ENSG00000182256, ENSG00000184845, ENSG00000197467, ENSG00000197321, ENSG00000204936, ENSG00000113441, ENSG00000160111, ENSG00000136160, ENSG00000134318, ENSG00000150938, ENSG00000143140, ENSG00000181826, ENSG00000151276, ENSG00000176136, ENSG00000147145, ENSG0000…	1177	2194	19235	1.28862	0.169804	0.00379061	0.461669
SP_PIR_KEYWORDS	membrane	424	35.1575	0.00530909	ENSG00000126878, ENSG00000139364, ENSG00000110077, ENSG00000110079, ENSG00000184845, ENSG00000204936, ENSG00000113441, ENSG00000084444, ENSG00000136160, ENSG00000218336, ENSG00000150938, ENSG00000121210, ENSG00000169855, ENSG00000136099, ENSG00000147145, ENSG00000113594, ENSG00000169851, ENSG00000133067, ENSG00000179242, ENSG00000196090, ENSG00000126785, ENSG00000185008, ENSG00000157227, ENSG0000…	1177	6256	19235	1.1076	0.957433	0.0447182	7.54922
UP_SEQ_FEATURE	transmembrane region	340	28.1924	0.00645252	ENSG00000197324, ENSG00000107736, ENSG00000139364, ENSG00000165474, ENSG00000110077, ENSG00000174807, ENSG00000110079, ENSG00000184845, ENSG00000197467, ENSG00000113441, ENSG00000164930, ENSG00000084444, ENSG00000136160, ENSG00000174607, ENSG00000089057, ENSG00000171714, ENSG00000218336, ENSG00000057252, ENSG00000150938, ENSG00000143140, ENSG00000121210, ENSG00000176136, ENSG00000113594, ENSG0000…	1177	4911	19113	1.12425	1	0.288163	11.1156
SP_PIR_KEYWORDS	transmembrane	340	28.1924	0.00917852	ENSG00000197324, ENSG00000107736, ENSG00000139364, ENSG00000165474, ENSG00000110077, ENSG00000174807, ENSG00000110079, ENSG00000184845, ENSG00000197467, ENSG00000113441, ENSG00000164930, ENSG00000084444, ENSG00000136160, ENSG00000174607, ENSG00000089057, ENSG00000171714, ENSG00000218336, ENSG00000057252, ENSG00000150938, ENSG00000143140, ENSG00000121210, ENSG00000176136, ENSG00000113594, ENSG0000…	1177	4973	19235	1.11732	0.99578	0.0703124	12.7129
GOTERM_CC_FAT	GO:0016021~integral to membrane	356	29.5191	0.850702	ENSG00000197324, ENSG00000107736, ENSG00000139364, ENSG00000165474, ENSG00000110077, ENSG00000174807, ENSG00000110079, ENSG00000184845, ENSG00000197467, ENSG00000113441, ENSG00000087077, ENSG00000164930, ENSG00000084444, ENSG00000136160, ENSG00000174607, ENSG00000089057, ENSG00000171714, ENSG00000218336, ENSG00000057252, ENSG00000150938, ENSG00000143140, ENSG00000121210, ENSG00000176136, ENSG0000…	892	5297	12782	0.963061	1	0.994426	100
GOTERM_CC_FAT	GO:0031224~intrinsic to membrane	365	30.2653	0.907188	ENSG00000197324, ENSG00000107736, ENSG00000139364, ENSG00000165474, ENSG00000110077, ENSG00000174807, ENSG00000110079, ENSG00000184845, ENSG00000197467, ENSG00000204936, ENSG00000113441, ENSG00000087077, ENSG00000164930, ENSG00000084444, ENSG00000136160, ENSG00000174607, ENSG00000089057, ENSG00000171714, ENSG00000218336, ENSG00000057252, ENSG00000150938, ENSG00000143140, ENSG00000121210, ENSG0000…	892	5485	12782	0.953565	1	0.998116	100
Annotation Cluster 9	Enrichment Score: 6.847707492375816
Category	Term	Count	%	PValue	Genes	List Total	Pop Hits	Pop Total	Fold Enrichment	Bonferroni	Benjamini	FDR
GOTERM_MF_FAT	GO:0005539~glycosaminoglycan binding	32	2.6534	2.8167e-09	ENSG00000066468, ENSG00000163430, ENSG00000130635, ENSG00000058085, ENSG00000077782, ENSG00000214274, ENSG00000164318, ENSG00000197467, ENSG00000115414, ENSG00000182492, ENSG00000142192, ENSG00000185920, ENSG00000072571, ENSG00000188783, ENSG00000118523, ENSG00000101670, ENSG00000163513, ENSG00000213494, ENSG00000154645, ENSG00000173376, ENSG00000144152, ENSG00000196104, ENSG00000125378, ENSG0000…	877	140	12983	3.38374	2.71812e-06	1.35906e-06	4.4301e-06
GOTERM_MF_FAT	GO:0030247~polysaccharide binding	33	2.73632	8.2438e-09	ENSG00000066468, ENSG00000163430, ENSG00000130635, ENSG00000058085, ENSG00000077782, ENSG00000214274, ENSG00000142910, ENSG00000164318, ENSG00000197467, ENSG00000115414, ENSG00000182492, ENSG00000142192, ENSG00000185920, ENSG00000072571, ENSG00000188783, ENSG00000118523, ENSG00000101670, ENSG00000163513, ENSG00000213494, ENSG00000154645, ENSG00000173376, ENSG00000144152, ENSG00000196104, ENSG0000…	877	154	12983	3.17226	7.95524e-06	2.65175e-06	1.29658e-05
GOTERM_MF_FAT	GO:0001871~pattern binding	33	2.73632	8.2438e-09	ENSG00000066468, ENSG00000163430, ENSG00000130635, ENSG00000058085, ENSG00000077782, ENSG00000214274, ENSG00000142910, ENSG00000164318, ENSG00000197467, ENSG00000115414, ENSG00000182492, ENSG00000142192, ENSG00000185920, ENSG00000072571, ENSG00000188783, ENSG00000118523, ENSG00000101670, ENSG00000163513, ENSG00000213494, ENSG00000154645, ENSG00000173376, ENSG00000144152, ENSG00000196104, ENSG0000…	877	154	12983	3.17226	7.95524e-06	2.65175e-06	1.29658e-05
GOTERM_MF_FAT	GO:0008201~heparin binding	26	2.15589	1.35863e-08	ENSG00000066468, ENSG00000163430, ENSG00000058085, ENSG00000130635, ENSG00000077782, ENSG00000214274, ENSG00000197467, ENSG00000115414, ENSG00000142192, ENSG00000185920, ENSG00000188783, ENSG00000118523, ENSG00000101670, ENSG00000213494, ENSG00000173376, ENSG00000144152, ENSG00000125378, ENSG00000101144, ENSG00000140479, ENSG00000138685, ENSG00000186652, ENSG00000136235, ENSG00000070193, ENSG0000…	877	103	12983	3.7369	1.31107e-05	3.27769e-06	2.13685e-05
SP_PIR_KEYWORDS	heparin-binding	16	1.3267	6.54378e-06	ENSG00000101670, ENSG00000066468, ENSG00000213494, ENSG00000163430, ENSG00000130635, ENSG00000058085, ENSG00000144152, ENSG00000077782, ENSG00000197467, ENSG00000115414, ENSG00000142192, ENSG00000118523, ENSG00000138685, ENSG00000186652, ENSG00000186340, ENSG00000188517	1177	65	19235	4.02274	0.00387295	0.000114125	0.00964871
GOTERM_MF_FAT	GO:0030246~carbohydrate binding	42	3.48259	0.000481757	ENSG00000066468, ENSG00000007908, ENSG00000163430, ENSG00000130635, ENSG00000058085, ENSG00000077782, ENSG00000214274, ENSG00000142910, ENSG00000174807, ENSG00000182870, ENSG00000164318, ENSG00000197467, ENSG00000011028, ENSG00000088812, ENSG00000182492, ENSG00000115414, ENSG00000142192, ENSG00000185920, ENSG00000072571, ENSG00000188783, ENSG00000118523, ENSG00000101670, ENSG00000163513, ENSG0000…	877	354	12983	1.75639	0.37187	0.0255029	0.755024
Annotation Cluster 10	Enrichment Score: 6.713989985072615
Category	Term	Count	%	PValue	Genes	List Total	Pop Hits	Pop Total	Fold Enrichment	Bonferroni	Benjamini	FDR
GOTERM_BP_FAT	GO:0001501~skeletal system development	54	4.47761	2.61876e-09	ENSG00000106571, ENSG00000169071, ENSG00000196923, ENSG00000146648, ENSG00000197467, ENSG00000164761, ENSG00000138207, ENSG00000153162, ENSG00000078246, ENSG00000188783, ENSG00000143140, ENSG00000159167, ENSG00000118785, ENSG00000128602, ENSG00000122641, ENSG00000150347, ENSG00000163513, ENSG00000140937, ENSG00000183691, ENSG00000197905, ENSG00000110693, ENSG00000157227, ENSG00000125398, ENSG0000…	946	319	13528	2.42073	9.21276e-06	6.14187e-07	4.79916e-06
GOTERM_BP_FAT	GO:0001503~ossification	27	2.23881	6.86128e-08	ENSG00000111087, ENSG00000167244, ENSG00000196923, ENSG00000166949, ENSG00000074047, ENSG00000146648, ENSG00000113140, ENSG00000128791, ENSG00000197467, ENSG00000087245, ENSG00000153162, ENSG00000178522, ENSG00000118523, ENSG00000159167, ENSG00000118785, ENSG00000128602, ENSG00000140937, ENSG00000183691, ENSG00000157227, ENSG00000108821, ENSG00000125378, ENSG00000101144, ENSG00000112175, ENSG0000…	946	115	13528	3.35744	0.000241351	8.32341e-06	0.00012574
GOTERM_BP_FAT	GO:0060348~bone development	28	2.32172	7.41786e-08	ENSG00000111087, ENSG00000167244, ENSG00000196923, ENSG00000166949, ENSG00000074047, ENSG00000146648, ENSG00000113140, ENSG00000128791, ENSG00000197467, ENSG00000087245, ENSG00000153162, ENSG00000178522, ENSG00000118523, ENSG00000159167, ENSG00000118785, ENSG00000128602, ENSG00000140937, ENSG00000183691, ENSG00000157227, ENSG00000125398, ENSG00000108821, ENSG00000125378, ENSG00000101144, ENSG0000…	946	123	13528	3.25533	0.000260926	8.69863e-06	0.00013594
GOTERM_BP_FAT	GO:0001649~osteoblast differentiation	12	0.995025	0.000104535	ENSG00000111087, ENSG00000125378, ENSG00000153162, ENSG00000167244, ENSG00000183691, ENSG00000166949, ENSG00000074047, ENSG00000118785, ENSG00000136235, ENSG00000128602, ENSG00000018408, ENSG00000108821	946	42	13528	4.08577	0.307725	0.00313842	0.191398
Annotation Cluster 11	Enrichment Score: 6.617646271463027
Category	Term	Count	%	PValue	Genes	List Total	Pop Hits	Pop Total	Fold Enrichment	Bonferroni	Benjamini	FDR
UP_SEQ_FEATURE	domain:Kinesin-motor	17	1.40962	2.08123e-09	ENSG00000118193, ENSG00000186185, ENSG00000130294, ENSG00000196169, ENSG00000090889, ENSG00000168280, ENSG00000079616, ENSG00000131437, ENSG00000162849, ENSG00000163808, ENSG00000142945, ENSG00000138160, ENSG00000054523, ENSG00000186638, ENSG00000121621, ENSG00000112984, ENSG00000137807	1177	43	19113	6.41997	6.88469e-06	2.2949e-06	3.7884e-06
INTERPRO	IPR019821:Kinesin, motor region, conserved site	17	1.40962	2.88112e-09	ENSG00000118193, ENSG00000186185, ENSG00000130294, ENSG00000196169, ENSG00000090889, ENSG00000168280, ENSG00000079616, ENSG00000131437, ENSG00000162849, ENSG00000163808, ENSG00000142945, ENSG00000138160, ENSG00000054523, ENSG00000186638, ENSG00000121621, ENSG00000112984, ENSG00000137807	1080	42	16659	6.24345	4.241e-06	1.41367e-06	4.77618e-06
INTERPRO	IPR001752:Kinesin, motor region	17	1.40962	2.88112e-09	ENSG00000118193, ENSG00000186185, ENSG00000130294, ENSG00000196169, ENSG00000090889, ENSG00000168280, ENSG00000079616, ENSG00000131437, ENSG00000162849, ENSG00000163808, ENSG00000142945, ENSG00000138160, ENSG00000054523, ENSG00000186638, ENSG00000121621, ENSG00000112984, ENSG00000137807	1080	42	16659	6.24345	4.241e-06	1.41367e-06	4.77618e-06
GOTERM_BP_FAT	GO:0007017~microtubule-based process	45	3.73134	1.47494e-08	ENSG00000105877, ENSG00000186185, ENSG00000135476, ENSG00000105974, ENSG00000130294, ENSG00000112029, ENSG00000196169, ENSG00000090889, ENSG00000176014, ENSG00000139618, ENSG00000104722, ENSG00000131711, ENSG00000122952, ENSG00000156970, ENSG00000142192, ENSG00000138160, ENSG00000054523, ENSG00000121621, ENSG00000115163, ENSG00000137804, ENSG00000152253, ENSG00000137807, ENSG00000076382, ENSG0000…	946	253	13528	2.54352	5.18869e-05	2.35856e-06	2.70298e-05
SMART	SM00129:KISc	17	1.40962	3.69418e-08	ENSG00000118193, ENSG00000186185, ENSG00000130294, ENSG00000196169, ENSG00000090889, ENSG00000168280, ENSG00000079616, ENSG00000131437, ENSG00000162849, ENSG00000163808, ENSG00000142945, ENSG00000138160, ENSG00000054523, ENSG00000186638, ENSG00000121621, ENSG00000112984, ENSG00000137807	707	42	9079	5.19778	1.075e-05	5.37502e-06	4.91361e-05
SP_PIR_KEYWORDS	motor protein	27	2.23881	9.72591e-08	ENSG00000105877, ENSG00000168530, ENSG00000186185, ENSG00000130294, ENSG00000196169, ENSG00000090889, ENSG00000128641, ENSG00000138160, ENSG00000198336, ENSG00000054523, ENSG00000121621, ENSG00000137807, ENSG00000145555, ENSG00000133026, ENSG00000118193, ENSG00000168280, ENSG00000079616, ENSG00000162849, ENSG00000131437, ENSG00000066933, ENSG00000163808, ENSG00000142945, ENSG00000186638, ENSG0000…	1177	132	19235	3.34276	5.7673e-05	2.50759e-06	0.000143414
SP_PIR_KEYWORDS	microtubule	35	2.90216	1.72436e-06	ENSG00000105877, ENSG00000132938, ENSG00000186185, ENSG00000130294, ENSG00000196169, ENSG00000090889, ENSG00000176014, ENSG00000143702, ENSG00000149503, ENSG00000131711, ENSG00000138160, ENSG00000054523, ENSG00000138771, ENSG00000121621, ENSG00000166974, ENSG00000137804, ENSG00000076382, ENSG00000137807, ENSG00000154839, ENSG00000118193, ENSG00000168280, ENSG00000078018, ENSG00000079616, ENSG0000…	1177	231	19235	2.47612	0.00102203	3.65189e-05	0.00254263
GOTERM_MF_FAT	GO:0003774~motor activity	27	2.23881	2.63086e-06	ENSG00000105877, ENSG00000168530, ENSG00000186185, ENSG00000130294, ENSG00000196169, ENSG00000090889, ENSG00000128641, ENSG00000138160, ENSG00000198336, ENSG00000054523, ENSG00000121621, ENSG00000137807, ENSG00000145555, ENSG00000133026, ENSG00000118193, ENSG00000168280, ENSG00000079616, ENSG00000162849, ENSG00000131437, ENSG00000066933, ENSG00000163808, ENSG00000142945, ENSG00000186638, ENSG0000…	877	142	12983	2.81482	0.00253556	0.000362617	0.00413772
GOTERM_MF_FAT	GO:0003777~microtubule motor activity	18	1.49254	1.11512e-05	ENSG00000118193, ENSG00000105877, ENSG00000186185, ENSG00000130294, ENSG00000196169, ENSG00000090889, ENSG00000168280, ENSG00000079616, ENSG00000162849, ENSG00000131437, ENSG00000163808, ENSG00000142945, ENSG00000138160, ENSG00000054523, ENSG00000186638, ENSG00000121621, ENSG00000112984, ENSG00000137807	877	77	12983	3.46065	0.0107032	0.000977788	0.0175371
GOTERM_CC_FAT	GO:0005874~microtubule	39	3.23383	3.52145e-05	ENSG00000105877, ENSG00000186185, ENSG00000132938, ENSG00000130294, ENSG00000184640, ENSG00000196169, ENSG00000090889, ENSG00000176014, ENSG00000143702, ENSG00000149503, ENSG00000101849, ENSG00000131711, ENSG00000170312, ENSG00000089685, ENSG00000138160, ENSG00000054523, ENSG00000138771, ENSG00000121621, ENSG00000166974, ENSG00000137804, ENSG00000137807, ENSG00000076382, ENSG00000154839, ENSG0000…	892	274	12782	2.03961	0.0168651	0.000566803	0.0504519
GOTERM_BP_FAT	GO:0007018~microtubule-based movement	21	1.74129	9.85048e-05	ENSG00000118193, ENSG00000105877, ENSG00000186185, ENSG00000130294, ENSG00000196169, ENSG00000090889, ENSG00000176014, ENSG00000168280, ENSG00000104722, ENSG00000079616, ENSG00000162849, ENSG00000131437, ENSG00000163808, ENSG00000142945, ENSG00000142192, ENSG00000138160, ENSG00000054523, ENSG00000186638, ENSG00000121621, ENSG00000112984, ENSG00000137807	946	113	13528	2.65756	0.292881	0.00306218	0.180367
Annotation Cluster 12	Enrichment Score: 6.613225297991688
Category	Term	Count	%	PValue	Genes	List Total	Pop Hits	Pop Total	Fold Enrichment	Bonferroni	Benjamini	FDR
GOTERM_BP_FAT	GO:0032989~cellular component morphogenesis	62	5.14096	3.80105e-09	ENSG00000162493, ENSG00000107736, ENSG00000135333, ENSG00000182871, ENSG00000146648, ENSG00000131711, ENSG00000172037, ENSG00000115414, ENSG00000128602, ENSG00000133026, ENSG00000113594, ENSG00000118194, ENSG00000169855, ENSG00000153071, ENSG00000183691, ENSG00000021645, ENSG00000122877, ENSG00000179242, ENSG00000168280, ENSG00000110693, ENSG00000185008, ENSG00000196154, ENSG00000131437, ENSG0000…	946	397	13528	2.23328	1.3372e-05	8.35755e-07	6.96583e-06
GOTERM_BP_FAT	GO:0000902~cell morphogenesis	57	4.72637	7.11002e-09	ENSG00000162493, ENSG00000107736, ENSG00000135333, ENSG00000182871, ENSG00000146648, ENSG00000131711, ENSG00000172037, ENSG00000115414, ENSG00000128602, ENSG00000133026, ENSG00000169855, ENSG00000113594, ENSG00000153071, ENSG00000183691, ENSG00000021645, ENSG00000179242, ENSG00000122877, ENSG00000168280, ENSG00000110693, ENSG00000185008, ENSG00000196154, ENSG00000131437, ENSG00000125398, ENSG0000…	946	356	13528	2.28964	2.50127e-05	1.47136e-06	1.30299e-05
GOTERM_BP_FAT	GO:0007411~axon guidance	27	2.23881	1.40581e-08	ENSG00000007372, ENSG00000173482, ENSG00000135333, ENSG00000151150, ENSG00000107562, ENSG00000116147, ENSG00000074047, ENSG00000116106, ENSG00000142192, ENSG00000170017, ENSG00000141736, ENSG00000112902, ENSG00000133026, ENSG00000169855, ENSG00000144619, ENSG00000021645, ENSG00000179242, ENSG00000122877, ENSG00000168280, ENSG00000011201, ENSG00000185008, ENSG00000101144, ENSG00000182580, ENSG0000…	946	107	13528	3.60846	4.94551e-05	2.35506e-06	2.57629e-05
GOTERM_BP_FAT	GO:0030182~neuron differentiation	64	5.3068	2.8413e-08	ENSG00000106571, ENSG00000107736, ENSG00000135333, ENSG00000181965, ENSG00000196767, ENSG00000184486, ENSG00000174469, ENSG00000146648, ENSG00000131711, ENSG00000184845, ENSG00000172037, ENSG00000169174, ENSG00000078246, ENSG00000128602, ENSG00000133026, ENSG00000113594, ENSG00000169855, ENSG00000021645, ENSG00000122877, ENSG00000179242, ENSG00000168280, ENSG00000078018, ENSG00000185008, ENSG0000…	946	438	13528	2.08953	9.9952e-05	4.16487e-06	5.20699e-05
GOTERM_BP_FAT	GO:0000904~cell morphogenesis involved in differentiation	43	3.56551	4.25661e-08	ENSG00000173482, ENSG00000007372, ENSG00000107736, ENSG00000135333, ENSG00000151150, ENSG00000107562, ENSG00000116147, ENSG00000182871, ENSG00000074047, ENSG00000116106, ENSG00000131711, ENSG00000172037, ENSG00000115414, ENSG00000142192, ENSG00000170017, ENSG00000112902, ENSG00000141736, ENSG00000133026, ENSG00000169855, ENSG00000153071, ENSG00000183691, ENSG00000144619, ENSG00000021645, ENSG0000…	946	244	13528	2.52012	0.000149736	5.54619e-06	7.8007e-05
GOTERM_BP_FAT	GO:0006928~cell motion	67	5.55556	5.12163e-08	ENSG00000105877, ENSG00000135333, ENSG00000122786, ENSG00000184486, ENSG00000007908, ENSG00000130635, ENSG00000184845, ENSG00000115414, ENSG00000136160, ENSG00000164932, ENSG00000128602, ENSG00000150347, ENSG00000133026, ENSG00000169855, ENSG00000137575, ENSG00000021645, ENSG00000122877, ENSG00000179242, ENSG00000168280, ENSG00000185008, ENSG00000157227, ENSG00000101144, ENSG00000011422, ENSG0000…	946	475	13528	2.01708	0.000180163	6.43494e-06	9.38594e-05
GOTERM_BP_FAT	GO:0048666~neuron development	51	4.22886	3.61382e-07	ENSG00000107736, ENSG00000135333, ENSG00000174469, ENSG00000146648, ENSG00000184845, ENSG00000131711, ENSG00000172037, ENSG00000128602, ENSG00000133026, ENSG00000169855, ENSG00000113594, ENSG00000021645, ENSG00000179242, ENSG00000122877, ENSG00000168280, ENSG00000078018, ENSG00000185008, ENSG00000101144, ENSG00000007237, ENSG00000198963, ENSG00000163697, ENSG00000154229, ENSG00000186350, ENSG0000…	946	339	13528	2.15136	0.00127053	3.10078e-05	0.000662269
GOTERM_BP_FAT	GO:0031175~neuron projection development	42	3.48259	4.6346e-07	ENSG00000173482, ENSG00000007372, ENSG00000135333, ENSG00000151150, ENSG00000107562, ENSG00000116147, ENSG00000077782, ENSG00000074047, ENSG00000116106, ENSG00000146648, ENSG00000131711, ENSG00000172037, ENSG00000142192, ENSG00000170017, ENSG00000128602, ENSG00000112902, ENSG00000141736, ENSG00000133026, ENSG00000169855, ENSG00000113594, ENSG00000021645, ENSG00000144619, ENSG00000179242, ENSG0000…	946	256	13528	2.34613	0.00162913	3.70551e-05	0.000849338
GOTERM_BP_FAT	GO:0048812~neuron projection morphogenesis	37	3.06799	6.19542e-07	ENSG00000173482, ENSG00000007372, ENSG00000135333, ENSG00000151150, ENSG00000107562, ENSG00000116147, ENSG00000074047, ENSG00000116106, ENSG00000146648, ENSG00000131711, ENSG00000172037, ENSG00000142192, ENSG00000170017, ENSG00000128602, ENSG00000112902, ENSG00000141736, ENSG00000133026, ENSG00000169855, ENSG00000113594, ENSG00000144619, ENSG00000021645, ENSG00000179242, ENSG00000122877, ENSG0000…	946	213	13528	2.48407	0.00217718	4.63723e-05	0.00113537
GOTERM_BP_FAT	GO:0048858~cell projection morphogenesis	39	3.23383	2.69888e-06	ENSG00000173482, ENSG00000007372, ENSG00000135333, ENSG00000151150, ENSG00000107562, ENSG00000116147, ENSG00000074047, ENSG00000116106, ENSG00000146648, ENSG00000131711, ENSG00000172037, ENSG00000142192, ENSG00000170017, ENSG00000128602, ENSG00000112902, ENSG00000141736, ENSG00000133026, ENSG00000169855, ENSG00000113594, ENSG00000144619, ENSG00000021645, ENSG00000179242, ENSG00000122877, ENSG0000…	946	245	13528	2.27636	0.00944973	0.000160914	0.00494587
GOTERM_BP_FAT	GO:0048667~cell morphogenesis involved in neuron differentiation	35	2.90216	3.0687e-06	ENSG00000007372, ENSG00000173482, ENSG00000107736, ENSG00000135333, ENSG00000151150, ENSG00000107562, ENSG00000116147, ENSG00000074047, ENSG00000116106, ENSG00000131711, ENSG00000172037, ENSG00000142192, ENSG00000170017, ENSG00000112902, ENSG00000141736, ENSG00000133026, ENSG00000169855, ENSG00000144619, ENSG00000021645, ENSG00000179242, ENSG00000122877, ENSG00000168280, ENSG00000011201, ENSG0000…	946	209	13528	2.39477	0.0107376	0.000179912	0.00562358
GOTERM_BP_FAT	GO:0007409~axonogenesis	33	2.73632	3.93825e-06	ENSG00000007372, ENSG00000173482, ENSG00000135333, ENSG00000151150, ENSG00000107562, ENSG00000116147, ENSG00000074047, ENSG00000116106, ENSG00000131711, ENSG00000172037, ENSG00000142192, ENSG00000170017, ENSG00000112902, ENSG00000141736, ENSG00000133026, ENSG00000169855, ENSG00000144619, ENSG00000021645, ENSG00000179242, ENSG00000122877, ENSG00000168280, ENSG00000011201, ENSG00000185008, ENSG0000…	946	193	13528	2.44511	0.0137592	0.000219893	0.00721702
GOTERM_BP_FAT	GO:0030030~cell projection organization	51	4.22886	4.18548e-06	ENSG00000107736, ENSG00000135333, ENSG00000146648, ENSG00000131711, ENSG00000172037, ENSG00000128602, ENSG00000133026, ENSG00000169855, ENSG00000113594, ENSG00000137575, ENSG00000021645, ENSG00000179242, ENSG00000122877, ENSG00000168280, ENSG00000078018, ENSG00000185008, ENSG00000131437, ENSG00000101144, ENSG00000007237, ENSG00000163697, ENSG00000154229, ENSG00000186350, ENSG00000091409, ENSG0000…	946	368	13528	1.98182	0.0146167	0.000230044	0.00767006
GOTERM_BP_FAT	GO:0032990~cell part morphogenesis	39	3.23383	7.79687e-06	ENSG00000173482, ENSG00000007372, ENSG00000135333, ENSG00000151150, ENSG00000107562, ENSG00000116147, ENSG00000074047, ENSG00000116106, ENSG00000146648, ENSG00000131711, ENSG00000172037, ENSG00000142192, ENSG00000170017, ENSG00000128602, ENSG00000112902, ENSG00000141736, ENSG00000133026, ENSG00000169855, ENSG00000113594, ENSG00000144619, ENSG00000021645, ENSG00000179242, ENSG00000122877, ENSG0000…	946	256	13528	2.17855	0.0270567	0.000386257	0.0142877
Annotation Cluster 13	Enrichment Score: 6.211978576201156
Category	Term	Count	%	PValue	Genes	List Total	Pop Hits	Pop Total	Fold Enrichment	Bonferroni	Benjamini	FDR
GOTERM_BP_FAT	GO:0051094~positive regulation of developmental process	48	3.9801	1.20269e-08	ENSG00000106571, ENSG00000007372, ENSG00000135218, ENSG00000167244, ENSG00000186260, ENSG00000196584, ENSG00000196923, ENSG00000105173, ENSG00000166949, ENSG00000074047, ENSG00000131711, ENSG00000153162, ENSG00000134954, ENSG00000151090, ENSG00000184371, ENSG00000143772, ENSG00000153904, ENSG00000122641, ENSG00000128602, ENSG00000135547, ENSG00000101384, ENSG00000138794, ENSG00000176170, ENSG0000…	946	278	13528	2.4691	4.23098e-05	2.11553e-06	2.20406e-05
GOTERM_BP_FAT	GO:0045597~positive regulation of cell differentiation	38	3.15091	1.34656e-06	ENSG00000106571, ENSG00000007372, ENSG00000135218, ENSG00000167244, ENSG00000196584, ENSG00000196923, ENSG00000105173, ENSG00000166949, ENSG00000074047, ENSG00000131711, ENSG00000153162, ENSG00000134954, ENSG00000151090, ENSG00000143772, ENSG00000184371, ENSG00000122641, ENSG00000128602, ENSG00000101384, ENSG00000118707, ENSG00000169855, ENSG00000163513, ENSG00000177426, ENSG00000049130, ENSG0000…	946	229	13528	2.37296	0.00472599	8.61271e-05	0.00246769
GOTERM_BP_FAT	GO:0060284~regulation of cell development	33	2.73632	1.42786e-05	ENSG00000007372, ENSG00000148948, ENSG00000167244, ENSG00000196584, ENSG00000118971, ENSG00000148053, ENSG00000166949, ENSG00000184486, ENSG00000066279, ENSG00000074047, ENSG00000104722, ENSG00000131711, ENSG00000116478, ENSG00000118785, ENSG00000128602, ENSG00000138794, ENSG00000118707, ENSG00000169855, ENSG00000177426, ENSG00000144619, ENSG00000183691, ENSG00000179242, ENSG00000185008, ENSG0000…	946	205	13528	2.30199	0.0489916	0.000597825	0.0261638
Annotation Cluster 14	Enrichment Score: 6.133989903598939
Category	Term	Count	%	PValue	Genes	List Total	Pop Hits	Pop Total	Fold Enrichment	Bonferroni	Benjamini	FDR
INTERPRO	IPR013032:EGF-like region, conserved site	54	4.47761	7.35936e-12	ENSG00000135333, ENSG00000049323, ENSG00000007908, ENSG00000058085, ENSG00000155052, ENSG00000174469, ENSG00000174807, ENSG00000164318, ENSG00000172037, ENSG00000115414, ENSG00000008277, ENSG00000218336, ENSG00000138829, ENSG00000021645, ENSG00000157168, ENSG00000050555, ENSG00000144152, ENSG00000164176, ENSG00000044524, ENSG00000087303, ENSG00000074181, ENSG00000168140, ENSG00000114948, ENSG0000…	1080	293	16659	2.84283	1.08329e-08	1.08329e-08	1.21999e-08
INTERPRO	IPR006210:EGF-like	41	3.39967	1.44793e-10	ENSG00000104368, ENSG00000138759, ENSG00000086570, ENSG00000049323, ENSG00000007908, ENSG00000155052, ENSG00000174469, ENSG00000174807, ENSG00000105855, ENSG00000164318, ENSG00000198542, ENSG00000088812, ENSG00000008277, ENSG00000218336, ENSG00000138829, ENSG00000116962, ENSG00000163520, ENSG00000106714, ENSG00000172638, ENSG00000101384, ENSG00000041982, ENSG00000149256, ENSG00000156076, ENSG0000…	1080	201	16659	3.14639	2.13135e-07	1.06568e-07	2.4003e-07
SP_PIR_KEYWORDS	egf-like domain	42	3.48259	5.30806e-10	ENSG00000104368, ENSG00000086570, ENSG00000049323, ENSG00000116147, ENSG00000007908, ENSG00000155052, ENSG00000174469, ENSG00000174807, ENSG00000164318, ENSG00000198542, ENSG00000088812, ENSG00000008277, ENSG00000218336, ENSG00000138829, ENSG00000116962, ENSG00000163520, ENSG00000106714, ENSG00000172638, ENSG00000101384, ENSG00000041982, ENSG00000156076, ENSG00000149256, ENSG00000021645, ENSG0000…	1177	230	19235	2.98426	3.14768e-07	2.62307e-08	7.82702e-07
UP_SEQ_FEATURE	domain:EGF-like 2	24	1.99005	2.09249e-09	ENSG00000149256, ENSG00000156076, ENSG00000086570, ENSG00000049323, ENSG00000021645, ENSG00000116147, ENSG00000164176, ENSG00000155052, ENSG00000174469, ENSG00000087303, ENSG00000074181, ENSG00000164318, ENSG00000145794, ENSG00000189056, ENSG00000218336, ENSG00000138829, ENSG00000116962, ENSG00000163520, ENSG00000106714, ENSG00000101384, ENSG00000185559, ENSG00000041982, ENSG00000148400, ENSG0000…	1177	88	19113	4.42875	6.92192e-06	1.73049e-06	3.80889e-06
INTERPRO	IPR000742:EGF-like, type 3	37	3.06799	8.55115e-09	ENSG00000104368, ENSG00000086570, ENSG00000049323, ENSG00000007908, ENSG00000155052, ENSG00000174469, ENSG00000164318, ENSG00000088812, ENSG00000218336, ENSG00000138829, ENSG00000116962, ENSG00000163520, ENSG00000106714, ENSG00000101384, ENSG00000172638, ENSG00000041982, ENSG00000149256, ENSG00000156076, ENSG00000157168, ENSG00000021645, ENSG00000140092, ENSG00000144152, ENSG00000164176, ENSG0000…	1080	194	16659	2.94188	1.25872e-05	3.14682e-06	1.41757e-05
SMART	SM00181:EGF	41	3.39967	2.23611e-08	ENSG00000104368, ENSG00000138759, ENSG00000086570, ENSG00000049323, ENSG00000007908, ENSG00000155052, ENSG00000174469, ENSG00000174807, ENSG00000105855, ENSG00000164318, ENSG00000198542, ENSG00000088812, ENSG00000008277, ENSG00000218336, ENSG00000138829, ENSG00000116962, ENSG00000163520, ENSG00000106714, ENSG00000172638, ENSG00000101384, ENSG00000041982, ENSG00000149256, ENSG00000156076, ENSG0000…	707	201	9079	2.61943	6.50705e-06	6.50705e-06	2.97423e-05
INTERPRO	IPR006209:EGF	28	2.32172	3.29679e-08	ENSG00000104368, ENSG00000086570, ENSG00000049323, ENSG00000007908, ENSG00000155052, ENSG00000174469, ENSG00000174807, ENSG00000164318, ENSG00000116962, ENSG00000106714, ENSG00000101384, ENSG00000041982, ENSG00000156076, ENSG00000157168, ENSG00000021645, ENSG00000164176, ENSG00000144152, ENSG00000074181, ENSG00000087303, ENSG00000168140, ENSG00000130164, ENSG00000075275, ENSG00000148204, ENSG0000…	1080	127	16659	3.40079	4.85275e-05	9.7057e-06	5.46525e-05
UP_SEQ_FEATURE	domain:EGF-like 1	25	2.07297	2.49766e-07	ENSG00000086570, ENSG00000049323, ENSG00000116147, ENSG00000155052, ENSG00000174469, ENSG00000164318, ENSG00000138829, ENSG00000218336, ENSG00000116962, ENSG00000106714, ENSG00000149256, ENSG00000156076, ENSG00000021645, ENSG00000164176, ENSG00000074181, ENSG00000087303, ENSG00000145794, ENSG00000130164, ENSG00000189056, ENSG00000148204, ENSG00000186340, ENSG00000173706, ENSG00000148400, ENSG0000…	1177	120	19113	3.38307	0.000825884	6.88497e-05	0.00045464
UP_SEQ_FEATURE	domain:EGF-like 3	18	1.49254	2.28827e-06	ENSG00000149256, ENSG00000156076, ENSG00000021645, ENSG00000116147, ENSG00000164176, ENSG00000074181, ENSG00000164318, ENSG00000145794, ENSG00000130164, ENSG00000189056, ENSG00000218336, ENSG00000138829, ENSG00000186340, ENSG00000101384, ENSG00000185559, ENSG00000148400, ENSG00000009694, ENSG00000041982	1177	75	19113	3.8973	0.00754101	0.000504512	0.00416518
INTERPRO	IPR013111:EGF, extracellular	16	1.3267	8.63612e-06	ENSG00000149256, ENSG00000156076, ENSG00000150093, ENSG00000116147, ENSG00000074181, ENSG00000198542, ENSG00000105855, ENSG00000145794, ENSG00000114948, ENSG00000088812, ENSG00000189056, ENSG00000008277, ENSG00000218336, ENSG00000185559, ENSG00000009694, ENSG00000041982	1080	63	16659	3.91746	0.012632	0.00115501	0.0143156
UP_SEQ_FEATURE	domain:EGF-like 5	11	0.912106	0.000145196	ENSG00000156076, ENSG00000149256, ENSG00000189056, ENSG00000116147, ENSG00000148204, ENSG00000218336, ENSG00000074181, ENSG00000145794, ENSG00000041982, ENSG00000185559, ENSG00000009694	1177	41	19113	4.35674	0.381428	0.0170088	0.263965
UP_SEQ_FEATURE	domain:EGF-like 6	11	0.912106	0.000221943	ENSG00000149256, ENSG00000189056, ENSG00000148204, ENSG00000218336, ENSG00000138829, ENSG00000116962, ENSG00000145794, ENSG00000041982, ENSG00000185559, ENSG00000009694, ENSG00000148400	1177	43	19113	4.1541	0.520144	0.0241786	0.403226
INTERPRO	IPR000152:EGF-type aspartate/asparagine hydroxylation conserved site	17	1.40962	0.000472062	ENSG00000021645, ENSG00000049323, ENSG00000140092, ENSG00000144152, ENSG00000164176, ENSG00000074181, ENSG00000087303, ENSG00000130164, ENSG00000075275, ENSG00000148204, ENSG00000116962, ENSG00000163520, ENSG00000172638, ENSG00000101384, ENSG00000185559, ENSG00000173706, ENSG00000148400	1080	97	16659	2.70335	0.500945	0.0325554	0.77969
UP_SEQ_FEATURE	domain:EGF-like 4	12	0.995025	0.000716964	ENSG00000156076, ENSG00000149256, ENSG00000189056, ENSG00000116147, ENSG00000218336, ENSG00000116962, ENSG00000087303, ENSG00000145794, ENSG00000041982, ENSG00000185559, ENSG00000009694, ENSG00000148400	1177	58	19113	3.35974	0.906759	0.0621108	1.29705
UP_SEQ_FEATURE	domain:EGF-like 8	7	0.580431	0.00344711	ENSG00000149256, ENSG00000189056, ENSG00000218336, ENSG00000101384, ENSG00000145794, ENSG00000041982, ENSG00000009694	1177	25	19113	4.54685	0.999989	0.187538	6.09204
UP_SEQ_FEATURE	domain:EGF-like 7	7	0.580431	0.00518637	ENSG00000149256, ENSG00000189056, ENSG00000218336, ENSG00000074181, ENSG00000145794, ENSG00000041982, ENSG00000009694	1177	27	19113	4.21004	1	0.252891	9.03101
Annotation Cluster 15	Enrichment Score: 6.079971248939157
Category	Term	Count	%	PValue	Genes	List Total	Pop Hits	Pop Total	Fold Enrichment	Bonferroni	Benjamini	FDR
GOTERM_BP_FAT	GO:0035295~tube development	46	3.81426	4.37609e-11	ENSG00000162493, ENSG00000106571, ENSG00000111087, ENSG00000164741, ENSG00000100697, ENSG00000107562, ENSG00000074047, ENSG00000119508, ENSG00000138207, ENSG00000114861, ENSG00000164930, ENSG00000113083, ENSG00000185920, ENSG00000111602, ENSG00000118523, ENSG00000138771, ENSG00000143140, ENSG00000156925, ENSG00000147257, ENSG00000112902, ENSG00000163513, ENSG00000043355, ENSG00000122691, ENSG0000…	946	220	13528	2.99004	1.53951e-07	1.18424e-08	8.01966e-08
GOTERM_BP_FAT	GO:0035239~tube morphogenesis	31	2.57048	2.25727e-09	ENSG00000162493, ENSG00000106571, ENSG00000164741, ENSG00000100697, ENSG00000107562, ENSG00000074047, ENSG00000119508, ENSG00000164930, ENSG00000111602, ENSG00000185920, ENSG00000138771, ENSG00000156925, ENSG00000147257, ENSG00000112902, ENSG00000163513, ENSG00000122691, ENSG00000043355, ENSG00000177426, ENSG00000128052, ENSG00000157227, ENSG00000153094, ENSG00000125378, ENSG00000101144, ENSG0000…	946	127	13528	3.4906	7.94103e-06	5.67219e-07	4.13669e-06
GOTERM_BP_FAT	GO:0001763~morphogenesis of a branching structure	19	1.57546	2.30848e-06	ENSG00000163513, ENSG00000106571, ENSG00000135333, ENSG00000100697, ENSG00000107562, ENSG00000128052, ENSG00000074047, ENSG00000157227, ENSG00000197467, ENSG00000125378, ENSG00000101144, ENSG00000151617, ENSG00000099250, ENSG00000111602, ENSG00000176692, ENSG00000147257, ENSG00000070193, ENSG00000112902, ENSG00000148400	946	74	13528	3.67168	0.00808835	0.000140012	0.00423046
GOTERM_BP_FAT	GO:0048754~branching morphogenesis of a tube	17	1.40962	7.09011e-06	ENSG00000163513, ENSG00000106571, ENSG00000100697, ENSG00000107562, ENSG00000128052, ENSG00000074047, ENSG00000157227, ENSG00000125378, ENSG00000101144, ENSG00000151617, ENSG00000099250, ENSG00000111602, ENSG00000176692, ENSG00000147257, ENSG00000070193, ENSG00000112902, ENSG00000148400	946	65	13528	3.74006	0.0246346	0.000361429	0.0129926
GOTERM_BP_FAT	GO:0030324~lung development	20	1.65837	4.67796e-05	ENSG00000162493, ENSG00000111087, ENSG00000163513, ENSG00000106571, ENSG00000100697, ENSG00000128052, ENSG00000074047, ENSG00000196839, ENSG00000157227, ENSG00000125378, ENSG00000138207, ENSG00000114861, ENSG00000113083, ENSG00000111602, ENSG00000118523, ENSG00000138685, ENSG00000070193, ENSG00000148400, ENSG00000116016, ENSG00000114251	946	99	13528	2.88893	0.151745	0.00167792	0.0856939
GOTERM_BP_FAT	GO:0060541~respiratory system development	21	1.74129	5.08684e-05	ENSG00000162493, ENSG00000111087, ENSG00000163513, ENSG00000106571, ENSG00000100697, ENSG00000128052, ENSG00000074047, ENSG00000196839, ENSG00000157227, ENSG00000125378, ENSG00000138207, ENSG00000114861, ENSG00000113083, ENSG00000078246, ENSG00000111602, ENSG00000118523, ENSG00000138685, ENSG00000070193, ENSG00000148400, ENSG00000116016, ENSG00000114251	946	108	13528	2.7806	0.16386	0.001788	0.0931808
GOTERM_BP_FAT	GO:0030323~respiratory tube development	20	1.65837	7.16223e-05	ENSG00000162493, ENSG00000111087, ENSG00000163513, ENSG00000106571, ENSG00000100697, ENSG00000128052, ENSG00000074047, ENSG00000196839, ENSG00000157227, ENSG00000125378, ENSG00000138207, ENSG00000114861, ENSG00000113083, ENSG00000111602, ENSG00000118523, ENSG00000138685, ENSG00000070193, ENSG00000148400, ENSG00000116016, ENSG00000114251	946	102	13528	2.80396	0.222737	0.00237431	0.131174
Annotation Cluster 16	Enrichment Score: 5.9855663382757385
Category	Term	Count	%	PValue	Genes	List Total	Pop Hits	Pop Total	Fold Enrichment	Bonferroni	Benjamini	FDR
GOTERM_BP_FAT	GO:0001944~vasculature development	45	3.73134	1.15193e-08	ENSG00000162493, ENSG00000104368, ENSG00000186260, ENSG00000105974, ENSG00000148053, ENSG00000100697, ENSG00000107562, ENSG00000130635, ENSG00000182871, ENSG00000214274, ENSG00000149177, ENSG00000087245, ENSG00000182492, ENSG00000113083, ENSG00000118523, ENSG00000143140, ENSG00000164692, ENSG00000128602, ENSG00000135547, ENSG00000101384, ENSG00000112902, ENSG00000169855, ENSG00000163513, ENSG0000…	946	251	13528	2.56378	4.05243e-05	2.1329e-06	2.11105e-05
GOTERM_BP_FAT	GO:0001568~blood vessel development	44	3.64842	1.6294e-08	ENSG00000104368, ENSG00000186260, ENSG00000105974, ENSG00000148053, ENSG00000100697, ENSG00000107562, ENSG00000130635, ENSG00000182871, ENSG00000214274, ENSG00000149177, ENSG00000087245, ENSG00000182492, ENSG00000113083, ENSG00000118523, ENSG00000143140, ENSG00000164692, ENSG00000128602, ENSG00000135547, ENSG00000101384, ENSG00000112902, ENSG00000169855, ENSG00000163513, ENSG00000168542, ENSG0000…	946	245	13528	2.5682	5.73207e-05	2.49227e-06	2.98606e-05
GOTERM_BP_FAT	GO:0048514~blood vessel morphogenesis	34	2.81924	1.01088e-05	ENSG00000104368, ENSG00000186260, ENSG00000105974, ENSG00000148053, ENSG00000100697, ENSG00000107562, ENSG00000182871, ENSG00000214274, ENSG00000149177, ENSG00000182492, ENSG00000118523, ENSG00000128602, ENSG00000135547, ENSG00000101384, ENSG00000112902, ENSG00000169855, ENSG00000163513, ENSG00000128052, ENSG00000164307, ENSG00000157227, ENSG00000204291, ENSG00000198959, ENSG00000125378, ENSG0000…	946	211	13528	2.3043	0.0349379	0.000455829	0.0185238
GOTERM_BP_FAT	GO:0001525~angiogenesis	23	1.90713	0.000601978	ENSG00000169855, ENSG00000163513, ENSG00000100697, ENSG00000107562, ENSG00000128052, ENSG00000182871, ENSG00000214274, ENSG00000164307, ENSG00000204291, ENSG00000157227, ENSG00000125378, ENSG00000151617, ENSG00000099250, ENSG00000118523, ENSG00000138685, ENSG00000176692, ENSG00000070193, ENSG00000101384, ENSG00000112902, ENSG00000169429, ENSG00000100345, ENSG00000148400, ENSG00000116016	946	148	13528	2.22233	0.879776	0.0126049	1.09746
Annotation Cluster 17	Enrichment Score: 5.445641207077293
Category	Term	Count	%	PValue	Genes	List Total	Pop Hits	Pop Total	Fold Enrichment	Bonferroni	Benjamini	FDR
GOTERM_BP_FAT	GO:0051726~regulation of cell cycle	54	4.47761	9.82428e-09	ENSG00000164045, ENSG00000112029, ENSG00000181965, ENSG00000117724, ENSG00000146648, ENSG00000136492, ENSG00000122952, ENSG00000134318, ENSG00000156970, ENSG00000111602, ENSG00000116478, ENSG00000197299, ENSG00000122641, ENSG00000164109, ENSG00000145386, ENSG00000123374, ENSG00000176170, ENSG00000197019, ENSG00000112742, ENSG00000126787, ENSG00000101144, ENSG00000131023, ENSG00000163697, ENSG0000…	946	331	13528	2.33297	3.45612e-05	1.9201e-06	1.80041e-05
GOTERM_BP_FAT	GO:0007346~regulation of mitotic cell cycle	31	2.57048	1.76293e-07	ENSG00000167244, ENSG00000135476, ENSG00000112029, ENSG00000181965, ENSG00000117724, ENSG00000166949, ENSG00000139618, ENSG00000124205, ENSG00000146648, ENSG00000167513, ENSG00000170312, ENSG00000122952, ENSG00000089685, ENSG00000156970, ENSG00000142192, ENSG00000137804, ENSG00000119408, ENSG00000164109, ENSG00000145386, ENSG00000123374, ENSG00000176170, ENSG00000127564, ENSG00000169679, ENSG0000…	946	152	13528	2.91649	0.000620006	1.8241e-05	0.000323075
GOTERM_BP_FAT	GO:0010564~regulation of cell cycle process	26	2.15589	2.28941e-07	ENSG00000167244, ENSG00000135476, ENSG00000112029, ENSG00000181965, ENSG00000117724, ENSG00000139618, ENSG00000124205, ENSG00000167513, ENSG00000089685, ENSG00000134318, ENSG00000111602, ENSG00000137804, ENSG00000119408, ENSG00000164109, ENSG00000127564, ENSG00000169679, ENSG00000112742, ENSG00000117650, ENSG00000126787, ENSG00000012048, ENSG00000158402, ENSG00000075218, ENSG00000005810, ENSG0000…	946	114	13528	3.26145	0.000805089	2.30115e-05	0.000419558
GOTERM_BP_FAT	GO:0051783~regulation of nuclear division	14	1.16086	9.78206e-05	ENSG00000127564, ENSG00000167244, ENSG00000135476, ENSG00000117724, ENSG00000169679, ENSG00000112742, ENSG00000124205, ENSG00000117650, ENSG00000126787, ENSG00000158402, ENSG00000005810, ENSG00000137804, ENSG00000119408, ENSG00000164109	946	56	13528	3.57505	0.291177	0.00306805	0.179115
GOTERM_BP_FAT	GO:0007088~regulation of mitosis	14	1.16086	9.78206e-05	ENSG00000127564, ENSG00000167244, ENSG00000135476, ENSG00000117724, ENSG00000169679, ENSG00000112742, ENSG00000124205, ENSG00000117650, ENSG00000126787, ENSG00000158402, ENSG00000005810, ENSG00000137804, ENSG00000119408, ENSG00000164109	946	56	13528	3.57505	0.291177	0.00306805	0.179115
GOTERM_BP_FAT	GO:0033043~regulation of organelle organization	30	2.48756	0.000558514	ENSG00000167244, ENSG00000105974, ENSG00000135476, ENSG00000164741, ENSG00000117724, ENSG00000107562, ENSG00000166949, ENSG00000115306, ENSG00000124205, ENSG00000131711, ENSG00000049540, ENSG00000134318, ENSG00000137804, ENSG00000119408, ENSG00000164109, ENSG00000127564, ENSG00000154839, ENSG00000169679, ENSG00000115353, ENSG00000078018, ENSG00000179841, ENSG00000112742, ENSG00000134222, ENSG0000…	946	217	13528	1.97699	0.8599	0.0119126	1.0186
Annotation Cluster 18	Enrichment Score: 5.083638760801205
Category	Term	Count	%	PValue	Genes	List Total	Pop Hits	Pop Total	Fold Enrichment	Bonferroni	Benjamini	FDR
GOTERM_BP_FAT	GO:0006928~cell motion	67	5.55556	5.12163e-08	ENSG00000105877, ENSG00000135333, ENSG00000122786, ENSG00000184486, ENSG00000007908, ENSG00000130635, ENSG00000184845, ENSG00000115414, ENSG00000136160, ENSG00000164932, ENSG00000128602, ENSG00000150347, ENSG00000133026, ENSG00000169855, ENSG00000137575, ENSG00000021645, ENSG00000122877, ENSG00000179242, ENSG00000168280, ENSG00000185008, ENSG00000157227, ENSG00000101144, ENSG00000011422, ENSG0000…	946	475	13528	2.01708	0.000180163	6.43494e-06	9.38594e-05
GOTERM_BP_FAT	GO:0016477~cell migration	39	3.23383	4.38701e-05	ENSG00000007372, ENSG00000104368, ENSG00000123307, ENSG00000107562, ENSG00000184486, ENSG00000007908, ENSG00000130635, ENSG00000214274, ENSG00000124205, ENSG00000184845, ENSG00000136160, ENSG00000115414, ENSG00000164932, ENSG00000118523, ENSG00000101680, ENSG00000128602, ENSG00000150347, ENSG00000133026, ENSG00000169855, ENSG00000150093, ENSG00000122691, ENSG00000049130, ENSG00000137575, ENSG0000…	946	276	13528	2.02068	0.143018	0.0016233	0.0803662
GOTERM_BP_FAT	GO:0048870~cell motility	42	3.48259	4.53873e-05	ENSG00000007372, ENSG00000104368, ENSG00000105877, ENSG00000123307, ENSG00000107562, ENSG00000184486, ENSG00000007908, ENSG00000130635, ENSG00000214274, ENSG00000124205, ENSG00000184845, ENSG00000136160, ENSG00000115414, ENSG00000134954, ENSG00000164932, ENSG00000118523, ENSG00000101680, ENSG00000132681, ENSG00000128602, ENSG00000150347, ENSG00000133026, ENSG00000169855, ENSG00000150093, ENSG0000…	946	307	13528	1.95638	0.14758	0.00166191	0.0831444
GOTERM_BP_FAT	GO:0051674~localization of cell	42	3.48259	4.53873e-05	ENSG00000007372, ENSG00000104368, ENSG00000105877, ENSG00000123307, ENSG00000107562, ENSG00000184486, ENSG00000007908, ENSG00000130635, ENSG00000214274, ENSG00000124205, ENSG00000184845, ENSG00000136160, ENSG00000115414, ENSG00000134954, ENSG00000164932, ENSG00000118523, ENSG00000101680, ENSG00000132681, ENSG00000128602, ENSG00000150347, ENSG00000133026, ENSG00000169855, ENSG00000150093, ENSG0000…	946	307	13528	1.95638	0.14758	0.00166191	0.0831444
Annotation Cluster 19	Enrichment Score: 4.89858285068421
Category	Term	Count	%	PValue	Genes	List Total	Pop Hits	Pop Total	Fold Enrichment	Bonferroni	Benjamini	FDR
GOTERM_BP_FAT	GO:0009725~response to hormone stimulus	53	4.39469	7.51697e-07	ENSG00000105974, ENSG00000144191, ENSG00000105173, ENSG00000175426, ENSG00000175899, ENSG00000109458, ENSG00000184845, ENSG00000131711, ENSG00000164761, ENSG00000138207, ENSG00000169174, ENSG00000185920, ENSG00000118785, ENSG00000138794, ENSG00000145386, ENSG00000163513, ENSG00000100234, ENSG00000145675, ENSG00000115353, ENSG00000122877, ENSG00000157227, ENSG00000108821, ENSG00000101144, ENSG0000…	946	367	13528	2.06515	0.00264098	5.39673e-05	0.00137756
GOTERM_BP_FAT	GO:0009719~response to endogenous stimulus	56	4.64345	1.40855e-06	ENSG00000105974, ENSG00000144191, ENSG00000105173, ENSG00000175426, ENSG00000175899, ENSG00000109458, ENSG00000141404, ENSG00000184845, ENSG00000131711, ENSG00000164761, ENSG00000138207, ENSG00000169174, ENSG00000185920, ENSG00000118785, ENSG00000138794, ENSG00000145386, ENSG00000163513, ENSG00000100234, ENSG00000145675, ENSG00000115353, ENSG00000122877, ENSG00000157227, ENSG00000108821, ENSG0000…	946	405	13528	1.97731	0.00494301	8.84831e-05	0.00258128
GOTERM_BP_FAT	GO:0048545~response to steroid hormone stimulus	32	2.6534	9.6905e-06	ENSG00000105974, ENSG00000144191, ENSG00000118971, ENSG00000105173, ENSG00000139618, ENSG00000175426, ENSG00000175899, ENSG00000115884, ENSG00000131711, ENSG00000164761, ENSG00000157103, ENSG00000113083, ENSG00000069482, ENSG00000185920, ENSG00000118785, ENSG00000124762, ENSG00000138794, ENSG00000141736, ENSG00000145386, ENSG00000163513, ENSG00000100234, ENSG00000157227, ENSG00000108821, ENSG0000…	946	192	13528	2.38337	0.0335168	0.00044847	0.0177574
GOTERM_BP_FAT	GO:0043627~response to estrogen stimulus	22	1.82421	9.77649e-06	ENSG00000163513, ENSG00000105974, ENSG00000118971, ENSG00000100234, ENSG00000105173, ENSG00000139618, ENSG00000157227, ENSG00000131711, ENSG00000164761, ENSG00000012048, ENSG00000125378, ENSG00000130164, ENSG00000101144, ENSG00000157103, ENSG00000184557, ENSG00000069482, ENSG00000104267, ENSG00000185920, ENSG00000154229, ENSG00000138794, ENSG00000145386, ENSG00000087586	946	105	13528	2.99623	0.0338091	0.000446574	0.017915
GOTERM_BP_FAT	GO:0010033~response to organic substance	80	6.6335	3.74166e-05	ENSG00000144191, ENSG00000105974, ENSG00000105173, ENSG00000007908, ENSG00000175899, ENSG00000142173, ENSG00000175426, ENSG00000109458, ENSG00000146648, ENSG00000141404, ENSG00000131711, ENSG00000184845, ENSG00000164761, ENSG00000138207, ENSG00000169174, ENSG00000185920, ENSG00000197901, ENSG00000126803, ENSG00000118785, ENSG00000138794, ENSG00000141682, ENSG00000145386, ENSG00000113594, ENSG0000…	946	721	13528	1.58671	0.123338	0.00144548	0.0685478
GOTERM_BP_FAT	GO:0032355~response to estradiol stimulus	12	0.995025	0.00108167	ENSG00000125378, ENSG00000101144, ENSG00000157103, ENSG00000184557, ENSG00000118971, ENSG00000105173, ENSG00000185920, ENSG00000154229, ENSG00000138794, ENSG00000131711, ENSG00000145386, ENSG00000087586	946	54	13528	3.17782	0.977794	0.0210457	1.96381
Annotation Cluster 20	Enrichment Score: 4.680630031277178
Category	Term	Count	%	PValue	Genes	List Total	Pop Hits	Pop Total	Fold Enrichment	Bonferroni	Benjamini	FDR
GOTERM_BP_FAT	GO:0043009~chordate embryonic development	50	4.14594	4.23464e-07	ENSG00000106571, ENSG00000186260, ENSG00000169071, ENSG00000112837, ENSG00000138207, ENSG00000164930, ENSG00000078246, ENSG00000185920, ENSG00000128602, ENSG00000060138, ENSG00000133026, ENSG00000136099, ENSG00000163513, ENSG00000153071, ENSG00000043355, ENSG00000183691, ENSG00000104332, ENSG00000197905, ENSG00000108821, ENSG00000152601, ENSG00000101003, ENSG00000151617, ENSG00000143013, ENSG0000…	946	331	13528	2.16015	0.00148864	3.54695e-05	0.000776041
GOTERM_BP_FAT	GO:0009792~embryonic development ending in birth or egg hatching	50	4.14594	5.56144e-07	ENSG00000106571, ENSG00000186260, ENSG00000169071, ENSG00000112837, ENSG00000138207, ENSG00000164930, ENSG00000078246, ENSG00000185920, ENSG00000128602, ENSG00000060138, ENSG00000133026, ENSG00000136099, ENSG00000163513, ENSG00000153071, ENSG00000043355, ENSG00000183691, ENSG00000104332, ENSG00000197905, ENSG00000108821, ENSG00000152601, ENSG00000101003, ENSG00000151617, ENSG00000143013, ENSG0000…	946	334	13528	2.14075	0.0019546	4.2532e-05	0.00101919
GOTERM_BP_FAT	GO:0001701~in utero embryonic development	20	1.65837	0.0385573	ENSG00000106571, ENSG00000153071, ENSG00000186260, ENSG00000196584, ENSG00000150093, ENSG00000139618, ENSG00000196839, ENSG00000197905, ENSG00000005513, ENSG00000153094, ENSG00000152601, ENSG00000101003, ENSG00000151617, ENSG00000078246, ENSG00000060138, ENSG00000100345, ENSG00000133026, ENSG00000157456, ENSG00000163508, ENSG00000116016	946	176	13528	1.62502	1	0.310543	51.3533
Annotation Cluster 21	Enrichment Score: 4.640437856338194
Category	Term	Count	%	PValue	Genes	List Total	Pop Hits	Pop Total	Fold Enrichment	Bonferroni	Benjamini	FDR
GOTERM_BP_FAT	GO:0007423~sensory organ development	37	3.06799	3.58526e-06	ENSG00000106571, ENSG00000007372, ENSG00000173482, ENSG00000107736, ENSG00000148053, ENSG00000181965, ENSG00000123307, ENSG00000196767, ENSG00000130635, ENSG00000146648, ENSG00000128791, ENSG00000148516, ENSG00000152977, ENSG00000119508, ENSG00000138207, ENSG00000177045, ENSG00000164930, ENSG00000078246, ENSG00000101384, ENSG00000138794, ENSG00000141736, ENSG00000133026, ENSG00000118707, ENSG0000…	946	229	13528	2.31051	0.0125338	0.000206749	0.00657017
GOTERM_BP_FAT	GO:0048598~embryonic morphogenesis	45	3.73134	3.93261e-06	ENSG00000106571, ENSG00000111087, ENSG00000107736, ENSG00000169071, ENSG00000164741, ENSG00000181965, ENSG00000100697, ENSG00000166949, ENSG00000074047, ENSG00000128791, ENSG00000112837, ENSG00000148516, ENSG00000119508, ENSG00000138207, ENSG00000152977, ENSG00000164930, ENSG00000078246, ENSG00000185920, ENSG00000138829, ENSG00000138771, ENSG00000143140, ENSG00000136099, ENSG00000149256, ENSG0000…	946	307	13528	2.09612	0.0137397	0.000223119	0.00720669
GOTERM_BP_FAT	GO:0048562~embryonic organ morphogenesis	23	1.90713	0.000127952	ENSG00000111087, ENSG00000163513, ENSG00000106571, ENSG00000107736, ENSG00000169071, ENSG00000183691, ENSG00000181965, ENSG00000077092, ENSG00000074047, ENSG00000157087, ENSG00000136630, ENSG00000148516, ENSG00000138207, ENSG00000119508, ENSG00000152977, ENSG00000164930, ENSG00000101144, ENSG00000162992, ENSG00000078246, ENSG00000116132, ENSG00000176692, ENSG00000139219, ENSG00000070193	946	133	13528	2.47297	0.362477	0.00377575	0.234226
GOTERM_BP_FAT	GO:0048568~embryonic organ development	27	2.23881	0.000152055	ENSG00000111087, ENSG00000106571, ENSG00000107736, ENSG00000186260, ENSG00000169071, ENSG00000181965, ENSG00000074047, ENSG00000148516, ENSG00000152977, ENSG00000119508, ENSG00000138207, ENSG00000164930, ENSG00000078246, ENSG00000163513, ENSG00000183691, ENSG00000077092, ENSG00000196839, ENSG00000157087, ENSG00000136630, ENSG00000101144, ENSG00000162992, ENSG00000116132, ENSG00000176692, ENSG0000…	946	172	13528	2.2448	0.414313	0.00430497	0.27829
Annotation Cluster 22	Enrichment Score: 4.636602934903483
Category	Term	Count	%	PValue	Genes	List Total	Pop Hits	Pop Total	Fold Enrichment	Bonferroni	Benjamini	FDR
GOTERM_MF_FAT	GO:0008092~cytoskeletal protein binding	64	5.3068	1.31163e-06	ENSG00000186260, ENSG00000132938, ENSG00000139734, ENSG00000126878, ENSG00000171617, ENSG00000158528, ENSG00000122786, ENSG00000115306, ENSG00000128641, ENSG00000146648, ENSG00000165912, ENSG00000131711, ENSG00000197321, ENSG00000196526, ENSG00000137460, ENSG00000198336, ENSG00000054523, ENSG00000099204, ENSG00000121621, ENSG00000166974, ENSG00000115935, ENSG00000133026, ENSG00000145555, ENSG0000…	877	504	12983	1.87986	0.00126492	0.000210931	0.0020629
GOTERM_MF_FAT	GO:0003779~actin binding	46	3.81426	3.34646e-06	ENSG00000186260, ENSG00000152409, ENSG00000139734, ENSG00000126878, ENSG00000171617, ENSG00000165458, ENSG00000158528, ENSG00000122786, ENSG00000115306, ENSG00000065534, ENSG00000128641, ENSG00000214274, ENSG00000146648, ENSG00000131711, ENSG00000129116, ENSG00000103942, ENSG00000197321, ENSG00000163110, ENSG00000196526, ENSG00000145703, ENSG00000198336, ENSG00000137460, ENSG00000099204, ENSG0000…	877	326	12983	2.08889	0.00322413	0.000403586	0.00526316
GOTERM_CC_FAT	GO:0015629~actin cytoskeleton	38	3.15091	5.319e-05	ENSG00000168530, ENSG00000196923, ENSG00000126878, ENSG00000184640, ENSG00000165458, ENSG00000158528, ENSG00000122786, ENSG00000115306, ENSG00000128641, ENSG00000129116, ENSG00000197321, ENSG00000134909, ENSG00000104081, ENSG00000163110, ENSG00000145703, ENSG00000198336, ENSG00000099204, ENSG00000115935, ENSG00000145555, ENSG00000133026, ENSG00000148935, ENSG00000118194, ENSG00000159173, ENSG0000…	892	269	12782	2.02426	0.0253642	0.000802535	0.0761961
SP_PIR_KEYWORDS	actin-binding	29	2.40464	0.0012172	ENSG00000152409, ENSG00000126878, ENSG00000171617, ENSG00000165458, ENSG00000158528, ENSG00000122786, ENSG00000115306, ENSG00000065534, ENSG00000128641, ENSG00000129116, ENSG00000197321, ENSG00000196526, ENSG00000099204, ENSG00000138771, ENSG00000115935, ENSG00000145555, ENSG00000133026, ENSG00000159173, ENSG00000079819, ENSG00000079308, ENSG00000066933, ENSG00000130598, ENSG00000197535, ENSG0000…	1177	247	19235	1.91874	0.514337	0.012591	1.77989
Annotation Cluster 23	Enrichment Score: 4.5865492276279065
Category	Term	Count	%	PValue	Genes	List Total	Pop Hits	Pop Total	Fold Enrichment	Bonferroni	Benjamini	FDR
UP_SEQ_FEATURE	domain:Fibronectin type-III 2	24	1.99005	4.08449e-06	ENSG00000169855, ENSG00000153707, ENSG00000113594, ENSG00000173482, ENSG00000134121, ENSG00000070886, ENSG00000135333, ENSG00000144619, ENSG00000173376, ENSG00000116147, ENSG00000196090, ENSG00000044524, ENSG00000067141, ENSG00000011201, ENSG00000185008, ENSG00000116106, ENSG00000164318, ENSG00000149177, ENSG00000018236, ENSG00000182580, ENSG00000115414, ENSG00000137642, ENSG00000196411, ENSG0000…	1177	130	19113	2.99792	0.0134206	0.000844113	0.00743461
UP_SEQ_FEATURE	domain:Fibronectin type-III 1	24	1.99005	4.67036e-06	ENSG00000169855, ENSG00000153707, ENSG00000113594, ENSG00000173482, ENSG00000134121, ENSG00000070886, ENSG00000135333, ENSG00000144619, ENSG00000173376, ENSG00000116147, ENSG00000196090, ENSG00000044524, ENSG00000067141, ENSG00000011201, ENSG00000185008, ENSG00000116106, ENSG00000164318, ENSG00000149177, ENSG00000018236, ENSG00000182580, ENSG00000115414, ENSG00000137642, ENSG00000196411, ENSG0000…	1177	131	19113	2.97504	0.0153309	0.000908387	0.00850098
INTERPRO	IPR008957:Fibronectin, type III-like fold	30	2.48756	7.39338e-06	ENSG00000153707, ENSG00000173482, ENSG00000070886, ENSG00000135333, ENSG00000144724, ENSG00000116147, ENSG00000065534, ENSG00000116106, ENSG00000164318, ENSG00000153930, ENSG00000163359, ENSG00000149177, ENSG00000115414, ENSG00000041982, ENSG00000169855, ENSG00000113594, ENSG00000134121, ENSG00000144619, ENSG00000185436, ENSG00000196090, ENSG00000044524, ENSG00000067141, ENSG00000011201, ENSG0000…	1080	184	16659	2.51495	0.0108241	0.00108772	0.0122557
INTERPRO	IPR003961:Fibronectin, type III	30	2.48756	1.39278e-05	ENSG00000153707, ENSG00000173482, ENSG00000070886, ENSG00000135333, ENSG00000144724, ENSG00000116147, ENSG00000065534, ENSG00000116106, ENSG00000164318, ENSG00000153930, ENSG00000163359, ENSG00000149177, ENSG00000115414, ENSG00000125848, ENSG00000041982, ENSG00000169855, ENSG00000113594, ENSG00000134121, ENSG00000144619, ENSG00000173376, ENSG00000196090, ENSG00000044524, ENSG00000011201, ENSG0000…	1080	190	16659	2.43553	0.0202931	0.00170703	0.0230863
UP_SEQ_FEATURE	domain:Fibronectin type-III 4	14	1.16086	8.3352e-05	ENSG00000153707, ENSG00000113594, ENSG00000173482, ENSG00000134121, ENSG00000144619, ENSG00000116147, ENSG00000196090, ENSG00000011201, ENSG00000067141, ENSG00000149177, ENSG00000018236, ENSG00000115414, ENSG00000137642, ENSG00000041982	1177	62	19113	3.66681	0.24099	0.0105493	0.151614
UP_SEQ_FEATURE	domain:Fibronectin type-III 3	16	1.3267	0.000146346	ENSG00000153707, ENSG00000113594, ENSG00000173482, ENSG00000169855, ENSG00000134121, ENSG00000144619, ENSG00000116147, ENSG00000196090, ENSG00000011201, ENSG00000067141, ENSG00000185008, ENSG00000149177, ENSG00000018236, ENSG00000115414, ENSG00000137642, ENSG00000041982	1177	83	19113	3.13036	0.383779	0.0165562	0.266055
SMART	SM00060:FN3	30	2.48756	0.000327073	ENSG00000153707, ENSG00000173482, ENSG00000070886, ENSG00000135333, ENSG00000144724, ENSG00000116147, ENSG00000065534, ENSG00000116106, ENSG00000164318, ENSG00000153930, ENSG00000163359, ENSG00000149177, ENSG00000115414, ENSG00000125848, ENSG00000041982, ENSG00000169855, ENSG00000113594, ENSG00000134121, ENSG00000144619, ENSG00000173376, ENSG00000196090, ENSG00000044524, ENSG00000011201, ENSG0000…	707	190	9079	2.02762	0.0908032	0.0235175	0.434163
Annotation Cluster 24	Enrichment Score: 4.443924613232838
Category	Term	Count	%	PValue	Genes	List Total	Pop Hits	Pop Total	Fold Enrichment	Bonferroni	Benjamini	FDR
GOTERM_BP_FAT	GO:0030155~regulation of cell adhesion	26	2.15589	8.0255e-06	ENSG00000135218, ENSG00000116147, ENSG00000166949, ENSG00000160963, ENSG00000164318, ENSG00000008277, ENSG00000101680, ENSG00000116962, ENSG00000163520, ENSG00000184371, ENSG00000118785, ENSG00000141736, ENSG00000145675, ENSG00000157168, ENSG00000173406, ENSG00000173376, ENSG00000164176, ENSG00000196839, ENSG00000157227, ENSG00000198959, ENSG00000108821, ENSG00000112769, ENSG00000135535, ENSG0000…	946	137	13528	2.71391	0.027839	0.00039206	0.0147066
GOTERM_BP_FAT	GO:0045785~positive regulation of cell adhesion	15	1.24378	5.00889e-05	ENSG00000135218, ENSG00000157168, ENSG00000173376, ENSG00000166949, ENSG00000164176, ENSG00000160963, ENSG00000164318, ENSG00000198959, ENSG00000116962, ENSG00000184371, ENSG00000163520, ENSG00000118785, ENSG00000164171, ENSG00000091409, ENSG00000141736	946	60	13528	3.57505	0.161564	0.00177839	0.0917535
GOTERM_BP_FAT	GO:0010810~regulation of cell-substrate adhesion	13	1.07794	5.32319e-05	ENSG00000135218, ENSG00000145675, ENSG00000166949, ENSG00000173376, ENSG00000164176, ENSG00000160963, ENSG00000157227, ENSG00000164318, ENSG00000108821, ENSG00000116962, ENSG00000184371, ENSG00000163520, ENSG00000118785	946	46	13528	4.04136	0.170784	0.00185249	0.0975082
GOTERM_BP_FAT	GO:0010811~positive regulation of cell-substrate adhesion	10	0.829187	7.83279e-05	ENSG00000135218, ENSG00000166949, ENSG00000173376, ENSG00000164176, ENSG00000116962, ENSG00000163520, ENSG00000184371, ENSG00000160963, ENSG00000118785, ENSG00000164318	946	28	13528	5.10722	0.240859	0.00254831	0.143447
Annotation Cluster 25	Enrichment Score: 4.326144502421615
Category	Term	Count	%	PValue	Genes	List Total	Pop Hits	Pop Total	Fold Enrichment	Bonferroni	Benjamini	FDR
SP_PIR_KEYWORDS	calmodulin-binding	24	1.99005	8.72166e-07	ENSG00000164742, ENSG00000122786, ENSG00000115306, ENSG00000035664, ENSG00000070808, ENSG00000065534, ENSG00000128641, ENSG00000066279, ENSG00000078018, ENSG00000157087, ENSG00000179841, ENSG00000164949, ENSG00000183856, ENSG00000138814, ENSG00000145703, ENSG00000198626, ENSG00000197535, ENSG00000058668, ENSG00000143772, ENSG00000140575, ENSG00000070961, ENSG00000100345, ENSG00000133026, ENSG0000…	1177	120	19235	3.26848	0.000517061	2.06876e-05	0.00128605
GOTERM_MF_FAT	GO:0005516~calmodulin binding	26	2.15589	6.4857e-06	ENSG00000164742, ENSG00000122786, ENSG00000115306, ENSG00000035664, ENSG00000065534, ENSG00000070808, ENSG00000128641, ENSG00000066279, ENSG00000164949, ENSG00000145703, ENSG00000143772, ENSG00000058668, ENSG00000133026, ENSG00000176170, ENSG00000078018, ENSG00000179841, ENSG00000157087, ENSG00000067715, ENSG00000183856, ENSG00000138814, ENSG00000143333, ENSG00000198626, ENSG00000197535, ENSG0000…	877	140	12983	2.74929	0.00623918	0.000695172	0.0102002
UP_SEQ_FEATURE	region of interest:Calmodulin-binding	9	0.746269	0.0185785	ENSG00000138814, ENSG00000122786, ENSG00000035664, ENSG00000198626, ENSG00000070808, ENSG00000065534, ENSG00000143772, ENSG00000078018, ENSG00000164949	1177	55	19113	2.65725	1	0.539501	28.9196
Annotation Cluster 26	Enrichment Score: 4.300999013226381
Category	Term	Count	%	PValue	Genes	List Total	Pop Hits	Pop Total	Fold Enrichment	Bonferroni	Benjamini	FDR
GOTERM_BP_FAT	GO:0035239~tube morphogenesis	31	2.57048	2.25727e-09	ENSG00000162493, ENSG00000106571, ENSG00000164741, ENSG00000100697, ENSG00000107562, ENSG00000074047, ENSG00000119508, ENSG00000164930, ENSG00000111602, ENSG00000185920, ENSG00000138771, ENSG00000156925, ENSG00000147257, ENSG00000112902, ENSG00000163513, ENSG00000122691, ENSG00000043355, ENSG00000177426, ENSG00000128052, ENSG00000157227, ENSG00000153094, ENSG00000125378, ENSG00000101144, ENSG0000…	946	127	13528	3.4906	7.94103e-06	5.67219e-07	4.13669e-06
GOTERM_BP_FAT	GO:0048729~tissue morphogenesis	35	2.90216	8.34179e-08	ENSG00000106571, ENSG00000138759, ENSG00000164741, ENSG00000166949, ENSG00000074047, ENSG00000128791, ENSG00000112837, ENSG00000119508, ENSG00000164930, ENSG00000185920, ENSG00000111602, ENSG00000138771, ENSG00000101680, ENSG00000150893, ENSG00000164692, ENSG00000147257, ENSG00000101384, ENSG00000136099, ENSG00000118194, ENSG00000122691, ENSG00000043355, ENSG00000177426, ENSG00000108821, ENSG0000…	946	180	13528	2.7806	0.000293421	9.17072e-06	0.000152872
GOTERM_BP_FAT	GO:0002009~morphogenesis of an epithelium	22	1.82421	5.15624e-06	ENSG00000106571, ENSG00000136099, ENSG00000138759, ENSG00000043355, ENSG00000122691, ENSG00000177426, ENSG00000164741, ENSG00000074047, ENSG00000112837, ENSG00000125378, ENSG00000164930, ENSG00000143013, ENSG00000104267, ENSG00000111602, ENSG00000185920, ENSG00000075275, ENSG00000101680, ENSG00000138771, ENSG00000139800, ENSG00000150893, ENSG00000147257, ENSG00000101384	946	101	13528	3.1149	0.0179762	0.000274806	0.00944895
GOTERM_BP_FAT	GO:0021915~neural tube development	17	1.40962	1.31846e-05	ENSG00000007372, ENSG00000106571, ENSG00000043355, ENSG00000122691, ENSG00000177426, ENSG00000164741, ENSG00000074047, ENSG00000092621, ENSG00000125378, ENSG00000164930, ENSG00000143013, ENSG00000078246, ENSG00000185920, ENSG00000075275, ENSG00000138771, ENSG00000139800, ENSG00000128602	946	68	13528	3.57505	0.0453245	0.000558685	0.0241595
GOTERM_BP_FAT	GO:0060429~epithelium development	34	2.81924	4.65649e-05	ENSG00000106571, ENSG00000007372, ENSG00000138759, ENSG00000164741, ENSG00000157240, ENSG00000182871, ENSG00000074047, ENSG00000112837, ENSG00000164930, ENSG00000185920, ENSG00000111602, ENSG00000138771, ENSG00000101680, ENSG00000150893, ENSG00000147257, ENSG00000101384, ENSG00000099866, ENSG00000136099, ENSG00000122691, ENSG00000043355, ENSG00000177426, ENSG00000128052, ENSG00000096696, ENSG0000…	946	227	13528	2.14188	0.151104	0.00168743	0.0853007
GOTERM_BP_FAT	GO:0001843~neural tube closure	10	0.829187	0.000142909	ENSG00000164930, ENSG00000143013, ENSG00000043355, ENSG00000122691, ENSG00000177426, ENSG00000164741, ENSG00000185920, ENSG00000075275, ENSG00000139800, ENSG00000138771	946	30	13528	4.76674	0.395158	0.00411274	0.261572
GOTERM_BP_FAT	GO:0060606~tube closure	10	0.829187	0.000142909	ENSG00000164930, ENSG00000143013, ENSG00000043355, ENSG00000122691, ENSG00000177426, ENSG00000164741, ENSG00000185920, ENSG00000075275, ENSG00000139800, ENSG00000138771	946	30	13528	4.76674	0.395158	0.00411274	0.261572
GOTERM_BP_FAT	GO:0014020~primary neural tube formation	10	0.829187	0.000318563	ENSG00000164930, ENSG00000143013, ENSG00000043355, ENSG00000122691, ENSG00000177426, ENSG00000164741, ENSG00000185920, ENSG00000075275, ENSG00000139800, ENSG00000138771	946	33	13528	4.3334	0.674008	0.00764788	0.582192
GOTERM_BP_FAT	GO:0016331~morphogenesis of embryonic epithelium	13	1.07794	0.000561111	ENSG00000136099, ENSG00000122691, ENSG00000043355, ENSG00000164741, ENSG00000177426, ENSG00000074047, ENSG00000112837, ENSG00000164930, ENSG00000143013, ENSG00000185920, ENSG00000075275, ENSG00000138771, ENSG00000139800	946	58	13528	3.20522	0.861175	0.0118956	1.02331
GOTERM_BP_FAT	GO:0035148~tube lumen formation	11	0.912106	0.000736982	ENSG00000164930, ENSG00000143013, ENSG00000043355, ENSG00000122691, ENSG00000177426, ENSG00000164741, ENSG00000185920, ENSG00000075275, ENSG00000139800, ENSG00000138771, ENSG00000153094	946	44	13528	3.57505	0.925254	0.0150531	1.34201
GOTERM_BP_FAT	GO:0001841~neural tube formation	10	0.829187	0.00145236	ENSG00000164930, ENSG00000143013, ENSG00000043355, ENSG00000122691, ENSG00000177426, ENSG00000164741, ENSG00000185920, ENSG00000075275, ENSG00000139800, ENSG00000138771	946	40	13528	3.57505	0.993983	0.0266909	2.62839
GOTERM_BP_FAT	GO:0060562~epithelial tube morphogenesis	13	1.07794	0.00211451	ENSG00000106571, ENSG00000122691, ENSG00000043355, ENSG00000164741, ENSG00000177426, ENSG00000125378, ENSG00000164930, ENSG00000143013, ENSG00000185920, ENSG00000075275, ENSG00000138771, ENSG00000139800, ENSG00000147257	946	67	13528	2.77467	0.999417	0.0361936	3.80489
GOTERM_BP_FAT	GO:0001838~embryonic epithelial tube formation	10	0.829187	0.0024809	ENSG00000164930, ENSG00000143013, ENSG00000043355, ENSG00000122691, ENSG00000177426, ENSG00000164741, ENSG00000185920, ENSG00000075275, ENSG00000139800, ENSG00000138771	946	43	13528	3.32563	0.99984	0.0411425	4.45012
Annotation Cluster 27	Enrichment Score: 4.2935272915699905
Category	Term	Count	%	PValue	Genes	List Total	Pop Hits	Pop Total	Fold Enrichment	Bonferroni	Benjamini	FDR
GOTERM_BP_FAT	GO:0001655~urogenital system development	25	2.07297	4.39796e-07	ENSG00000138193, ENSG00000106571, ENSG00000074047, ENSG00000115884, ENSG00000143867, ENSG00000138207, ENSG00000169174, ENSG00000116962, ENSG00000147257, ENSG00000150347, ENSG00000171016, ENSG00000183691, ENSG00000104332, ENSG00000077092, ENSG00000185008, ENSG00000131437, ENSG00000153094, ENSG00000125378, ENSG00000101144, ENSG00000103449, ENSG00000104267, ENSG00000176692, ENSG00000018408, ENSG0000…	946	110	13528	3.25005	0.00154601	3.59808e-05	0.000805971
GOTERM_BP_FAT	GO:0001822~kidney development	22	1.82421	2.18676e-06	ENSG00000138193, ENSG00000106571, ENSG00000183691, ENSG00000077092, ENSG00000143867, ENSG00000074047, ENSG00000115884, ENSG00000185008, ENSG00000131437, ENSG00000153094, ENSG00000125378, ENSG00000101144, ENSG00000169174, ENSG00000103449, ENSG00000104267, ENSG00000116962, ENSG00000176692, ENSG00000147257, ENSG00000018408, ENSG00000150347, ENSG00000164056, ENSG00000171016	946	96	13528	3.27713	0.00766352	0.000134956	0.0040074
GOTERM_BP_FAT	GO:0001657~ureteric bud development	9	0.746269	0.00237721	ENSG00000125378, ENSG00000106571, ENSG00000103449, ENSG00000183691, ENSG00000077092, ENSG00000176692, ENSG00000185008, ENSG00000147257, ENSG00000164056	946	35	13528	3.6772	0.999769	0.0398306	4.26794
GOTERM_BP_FAT	GO:0001656~metanephros development	10	0.829187	0.00292934	ENSG00000125378, ENSG00000106571, ENSG00000103449, ENSG00000183691, ENSG00000077092, ENSG00000143867, ENSG00000176692, ENSG00000185008, ENSG00000147257, ENSG00000164056	946	44	13528	3.25005	0.999967	0.0466568	5.23425
Annotation Cluster 28	Enrichment Score: 4.254542209310528
Category	Term	Count	%	PValue	Genes	List Total	Pop Hits	Pop Total	Fold Enrichment	Bonferroni	Benjamini	FDR
GOTERM_BP_FAT	GO:0040012~regulation of locomotion	32	2.6534	9.6905e-06	ENSG00000162493, ENSG00000007372, ENSG00000173482, ENSG00000167244, ENSG00000120318, ENSG00000164741, ENSG00000107562, ENSG00000166949, ENSG00000182871, ENSG00000109458, ENSG00000124205, ENSG00000146648, ENSG00000184845, ENSG00000140526, ENSG00000087077, ENSG00000101680, ENSG00000184371, ENSG00000101384, ENSG00000176170, ENSG00000145675, ENSG00000175818, ENSG00000115353, ENSG00000128052, ENSG0000…	946	192	13528	2.38337	0.0335168	0.00044847	0.0177574
GOTERM_BP_FAT	GO:0051270~regulation of cell motion	32	2.6534	1.07912e-05	ENSG00000162493, ENSG00000007372, ENSG00000173482, ENSG00000167244, ENSG00000120318, ENSG00000164741, ENSG00000107562, ENSG00000166949, ENSG00000182871, ENSG00000109458, ENSG00000146648, ENSG00000124205, ENSG00000184845, ENSG00000140526, ENSG00000087077, ENSG00000134954, ENSG00000101680, ENSG00000184371, ENSG00000101384, ENSG00000176170, ENSG00000145675, ENSG00000115353, ENSG00000128052, ENSG0000…	946	193	13528	2.37102	0.0372522	0.000474435	0.0197743
GOTERM_BP_FAT	GO:0040017~positive regulation of locomotion	20	1.65837	4.03995e-05	ENSG00000162493, ENSG00000167244, ENSG00000145675, ENSG00000107562, ENSG00000166949, ENSG00000115353, ENSG00000128052, ENSG00000182871, ENSG00000146648, ENSG00000124205, ENSG00000184845, ENSG00000048052, ENSG00000087077, ENSG00000138685, ENSG00000184371, ENSG00000070193, ENSG00000154229, ENSG00000164171, ENSG00000169429, ENSG00000176170	946	98	13528	2.91841	0.13249	0.00154368	0.0740106
GOTERM_BP_FAT	GO:0030334~regulation of cell migration	28	2.32172	4.3242e-05	ENSG00000162493, ENSG00000007372, ENSG00000173482, ENSG00000120318, ENSG00000167244, ENSG00000164741, ENSG00000107562, ENSG00000166949, ENSG00000182871, ENSG00000109458, ENSG00000146648, ENSG00000124205, ENSG00000184845, ENSG00000140526, ENSG00000087077, ENSG00000101680, ENSG00000184371, ENSG00000101384, ENSG00000176170, ENSG00000145675, ENSG00000115353, ENSG00000128052, ENSG00000196839, ENSG0000…	946	169	13528	2.36927	0.141122	0.00161708	0.079216
GOTERM_BP_FAT	GO:0030335~positive regulation of cell migration	17	1.40962	0.000396931	ENSG00000162493, ENSG00000167244, ENSG00000145675, ENSG00000107562, ENSG00000166949, ENSG00000115353, ENSG00000128052, ENSG00000182871, ENSG00000146648, ENSG00000124205, ENSG00000184845, ENSG00000048052, ENSG00000087077, ENSG00000138685, ENSG00000184371, ENSG00000164171, ENSG00000176170	946	89	13528	2.7315	0.752583	0.00914659	0.724923
GOTERM_BP_FAT	GO:0051272~positive regulation of cell motion	18	1.49254	0.000409574	ENSG00000162493, ENSG00000167244, ENSG00000145675, ENSG00000107562, ENSG00000166949, ENSG00000115353, ENSG00000128052, ENSG00000182871, ENSG00000146648, ENSG00000124205, ENSG00000184845, ENSG00000048052, ENSG00000087077, ENSG00000134954, ENSG00000138685, ENSG00000184371, ENSG00000164171, ENSG00000176170	946	98	13528	2.62657	0.763351	0.00925483	0.747932
Annotation Cluster 29	Enrichment Score: 3.8356511489951526
Category	Term	Count	%	PValue	Genes	List Total	Pop Hits	Pop Total	Fold Enrichment	Bonferroni	Benjamini	FDR
GOTERM_BP_FAT	GO:0051329~interphase of mitotic cell cycle	22	1.82421	7.13484e-06	ENSG00000150093, ENSG00000118971, ENSG00000164045, ENSG00000117724, ENSG00000105173, ENSG00000070808, ENSG00000150457, ENSG00000146648, ENSG00000123080, ENSG00000138814, ENSG00000089685, ENSG00000158402, ENSG00000182481, ENSG00000146670, ENSG00000075218, ENSG00000142192, ENSG00000131023, ENSG00000101412, ENSG00000197299, ENSG00000122641, ENSG00000124762, ENSG00000123374	946	103	13528	3.05441	0.0247881	0.000358514	0.0130746
GOTERM_BP_FAT	GO:0051325~interphase	22	1.82421	1.14037e-05	ENSG00000150093, ENSG00000118971, ENSG00000164045, ENSG00000117724, ENSG00000105173, ENSG00000070808, ENSG00000150457, ENSG00000146648, ENSG00000123080, ENSG00000138814, ENSG00000089685, ENSG00000158402, ENSG00000182481, ENSG00000146670, ENSG00000075218, ENSG00000142192, ENSG00000131023, ENSG00000101412, ENSG00000197299, ENSG00000122641, ENSG00000124762, ENSG00000123374	946	106	13528	2.96797	0.0393242	0.000495165	0.0208964
GOTERM_BP_FAT	GO:0000082~G1/S transition of mitotic cell cycle	12	0.995025	0.00148065	ENSG00000138814, ENSG00000150093, ENSG00000118971, ENSG00000164045, ENSG00000146670, ENSG00000105173, ENSG00000150457, ENSG00000070808, ENSG00000146648, ENSG00000122641, ENSG00000124762, ENSG00000123080	946	56	13528	3.06433	0.994553	0.0270627	2.67892
GOTERM_BP_FAT	GO:0000079~regulation of cyclin-dependent protein kinase activity	11	0.912106	0.00377151	ENSG00000127564, ENSG00000118971, ENSG00000158402, ENSG00000164045, ENSG00000131023, ENSG00000150457, ENSG00000197019, ENSG00000197299, ENSG00000146648, ENSG00000124762, ENSG00000123080	946	54	13528	2.91301	0.999998	0.0563964	6.69045
Annotation Cluster 30	Enrichment Score: 3.804887323838068
Category	Term	Count	%	PValue	Genes	List Total	Pop Hits	Pop Total	Fold Enrichment	Bonferroni	Benjamini	FDR
GOTERM_BP_FAT	GO:0016337~cell-cell adhesion	46	3.81426	7.50537e-08	ENSG00000162493, ENSG00000173482, ENSG00000113361, ENSG00000149564, ENSG00000107736, ENSG00000169071, ENSG00000086570, ENSG00000046604, ENSG00000007908, ENSG00000142173, ENSG00000130202, ENSG00000146648, ENSG00000197467, ENSG00000118523, ENSG00000150893, ENSG00000169855, ENSG00000154721, ENSG00000136099, ENSG00000148600, ENSG00000140937, ENSG00000150093, ENSG00000169851, ENSG00000144619, ENSG0000…	946	276	13528	2.38337	0.000264004	8.51735e-06	0.000137544
GOTERM_BP_FAT	GO:0007156~homophilic cell adhesion	27	2.23881	1.0314e-06	ENSG00000113361, ENSG00000173482, ENSG00000149564, ENSG00000107736, ENSG00000086570, ENSG00000046604, ENSG00000130202, ENSG00000150893, ENSG00000148600, ENSG00000136099, ENSG00000169855, ENSG00000140937, ENSG00000150093, ENSG00000169851, ENSG00000154162, ENSG00000179242, ENSG00000196090, ENSG00000185008, ENSG00000197479, ENSG00000197410, ENSG00000075275, ENSG00000189184, ENSG00000179776, ENSG0000…	946	131	13528	2.94737	0.00362191	6.97761e-05	0.00189014
UP_SEQ_FEATURE	domain:Cadherin 3	19	1.57546	4.58885e-05	ENSG00000113361, ENSG00000148600, ENSG00000136099, ENSG00000107736, ENSG00000140937, ENSG00000086570, ENSG00000169851, ENSG00000154162, ENSG00000179242, ENSG00000046604, ENSG00000197479, ENSG00000197410, ENSG00000075275, ENSG00000189184, ENSG00000179776, ENSG00000150394, ENSG00000102290, ENSG00000101542, ENSG00000156453	1177	102	19113	3.02486	0.140842	0.00687637	0.0834965
UP_SEQ_FEATURE	domain:Cadherin 4	19	1.57546	4.58885e-05	ENSG00000113361, ENSG00000148600, ENSG00000136099, ENSG00000107736, ENSG00000140937, ENSG00000086570, ENSG00000169851, ENSG00000154162, ENSG00000179242, ENSG00000046604, ENSG00000197479, ENSG00000197410, ENSG00000075275, ENSG00000189184, ENSG00000179776, ENSG00000150394, ENSG00000102290, ENSG00000101542, ENSG00000156453	1177	102	19113	3.02486	0.140842	0.00687637	0.0834965
INTERPRO	IPR002126:Cadherin	20	1.65837	5.92577e-05	ENSG00000113361, ENSG00000136099, ENSG00000148600, ENSG00000107736, ENSG00000140937, ENSG00000086570, ENSG00000169851, ENSG00000154162, ENSG00000179242, ENSG00000046604, ENSG00000197479, ENSG00000197410, ENSG00000075275, ENSG00000189184, ENSG00000150893, ENSG00000179776, ENSG00000150394, ENSG00000102290, ENSG00000101542, ENSG00000156453	1080	108	16659	2.85648	0.0835336	0.00543704	0.0981891
UP_SEQ_FEATURE	domain:Cadherin 5	18	1.49254	6.16571e-05	ENSG00000148600, ENSG00000136099, ENSG00000113361, ENSG00000107736, ENSG00000140937, ENSG00000086570, ENSG00000169851, ENSG00000154162, ENSG00000179242, ENSG00000197479, ENSG00000197410, ENSG00000075275, ENSG00000189184, ENSG00000179776, ENSG00000150394, ENSG00000102290, ENSG00000101542, ENSG00000156453	1177	95	19113	3.07681	0.184512	0.00846266	0.112173
UP_SEQ_FEATURE	domain:Cadherin 2	19	1.57546	6.81378e-05	ENSG00000113361, ENSG00000148600, ENSG00000136099, ENSG00000107736, ENSG00000140937, ENSG00000086570, ENSG00000169851, ENSG00000154162, ENSG00000179242, ENSG00000046604, ENSG00000197479, ENSG00000197410, ENSG00000075275, ENSG00000189184, ENSG00000179776, ENSG00000150394, ENSG00000102290, ENSG00000101542, ENSG00000156453	1177	105	19113	2.93844	0.201809	0.00897578	0.123957
UP_SEQ_FEATURE	domain:Cadherin 1	19	1.57546	6.81378e-05	ENSG00000113361, ENSG00000148600, ENSG00000136099, ENSG00000107736, ENSG00000140937, ENSG00000086570, ENSG00000169851, ENSG00000154162, ENSG00000179242, ENSG00000046604, ENSG00000197479, ENSG00000197410, ENSG00000075275, ENSG00000189184, ENSG00000179776, ENSG00000150394, ENSG00000102290, ENSG00000101542, ENSG00000156453	1177	105	19113	2.93844	0.201809	0.00897578	0.123957
UP_SEQ_FEATURE	domain:Cadherin 7	7	0.580431	0.000523342	ENSG00000107736, ENSG00000086570, ENSG00000169851, ENSG00000075275, ENSG00000197410, ENSG00000102290, ENSG00000156453	1177	18	19113	6.31507	0.823011	0.0496561	0.948347
SMART	SM00112:CA	20	1.65837	0.000595272	ENSG00000113361, ENSG00000136099, ENSG00000148600, ENSG00000107736, ENSG00000140937, ENSG00000086570, ENSG00000169851, ENSG00000154162, ENSG00000179242, ENSG00000046604, ENSG00000197479, ENSG00000197410, ENSG00000075275, ENSG00000189184, ENSG00000150893, ENSG00000179776, ENSG00000150394, ENSG00000102290, ENSG00000101542, ENSG00000156453	707	108	9079	2.37807	0.159094	0.0284663	0.788876
INTERPRO	IPR000233:Cadherin cytoplasmic region	7	0.580431	0.000949988	ENSG00000113361, ENSG00000140937, ENSG00000154162, ENSG00000179242, ENSG00000179776, ENSG00000150394, ENSG00000101542	1080	19	16659	5.68289	0.753168	0.0566271	1.56324
PIR_SUPERFAMILY	PIRSF002504:cadherin	7	0.580431	0.00150497	ENSG00000113361, ENSG00000140937, ENSG00000154162, ENSG00000179242, ENSG00000179776, ENSG00000150394, ENSG00000101542	496	20	7396	5.21895	0.529783	0.314276	2.1461
UP_SEQ_FEATURE	domain:Cadherin 6	11	0.912106	0.0135934	ENSG00000136099, ENSG00000148600, ENSG00000107736, ENSG00000086570, ENSG00000169851, ENSG00000075275, ENSG00000189184, ENSG00000197479, ENSG00000197410, ENSG00000102290, ENSG00000156453	1177	73	19113	2.44693	1	0.4532	22.0524
INTERPRO	IPR013164:Cadherin, N-terminal	6	0.497512	0.321949	ENSG00000136099, ENSG00000169851, ENSG00000189184, ENSG00000197479, ENSG00000102290, ENSG00000156453	1080	58	16659	1.59569	1	0.982685	99.8405
Annotation Cluster 31	Enrichment Score: 3.718875804462369
Category	Term	Count	%	PValue	Genes	List Total	Pop Hits	Pop Total	Fold Enrichment	Bonferroni	Benjamini	FDR
GOTERM_BP_FAT	GO:0007010~cytoskeleton organization	61	5.05804	2.94105e-07	ENSG00000138193, ENSG00000105974, ENSG00000196923, ENSG00000139734, ENSG00000112029, ENSG00000158528, ENSG00000122786, ENSG00000131711, ENSG00000197321, ENSG00000122952, ENSG00000134318, ENSG00000156970, ENSG00000137460, ENSG00000145819, ENSG00000099204, ENSG00000121621, ENSG00000152253, ENSG00000076382, ENSG00000115935, ENSG00000133026, ENSG00000118194, ENSG00000079819, ENSG00000137575, ENSG0000…	946	436	13528	2.00072	0.00103413	2.72276e-05	0.000538979
GOTERM_BP_FAT	GO:0030029~actin filament-based process	30	2.48756	0.00287602	ENSG00000168530, ENSG00000139734, ENSG00000196923, ENSG00000164741, ENSG00000122786, ENSG00000158528, ENSG00000007908, ENSG00000214274, ENSG00000049540, ENSG00000134318, ENSG00000143776, ENSG00000137460, ENSG00000145819, ENSG00000138771, ENSG00000115935, ENSG00000133026, ENSG00000118194, ENSG00000150093, ENSG00000079819, ENSG00000137575, ENSG00000126785, ENSG00000125733, ENSG00000007237, ENSG0000…	946	241	13528	1.78011	0.99996	0.0460343	5.14134
GOTERM_BP_FAT	GO:0030036~actin cytoskeleton organization	27	2.23881	0.00824285	ENSG00000196923, ENSG00000139734, ENSG00000164741, ENSG00000122786, ENSG00000158528, ENSG00000214274, ENSG00000049540, ENSG00000134318, ENSG00000143776, ENSG00000137460, ENSG00000145819, ENSG00000138771, ENSG00000115935, ENSG00000133026, ENSG00000118194, ENSG00000150093, ENSG00000079819, ENSG00000137575, ENSG00000126785, ENSG00000125733, ENSG00000007237, ENSG00000154553, ENSG00000197702, ENSG0000…	946	226	13528	1.70843	1	0.104059	14.0741
Annotation Cluster 32	Enrichment Score: 3.4961191460308862
Category	Term	Count	%	PValue	Genes	List Total	Pop Hits	Pop Total	Fold Enrichment	Bonferroni	Benjamini	FDR
SP_PIR_KEYWORDS	ubl conjugation	66	5.47264	2.60933e-06	ENSG00000064692, ENSG00000111332, ENSG00000164045, ENSG00000139734, ENSG00000171617, ENSG00000146648, ENSG00000140525, ENSG00000156970, ENSG00000168310, ENSG00000100968, ENSG00000116478, ENSG00000121621, ENSG00000116539, ENSG00000065328, ENSG00000169855, ENSG00000124529, ENSG00000118193, ENSG00000151025, ENSG00000145675, ENSG00000110799, ENSG00000110693, ENSG00000164611, ENSG00000186297, ENSG0000…	1177	588	19235	1.83435	0.00154614	4.99128e-05	0.00384753
SP_PIR_KEYWORDS	isopeptide bond	34	2.81924	0.00222251	ENSG00000111332, ENSG00000084676, ENSG00000139734, ENSG00000151150, ENSG00000034063, ENSG00000175899, ENSG00000146648, ENSG00000140525, ENSG00000124635, ENSG00000148516, ENSG00000170312, ENSG00000115414, ENSG00000010818, ENSG00000144554, ENSG00000134954, ENSG00000168310, ENSG00000186480, ENSG00000116478, ENSG00000116539, ENSG00000185130, ENSG00000065328, ENSG00000124529, ENSG00000118193, ENSG0000…	1177	319	19235	1.74182	0.732708	0.0207253	3.22761
UP_SEQ_FEATURE	cross-link:Glycyl lysine isopeptide (Lys-Gly) (interchain with G-Cter in ubiquitin)	23	1.90713	0.00560106	ENSG00000111332, ENSG00000118193, ENSG00000151025, ENSG00000139734, ENSG00000151150, ENSG00000034063, ENSG00000110799, ENSG00000174437, ENSG00000072778, ENSG00000146648, ENSG00000140525, ENSG00000186297, ENSG00000124635, ENSG00000170312, ENSG00000010818, ENSG00000144554, ENSG00000196226, ENSG00000186480, ENSG00000130723, ENSG00000077150, ENSG00000116539, ENSG00000185130, ENSG00000065328	1177	199	19113	1.87684	1	0.266313	9.71881
Annotation Cluster 33	Enrichment Score: 3.485704807745806
Category	Term	Count	%	PValue	Genes	List Total	Pop Hits	Pop Total	Fold Enrichment	Bonferroni	Benjamini	FDR
GOTERM_BP_FAT	GO:0007267~cell-cell signaling	77	6.38474	2.44999e-07	ENSG00000183395, ENSG00000165474, ENSG00000175426, ENSG00000115596, ENSG00000182256, ENSG00000184845, ENSG00000113441, ENSG00000124788, ENSG00000085871, ENSG00000179388, ENSG00000054523, ENSG00000143140, ENSG00000159167, ENSG00000128602, ENSG00000122641, ENSG00000111262, ENSG00000116539, ENSG00000136099, ENSG00000072657, ENSG00000198010, ENSG00000137575, ENSG00000120251, ENSG00000021645, ENSG0000…	946	600	13528	1.83519	0.000861535	2.39415e-05	0.000448986
GOTERM_BP_FAT	GO:0019226~transmission of nerve impulse	45	3.73134	0.000103235	ENSG00000104368, ENSG00000183395, ENSG00000102468, ENSG00000184486, ENSG00000174469, ENSG00000182256, ENSG00000184845, ENSG00000110436, ENSG00000198216, ENSG00000157103, ENSG00000103740, ENSG00000171408, ENSG00000142192, ENSG00000124788, ENSG00000179388, ENSG00000054523, ENSG00000152413, ENSG00000111262, ENSG00000109099, ENSG00000010278, ENSG00000141736, ENSG00000198010, ENSG00000137575, ENSG0000…	946	350	13528	1.8386	0.304553	0.00312614	0.189021
GOTERM_BP_FAT	GO:0007268~synaptic transmission	37	3.06799	0.000904509	ENSG00000104368, ENSG00000183395, ENSG00000102468, ENSG00000182256, ENSG00000184845, ENSG00000110436, ENSG00000198216, ENSG00000157103, ENSG00000171408, ENSG00000142192, ENSG00000124788, ENSG00000179388, ENSG00000054523, ENSG00000152413, ENSG00000111262, ENSG00000109099, ENSG00000198010, ENSG00000137575, ENSG00000021645, ENSG00000120251, ENSG00000155511, ENSG00000179841, ENSG00000115665, ENSG0000…	946	298	13528	1.77553	0.95856	0.018027	1.64469
GOTERM_BP_FAT	GO:0050877~neurological system process	86	7.13101	0.498627	ENSG00000183395, ENSG00000107736, ENSG00000144191, ENSG00000196767, ENSG00000184486, ENSG00000165474, ENSG00000182871, ENSG00000139053, ENSG00000106348, ENSG00000174469, ENSG00000141404, ENSG00000182256, ENSG00000184845, ENSG00000138207, ENSG00000124788, ENSG00000179388, ENSG00000079257, ENSG00000054523, ENSG00000099204, ENSG00000109255, ENSG00000111262, ENSG00000133026, ENSG00000148600, ENSG0000…	946	1210	13528	1.01638	1	0.970251	99.9997
Annotation Cluster 34	Enrichment Score: 3.4844115853552577
Category	Term	Count	%	PValue	Genes	List Total	Pop Hits	Pop Total	Fold Enrichment	Bonferroni	Benjamini	FDR
GOTERM_BP_FAT	GO:0007389~pattern specification process	43	3.56551	5.5179e-07	ENSG00000106571, ENSG00000007372, ENSG00000111087, ENSG00000105877, ENSG00000169071, ENSG00000107562, ENSG00000074047, ENSG00000180613, ENSG00000112837, ENSG00000159388, ENSG00000148516, ENSG00000152977, ENSG00000078246, ENSG00000185920, ENSG00000138771, ENSG00000128602, ENSG00000156925, ENSG00000112902, ENSG00000136099, ENSG00000163513, ENSG00000112559, ENSG00000177426, ENSG00000183691, ENSG0000…	946	267	13528	2.30303	0.00193931	4.31368e-05	0.00101121
GOTERM_BP_FAT	GO:0003002~regionalization	28	2.32172	0.000575565	ENSG00000111087, ENSG00000007372, ENSG00000106571, ENSG00000169071, ENSG00000074047, ENSG00000180613, ENSG00000112837, ENSG00000159388, ENSG00000078246, ENSG00000185920, ENSG00000156925, ENSG00000128602, ENSG00000136099, ENSG00000112559, ENSG00000177426, ENSG00000183691, ENSG00000104332, ENSG00000122877, ENSG00000138083, ENSG00000131437, ENSG00000168772, ENSG00000125378, ENSG00000162992, ENSG0000…	946	197	13528	2.03252	0.868062	0.0121272	1.04954
GOTERM_BP_FAT	GO:0009952~anterior/posterior pattern formation	15	1.24378	0.110891	ENSG00000007372, ENSG00000106571, ENSG00000136099, ENSG00000169071, ENSG00000104332, ENSG00000138083, ENSG00000131437, ENSG00000112837, ENSG00000159388, ENSG00000162992, ENSG00000145423, ENSG00000185551, ENSG00000156925, ENSG00000148400, ENSG00000167081	946	140	13528	1.53217	1	0.585121	88.3977
Annotation Cluster 35	Enrichment Score: 3.47139669686073
Category	Term	Count	%	PValue	Genes	List Total	Pop Hits	Pop Total	Fold Enrichment	Bonferroni	Benjamini	FDR
GOTERM_BP_FAT	GO:0007169~transmembrane receptor protein tyrosine kinase signaling pathway	39	3.23383	2.75108e-07	ENSG00000138193, ENSG00000104368, ENSG00000167244, ENSG00000115325, ENSG00000135333, ENSG00000169071, ENSG00000185483, ENSG00000070886, ENSG00000066468, ENSG00000148053, ENSG00000147443, ENSG00000144724, ENSG00000116194, ENSG00000077782, ENSG00000109458, ENSG00000116106, ENSG00000146648, ENSG00000149177, ENSG00000100784, ENSG00000144655, ENSG00000118523, ENSG00000010610, ENSG00000150347, ENSG0000…	946	224	13528	2.48977	0.000967363	2.61573e-05	0.000504165
INTERPRO	IPR013761:Sterile alpha motif-type	18	1.49254	6.6234e-06	ENSG00000111961, ENSG00000120318, ENSG00000070886, ENSG00000135333, ENSG00000165458, ENSG00000158528, ENSG00000140948, ENSG00000044524, ENSG00000177570, ENSG00000116106, ENSG00000182580, ENSG00000110841, ENSG00000162105, ENSG00000134954, ENSG00000186638, ENSG00000091436, ENSG00000196411, ENSG00000151276	1080	77	16659	3.60584	0.0097023	0.00108271	0.0109794
GOTERM_MF_FAT	GO:0004714~transmembrane receptor protein tyrosine kinase activity	17	1.40962	6.92223e-06	ENSG00000070886, ENSG00000066468, ENSG00000169071, ENSG00000135333, ENSG00000185483, ENSG00000148053, ENSG00000128052, ENSG00000044524, ENSG00000077782, ENSG00000116106, ENSG00000146648, ENSG00000182580, ENSG00000099250, ENSG00000150938, ENSG00000196411, ENSG00000104213, ENSG00000141736	877	67	12983	3.75621	0.00665771	0.000667774	0.0108867
INTERPRO	IPR001660:Sterile alpha motif SAM	18	1.49254	8.72989e-05	ENSG00000111961, ENSG00000120318, ENSG00000070886, ENSG00000135333, ENSG00000164741, ENSG00000165458, ENSG00000158528, ENSG00000140948, ENSG00000044524, ENSG00000177570, ENSG00000116106, ENSG00000182580, ENSG00000110841, ENSG00000162105, ENSG00000186638, ENSG00000091436, ENSG00000196411, ENSG00000151276	1080	93	16659	2.98548	0.120595	0.00753089	0.144621
UP_SEQ_FEATURE	domain:SAM	15	1.24378	0.000389551	ENSG00000120318, ENSG00000135333, ENSG00000070886, ENSG00000165458, ENSG00000164741, ENSG00000158528, ENSG00000044524, ENSG00000177570, ENSG00000116106, ENSG00000182580, ENSG00000162105, ENSG00000186638, ENSG00000091436, ENSG00000196411, ENSG00000151276	1177	81	19113	3.00717	0.724422	0.0383043	0.706717
UP_SEQ_FEATURE	short sequence motif:PDZ-binding	14	1.16086	0.000604449	ENSG00000135333, ENSG00000070886, ENSG00000102468, ENSG00000157240, ENSG00000044524, ENSG00000180340, ENSG00000116106, ENSG00000182580, ENSG00000157103, ENSG00000123700, ENSG00000196411, ENSG00000111262, ENSG00000018408, ENSG00000177283	1177	75	19113	3.03123	0.864681	0.0555442	1.09456
SMART	SM00454:SAM	18	1.49254	0.000725739	ENSG00000111961, ENSG00000120318, ENSG00000070886, ENSG00000135333, ENSG00000164741, ENSG00000165458, ENSG00000158528, ENSG00000140948, ENSG00000044524, ENSG00000177570, ENSG00000116106, ENSG00000182580, ENSG00000110841, ENSG00000162105, ENSG00000186638, ENSG00000091436, ENSG00000196411, ENSG00000151276	707	93	9079	2.48547	0.190442	0.0297301	0.961005
INTERPRO	IPR016257:Tyrosine-protein kinase, ephrin receptor	6	0.497512	0.000937267	ENSG00000182580, ENSG00000135333, ENSG00000070886, ENSG00000044524, ENSG00000116106, ENSG00000196411	1080	13	16659	7.11923	0.748498	0.0582479	1.54246
INTERPRO	IPR011510:Sterile alpha motif homology 2	10	0.829187	0.00103177	ENSG00000111961, ENSG00000120318, ENSG00000110841, ENSG00000135333, ENSG00000164741, ENSG00000158528, ENSG00000091436, ENSG00000044524, ENSG00000177570, ENSG00000116106	1080	41	16659	3.7622	0.78119	0.0589717	1.69674
PIR_SUPERFAMILY	PIRSF000666:TyrPK_ephrin_receptor	6	0.497512	0.00107916	ENSG00000182580, ENSG00000135333, ENSG00000070886, ENSG00000044524, ENSG00000116106, ENSG00000196411	496	13	7396	6.88213	0.417807	0.417807	1.54328
SP_PIR_KEYWORDS	tyrosine-protein kinase	17	1.40962	0.00115407	ENSG00000070886, ENSG00000066468, ENSG00000169071, ENSG00000135333, ENSG00000185483, ENSG00000148053, ENSG00000128052, ENSG00000044524, ENSG00000077782, ENSG00000112742, ENSG00000116106, ENSG00000146648, ENSG00000182580, ENSG00000182319, ENSG00000166483, ENSG00000196411, ENSG00000141736	1177	111	19235	2.50289	0.495788	0.0121534	1.6883
INTERPRO	IPR003962:Fibronectin, type III subdomain	9	0.746269	0.00120568	ENSG00000153707, ENSG00000182580, ENSG00000135333, ENSG00000070886, ENSG00000115414, ENSG00000044524, ENSG00000067141, ENSG00000116106, ENSG00000196411	1080	34	16659	4.08309	0.830658	0.066021	1.98006
INTERPRO	IPR001090:Ephrin receptor, ligand binding	6	0.497512	0.00138064	ENSG00000182580, ENSG00000135333, ENSG00000070886, ENSG00000044524, ENSG00000116106, ENSG00000196411	1080	14	16659	6.61071	0.869151	0.0700576	2.26431
INTERPRO	IPR001426:Receptor tyrosine kinase, class V, conserved site	6	0.497512	0.00138064	ENSG00000182580, ENSG00000135333, ENSG00000070886, ENSG00000044524, ENSG00000116106, ENSG00000196411	1080	14	16659	6.61071	0.869151	0.0700576	2.26431
INTERPRO	IPR008266:Tyrosine protein kinase, active site	16	1.3267	0.00138818	ENSG00000070886, ENSG00000066468, ENSG00000135333, ENSG00000169071, ENSG00000185483, ENSG00000148053, ENSG00000128052, ENSG00000044524, ENSG00000077782, ENSG00000116106, ENSG00000146648, ENSG00000182580, ENSG00000182319, ENSG00000196411, ENSG00000164715, ENSG00000141736	1080	97	16659	2.54433	0.870596	0.0680825	2.27654
SMART	SM00615:EPH_lbd	6	0.497512	0.00310169	ENSG00000182580, ENSG00000135333, ENSG00000070886, ENSG00000044524, ENSG00000116106, ENSG00000196411	707	14	9079	5.50354	0.595052	0.0788952	4.04775
GOTERM_MF_FAT	GO:0005003~ephrin receptor activity	6	0.497512	0.00432021	ENSG00000182580, ENSG00000135333, ENSG00000070886, ENSG00000044524, ENSG00000116106, ENSG00000196411	877	17	12983	5.2249	0.984671	0.134173	6.58286
Annotation Cluster 36	Enrichment Score: 3.4199928868978193
Category	Term	Count	%	PValue	Genes	List Total	Pop Hits	Pop Total	Fold Enrichment	Bonferroni	Benjamini	FDR
GOTERM_CC_FAT	GO:0043005~neuron projection	47	3.89718	1.22458e-05	ENSG00000135333, ENSG00000151150, ENSG00000148053, ENSG00000102468, ENSG00000158528, ENSG00000122786, ENSG00000175426, ENSG00000214274, ENSG00000104722, ENSG00000131711, ENSG00000184845, ENSG00000110436, ENSG00000134909, ENSG00000187164, ENSG00000157103, ENSG00000142192, ENSG00000170017, ENSG00000137941, ENSG00000109255, ENSG00000133026, ENSG00000169855, ENSG00000198010, ENSG00000144619, ENSG0000…	892	342	12782	1.96927	0.00589732	0.000246419	0.0175473
GOTERM_CC_FAT	GO:0042995~cell projection	77	6.38474	5.52482e-05	ENSG00000106571, ENSG00000162493, ENSG00000105877, ENSG00000107736, ENSG00000135333, ENSG00000144191, ENSG00000196923, ENSG00000158528, ENSG00000122786, ENSG00000175426, ENSG00000131711, ENSG00000184845, ENSG00000197321, ENSG00000187164, ENSG00000078246, ENSG00000118785, ENSG00000121621, ENSG00000128602, ENSG00000109255, ENSG00000133026, ENSG00000169855, ENSG00000198010, ENSG00000115353, ENSG0000…	892	697	12782	1.58304	0.0263327	0.000808328	0.0791435
GOTERM_CC_FAT	GO:0030425~dendrite	22	1.82421	0.00460517	ENSG00000198010, ENSG00000135333, ENSG00000102468, ENSG00000148053, ENSG00000158528, ENSG00000122786, ENSG00000115353, ENSG00000175426, ENSG00000196839, ENSG00000078018, ENSG00000157087, ENSG00000184845, ENSG00000110436, ENSG00000131711, ENSG00000134909, ENSG00000189056, ENSG00000133019, ENSG00000123700, ENSG00000197959, ENSG00000137941, ENSG00000198822, ENSG00000133026	892	163	12782	1.93406	0.892411	0.0397246	6.40059
GOTERM_CC_FAT	GO:0044463~cell projection part	28	2.32172	0.0067062	ENSG00000107736, ENSG00000105877, ENSG00000102468, ENSG00000148053, ENSG00000158528, ENSG00000122786, ENSG00000175426, ENSG00000110436, ENSG00000184845, ENSG00000134909, ENSG00000078246, ENSG00000142192, ENSG00000137941, ENSG00000071967, ENSG00000109255, ENSG00000133026, ENSG00000169855, ENSG00000150093, ENSG00000168280, ENSG00000196839, ENSG00000078018, ENSG00000185008, ENSG00000129219, ENSG0000…	892	234	12782	1.71465	0.961226	0.0544935	9.19229
Annotation Cluster 37	Enrichment Score: 3.315428851974906
Category	Term	Count	%	PValue	Genes	List Total	Pop Hits	Pop Total	Fold Enrichment	Bonferroni	Benjamini	FDR
SP_PIR_KEYWORDS	egf-like domain	42	3.48259	5.30806e-10	ENSG00000104368, ENSG00000086570, ENSG00000049323, ENSG00000116147, ENSG00000007908, ENSG00000155052, ENSG00000174469, ENSG00000174807, ENSG00000164318, ENSG00000198542, ENSG00000088812, ENSG00000008277, ENSG00000218336, ENSG00000138829, ENSG00000116962, ENSG00000163520, ENSG00000106714, ENSG00000172638, ENSG00000101384, ENSG00000041982, ENSG00000156076, ENSG00000149256, ENSG00000021645, ENSG0000…	1177	230	19235	2.98426	3.14768e-07	2.62307e-08	7.82702e-07
INTERPRO	IPR000742:EGF-like, type 3	37	3.06799	8.55115e-09	ENSG00000104368, ENSG00000086570, ENSG00000049323, ENSG00000007908, ENSG00000155052, ENSG00000174469, ENSG00000164318, ENSG00000088812, ENSG00000218336, ENSG00000138829, ENSG00000116962, ENSG00000163520, ENSG00000106714, ENSG00000101384, ENSG00000172638, ENSG00000041982, ENSG00000149256, ENSG00000156076, ENSG00000157168, ENSG00000021645, ENSG00000140092, ENSG00000144152, ENSG00000164176, ENSG0000…	1080	194	16659	2.94188	1.25872e-05	3.14682e-06	1.41757e-05
INTERPRO	IPR006209:EGF	28	2.32172	3.29679e-08	ENSG00000104368, ENSG00000086570, ENSG00000049323, ENSG00000007908, ENSG00000155052, ENSG00000174469, ENSG00000174807, ENSG00000164318, ENSG00000116962, ENSG00000106714, ENSG00000101384, ENSG00000041982, ENSG00000156076, ENSG00000157168, ENSG00000021645, ENSG00000164176, ENSG00000144152, ENSG00000074181, ENSG00000087303, ENSG00000168140, ENSG00000130164, ENSG00000075275, ENSG00000148204, ENSG0000…	1080	127	16659	3.40079	4.85275e-05	9.7057e-06	5.46525e-05
UP_SEQ_FEATURE	domain:EGF-like 5; calcium-binding	10	0.829187	0.000317702	ENSG00000049323, ENSG00000140092, ENSG00000075275, ENSG00000138829, ENSG00000116962, ENSG00000163520, ENSG00000087303, ENSG00000101384, ENSG00000172638, ENSG00000148400	1177	37	19113	4.38885	0.650455	0.032314	0.576725
INTERPRO	IPR000152:EGF-type aspartate/asparagine hydroxylation conserved site	17	1.40962	0.000472062	ENSG00000021645, ENSG00000049323, ENSG00000140092, ENSG00000144152, ENSG00000164176, ENSG00000074181, ENSG00000087303, ENSG00000130164, ENSG00000075275, ENSG00000148204, ENSG00000116962, ENSG00000163520, ENSG00000172638, ENSG00000101384, ENSG00000185559, ENSG00000173706, ENSG00000148400	1080	97	16659	2.70335	0.500945	0.0325554	0.77969
UP_SEQ_FEATURE	domain:EGF-like 4; calcium-binding	9	0.746269	0.000698546	ENSG00000049323, ENSG00000140092, ENSG00000075275, ENSG00000148204, ENSG00000138829, ENSG00000163520, ENSG00000074181, ENSG00000101384, ENSG00000172638	1177	33	19113	4.42875	0.900897	0.062193	1.26393
INTERPRO	IPR001881:EGF-like calcium-binding	16	1.3267	0.00124651	ENSG00000049323, ENSG00000140092, ENSG00000144152, ENSG00000164176, ENSG00000174807, ENSG00000074181, ENSG00000087303, ENSG00000130164, ENSG00000148204, ENSG00000116962, ENSG00000163520, ENSG00000172638, ENSG00000101384, ENSG00000185559, ENSG00000148400, ENSG00000173706	1080	96	16659	2.57083	0.840547	0.0657398	2.04646
UP_SEQ_FEATURE	domain:EGF-like 3; calcium-binding	9	0.746269	0.00156066	ENSG00000049323, ENSG00000140092, ENSG00000075275, ENSG00000148204, ENSG00000144152, ENSG00000116962, ENSG00000163520, ENSG00000087303, ENSG00000172638	1177	37	19113	3.94996	0.994297	0.1184	2.80301
INTERPRO	IPR013091:EGF calcium-binding	13	1.07794	0.00212536	ENSG00000049323, ENSG00000140092, ENSG00000144152, ENSG00000174807, ENSG00000074181, ENSG00000087303, ENSG00000130164, ENSG00000116962, ENSG00000163520, ENSG00000172638, ENSG00000186340, ENSG00000148400, ENSG00000173706	1080	72	16659	2.78507	0.956363	0.0833193	3.46559
UP_SEQ_FEATURE	domain:EGF-like 8; calcium-binding	7	0.580431	0.00218343	ENSG00000049323, ENSG00000075275, ENSG00000148204, ENSG00000138829, ENSG00000163520, ENSG00000074181, ENSG00000148400	1177	23	19113	4.94223	0.999276	0.145457	3.90066
UP_SEQ_FEATURE	domain:EGF-like 6; calcium-binding	7	0.580431	0.00344711	ENSG00000049323, ENSG00000140092, ENSG00000075275, ENSG00000163520, ENSG00000074181, ENSG00000101384, ENSG00000172638	1177	25	19113	4.54685	0.999989	0.187538	6.09204
INTERPRO	IPR018097:EGF-like calcium-binding, conserved site	15	1.24378	0.00344974	ENSG00000049323, ENSG00000140092, ENSG00000164176, ENSG00000144152, ENSG00000174807, ENSG00000074181, ENSG00000087303, ENSG00000130164, ENSG00000148204, ENSG00000116962, ENSG00000163520, ENSG00000172638, ENSG00000101384, ENSG00000148400, ENSG00000173706	1080	96	16659	2.41016	0.993822	0.114067	5.56769
UP_SEQ_FEATURE	domain:EGF-like 14; calcium-binding	5	0.414594	0.00473579	ENSG00000049323, ENSG00000138829, ENSG00000074181, ENSG00000101384, ENSG00000148400	1177	12	19113	6.76614	1	0.237189	8.27809
UP_SEQ_FEATURE	domain:EGF-like 15; calcium-binding	5	0.414594	0.00473579	ENSG00000049323, ENSG00000138829, ENSG00000074181, ENSG00000101384, ENSG00000148400	1177	12	19113	6.76614	1	0.237189	8.27809
UP_SEQ_FEATURE	domain:EGF-like 7; calcium-binding	7	0.580431	0.00518637	ENSG00000049323, ENSG00000075275, ENSG00000148204, ENSG00000138829, ENSG00000163520, ENSG00000101384, ENSG00000148400	1177	27	19113	4.21004	1	0.252891	9.03101
UP_SEQ_FEATURE	domain:EGF-like 10; calcium-binding	5	0.414594	0.00651083	ENSG00000049323, ENSG00000138829, ENSG00000163520, ENSG00000074181, ENSG00000101384	1177	13	19113	6.24567	1	0.282824	11.2105
SMART	SM00179:EGF_CA	16	1.3267	0.00692179	ENSG00000049323, ENSG00000140092, ENSG00000144152, ENSG00000164176, ENSG00000174807, ENSG00000074181, ENSG00000087303, ENSG00000130164, ENSG00000148204, ENSG00000116962, ENSG00000163520, ENSG00000172638, ENSG00000101384, ENSG00000185559, ENSG00000148400, ENSG00000173706	707	96	9079	2.14026	0.86751	0.155016	8.82473
UP_SEQ_FEATURE	domain:EGF-like 11; calcium-binding	5	0.414594	0.00867679	ENSG00000049323, ENSG00000138829, ENSG00000074181, ENSG00000101384, ENSG00000148400	1177	14	19113	5.79955	1	0.349666	14.6688
UP_SEQ_FEATURE	domain:EGF-like 2; calcium-binding	8	0.66335	0.0594385	ENSG00000130164, ENSG00000140092, ENSG00000075275, ENSG00000148204, ENSG00000144152, ENSG00000186340, ENSG00000172638, ENSG00000173706	1177	57	19113	2.27912	1	0.820552	67.2226
UP_SEQ_FEATURE	domain:EGF-like 1; calcium-binding	4	0.331675	0.107997	ENSG00000140092, ENSG00000075275, ENSG00000144152, ENSG00000163520	1177	19	19113	3.41868	1	0.941722	87.5107
Annotation Cluster 38	Enrichment Score: 3.2826396571640863
Category	Term	Count	%	PValue	Genes	List Total	Pop Hits	Pop Total	Fold Enrichment	Bonferroni	Benjamini	FDR
SP_PIR_KEYWORDS	wnt signaling pathway	20	1.65837	0.000150725	ENSG00000156076, ENSG00000085741, ENSG00000104332, ENSG00000157240, ENSG00000167693, ENSG00000115596, ENSG00000196781, ENSG00000180340, ENSG00000111186, ENSG00000106829, ENSG00000168772, ENSG00000164930, ENSG00000145423, ENSG00000162998, ENSG00000109062, ENSG00000109625, ENSG00000155011, ENSG00000171016, ENSG00000177283, ENSG00000114251	1177	122	19235	2.67908	0.085508	0.0019413	0.222022
GOTERM_BP_FAT	GO:0016055~Wnt receptor signaling pathway	22	1.82421	0.000349135	ENSG00000156076, ENSG00000169071, ENSG00000104332, ENSG00000085741, ENSG00000157240, ENSG00000167693, ENSG00000115596, ENSG00000196781, ENSG00000101849, ENSG00000180340, ENSG00000111186, ENSG00000106829, ENSG00000168772, ENSG00000164930, ENSG00000145423, ENSG00000162998, ENSG00000109062, ENSG00000109625, ENSG00000155011, ENSG00000171016, ENSG00000177283, ENSG00000114251	946	133	13528	2.36545	0.707261	0.00821089	0.637897
KEGG_PATHWAY	hsa04310:Wnt signaling pathway	23	1.90713	0.00269713	ENSG00000156076, ENSG00000118971, ENSG00000104332, ENSG00000085741, ENSG00000166949, ENSG00000070808, ENSG00000157240, ENSG00000115596, ENSG00000101849, ENSG00000180340, ENSG00000163637, ENSG00000111186, ENSG00000168772, ENSG00000164930, ENSG00000138814, ENSG00000092377, ENSG00000134318, ENSG00000145423, ENSG00000100968, ENSG00000155011, ENSG00000154229, ENSG00000177283, ENSG00000114251	395	151	5085	1.96085	0.342046	0.0316886	3.19143
Annotation Cluster 39	Enrichment Score: 3.278798153915398
Category	Term	Count	%	PValue	Genes	List Total	Pop Hits	Pop Total	Fold Enrichment	Bonferroni	Benjamini	FDR
GOTERM_MF_FAT	GO:0005201~extracellular matrix structural constituent	28	2.32172	5.70427e-12	ENSG00000130635, ENSG00000142173, ENSG00000182871, ENSG00000115596, ENSG00000187498, ENSG00000142910, ENSG00000197467, ENSG00000197565, ENSG00000178522, ENSG00000049540, ENSG00000115414, ENSG00000182492, ENSG00000138829, ENSG00000188783, ENSG00000101680, ENSG00000163520, ENSG00000010610, ENSG00000164692, ENSG00000172638, ENSG00000168542, ENSG00000134871, ENSG00000011201, ENSG00000204291, ENSG0000…	877	86	12983	4.81987	5.50457e-09	5.50457e-09	8.97157e-09
SP_PIR_KEYWORDS	collagen	23	1.90713	4.58252e-08	ENSG00000135218, ENSG00000158270, ENSG00000168542, ENSG00000144119, ENSG00000130635, ENSG00000142173, ENSG00000182871, ENSG00000160963, ENSG00000134871, ENSG00000187498, ENSG00000204291, ENSG00000173918, ENSG00000197467, ENSG00000163359, ENSG00000108821, ENSG00000197565, ENSG00000152952, ENSG00000092758, ENSG00000132205, ENSG00000164932, ENSG00000139219, ENSG00000164692, ENSG00000188517	1177	95	19235	3.95658	2.7174e-05	1.2352e-06	6.75716e-05
SP_PIR_KEYWORDS	hydroxylation	19	1.57546	1.75662e-07	ENSG00000168542, ENSG00000049323, ENSG00000130635, ENSG00000142173, ENSG00000182871, ENSG00000134871, ENSG00000160963, ENSG00000187498, ENSG00000204291, ENSG00000163359, ENSG00000108821, ENSG00000197565, ENSG00000049540, ENSG00000092758, ENSG00000075275, ENSG00000139219, ENSG00000164692, ENSG00000188517, ENSG00000116016	1177	71	19235	4.37332	0.000104162	4.34032e-06	0.000259023
GOTERM_CC_FAT	GO:0005581~collagen	14	1.16086	2.93703e-07	ENSG00000168542, ENSG00000130635, ENSG00000182871, ENSG00000134871, ENSG00000187498, ENSG00000204291, ENSG00000163359, ENSG00000197467, ENSG00000108821, ENSG00000197565, ENSG00000113083, ENSG00000092758, ENSG00000139219, ENSG00000164692	892	35	12782	5.73184	0.000141849	7.09291e-06	0.000420887
INTERPRO	IPR008160:Collagen triple helix repeat	20	1.65837	1.30447e-06	ENSG00000158270, ENSG00000168542, ENSG00000144119, ENSG00000130635, ENSG00000142173, ENSG00000182871, ENSG00000134871, ENSG00000160963, ENSG00000187498, ENSG00000204291, ENSG00000173918, ENSG00000197467, ENSG00000163359, ENSG00000108821, ENSG00000197565, ENSG00000092758, ENSG00000164932, ENSG00000139219, ENSG00000164692, ENSG00000188517	1080	84	16659	3.67262	0.00191834	0.000319979	0.00216246
SP_PIR_KEYWORDS	trimer	11	0.912106	1.5137e-06	ENSG00000197565, ENSG00000168542, ENSG00000130635, ENSG00000142173, ENSG00000139219, ENSG00000187498, ENSG00000164692, ENSG00000197467, ENSG00000186340, ENSG00000163359, ENSG00000108821	1177	26	19235	6.91409	0.00089722	3.32447e-05	0.002232
SP_PIR_KEYWORDS	hydroxylysine	11	0.912106	9.54215e-06	ENSG00000197565, ENSG00000168542, ENSG00000130635, ENSG00000142173, ENSG00000134871, ENSG00000139219, ENSG00000187498, ENSG00000164692, ENSG00000197467, ENSG00000163359, ENSG00000108821	1177	31	19235	5.79891	0.00564254	0.000161659	0.0140695
SP_PIR_KEYWORDS	triple helix	11	0.912106	9.54215e-06	ENSG00000197565, ENSG00000168542, ENSG00000130635, ENSG00000142173, ENSG00000134871, ENSG00000139219, ENSG00000187498, ENSG00000164692, ENSG00000197467, ENSG00000163359, ENSG00000108821	1177	31	19235	5.79891	0.00564254	0.000161659	0.0140695
GOTERM_BP_FAT	GO:0030198~extracellular matrix organization	21	1.74129	2.88914e-05	ENSG00000168542, ENSG00000173376, ENSG00000140092, ENSG00000116147, ENSG00000130635, ENSG00000142173, ENSG00000182871, ENSG00000134871, ENSG00000164318, ENSG00000164761, ENSG00000108821, ENSG00000197565, ENSG00000049540, ENSG00000113083, ENSG00000142192, ENSG00000116962, ENSG00000176692, ENSG00000139219, ENSG00000164692, ENSG00000163697, ENSG00000077150	946	104	13528	2.88754	0.0966465	0.00115435	0.0529333
UP_SEQ_FEATURE	region of interest:Triple-helical region	9	0.746269	4.27778e-05	ENSG00000197565, ENSG00000168542, ENSG00000130635, ENSG00000142173, ENSG00000134871, ENSG00000139219, ENSG00000187498, ENSG00000163359, ENSG00000108821	1177	23	19113	6.35429	0.131955	0.00671602	0.0778385
SP_PIR_KEYWORDS	hydroxyproline	11	0.912106	5.35401e-05	ENSG00000197565, ENSG00000168542, ENSG00000130635, ENSG00000142173, ENSG00000134871, ENSG00000139219, ENSG00000187498, ENSG00000164692, ENSG00000197467, ENSG00000163359, ENSG00000108821	1177	37	19235	4.85855	0.0312514	0.000793439	0.0789187
GOTERM_MF_FAT	GO:0048407~platelet-derived growth factor binding	6	0.497512	0.000453236	ENSG00000168542, ENSG00000130635, ENSG00000139219, ENSG00000187498, ENSG00000164692, ENSG00000108821	877	11	12983	8.07484	0.354334	0.0254054	0.710474
SP_PIR_KEYWORDS	pyroglutamic acid	10	0.829187	0.00163578	ENSG00000189058, ENSG00000115414, ENSG00000168542, ENSG00000130635, ENSG00000142173, ENSG00000214274, ENSG00000139219, ENSG00000164692, ENSG00000163359, ENSG00000108821	1177	46	19235	3.55269	0.621225	0.0163198	2.38512
PIR_SUPERFAMILY	PIRSF002255:collagen alpha 1(I) chain	4	0.331675	0.00269135	ENSG00000168542, ENSG00000139219, ENSG00000164692, ENSG00000108821	496	5	7396	11.929	0.740807	0.362411	3.80758
UP_SEQ_FEATURE	domain:Fibrillar collagen NC1	5	0.414594	0.00331749	ENSG00000168542, ENSG00000130635, ENSG00000139219, ENSG00000164692, ENSG00000108821	1177	11	19113	7.38125	0.999983	0.184182	5.86945
UP_SEQ_FEATURE	domain:VWFC	6	0.497512	0.00381667	ENSG00000168542, ENSG00000163430, ENSG00000118523, ENSG00000139219, ENSG00000186340, ENSG00000108821	1177	18	19113	5.41291	0.999997	0.202192	6.72393
INTERPRO	IPR000885:Fibrillar collagen, C-terminal	5	0.414594	0.00399661	ENSG00000168542, ENSG00000130635, ENSG00000139219, ENSG00000164692, ENSG00000108821	1080	11	16659	7.01136	0.997246	0.122778	6.42309
UP_SEQ_FEATURE	propeptide:N-terminal propeptide	4	0.331675	0.00403665	ENSG00000168542, ENSG00000139219, ENSG00000164692, ENSG00000108821	1177	6	19113	10.8258	0.999998	0.209225	7.09815
GOTERM_CC_FAT	GO:0005583~fibrillar collagen	5	0.414594	0.00738313	ENSG00000168542, ENSG00000130635, ENSG00000139219, ENSG00000164692, ENSG00000108821	892	12	12782	5.97067	0.972104	0.0579102	10.0751
SMART	SM00038:COLFI	5	0.414594	0.00768429	ENSG00000168542, ENSG00000130635, ENSG00000139219, ENSG00000164692, ENSG00000108821	707	11	9079	5.83708	0.894048	0.148146	9.75148
UP_SEQ_FEATURE	propeptide:C-terminal propeptide	4	0.331675	0.0102971	ENSG00000168542, ENSG00000130635, ENSG00000164692, ENSG00000108821	1177	8	19113	8.11937	1	0.386843	17.1722
GOTERM_BP_FAT	GO:0030199~collagen fibril organization	7	0.580431	0.0135525	ENSG00000168542, ENSG00000113083, ENSG00000130635, ENSG00000176692, ENSG00000139219, ENSG00000164692, ENSG00000108821	946	29	13528	3.45178	1	0.150174	22.1248
UP_SEQ_FEATURE	glycosylation site:O-linked (Gal...)	4	0.331675	0.0147461	ENSG00000168542, ENSG00000139219, ENSG00000163359, ENSG00000108821	1177	9	19113	7.21722	1	0.476189	23.694
UP_SEQ_FEATURE	region of interest:Nonhelical region (C-terminal)	3	0.248756	0.0208804	ENSG00000168542, ENSG00000139219, ENSG00000108821	1177	4	19113	12.1791	1	0.555885	31.8939
SP_PIR_KEYWORDS	Ehlers-Danlos syndrome	4	0.331675	0.0259768	ENSG00000168542, ENSG00000130635, ENSG00000164692, ENSG00000108821	1177	11	19235	5.94269	1	0.162523	32.1658
SP_PIR_KEYWORDS	dwarfism	7	0.580431	0.0265374	ENSG00000167244, ENSG00000092758, ENSG00000160957, ENSG00000077782, ENSG00000139219, ENSG00000164692, ENSG00000108821	1177	38	19235	3.01044	1	0.164065	32.7392
SP_PIR_KEYWORDS	skin	3	0.248756	0.0329949	ENSG00000168542, ENSG00000164692, ENSG00000108821	1177	5	19235	9.80544	1	0.19076	39.0267
GOTERM_BP_FAT	GO:0032964~collagen biosynthetic process	3	0.248756	0.0423004	ENSG00000168542, ENSG00000130635, ENSG00000108821	946	5	13528	8.58013	1	0.327668	54.7096
GOTERM_BP_FAT	GO:0043588~skin development	5	0.414594	0.140712	ENSG00000138759, ENSG00000168542, ENSG00000130635, ENSG00000164692, ENSG00000108821	946	29	13528	2.46555	1	0.659654	93.791
GOTERM_BP_FAT	GO:0032963~collagen metabolic process	4	0.331675	0.310807	ENSG00000087245, ENSG00000168542, ENSG00000130635, ENSG00000108821	946	28	13528	2.04289	1	0.884781	99.891
GOTERM_BP_FAT	GO:0044259~multicellular organismal macromolecule metabolic process	4	0.331675	0.369586	ENSG00000087245, ENSG00000168542, ENSG00000130635, ENSG00000108821	946	31	13528	1.84519	1	0.92333	99.9787
GOTERM_BP_FAT	GO:0044236~multicellular organismal metabolic process	4	0.331675	0.483218	ENSG00000087245, ENSG00000168542, ENSG00000130635, ENSG00000108821	946	37	13528	1.54597	1	0.966468	99.9994
Annotation Cluster 40	Enrichment Score: 3.229180568577748
Category	Term	Count	%	PValue	Genes	List Total	Pop Hits	Pop Total	Fold Enrichment	Bonferroni	Benjamini	FDR
GOTERM_CC_FAT	GO:0030054~cell junction	68	5.63847	5.48276e-07	ENSG00000149564, ENSG00000105974, ENSG00000126878, ENSG00000158528, ENSG00000070808, ENSG00000165474, ENSG00000182256, ENSG00000150672, ENSG00000164318, ENSG00000197467, ENSG00000087077, ENSG00000196526, ENSG00000145819, ENSG00000143140, ENSG00000116539, ENSG00000135269, ENSG00000151276, ENSG00000110975, ENSG00000154721, ENSG00000198010, ENSG00000137575, ENSG00000120251, ENSG00000116117, ENSG0000…	892	518	12782	1.88111	0.000264782	1.26103e-05	0.000785696
SP_PIR_KEYWORDS	cell junction	50	4.14594	2.54704e-06	ENSG00000149564, ENSG00000158528, ENSG00000070808, ENSG00000165474, ENSG00000164318, ENSG00000150672, ENSG00000182256, ENSG00000087077, ENSG00000145819, ENSG00000143140, ENSG00000116539, ENSG00000135269, ENSG00000110975, ENSG00000151276, ENSG00000154721, ENSG00000198010, ENSG00000137575, ENSG00000120251, ENSG00000116117, ENSG00000155511, ENSG00000096696, ENSG00000186297, ENSG00000013297, ENSG0000…	1177	399	19235	2.04792	0.00150926	5.03453e-05	0.00375568
GOTERM_CC_FAT	GO:0045202~synapse	44	3.64842	0.00026624	ENSG00000064692, ENSG00000104368, ENSG00000107736, ENSG00000135333, ENSG00000151150, ENSG00000148053, ENSG00000158528, ENSG00000122786, ENSG00000107554, ENSG00000070808, ENSG00000104722, ENSG00000082805, ENSG00000164318, ENSG00000150672, ENSG00000182256, ENSG00000131711, ENSG00000103942, ENSG00000110436, ENSG00000134909, ENSG00000142192, ENSG00000150995, ENSG00000170743, ENSG00000152413, ENSG0000…	892	355	12782	1.77606	0.120684	0.00305749	0.380856
GOTERM_CC_FAT	GO:0044456~synapse part	32	2.6534	0.000958387	ENSG00000064692, ENSG00000135333, ENSG00000148053, ENSG00000122786, ENSG00000070808, ENSG00000082805, ENSG00000150672, ENSG00000182256, ENSG00000131711, ENSG00000103942, ENSG00000110436, ENSG00000134909, ENSG00000150995, ENSG00000152413, ENSG00000170743, ENSG00000115194, ENSG00000141736, ENSG00000110975, ENSG00000198010, ENSG00000120251, ENSG00000155511, ENSG00000134207, ENSG00000186297, ENSG0000…	892	246	12782	1.86401	0.370685	0.00980529	1.36466
GOTERM_CC_FAT	GO:0014069~postsynaptic density	14	1.16086	0.00111162	ENSG00000198010, ENSG00000148053, ENSG00000120251, ENSG00000122786, ENSG00000155511, ENSG00000150672, ENSG00000103942, ENSG00000131711, ENSG00000134909, ENSG00000162105, ENSG00000197959, ENSG00000150995, ENSG00000198822, ENSG00000152413	892	71	12782	2.82555	0.415624	0.0111295	1.58124
SP_PIR_KEYWORDS	synapse	24	1.99005	0.00578361	ENSG00000198010, ENSG00000120251, ENSG00000158528, ENSG00000155511, ENSG00000070808, ENSG00000107554, ENSG00000134207, ENSG00000182256, ENSG00000150672, ENSG00000164318, ENSG00000103942, ENSG00000134909, ENSG00000186297, ENSG00000067715, ENSG00000162105, ENSG00000186472, ENSG00000133019, ENSG00000136928, ENSG00000152413, ENSG00000170743, ENSG00000089169, ENSG00000122012, ENSG00000115194, ENSG0000…	1177	213	19235	1.8414	0.967924	0.0479499	8.19743
SP_PIR_KEYWORDS	postsynaptic cell membrane	12	0.995025	0.0731432	ENSG00000198010, ENSG00000162105, ENSG00000120251, ENSG00000133019, ENSG00000155511, ENSG00000136928, ENSG00000152413, ENSG00000150672, ENSG00000182256, ENSG00000103942, ENSG00000134909, ENSG00000186297	1177	110	19235	1.78281	1	0.333546	67.3725
GOTERM_CC_FAT	GO:0045211~postsynaptic membrane	15	1.24378	0.0875742	ENSG00000198010, ENSG00000135333, ENSG00000120251, ENSG00000155511, ENSG00000182256, ENSG00000150672, ENSG00000103942, ENSG00000134909, ENSG00000186297, ENSG00000162105, ENSG00000133019, ENSG00000198822, ENSG00000136928, ENSG00000152413, ENSG00000141736	892	135	12782	1.59218	1	0.378725	73.1084
Annotation Cluster 41	Enrichment Score: 3.172968278753846
Category	Term	Count	%	PValue	Genes	List Total	Pop Hits	Pop Total	Fold Enrichment	Bonferroni	Benjamini	FDR
GOTERM_CC_FAT	GO:0016323~basolateral plasma membrane	32	2.6534	2.85659e-05	ENSG00000105974, ENSG00000126878, ENSG00000151150, ENSG00000164741, ENSG00000115884, ENSG00000146648, ENSG00000087077, ENSG00000196526, ENSG00000197901, ENSG00000089057, ENSG00000145819, ENSG00000169860, ENSG00000135269, ENSG00000141736, ENSG00000150093, ENSG00000164889, ENSG00000137575, ENSG00000079308, ENSG00000145362, ENSG00000096696, ENSG00000117394, ENSG00000198648, ENSG00000104267, ENSG0000…	892	203	12782	2.25885	0.0137028	0.000510889	0.0409282
GOTERM_CC_FAT	GO:0005912~adherens junction	26	2.15589	6.7146e-05	ENSG00000173482, ENSG00000149564, ENSG00000105974, ENSG00000126878, ENSG00000164741, ENSG00000115884, ENSG00000130202, ENSG00000087077, ENSG00000196526, ENSG00000145819, ENSG00000138771, ENSG00000135269, ENSG00000150093, ENSG00000137575, ENSG00000079308, ENSG00000096696, ENSG00000148498, ENSG00000057294, ENSG00000119139, ENSG00000197702, ENSG00000072110, ENSG00000121060, ENSG00000164171, ENSG0000…	892	155	12782	2.40367	0.0319123	0.000926217	0.0961796
GOTERM_CC_FAT	GO:0070161~anchoring junction	27	2.23881	0.000146022	ENSG00000173482, ENSG00000149564, ENSG00000105974, ENSG00000126878, ENSG00000164741, ENSG00000046604, ENSG00000115884, ENSG00000130202, ENSG00000087077, ENSG00000196526, ENSG00000145819, ENSG00000138771, ENSG00000135269, ENSG00000150093, ENSG00000137575, ENSG00000079308, ENSG00000096696, ENSG00000148498, ENSG00000057294, ENSG00000119139, ENSG00000197702, ENSG00000072110, ENSG00000121060, ENSG0000…	892	172	12782	2.24941	0.0681036	0.00171885	0.209051
GOTERM_CC_FAT	GO:0005925~focal adhesion	16	1.3267	0.00458725	ENSG00000105974, ENSG00000150093, ENSG00000126878, ENSG00000137575, ENSG00000164741, ENSG00000079308, ENSG00000115884, ENSG00000087077, ENSG00000196526, ENSG00000145819, ENSG00000197702, ENSG00000072110, ENSG00000121060, ENSG00000135269, ENSG00000164171, ENSG00000035403	892	102	12782	2.24778	0.891471	0.0402907	6.37645
GOTERM_CC_FAT	GO:0005924~cell-substrate adherens junction	16	1.3267	0.00658549	ENSG00000105974, ENSG00000150093, ENSG00000126878, ENSG00000137575, ENSG00000164741, ENSG00000079308, ENSG00000115884, ENSG00000087077, ENSG00000196526, ENSG00000145819, ENSG00000197702, ENSG00000072110, ENSG00000121060, ENSG00000135269, ENSG00000164171, ENSG00000035403	892	106	12782	2.16296	0.958882	0.0544494	9.03401
GOTERM_CC_FAT	GO:0030055~cell-substrate junction	16	1.3267	0.0108334	ENSG00000105974, ENSG00000150093, ENSG00000126878, ENSG00000137575, ENSG00000164741, ENSG00000079308, ENSG00000115884, ENSG00000087077, ENSG00000196526, ENSG00000145819, ENSG00000197702, ENSG00000072110, ENSG00000121060, ENSG00000135269, ENSG00000164171, ENSG00000035403	892	112	12782	2.04709	0.99481	0.0826326	14.4521
Annotation Cluster 42	Enrichment Score: 3.1668404960686534
Category	Term	Count	%	PValue	Genes	List Total	Pop Hits	Pop Total	Fold Enrichment	Bonferroni	Benjamini	FDR
UP_SEQ_FEATURE	domain:FZ	12	0.995025	3.10861e-08	ENSG00000164930, ENSG00000169071, ENSG00000185483, ENSG00000145423, ENSG00000104332, ENSG00000162998, ENSG00000109625, ENSG00000182871, ENSG00000157240, ENSG00000180340, ENSG00000128602, ENSG00000177283	1177	23	19113	8.47239	0.000102827	1.2854e-05	5.6585e-05
INTERPRO	IPR000024:Frizzled cysteine-rich domain	10	0.829187	1.69905e-06	ENSG00000164930, ENSG00000185483, ENSG00000145423, ENSG00000104332, ENSG00000162998, ENSG00000109625, ENSG00000157240, ENSG00000180340, ENSG00000128602, ENSG00000177283	1080	20	16659	7.7125	0.00249788	0.000357223	0.00281657
INTERPRO	IPR015526:Frizzled related	8	0.66335	5.12671e-05	ENSG00000164930, ENSG00000145423, ENSG00000104332, ENSG00000162998, ENSG00000157240, ENSG00000180340, ENSG00000128602, ENSG00000177283	1080	17	16659	7.25882	0.0726898	0.005376	0.0849541
SMART	SM00063:FRI	5	0.414594	0.00017017	ENSG00000164930, ENSG00000145423, ENSG00000104332, ENSG00000180340, ENSG00000128602	707	5	9079	12.8416	0.0483174	0.0163724	0.226105
INTERPRO	IPR000539:Frizzled protein	5	0.414594	0.00399661	ENSG00000164930, ENSG00000157240, ENSG00000180340, ENSG00000128602, ENSG00000177283	1080	11	16659	7.01136	0.997246	0.122778	6.42309
UP_SEQ_FEATURE	short sequence motif:Lys-Thr-X-X-X-Trp motif	4	0.331675	0.0201151	ENSG00000164930, ENSG00000157240, ENSG00000180340, ENSG00000177283	1177	10	19113	6.4955	1	0.555083	30.9184
INTERPRO	IPR017981:GPCR, family 2-like	9	0.746269	0.0355283	ENSG00000197177, ENSG00000164930, ENSG00000069122, ENSG00000117114, ENSG00000075275, ENSG00000157240, ENSG00000180340, ENSG00000128602, ENSG00000177283	1080	59	16659	2.35297	1	0.537787	45.1017
GOTERM_MF_FAT	GO:0042813~Wnt receptor activity	3	0.248756	0.119403	ENSG00000164930, ENSG00000180340, ENSG00000177283	877	9	12983	4.93463	1	0.792605	86.4649
KEGG_PATHWAY	hsa05210:Colorectal cancer	10	0.829187	0.200511	ENSG00000117020, ENSG00000163513, ENSG00000164930, ENSG00000089685, ENSG00000145675, ENSG00000166949, ENSG00000157240, ENSG00000180340, ENSG00000146648, ENSG00000177283	395	84	5085	1.53255	1	0.650448	93.1949
Annotation Cluster 43	Enrichment Score: 3.151914217993571
Category	Term	Count	%	PValue	Genes	List Total	Pop Hits	Pop Total	Fold Enrichment	Bonferroni	Benjamini	FDR
INTERPRO	IPR012680:Laminin G, subdomain 2	12	0.995025	5.31097e-05	ENSG00000086570, ENSG00000021645, ENSG00000075275, ENSG00000130635, ENSG00000148204, ENSG00000101680, ENSG00000112769, ENSG00000155052, ENSG00000106714, ENSG00000174469, ENSG00000204291, ENSG00000164318	1080	42	16659	4.40714	0.0752016	0.00519841	0.0880061
INTERPRO	IPR001791:Laminin G	12	0.995025	0.000105283	ENSG00000086570, ENSG00000021645, ENSG00000075275, ENSG00000130635, ENSG00000148204, ENSG00000101680, ENSG00000112769, ENSG00000155052, ENSG00000106714, ENSG00000174469, ENSG00000204291, ENSG00000164318	1080	45	16659	4.11333	0.143572	0.00857333	0.17439
UP_SEQ_FEATURE	domain:Laminin G-like 3	8	0.66335	0.000124944	ENSG00000021645, ENSG00000148204, ENSG00000101680, ENSG00000112769, ENSG00000155052, ENSG00000106714, ENSG00000174469, ENSG00000164318	1177	20	19113	6.4955	0.338562	0.0151923	0.227187
UP_SEQ_FEATURE	domain:Laminin G-like 2	9	0.746269	0.000268989	ENSG00000021645, ENSG00000075275, ENSG00000148204, ENSG00000101680, ENSG00000112769, ENSG00000155052, ENSG00000106714, ENSG00000174469, ENSG00000164318	1177	29	19113	5.03961	0.589317	0.0282994	0.488501
UP_SEQ_FEATURE	domain:Laminin G-like 1	9	0.746269	0.000268989	ENSG00000021645, ENSG00000075275, ENSG00000148204, ENSG00000101680, ENSG00000112769, ENSG00000155052, ENSG00000106714, ENSG00000174469, ENSG00000164318	1177	29	19113	5.03961	0.589317	0.0282994	0.488501
SMART	SM00282:LamG	12	0.995025	0.000509269	ENSG00000086570, ENSG00000021645, ENSG00000075275, ENSG00000130635, ENSG00000148204, ENSG00000101680, ENSG00000112769, ENSG00000155052, ENSG00000106714, ENSG00000174469, ENSG00000204291, ENSG00000164318	707	45	9079	3.42442	0.137771	0.0292118	0.675257
UP_SEQ_FEATURE	domain:Laminin G-like 4	6	0.497512	0.00156113	ENSG00000021645, ENSG00000101680, ENSG00000112769, ENSG00000155052, ENSG00000106714, ENSG00000174469	1177	15	19113	6.4955	0.994306	0.115784	2.80384
INTERPRO	IPR013320:Concanavalin A-like lectin/glucanase, subgroup	12	0.995025	0.0104614	ENSG00000086570, ENSG00000021645, ENSG00000075275, ENSG00000130635, ENSG00000148204, ENSG00000101680, ENSG00000112769, ENSG00000155052, ENSG00000106714, ENSG00000174469, ENSG00000164318, ENSG00000186340	1080	77	16659	2.4039	1	0.249242	15.9986
UP_SEQ_FEATURE	domain:Laminin G-like 5	3	0.248756	0.102113	ENSG00000021645, ENSG00000101680, ENSG00000112769	1177	9	19113	5.41291	1	0.934119	85.923
Annotation Cluster 44	Enrichment Score: 3.1122525781209096
Category	Term	Count	%	PValue	Genes	List Total	Pop Hits	Pop Total	Fold Enrichment	Bonferroni	Benjamini	FDR
GOTERM_MF_FAT	GO:0004714~transmembrane receptor protein tyrosine kinase activity	17	1.40962	6.92223e-06	ENSG00000070886, ENSG00000066468, ENSG00000169071, ENSG00000135333, ENSG00000185483, ENSG00000148053, ENSG00000128052, ENSG00000044524, ENSG00000077782, ENSG00000116106, ENSG00000146648, ENSG00000182580, ENSG00000099250, ENSG00000150938, ENSG00000196411, ENSG00000104213, ENSG00000141736	877	67	12983	3.75621	0.00665771	0.000667774	0.0108867
GOTERM_MF_FAT	GO:0004713~protein tyrosine kinase activity	26	2.15589	0.000124512	ENSG00000066468, ENSG00000070886, ENSG00000185483, ENSG00000135333, ENSG00000169071, ENSG00000148053, ENSG00000077782, ENSG00000116106, ENSG00000146648, ENSG00000177602, ENSG00000091436, ENSG00000134602, ENSG00000150938, ENSG00000104213, ENSG00000119408, ENSG00000141736, ENSG00000156076, ENSG00000128052, ENSG00000044524, ENSG00000112742, ENSG00000182580, ENSG00000182319, ENSG00000099250, ENSG0000…	877	166	12983	2.31868	0.113223	0.00854624	0.195652
SP_PIR_KEYWORDS	tyrosine-protein kinase	17	1.40962	0.00115407	ENSG00000070886, ENSG00000066468, ENSG00000169071, ENSG00000135333, ENSG00000185483, ENSG00000148053, ENSG00000128052, ENSG00000044524, ENSG00000077782, ENSG00000112742, ENSG00000116106, ENSG00000146648, ENSG00000182580, ENSG00000182319, ENSG00000166483, ENSG00000196411, ENSG00000141736	1177	111	19235	2.50289	0.495788	0.0121534	1.6883
INTERPRO	IPR008266:Tyrosine protein kinase, active site	16	1.3267	0.00138818	ENSG00000070886, ENSG00000066468, ENSG00000135333, ENSG00000169071, ENSG00000185483, ENSG00000148053, ENSG00000128052, ENSG00000044524, ENSG00000077782, ENSG00000116106, ENSG00000146648, ENSG00000182580, ENSG00000182319, ENSG00000196411, ENSG00000164715, ENSG00000141736	1080	97	16659	2.54433	0.870596	0.0680825	2.27654
INTERPRO	IPR001245:Tyrosine protein kinase	18	1.49254	0.00154047	ENSG00000070886, ENSG00000066468, ENSG00000135333, ENSG00000169071, ENSG00000185483, ENSG00000148053, ENSG00000128052, ENSG00000044524, ENSG00000077782, ENSG00000146648, ENSG00000182580, ENSG00000177602, ENSG00000091436, ENSG00000134602, ENSG00000196411, ENSG00000119408, ENSG00000141736, ENSG00000164715	1080	118	16659	2.35297	0.896618	0.0684602	2.5233
SP_PIR_KEYWORDS	tyrosine-specific protein kinase	9	0.746269	0.00808872	ENSG00000169071, ENSG00000066468, ENSG00000185483, ENSG00000148053, ENSG00000128052, ENSG00000077782, ENSG00000166483, ENSG00000146648, ENSG00000141736	1177	48	19235	3.0642	0.991902	0.063845	11.2864
SMART	SM00219:TyrKc	18	1.49254	0.00951842	ENSG00000070886, ENSG00000066468, ENSG00000135333, ENSG00000169071, ENSG00000185483, ENSG00000148053, ENSG00000128052, ENSG00000044524, ENSG00000077782, ENSG00000146648, ENSG00000182580, ENSG00000177602, ENSG00000091436, ENSG00000134602, ENSG00000196411, ENSG00000119408, ENSG00000141736, ENSG00000164715	707	118	9079	1.95889	0.938155	0.159657	11.9452
Annotation Cluster 45	Enrichment Score: 3.062683120411863
Category	Term	Count	%	PValue	Genes	List Total	Pop Hits	Pop Total	Fold Enrichment	Bonferroni	Benjamini	FDR
GOTERM_BP_FAT	GO:0044057~regulation of system process	48	3.9801	3.26716e-07	ENSG00000064692, ENSG00000138193, ENSG00000104368, ENSG00000183395, ENSG00000167244, ENSG00000105974, ENSG00000148053, ENSG00000102468, ENSG00000070808, ENSG00000124205, ENSG00000180613, ENSG00000146648, ENSG00000197043, ENSG00000180616, ENSG00000131711, ENSG00000184845, ENSG00000157103, ENSG00000136160, ENSG00000198336, ENSG00000151090, ENSG00000163083, ENSG00000122641, ENSG00000109255, ENSG0000…	946	309	13528	2.22139	0.00114873	2.9471e-05	0.00059874
GOTERM_BP_FAT	GO:0031644~regulation of neurological system process	22	1.82421	0.00220913	ENSG00000104368, ENSG00000064692, ENSG00000183395, ENSG00000102468, ENSG00000148053, ENSG00000144619, ENSG00000120251, ENSG00000122877, ENSG00000115353, ENSG00000070808, ENSG00000157087, ENSG00000058335, ENSG00000146648, ENSG00000124205, ENSG00000184845, ENSG00000131711, ENSG00000138814, ENSG00000157103, ENSG00000136160, ENSG00000198822, ENSG00000109255, ENSG00000164171	946	153	13528	2.05624	0.999582	0.0376015	3.97191
GOTERM_BP_FAT	GO:0050804~regulation of synaptic transmission	20	1.65837	0.00286305	ENSG00000104368, ENSG00000064692, ENSG00000183395, ENSG00000102468, ENSG00000148053, ENSG00000120251, ENSG00000144619, ENSG00000122877, ENSG00000115353, ENSG00000070808, ENSG00000157087, ENSG00000058335, ENSG00000146648, ENSG00000124205, ENSG00000184845, ENSG00000131711, ENSG00000138814, ENSG00000157103, ENSG00000198822, ENSG00000109255	946	136	13528	2.10297	0.999958	0.0462515	5.11872
GOTERM_BP_FAT	GO:0051969~regulation of transmission of nerve impulse	21	1.74129	0.00308289	ENSG00000104368, ENSG00000064692, ENSG00000183395, ENSG00000102468, ENSG00000148053, ENSG00000120251, ENSG00000144619, ENSG00000122877, ENSG00000115353, ENSG00000070808, ENSG00000157087, ENSG00000058335, ENSG00000146648, ENSG00000124205, ENSG00000184845, ENSG00000131711, ENSG00000138814, ENSG00000157103, ENSG00000198822, ENSG00000109255, ENSG00000164171	946	147	13528	2.04289	0.999981	0.0481752	5.50134
GOTERM_BP_FAT	GO:0048167~regulation of synaptic plasticity	9	0.746269	0.0762792	ENSG00000104368, ENSG00000183395, ENSG00000144619, ENSG00000122877, ENSG00000070808, ENSG00000157087, ENSG00000058335, ENSG00000184845, ENSG00000131711	946	64	13528	2.01097	1	0.472825	76.6388
Annotation Cluster 46	Enrichment Score: 3.0484197819572425
Category	Term	Count	%	PValue	Genes	List Total	Pop Hits	Pop Total	Fold Enrichment	Bonferroni	Benjamini	FDR
GOTERM_BP_FAT	GO:0007584~response to nutrient	24	1.99005	0.000100981	ENSG00000101670, ENSG00000163513, ENSG00000105974, ENSG00000100234, ENSG00000105173, ENSG00000139618, ENSG00000130338, ENSG00000175899, ENSG00000180616, ENSG00000139874, ENSG00000131711, ENSG00000164761, ENSG00000108821, ENSG00000113739, ENSG00000125378, ENSG00000138207, ENSG00000101144, ENSG00000185920, ENSG00000198626, ENSG00000118785, ENSG00000159167, ENSG00000186350, ENSG00000164171, ENSG0000…	946	140	13528	2.45146	0.299014	0.00311153	0.184896
GOTERM_BP_FAT	GO:0009991~response to extracellular stimulus	31	2.57048	0.000319439	ENSG00000105974, ENSG00000105173, ENSG00000139618, ENSG00000130338, ENSG00000175426, ENSG00000175899, ENSG00000180616, ENSG00000131711, ENSG00000110436, ENSG00000164761, ENSG00000138207, ENSG00000169174, ENSG00000185920, ENSG00000159167, ENSG00000118785, ENSG00000124762, ENSG00000106484, ENSG00000101670, ENSG00000163513, ENSG00000100234, ENSG00000139874, ENSG00000113739, ENSG00000108821, ENSG0000…	946	220	13528	2.01503	0.675012	0.00761688	0.58379
GOTERM_BP_FAT	GO:0031667~response to nutrient levels	27	2.23881	0.00126802	ENSG00000105974, ENSG00000105173, ENSG00000139618, ENSG00000130338, ENSG00000175426, ENSG00000175899, ENSG00000180616, ENSG00000131711, ENSG00000164761, ENSG00000138207, ENSG00000169174, ENSG00000185920, ENSG00000159167, ENSG00000118785, ENSG00000106484, ENSG00000101670, ENSG00000163513, ENSG00000100234, ENSG00000139874, ENSG00000108821, ENSG00000113739, ENSG00000125378, ENSG00000101144, ENSG0000…	946	197	13528	1.95993	0.988481	0.0239674	2.29843
GOTERM_BP_FAT	GO:0033273~response to vitamin	11	0.912106	0.015652	ENSG00000125378, ENSG00000138207, ENSG00000101144, ENSG00000100234, ENSG00000105173, ENSG00000185920, ENSG00000118785, ENSG00000131711, ENSG00000164171, ENSG00000186350, ENSG00000106484	946	66	13528	2.38337	1	0.167369	25.1068
Annotation Cluster 47	Enrichment Score: 3.0468794579306455
Category	Term	Count	%	PValue	Genes	List Total	Pop Hits	Pop Total	Fold Enrichment	Bonferroni	Benjamini	FDR
UP_SEQ_FEATURE	nucleotide phosphate-binding region:ATP	104	8.62355	2.09703e-08	ENSG00000185483, ENSG00000169071, ENSG00000196169, ENSG00000090889, ENSG00000168078, ENSG00000136492, ENSG00000134318, ENSG00000160584, ENSG00000156970, ENSG00000197299, ENSG00000121621, ENSG00000151276, ENSG00000123374, ENSG00000163513, ENSG00000171132, ENSG00000182263, ENSG00000168280, ENSG00000044524, ENSG00000112742, ENSG00000162849, ENSG00000131437, ENSG00000139428, ENSG00000163808, ENSG0000…	1177	962	19113	1.75554	6.93673e-05	9.90991e-06	3.81716e-05
SP_PIR_KEYWORDS	atp-binding	123	10.199	2.83614e-06	ENSG00000185483, ENSG00000169071, ENSG00000196169, ENSG00000090889, ENSG00000168078, ENSG00000128641, ENSG00000136492, ENSG00000134318, ENSG00000160584, ENSG00000156970, ENSG00000126803, ENSG00000197299, ENSG00000121621, ENSG00000151276, ENSG00000123374, ENSG00000145555, ENSG00000171132, ENSG00000163513, ENSG00000182263, ENSG00000164070, ENSG00000168280, ENSG00000044524, ENSG00000112742, ENSG0000…	1177	1326	19235	1.51592	0.00168042	5.09634e-05	0.00418196
INTERPRO	IPR017441:Protein kinase, ATP binding site	56	4.64345	5.56384e-06	ENSG00000169071, ENSG00000185483, ENSG00000066468, ENSG00000135333, ENSG00000162409, ENSG00000168078, ENSG00000070808, ENSG00000146648, ENSG00000134318, ENSG00000156970, ENSG00000120539, ENSG00000160584, ENSG00000160447, ENSG00000159167, ENSG00000123374, ENSG00000117020, ENSG00000171132, ENSG00000044524, ENSG00000112742, ENSG00000104375, ENSG00000182319, ENSG00000122966, ENSG00000131023, ENSG0000…	1080	455	16659	1.89846	0.00815655	0.00102323	0.00922306
UP_SEQ_FEATURE	domain:Protein kinase	55	4.56053	6.55573e-06	ENSG00000169071, ENSG00000185483, ENSG00000066468, ENSG00000135333, ENSG00000162409, ENSG00000168078, ENSG00000070808, ENSG00000146648, ENSG00000134318, ENSG00000156970, ENSG00000120539, ENSG00000160584, ENSG00000160447, ENSG00000123374, ENSG00000117020, ENSG00000163513, ENSG00000171132, ENSG00000044524, ENSG00000112742, ENSG00000104375, ENSG00000182319, ENSG00000122966, ENSG00000131023, ENSG0000…	1177	469	19113	1.90433	0.021453	0.00120408	0.0119325
UP_SEQ_FEATURE	binding site:ATP	59	4.89221	2.73316e-05	ENSG00000169071, ENSG00000185483, ENSG00000066468, ENSG00000135333, ENSG00000162409, ENSG00000168078, ENSG00000070808, ENSG00000146648, ENSG00000134318, ENSG00000156970, ENSG00000120539, ENSG00000160584, ENSG00000160447, ENSG00000123374, ENSG00000117020, ENSG00000163513, ENSG00000171132, ENSG00000044524, ENSG00000112742, ENSG00000139428, ENSG00000142945, ENSG00000104375, ENSG00000182319, ENSG0000…	1177	542	19113	1.76769	0.0864472	0.00474733	0.0497392
INTERPRO	IPR000719:Protein kinase, core	55	4.56053	4.07945e-05	ENSG00000169071, ENSG00000185483, ENSG00000066468, ENSG00000135333, ENSG00000162409, ENSG00000168078, ENSG00000070808, ENSG00000146648, ENSG00000134318, ENSG00000120539, ENSG00000160584, ENSG00000160447, ENSG00000123374, ENSG00000117020, ENSG00000163513, ENSG00000171132, ENSG00000044524, ENSG00000112742, ENSG00000104375, ENSG00000182319, ENSG00000122966, ENSG00000131023, ENSG00000071575, ENSG0000…	1080	476	16659	1.7823	0.0582832	0.00460863	0.0676055
UP_SEQ_FEATURE	active site:Proton acceptor	67	5.55556	5.96492e-05	ENSG00000135333, ENSG00000066468, ENSG00000169071, ENSG00000185483, ENSG00000162409, ENSG00000168078, ENSG00000070808, ENSG00000146648, ENSG00000134318, ENSG00000156970, ENSG00000120539, ENSG00000160584, ENSG00000160447, ENSG00000123374, ENSG00000117020, ENSG00000163513, ENSG00000171132, ENSG00000074800, ENSG00000044524, ENSG00000112742, ENSG00000164039, ENSG00000103876, ENSG00000152642, ENSG0000…	1177	658	19113	1.65349	0.179076	0.00854267	0.108522
SP_PIR_KEYWORDS	kinase	69	5.72139	6.15957e-05	ENSG00000135333, ENSG00000066468, ENSG00000169071, ENSG00000185483, ENSG00000162409, ENSG00000168078, ENSG00000070808, ENSG00000146648, ENSG00000157680, ENSG00000134318, ENSG00000156970, ENSG00000120539, ENSG00000160584, ENSG00000160447, ENSG00000118507, ENSG00000176170, ENSG00000123374, ENSG00000117020, ENSG00000163513, ENSG00000171132, ENSG00000044524, ENSG00000112742, ENSG00000104375, ENSG0000…	1177	688	19235	1.63899	0.0358683	0.000869321	0.0907876
GOTERM_BP_FAT	GO:0006468~protein amino acid phosphorylation	72	5.97015	0.000222376	ENSG00000138193, ENSG00000135333, ENSG00000066468, ENSG00000185483, ENSG00000169071, ENSG00000162409, ENSG00000115306, ENSG00000168078, ENSG00000070808, ENSG00000139053, ENSG00000109458, ENSG00000146648, ENSG00000134318, ENSG00000120539, ENSG00000106341, ENSG00000160584, ENSG00000160447, ENSG00000123374, ENSG00000117020, ENSG00000163513, ENSG00000171132, ENSG00000112559, ENSG00000135272, ENSG0000…	946	667	13528	1.54365	0.542696	0.00573647	0.406745
SP_PIR_KEYWORDS	nucleotide-binding	138	11.4428	0.000303869	ENSG00000144191, ENSG00000185483, ENSG00000169071, ENSG00000184640, ENSG00000196169, ENSG00000090889, ENSG00000168078, ENSG00000128641, ENSG00000136492, ENSG00000134318, ENSG00000160584, ENSG00000156970, ENSG00000126803, ENSG00000197299, ENSG00000121621, ENSG00000151276, ENSG00000123374, ENSG00000145555, ENSG00000171132, ENSG00000163513, ENSG00000182263, ENSG00000164070, ENSG00000168280, ENSG0000…	1177	1686	19235	1.33763	0.164915	0.00374757	0.447136
GOTERM_MF_FAT	GO:0004672~protein kinase activity	64	5.3068	0.000371862	ENSG00000135333, ENSG00000066468, ENSG00000169071, ENSG00000185483, ENSG00000049323, ENSG00000162409, ENSG00000168078, ENSG00000070808, ENSG00000146648, ENSG00000134318, ENSG00000156970, ENSG00000120539, ENSG00000160584, ENSG00000160447, ENSG00000150938, ENSG00000104213, ENSG00000123374, ENSG00000117020, ENSG00000163513, ENSG00000171132, ENSG00000044524, ENSG00000112742, ENSG00000104375, ENSG0000…	877	606	12983	1.56345	0.301565	0.0221824	0.583264
SP_PIR_KEYWORDS	serine/threonine-protein kinase	41	3.39967	0.000609414	ENSG00000162409, ENSG00000035664, ENSG00000168078, ENSG00000065534, ENSG00000070808, ENSG00000170312, ENSG00000134318, ENSG00000160584, ENSG00000156970, ENSG00000120539, ENSG00000143776, ENSG00000100784, ENSG00000177602, ENSG00000160447, ENSG00000091436, ENSG00000134602, ENSG00000166851, ENSG00000178999, ENSG00000119408, ENSG00000123374, ENSG00000171132, ENSG00000163513, ENSG00000117020, ENSG0000…	1177	381	19235	1.75863	0.303364	0.00667195	0.894858
GOTERM_MF_FAT	GO:0005524~ATP binding	129	10.6965	0.0014791	ENSG00000185483, ENSG00000169071, ENSG00000196169, ENSG00000090889, ENSG00000168078, ENSG00000128641, ENSG00000136492, ENSG00000134318, ENSG00000160584, ENSG00000156970, ENSG00000126803, ENSG00000197299, ENSG00000121621, ENSG00000151276, ENSG00000123374, ENSG00000145555, ENSG00000171132, ENSG00000163513, ENSG00000182263, ENSG00000164070, ENSG00000168280, ENSG00000044524, ENSG00000112742, ENSG0000…	877	1477	12983	1.29296	0.760305	0.0689287	2.30115
INTERPRO	IPR008271:Serine/threonine protein kinase, active site	39	3.23383	0.00151779	ENSG00000162409, ENSG00000035664, ENSG00000168078, ENSG00000065534, ENSG00000070808, ENSG00000170312, ENSG00000134318, ENSG00000160584, ENSG00000156970, ENSG00000120539, ENSG00000143776, ENSG00000100784, ENSG00000177602, ENSG00000160447, ENSG00000091436, ENSG00000134602, ENSG00000166851, ENSG00000178999, ENSG00000119408, ENSG00000123374, ENSG00000171132, ENSG00000117020, ENSG00000127564, ENSG0000…	1080	354	16659	1.69936	0.893103	0.0695858	2.48659
GOTERM_MF_FAT	GO:0032559~adenyl ribonucleotide binding	130	10.7794	0.00171378	ENSG00000185483, ENSG00000169071, ENSG00000196169, ENSG00000090889, ENSG00000168078, ENSG00000128641, ENSG00000136492, ENSG00000134318, ENSG00000160584, ENSG00000156970, ENSG00000126803, ENSG00000197299, ENSG00000121621, ENSG00000151276, ENSG00000123374, ENSG00000145555, ENSG00000171132, ENSG00000163513, ENSG00000182263, ENSG00000164070, ENSG00000168280, ENSG00000044524, ENSG00000112742, ENSG0000…	877	1497	12983	1.28557	0.808949	0.0694373	2.66167
INTERPRO	IPR002290:Serine/threonine protein kinase	30	2.48756	0.00282994	ENSG00000162409, ENSG00000035664, ENSG00000065534, ENSG00000070808, ENSG00000170312, ENSG00000134318, ENSG00000160584, ENSG00000143776, ENSG00000100784, ENSG00000160447, ENSG00000134602, ENSG00000166851, ENSG00000178999, ENSG00000119408, ENSG00000123374, ENSG00000171132, ENSG00000117020, ENSG00000150457, ENSG00000112742, ENSG00000117650, ENSG00000104375, ENSG00000122966, ENSG00000198648, ENSG0000…	1080	259	16659	1.78668	0.984572	0.096741	4.58934
GOTERM_MF_FAT	GO:0001883~purine nucleoside binding	136	11.2769	0.00302416	ENSG00000144191, ENSG00000169071, ENSG00000185483, ENSG00000196169, ENSG00000090889, ENSG00000168078, ENSG00000128641, ENSG00000139053, ENSG00000136492, ENSG00000134318, ENSG00000160584, ENSG00000156970, ENSG00000126803, ENSG00000197299, ENSG00000121621, ENSG00000151276, ENSG00000123374, ENSG00000145555, ENSG00000171132, ENSG00000163513, ENSG00000182263, ENSG00000164070, ENSG00000168280, ENSG0000…	877	1601	12983	1.25754	0.946214	0.102596	4.65192
GOTERM_BP_FAT	GO:0006793~phosphorus metabolic process	91	7.54561	0.00331863	ENSG00000138193, ENSG00000135333, ENSG00000066468, ENSG00000185483, ENSG00000169071, ENSG00000164045, ENSG00000014914, ENSG00000162409, ENSG00000144724, ENSG00000115306, ENSG00000168078, ENSG00000070808, ENSG00000139053, ENSG00000109458, ENSG00000146648, ENSG00000134318, ENSG00000120539, ENSG00000160584, ENSG00000106341, ENSG00000160447, ENSG00000111266, ENSG00000123374, ENSG00000171132, ENSG0000…	946	973	13528	1.33743	0.999992	0.0510897	5.91002
GOTERM_BP_FAT	GO:0006796~phosphate metabolic process	91	7.54561	0.00331863	ENSG00000138193, ENSG00000135333, ENSG00000066468, ENSG00000185483, ENSG00000169071, ENSG00000164045, ENSG00000014914, ENSG00000162409, ENSG00000144724, ENSG00000115306, ENSG00000168078, ENSG00000070808, ENSG00000139053, ENSG00000109458, ENSG00000146648, ENSG00000134318, ENSG00000120539, ENSG00000160584, ENSG00000106341, ENSG00000160447, ENSG00000111266, ENSG00000123374, ENSG00000171132, ENSG0000…	946	973	13528	1.33743	0.999992	0.0510897	5.91002
GOTERM_MF_FAT	GO:0001882~nucleoside binding	136	11.2769	0.00391386	ENSG00000144191, ENSG00000169071, ENSG00000185483, ENSG00000196169, ENSG00000090889, ENSG00000168078, ENSG00000128641, ENSG00000139053, ENSG00000136492, ENSG00000134318, ENSG00000160584, ENSG00000156970, ENSG00000126803, ENSG00000197299, ENSG00000121621, ENSG00000151276, ENSG00000123374, ENSG00000145555, ENSG00000171132, ENSG00000163513, ENSG00000182263, ENSG00000164070, ENSG00000168280, ENSG0000…	877	1612	12983	1.24896	0.977275	0.126418	5.98142
GOTERM_MF_FAT	GO:0030554~adenyl nucleotide binding	132	10.9453	0.00572462	ENSG00000185483, ENSG00000169071, ENSG00000196169, ENSG00000090889, ENSG00000168078, ENSG00000128641, ENSG00000136492, ENSG00000134318, ENSG00000160584, ENSG00000156970, ENSG00000126803, ENSG00000197299, ENSG00000121621, ENSG00000151276, ENSG00000123374, ENSG00000145555, ENSG00000171132, ENSG00000163513, ENSG00000182263, ENSG00000164070, ENSG00000168280, ENSG00000044524, ENSG00000112742, ENSG0000…	877	1577	12983	1.23913	0.996074	0.168622	8.63387
GOTERM_MF_FAT	GO:0004674~protein serine/threonine kinase activity	43	3.56551	0.00995224	ENSG00000049323, ENSG00000162409, ENSG00000035664, ENSG00000168078, ENSG00000065534, ENSG00000070808, ENSG00000146648, ENSG00000170312, ENSG00000134318, ENSG00000160584, ENSG00000156970, ENSG00000120539, ENSG00000143776, ENSG00000100784, ENSG00000177602, ENSG00000160447, ENSG00000091436, ENSG00000134602, ENSG00000166851, ENSG00000178999, ENSG00000119408, ENSG00000123374, ENSG00000171132, ENSG0000…	877	430	12983	1.48039	0.999936	0.253594	14.5563
INTERPRO	IPR017442:Serine/threonine protein kinase-related	36	2.98507	0.0102396	ENSG00000162409, ENSG00000035664, ENSG00000168078, ENSG00000065534, ENSG00000070808, ENSG00000170312, ENSG00000134318, ENSG00000160584, ENSG00000120539, ENSG00000143776, ENSG00000100784, ENSG00000160447, ENSG00000134602, ENSG00000166851, ENSG00000178999, ENSG00000119408, ENSG00000123374, ENSG00000171132, ENSG00000117020, ENSG00000127564, ENSG00000150457, ENSG00000112742, ENSG00000117650, ENSG0000…	1080	359	16659	1.5468	1	0.24863	15.686
GOTERM_BP_FAT	GO:0016310~phosphorylation	73	6.05307	0.0153228	ENSG00000138193, ENSG00000135333, ENSG00000066468, ENSG00000185483, ENSG00000169071, ENSG00000162409, ENSG00000115306, ENSG00000168078, ENSG00000070808, ENSG00000139053, ENSG00000109458, ENSG00000146648, ENSG00000134318, ENSG00000120539, ENSG00000106341, ENSG00000160584, ENSG00000160447, ENSG00000123374, ENSG00000117020, ENSG00000163513, ENSG00000171132, ENSG00000112559, ENSG00000145675, ENSG0000…	946	800	13528	1.30489	1	0.164628	24.6466
GOTERM_MF_FAT	GO:0032555~purine ribonucleotide binding	145	12.0232	0.0258645	ENSG00000144191, ENSG00000169071, ENSG00000185483, ENSG00000184640, ENSG00000196169, ENSG00000090889, ENSG00000168078, ENSG00000128641, ENSG00000139053, ENSG00000136492, ENSG00000134318, ENSG00000160584, ENSG00000156970, ENSG00000126803, ENSG00000197299, ENSG00000121621, ENSG00000151276, ENSG00000123374, ENSG00000145555, ENSG00000171132, ENSG00000163513, ENSG00000182263, ENSG00000164070, ENSG0000…	877	1836	12983	1.16915	1	0.468575	33.7774
GOTERM_MF_FAT	GO:0032553~ribonucleotide binding	145	12.0232	0.0258645	ENSG00000144191, ENSG00000169071, ENSG00000185483, ENSG00000184640, ENSG00000196169, ENSG00000090889, ENSG00000168078, ENSG00000128641, ENSG00000139053, ENSG00000136492, ENSG00000134318, ENSG00000160584, ENSG00000156970, ENSG00000126803, ENSG00000197299, ENSG00000121621, ENSG00000151276, ENSG00000123374, ENSG00000145555, ENSG00000171132, ENSG00000163513, ENSG00000182263, ENSG00000164070, ENSG0000…	877	1836	12983	1.16915	1	0.468575	33.7774
SMART	SM00220:S_TKc	30	2.48756	0.0291334	ENSG00000162409, ENSG00000035664, ENSG00000065534, ENSG00000070808, ENSG00000170312, ENSG00000134318, ENSG00000160584, ENSG00000143776, ENSG00000100784, ENSG00000160447, ENSG00000134602, ENSG00000166851, ENSG00000178999, ENSG00000119408, ENSG00000123374, ENSG00000171132, ENSG00000117020, ENSG00000150457, ENSG00000112742, ENSG00000117650, ENSG00000104375, ENSG00000122966, ENSG00000198648, ENSG0000…	707	259	9079	1.48744	0.999817	0.323674	32.5145
GOTERM_MF_FAT	GO:0017076~purine nucleotide binding	147	12.1891	0.0576183	ENSG00000144191, ENSG00000169071, ENSG00000185483, ENSG00000184640, ENSG00000196169, ENSG00000090889, ENSG00000168078, ENSG00000128641, ENSG00000139053, ENSG00000136492, ENSG00000134318, ENSG00000160584, ENSG00000156970, ENSG00000126803, ENSG00000197299, ENSG00000121621, ENSG00000151276, ENSG00000123374, ENSG00000145555, ENSG00000171132, ENSG00000163513, ENSG00000182263, ENSG00000164070, ENSG0000…	877	1918	12983	1.1346	1	0.627447	60.6775
SP_PIR_KEYWORDS	transferase	99	8.20896	0.07843	ENSG00000185483, ENSG00000169071, ENSG00000168078, ENSG00000148488, ENSG00000182870, ENSG00000134318, ENSG00000156970, ENSG00000174607, ENSG00000160584, ENSG00000085871, ENSG00000057252, ENSG00000171320, ENSG00000116539, ENSG00000123374, ENSG00000163513, ENSG00000171132, ENSG00000044524, ENSG00000107317, ENSG00000112742, ENSG00000139428, ENSG00000173193, ENSG00000104375, ENSG00000122966, ENSG0000…	1177	1394	19235	1.16061	1	0.34614	70.0117
GOTERM_MF_FAT	GO:0000166~nucleotide binding	160	13.267	0.257987	ENSG00000144191, ENSG00000169071, ENSG00000185483, ENSG00000184640, ENSG00000196169, ENSG00000090889, ENSG00000168078, ENSG00000128641, ENSG00000139053, ENSG00000183684, ENSG00000136492, ENSG00000134318, ENSG00000160584, ENSG00000156970, ENSG00000126803, ENSG00000197299, ENSG00000121621, ENSG00000151276, ENSG00000123374, ENSG00000145555, ENSG00000171132, ENSG00000163513, ENSG00000182263, ENSG0000…	877	2245	12983	1.05506	1	0.920008	99.0841
Annotation Cluster 48	Enrichment Score: 3.0157936334246065
Category	Term	Count	%	PValue	Genes	List Total	Pop Hits	Pop Total	Fold Enrichment	Bonferroni	Benjamini	FDR
GOTERM_CC_FAT	GO:0030016~myofibril	22	1.82421	2.29414e-05	ENSG00000165887, ENSG00000118194, ENSG00000168530, ENSG00000159173, ENSG00000074800, ENSG00000115306, ENSG00000145362, ENSG00000197321, ENSG00000087245, ENSG00000138814, ENSG00000101470, ENSG00000154553, ENSG00000163110, ENSG00000130598, ENSG00000198336, ENSG00000198626, ENSG00000114854, ENSG00000152413, ENSG00000130595, ENSG00000072110, ENSG00000154556, ENSG00000035403	892	111	12782	2.8401	0.0110197	0.000426095	0.0328708
GOTERM_CC_FAT	GO:0044449~contractile fiber part	22	1.82421	3.03588e-05	ENSG00000165887, ENSG00000118194, ENSG00000168530, ENSG00000159173, ENSG00000074800, ENSG00000115306, ENSG00000145362, ENSG00000197321, ENSG00000087245, ENSG00000138814, ENSG00000101470, ENSG00000154553, ENSG00000163110, ENSG00000130598, ENSG00000198336, ENSG00000198626, ENSG00000114854, ENSG00000152413, ENSG00000130595, ENSG00000072110, ENSG00000154556, ENSG00000035403	892	113	12782	2.78983	0.0145565	0.00052356	0.0434965
GOTERM_CC_FAT	GO:0030017~sarcomere	20	1.65837	3.90597e-05	ENSG00000165887, ENSG00000118194, ENSG00000168530, ENSG00000159173, ENSG00000074800, ENSG00000115306, ENSG00000145362, ENSG00000087245, ENSG00000138814, ENSG00000101470, ENSG00000154553, ENSG00000163110, ENSG00000130598, ENSG00000198336, ENSG00000198626, ENSG00000114854, ENSG00000152413, ENSG00000130595, ENSG00000072110, ENSG00000154556	892	98	12782	2.92441	0.0186893	0.000608401	0.0559593
GOTERM_CC_FAT	GO:0043292~contractile fiber	22	1.82421	8.62389e-05	ENSG00000165887, ENSG00000118194, ENSG00000168530, ENSG00000159173, ENSG00000074800, ENSG00000115306, ENSG00000145362, ENSG00000197321, ENSG00000087245, ENSG00000138814, ENSG00000101470, ENSG00000154553, ENSG00000163110, ENSG00000130598, ENSG00000198336, ENSG00000198626, ENSG00000114854, ENSG00000152413, ENSG00000130595, ENSG00000072110, ENSG00000154556, ENSG00000035403	892	121	12782	2.60538	0.0407995	0.00112518	0.123513
GOTERM_BP_FAT	GO:0006941~striated muscle contraction	8	0.66335	0.0390419	ENSG00000168530, ENSG00000101470, ENSG00000130598, ENSG00000198336, ENSG00000198626, ENSG00000114854, ENSG00000152413, ENSG00000130595	946	46	13528	2.48699	1	0.312439	51.8007
GOTERM_CC_FAT	GO:0031674~I band	8	0.66335	0.0861312	ENSG00000165887, ENSG00000138814, ENSG00000154553, ENSG00000163110, ENSG00000198626, ENSG00000152413, ENSG00000072110, ENSG00000154556	892	55	12782	2.0843	1	0.376782	72.4925
GOTERM_CC_FAT	GO:0030018~Z disc	7	0.580431	0.0982692	ENSG00000138814, ENSG00000154553, ENSG00000163110, ENSG00000198626, ENSG00000152413, ENSG00000072110, ENSG00000154556	892	46	12782	2.18059	1	0.402537	77.289
Annotation Cluster 49	Enrichment Score: 3.0129634071905316
Category	Term	Count	%	PValue	Genes	List Total	Pop Hits	Pop Total	Fold Enrichment	Bonferroni	Benjamini	FDR
GOTERM_BP_FAT	GO:0007423~sensory organ development	37	3.06799	3.58526e-06	ENSG00000106571, ENSG00000007372, ENSG00000173482, ENSG00000107736, ENSG00000148053, ENSG00000181965, ENSG00000123307, ENSG00000196767, ENSG00000130635, ENSG00000146648, ENSG00000128791, ENSG00000148516, ENSG00000152977, ENSG00000119508, ENSG00000138207, ENSG00000177045, ENSG00000164930, ENSG00000078246, ENSG00000101384, ENSG00000138794, ENSG00000141736, ENSG00000133026, ENSG00000118707, ENSG0000…	946	229	13528	2.31051	0.0125338	0.000206749	0.00657017
GOTERM_BP_FAT	GO:0001654~eye development	22	1.82421	0.000314212	ENSG00000007372, ENSG00000173482, ENSG00000106571, ENSG00000148053, ENSG00000177426, ENSG00000123307, ENSG00000077092, ENSG00000130635, ENSG00000138083, ENSG00000128791, ENSG00000148516, ENSG00000125378, ENSG00000138207, ENSG00000177045, ENSG00000101144, ENSG00000162992, ENSG00000198963, ENSG00000078246, ENSG00000176692, ENSG00000138794, ENSG00000133026, ENSG00000118707	946	132	13528	2.38337	0.668978	0.00759563	0.574262
GOTERM_BP_FAT	GO:0043010~camera-type eye development	18	1.49254	0.00115073	ENSG00000007372, ENSG00000173482, ENSG00000106571, ENSG00000177426, ENSG00000123307, ENSG00000138083, ENSG00000128791, ENSG00000148516, ENSG00000125378, ENSG00000138207, ENSG00000177045, ENSG00000101144, ENSG00000162992, ENSG00000078246, ENSG00000176692, ENSG00000138794, ENSG00000133026, ENSG00000118707	946	107	13528	2.40564	0.982588	0.0220102	2.08795
GOTERM_BP_FAT	GO:0048592~eye morphogenesis	12	0.995025	0.0079343	ENSG00000173482, ENSG00000007372, ENSG00000125378, ENSG00000138207, ENSG00000106571, ENSG00000101144, ENSG00000148053, ENSG00000198963, ENSG00000077092, ENSG00000130635, ENSG00000138083, ENSG00000148516	946	69	13528	2.48699	1	0.101441	13.5829
GOTERM_BP_FAT	GO:0048593~camera-type eye morphogenesis	7	0.580431	0.0837449	ENSG00000173482, ENSG00000125378, ENSG00000138207, ENSG00000106571, ENSG00000101144, ENSG00000138083, ENSG00000148516	946	44	13528	2.27503	1	0.49992	79.867
Annotation Cluster 50	Enrichment Score: 2.9509767628144474
Category	Term	Count	%	PValue	Genes	List Total	Pop Hits	Pop Total	Fold Enrichment	Bonferroni	Benjamini	FDR
GOTERM_BP_FAT	GO:0014031~mesenchymal cell development	14	1.16086	3.41567e-05	ENSG00000157168, ENSG00000049130, ENSG00000183691, ENSG00000196154, ENSG00000124205, ENSG00000125398, ENSG00000101144, ENSG00000136160, ENSG00000151617, ENSG00000176692, ENSG00000128602, ENSG00000162344, ENSG00000148400, ENSG00000163508	946	51	13528	3.92555	0.113226	0.00134926	0.0625773
GOTERM_BP_FAT	GO:0048762~mesenchymal cell differentiation	14	1.16086	3.41567e-05	ENSG00000157168, ENSG00000049130, ENSG00000183691, ENSG00000196154, ENSG00000124205, ENSG00000125398, ENSG00000101144, ENSG00000136160, ENSG00000151617, ENSG00000176692, ENSG00000128602, ENSG00000162344, ENSG00000148400, ENSG00000163508	946	51	13528	3.92555	0.113226	0.00134926	0.0625773
GOTERM_BP_FAT	GO:0060485~mesenchyme development	14	1.16086	4.26639e-05	ENSG00000157168, ENSG00000049130, ENSG00000183691, ENSG00000196154, ENSG00000124205, ENSG00000125398, ENSG00000101144, ENSG00000136160, ENSG00000151617, ENSG00000176692, ENSG00000128602, ENSG00000162344, ENSG00000148400, ENSG00000163508	946	52	13528	3.85006	0.139374	0.00161262	0.0781574
GOTERM_BP_FAT	GO:0014033~neural crest cell differentiation	9	0.746269	0.00158788	ENSG00000151617, ENSG00000136160, ENSG00000157168, ENSG00000049130, ENSG00000176692, ENSG00000124205, ENSG00000128602, ENSG00000125398, ENSG00000162344	946	33	13528	3.90006	0.996267	0.0285514	2.87028
GOTERM_BP_FAT	GO:0014032~neural crest cell development	9	0.746269	0.00158788	ENSG00000151617, ENSG00000136160, ENSG00000157168, ENSG00000049130, ENSG00000176692, ENSG00000124205, ENSG00000128602, ENSG00000125398, ENSG00000162344	946	33	13528	3.90006	0.996267	0.0285514	2.87028
GOTERM_BP_FAT	GO:0001837~epithelial to mesenchymal transition	6	0.497512	0.00655227	ENSG00000101144, ENSG00000183691, ENSG00000196154, ENSG00000125398, ENSG00000163508, ENSG00000148400	946	18	13528	4.76674	1	0.0876875	11.3499
GOTERM_BP_FAT	GO:0001667~ameboidal cell migration	7	0.580431	0.0414059	ENSG00000136160, ENSG00000049130, ENSG00000107562, ENSG00000124205, ENSG00000128602, ENSG00000150347, ENSG00000162344	946	37	13528	2.70545	1	0.323258	53.928
GOTERM_BP_FAT	GO:0001755~neural crest cell migration	5	0.414594	0.0724575	ENSG00000136160, ENSG00000049130, ENSG00000124205, ENSG00000128602, ENSG00000162344	946	23	13528	3.10874	1	0.455727	74.8025
Annotation Cluster 51	Enrichment Score: 2.8228290910080993
Category	Term	Count	%	PValue	Genes	List Total	Pop Hits	Pop Total	Fold Enrichment	Bonferroni	Benjamini	FDR
GOTERM_BP_FAT	GO:0051173~positive regulation of nitrogen compound metabolic process	71	5.88723	0.000131325	ENSG00000163884, ENSG00000106571, ENSG00000186260, ENSG00000164330, ENSG00000105173, ENSG00000184486, ENSG00000146648, ENSG00000074219, ENSG00000184845, ENSG00000153162, ENSG00000170485, ENSG00000124788, ENSG00000116478, ENSG00000197299, ENSG00000156925, ENSG00000122641, ENSG00000145386, ENSG00000123374, ENSG00000122877, ENSG00000135272, ENSG00000197019, ENSG00000110693, ENSG00000197905, ENSG0000…	946	644	13528	1.57658	0.369999	0.00384288	0.240395
GOTERM_BP_FAT	GO:0045935~positive regulation of nucleobase, nucleoside, nucleotide and nucleic acid metabolic process	69	5.72139	0.00015617	ENSG00000163884, ENSG00000106571, ENSG00000186260, ENSG00000164330, ENSG00000105173, ENSG00000184486, ENSG00000074219, ENSG00000184845, ENSG00000153162, ENSG00000170485, ENSG00000124788, ENSG00000116478, ENSG00000197299, ENSG00000156925, ENSG00000122641, ENSG00000145386, ENSG00000123374, ENSG00000122877, ENSG00000135272, ENSG00000197019, ENSG00000110693, ENSG00000197905, ENSG00000134222, ENSG0000…	946	624	13528	1.58127	0.422733	0.00435122	0.285812
GOTERM_BP_FAT	GO:0031328~positive regulation of cellular biosynthetic process	74	6.13599	0.000177083	ENSG00000163884, ENSG00000106571, ENSG00000186260, ENSG00000164330, ENSG00000105173, ENSG00000184486, ENSG00000146648, ENSG00000074219, ENSG00000184845, ENSG00000153162, ENSG00000170485, ENSG00000124788, ENSG00000116478, ENSG00000057252, ENSG00000197299, ENSG00000156925, ENSG00000122641, ENSG00000123374, ENSG00000145386, ENSG00000122877, ENSG00000135272, ENSG00000197019, ENSG00000110693, ENSG0000…	946	685	13528	1.54484	0.463685	0.00478111	0.324027
GOTERM_BP_FAT	GO:0010604~positive regulation of macromolecule metabolic process	88	7.29685	0.000230222	ENSG00000163884, ENSG00000106571, ENSG00000186260, ENSG00000105974, ENSG00000112029, ENSG00000164330, ENSG00000105173, ENSG00000007908, ENSG00000184486, ENSG00000165912, ENSG00000074219, ENSG00000152348, ENSG00000169174, ENSG00000153162, ENSG00000170485, ENSG00000136160, ENSG00000124788, ENSG00000116478, ENSG00000057252, ENSG00000197299, ENSG00000156925, ENSG00000122641, ENSG00000123374, ENSG0000…	946	857	13528	1.4684	0.555148	0.00589507	0.421067
GOTERM_BP_FAT	GO:0045941~positive regulation of transcription	63	5.22388	0.000235631	ENSG00000163884, ENSG00000106571, ENSG00000186260, ENSG00000164330, ENSG00000105173, ENSG00000184486, ENSG00000074219, ENSG00000153162, ENSG00000170485, ENSG00000124788, ENSG00000116478, ENSG00000197299, ENSG00000156925, ENSG00000122641, ENSG00000145386, ENSG00000123374, ENSG00000122877, ENSG00000135272, ENSG00000197019, ENSG00000110693, ENSG00000197905, ENSG00000134222, ENSG00000125398, ENSG0000…	946	564	13528	1.59736	0.563535	0.00598958	0.430939
GOTERM_BP_FAT	GO:0009891~positive regulation of biosynthetic process	74	6.13599	0.000273372	ENSG00000163884, ENSG00000106571, ENSG00000186260, ENSG00000164330, ENSG00000105173, ENSG00000184486, ENSG00000146648, ENSG00000074219, ENSG00000184845, ENSG00000153162, ENSG00000170485, ENSG00000124788, ENSG00000116478, ENSG00000057252, ENSG00000197299, ENSG00000156925, ENSG00000122641, ENSG00000123374, ENSG00000145386, ENSG00000122877, ENSG00000135272, ENSG00000197019, ENSG00000110693, ENSG0000…	946	695	13528	1.52261	0.617816	0.00675073	0.499799
GOTERM_BP_FAT	GO:0010628~positive regulation of gene expression	64	5.3068	0.000305353	ENSG00000163884, ENSG00000106571, ENSG00000186260, ENSG00000164330, ENSG00000105173, ENSG00000184486, ENSG00000074219, ENSG00000153162, ENSG00000170485, ENSG00000124788, ENSG00000116478, ENSG00000197299, ENSG00000156925, ENSG00000122641, ENSG00000145386, ENSG00000123374, ENSG00000122877, ENSG00000135272, ENSG00000197019, ENSG00000110693, ENSG00000197905, ENSG00000134222, ENSG00000125398, ENSG0000…	946	581	13528	1.57524	0.658496	0.00743332	0.558115
GOTERM_BP_FAT	GO:0010557~positive regulation of macromolecule biosynthetic process	70	5.80431	0.000354508	ENSG00000163884, ENSG00000106571, ENSG00000186260, ENSG00000164330, ENSG00000105173, ENSG00000184486, ENSG00000074219, ENSG00000153162, ENSG00000170485, ENSG00000124788, ENSG00000057252, ENSG00000116478, ENSG00000197299, ENSG00000156925, ENSG00000122641, ENSG00000145386, ENSG00000123374, ENSG00000122877, ENSG00000135272, ENSG00000197019, ENSG00000110693, ENSG00000197905, ENSG00000134222, ENSG0000…	946	654	13528	1.5306	0.712743	0.00828138	0.647683
GOTERM_BP_FAT	GO:0045944~positive regulation of transcription from RNA polymerase II promoter	45	3.73134	0.00038241	ENSG00000007372, ENSG00000111087, ENSG00000084676, ENSG00000140396, ENSG00000186260, ENSG00000137693, ENSG00000166949, ENSG00000184486, ENSG00000074047, ENSG00000101849, ENSG00000074219, ENSG00000148516, ENSG00000119508, ENSG00000153162, ENSG00000170485, ENSG00000142192, ENSG00000134954, ENSG00000124788, ENSG00000144655, ENSG00000116478, ENSG00000151090, ENSG00000101412, ENSG00000122641, ENSG0000…	946	371	13528	1.73453	0.73961	0.00887151	0.698491
GOTERM_BP_FAT	GO:0045893~positive regulation of transcription, DNA-dependent	54	4.47761	0.000509446	ENSG00000163884, ENSG00000186260, ENSG00000105173, ENSG00000184486, ENSG00000074219, ENSG00000153162, ENSG00000170485, ENSG00000124788, ENSG00000116478, ENSG00000122641, ENSG00000156925, ENSG00000122877, ENSG00000135272, ENSG00000110693, ENSG00000197905, ENSG00000134222, ENSG00000125398, ENSG00000101144, ENSG00000106546, ENSG00000162992, ENSG00000198963, ENSG00000185551, ENSG00000067182, ENSG0000…	946	477	13528	1.61889	0.833488	0.011282	0.929506
GOTERM_BP_FAT	GO:0051254~positive regulation of RNA metabolic process	54	4.47761	0.000621503	ENSG00000163884, ENSG00000186260, ENSG00000105173, ENSG00000184486, ENSG00000074219, ENSG00000153162, ENSG00000170485, ENSG00000124788, ENSG00000116478, ENSG00000122641, ENSG00000156925, ENSG00000122877, ENSG00000135272, ENSG00000110693, ENSG00000197905, ENSG00000134222, ENSG00000125398, ENSG00000101144, ENSG00000106546, ENSG00000162992, ENSG00000198963, ENSG00000185551, ENSG00000067182, ENSG0000…	946	481	13528	1.60543	0.887761	0.0128582	1.13286
GOTERM_MF_FAT	GO:0030528~transcription regulator activity	132	10.9453	0.00129562	ENSG00000163884, ENSG00000106571, ENSG00000164330, ENSG00000100207, ENSG00000112837, ENSG00000170485, ENSG00000168310, ENSG00000124788, ENSG00000107438, ENSG00000100968, ENSG00000135547, ENSG00000116539, ENSG00000150347, ENSG00000101057, ENSG00000072364, ENSG00000197019, ENSG00000182158, ENSG00000140836, ENSG00000143013, ENSG00000165659, ENSG00000185697, ENSG00000182463, ENSG00000185551, ENSG0000…	877	1512	12983	1.2924	0.713807	0.0637257	2.01843
GOTERM_BP_FAT	GO:0006357~regulation of transcription from RNA polymerase II promoter	72	5.97015	0.00238004	ENSG00000186260, ENSG00000181965, ENSG00000071282, ENSG00000184486, ENSG00000140044, ENSG00000074219, ENSG00000136492, ENSG00000153162, ENSG00000170485, ENSG00000124788, ENSG00000168310, ENSG00000116478, ENSG00000156925, ENSG00000122641, ENSG00000060138, ENSG00000135547, ENSG00000125285, ENSG00000112559, ENSG00000074800, ENSG00000122877, ENSG00000110693, ENSG00000197905, ENSG00000189067, ENSG0000…	946	727	13528	1.41625	0.999771	0.0396884	4.27291
GOTERM_MF_FAT	GO:0016563~transcription activator activity	42	3.48259	0.007333	ENSG00000111087, ENSG00000140396, ENSG00000186260, ENSG00000084676, ENSG00000152409, ENSG00000137693, ENSG00000105173, ENSG00000166949, ENSG00000100207, ENSG00000139618, ENSG00000074047, ENSG00000101849, ENSG00000142611, ENSG00000074219, ENSG00000148516, ENSG00000119508, ENSG00000186487, ENSG00000107438, ENSG00000214114, ENSG00000102935, ENSG00000184895, ENSG00000100968, ENSG00000116478, ENSG0000…	877	410	12983	1.51649	0.999177	0.199045	10.9309
GOTERM_BP_FAT	GO:0006355~regulation of transcription, DNA-dependent	129	10.6965	0.365324	ENSG00000163884, ENSG00000164330, ENSG00000100207, ENSG00000112837, ENSG00000136492, ENSG00000153162, ENSG00000170485, ENSG00000168310, ENSG00000124788, ENSG00000100968, ENSG00000156925, ENSG00000122641, ENSG00000135547, ENSG00000150347, ENSG00000134222, ENSG00000182158, ENSG00000140836, ENSG00000101144, ENSG00000092377, ENSG00000185697, ENSG00000182463, ENSG00000185551, ENSG00000142700, ENSG0000…	946	1773	13528	1.04046	1	0.921672	99.9759
GOTERM_BP_FAT	GO:0045449~regulation of transcription	186	15.4229	0.414326	ENSG00000106571, ENSG00000163884, ENSG00000164330, ENSG00000100207, ENSG00000112837, ENSG00000136492, ENSG00000153162, ENSG00000170485, ENSG00000107438, ENSG00000124788, ENSG00000168310, ENSG00000111602, ENSG00000100968, ENSG00000197299, ENSG00000122641, ENSG00000198795, ENSG00000156925, ENSG00000135547, ENSG00000116539, ENSG00000150347, ENSG00000101057, ENSG00000123374, ENSG00000072364, ENSG0000…	946	2601	13528	1.02262	1	0.943496	99.9945
GOTERM_BP_FAT	GO:0051252~regulation of RNA metabolic process	130	10.7794	0.425385	ENSG00000163884, ENSG00000164330, ENSG00000100207, ENSG00000112837, ENSG00000136492, ENSG00000153162, ENSG00000170485, ENSG00000168310, ENSG00000124788, ENSG00000100968, ENSG00000156925, ENSG00000122641, ENSG00000135547, ENSG00000150347, ENSG00000134222, ENSG00000182158, ENSG00000140836, ENSG00000101144, ENSG00000092377, ENSG00000185697, ENSG00000182463, ENSG00000185551, ENSG00000142700, ENSG0000…	946	1813	13528	1.02539	1	0.947598	99.9961
Annotation Cluster 52	Enrichment Score: 2.7504162597698207
Category	Term	Count	%	PValue	Genes	List Total	Pop Hits	Pop Total	Fold Enrichment	Bonferroni	Benjamini	FDR
GOTERM_BP_FAT	GO:0006937~regulation of muscle contraction	17	1.40962	2.83538e-05	ENSG00000138193, ENSG00000105974, ENSG00000159173, ENSG00000115353, ENSG00000196839, ENSG00000180616, ENSG00000197043, ENSG00000101470, ENSG00000133019, ENSG00000198626, ENSG00000114854, ENSG00000130595, ENSG00000109255, ENSG00000154229, ENSG00000164171, ENSG00000164116, ENSG00000176170	946	72	13528	3.37644	0.0949365	0.0011459	0.0519487
GOTERM_BP_FAT	GO:0006940~regulation of smooth muscle contraction	9	0.746269	0.00410163	ENSG00000138193, ENSG00000105974, ENSG00000133019, ENSG00000115353, ENSG00000196839, ENSG00000109255, ENSG00000164171, ENSG00000164116, ENSG00000176170	946	38	13528	3.38689	0.999999	0.0599212	7.25547
GOTERM_BP_FAT	GO:0045987~positive regulation of smooth muscle contraction	6	0.497512	0.00655227	ENSG00000133019, ENSG00000115353, ENSG00000196839, ENSG00000109255, ENSG00000164171, ENSG00000176170	946	18	13528	4.76674	1	0.0876875	11.3499
GOTERM_BP_FAT	GO:0045933~positive regulation of muscle contraction	6	0.497512	0.013073	ENSG00000133019, ENSG00000115353, ENSG00000196839, ENSG00000109255, ENSG00000164171, ENSG00000176170	946	21	13528	4.08577	1	0.147077	21.4281
Annotation Cluster 53	Enrichment Score: 2.7111496223710123
Category	Term	Count	%	PValue	Genes	List Total	Pop Hits	Pop Total	Fold Enrichment	Bonferroni	Benjamini	FDR
GOTERM_BP_FAT	GO:0000819~sister chromatid segregation	13	1.07794	4.55183e-06	ENSG00000136824, ENSG00000135476, ENSG00000113810, ENSG00000080986, ENSG00000117650, ENSG00000126787, ENSG00000122952, ENSG00000131023, ENSG00000146670, ENSG00000121152, ENSG00000121621, ENSG00000137804, ENSG00000164109	946	37	13528	5.0244	0.0158858	0.000246329	0.00834139
GOTERM_BP_FAT	GO:0000070~mitotic sister chromatid segregation	12	0.995025	2.1614e-05	ENSG00000136824, ENSG00000122952, ENSG00000135476, ENSG00000121152, ENSG00000146670, ENSG00000113810, ENSG00000080986, ENSG00000121621, ENSG00000137804, ENSG00000117650, ENSG00000164109, ENSG00000126787	946	36	13528	4.76674	0.0732199	0.000894175	0.0396026
GOTERM_BP_FAT	GO:0007076~mitotic chromosome condensation	5	0.414594	0.0101612	ENSG00000136824, ENSG00000121152, ENSG00000146670, ENSG00000113810, ENSG00000137804	946	13	13528	5.50008	1	0.12165	17.0695
GOTERM_BP_FAT	GO:0030261~chromosome condensation	6	0.497512	0.0271038	ENSG00000136824, ENSG00000121152, ENSG00000146670, ENSG00000113810, ENSG00000137804, ENSG00000146918	946	25	13528	3.43205	1	0.246843	39.5626
SP_PIR_KEYWORDS	dna condensation	4	0.331675	0.0330928	ENSG00000136824, ENSG00000121152, ENSG00000113810, ENSG00000146918	1177	12	19235	5.44747	1	0.189468	39.1177
GOTERM_CC_FAT	GO:0000796~condensin complex	3	0.248756	0.0603218	ENSG00000136824, ENSG00000121152, ENSG00000113810	892	6	12782	7.1648	1	0.309958	59.0002
Annotation Cluster 54	Enrichment Score: 2.6858363966054113
Category	Term	Count	%	PValue	Genes	List Total	Pop Hits	Pop Total	Fold Enrichment	Bonferroni	Benjamini	FDR
GOTERM_BP_FAT	GO:0040008~regulation of growth	45	3.73134	5.59014e-05	ENSG00000138193, ENSG00000057019, ENSG00000167244, ENSG00000166949, ENSG00000184486, ENSG00000131711, ENSG00000088812, ENSG00000138207, ENSG00000167779, ENSG00000142192, ENSG00000185920, ENSG00000164283, ENSG00000118523, ENSG00000150938, ENSG00000184371, ENSG00000118785, ENSG00000122641, ENSG00000060138, ENSG00000135547, ENSG00000124762, ENSG00000147257, ENSG00000176170, ENSG00000163513, ENSG0000…	946	341	13528	1.88712	0.178535	0.00192625	0.102396
GOTERM_BP_FAT	GO:0001558~regulation of cell growth	28	2.32172	0.000451033	ENSG00000138193, ENSG00000057019, ENSG00000167244, ENSG00000166949, ENSG00000131711, ENSG00000167779, ENSG00000164283, ENSG00000150938, ENSG00000118523, ENSG00000118785, ENSG00000122641, ENSG00000124762, ENSG00000176170, ENSG00000153071, ENSG00000157168, ENSG00000111206, ENSG00000074800, ENSG00000179242, ENSG00000170801, ENSG00000197019, ENSG00000134222, ENSG00000123080, ENSG00000099250, ENSG0000…	946	194	13528	2.06395	0.795481	0.0101221	0.823346
GOTERM_BP_FAT	GO:0045926~negative regulation of growth	17	1.40962	0.0039771	ENSG00000057019, ENSG00000153071, ENSG00000074800, ENSG00000166949, ENSG00000197019, ENSG00000134222, ENSG00000123080, ENSG00000099250, ENSG00000185920, ENSG00000167565, ENSG00000133639, ENSG00000138685, ENSG00000118785, ENSG00000163697, ENSG00000122641, ENSG00000147257, ENSG00000124762	946	110	13528	2.21003	0.999999	0.0583945	7.04271
GOTERM_BP_FAT	GO:0030308~negative regulation of cell growth	15	1.24378	0.00453589	ENSG00000153071, ENSG00000057019, ENSG00000074800, ENSG00000166949, ENSG00000197019, ENSG00000134222, ENSG00000123080, ENSG00000099250, ENSG00000167565, ENSG00000133639, ENSG00000138685, ENSG00000118785, ENSG00000163697, ENSG00000122641, ENSG00000124762	946	92	13528	2.33156	1	0.0649917	7.99381
GOTERM_BP_FAT	GO:0008361~regulation of cell size	26	2.15589	0.00484203	ENSG00000167244, ENSG00000057019, ENSG00000066468, ENSG00000166949, ENSG00000077782, ENSG00000131711, ENSG00000172037, ENSG00000142192, ENSG00000152558, ENSG00000118785, ENSG00000122641, ENSG00000124762, ENSG00000176170, ENSG00000153071, ENSG00000157168, ENSG00000074800, ENSG00000179242, ENSG00000197019, ENSG00000157087, ENSG00000134222, ENSG00000123080, ENSG00000099250, ENSG00000167565, ENSG0000…	946	206	13528	1.80488	1	0.0681287	8.51097
GOTERM_BP_FAT	GO:0032535~regulation of cellular component size	31	2.57048	0.00824169	ENSG00000057019, ENSG00000167244, ENSG00000066468, ENSG00000107562, ENSG00000166949, ENSG00000115306, ENSG00000077782, ENSG00000104722, ENSG00000131711, ENSG00000172037, ENSG00000049540, ENSG00000142192, ENSG00000152558, ENSG00000118785, ENSG00000122641, ENSG00000124762, ENSG00000176170, ENSG00000153071, ENSG00000157168, ENSG00000074800, ENSG00000179242, ENSG00000197019, ENSG00000157087, ENSG0000…	946	271	13528	1.63582	1	0.104418	14.0723
GOTERM_BP_FAT	GO:0045792~negative regulation of cell size	15	1.24378	0.00871445	ENSG00000153071, ENSG00000057019, ENSG00000074800, ENSG00000166949, ENSG00000197019, ENSG00000134222, ENSG00000123080, ENSG00000099250, ENSG00000167565, ENSG00000133639, ENSG00000138685, ENSG00000118785, ENSG00000163697, ENSG00000122641, ENSG00000124762	946	99	13528	2.1667	1	0.10854	14.8198
Annotation Cluster 55	Enrichment Score: 2.6722425813887614
Category	Term	Count	%	PValue	Genes	List Total	Pop Hits	Pop Total	Fold Enrichment	Bonferroni	Benjamini	FDR
GOTERM_BP_FAT	GO:0045859~regulation of protein kinase activity	46	3.81426	3.53388e-05	ENSG00000138193, ENSG00000167244, ENSG00000105974, ENSG00000118971, ENSG00000164045, ENSG00000102468, ENSG00000164742, ENSG00000214274, ENSG00000139053, ENSG00000109458, ENSG00000124205, ENSG00000146648, ENSG00000184845, ENSG00000157680, ENSG00000142192, ENSG00000091436, ENSG00000111266, ENSG00000184371, ENSG00000010610, ENSG00000197299, ENSG00000124762, ENSG00000141736, ENSG00000176170, ENSG0000…	946	345	13528	1.90669	0.116906	0.00138043	0.0647424
GOTERM_BP_FAT	GO:0051174~regulation of phosphorus metabolic process	58	4.80929	7.1386e-05	ENSG00000138193, ENSG00000105974, ENSG00000164045, ENSG00000139053, ENSG00000109458, ENSG00000146648, ENSG00000184845, ENSG00000157680, ENSG00000136160, ENSG00000170962, ENSG00000124788, ENSG00000111266, ENSG00000197299, ENSG00000122641, ENSG00000176170, ENSG00000163513, ENSG00000171132, ENSG00000112559, ENSG00000157168, ENSG00000135272, ENSG00000197019, ENSG00000112742, ENSG00000101144, ENSG0000…	946	485	13528	1.71013	0.22209	0.002389	0.130742
GOTERM_BP_FAT	GO:0019220~regulation of phosphate metabolic process	58	4.80929	7.1386e-05	ENSG00000138193, ENSG00000105974, ENSG00000164045, ENSG00000139053, ENSG00000109458, ENSG00000146648, ENSG00000184845, ENSG00000157680, ENSG00000136160, ENSG00000170962, ENSG00000124788, ENSG00000111266, ENSG00000197299, ENSG00000122641, ENSG00000176170, ENSG00000163513, ENSG00000171132, ENSG00000112559, ENSG00000157168, ENSG00000135272, ENSG00000197019, ENSG00000112742, ENSG00000101144, ENSG0000…	946	485	13528	1.71013	0.22209	0.002389	0.130742
GOTERM_BP_FAT	GO:0043549~regulation of kinase activity	46	3.81426	8.13266e-05	ENSG00000138193, ENSG00000167244, ENSG00000105974, ENSG00000118971, ENSG00000164045, ENSG00000102468, ENSG00000164742, ENSG00000214274, ENSG00000139053, ENSG00000109458, ENSG00000124205, ENSG00000146648, ENSG00000184845, ENSG00000157680, ENSG00000142192, ENSG00000091436, ENSG00000111266, ENSG00000184371, ENSG00000010610, ENSG00000197299, ENSG00000124762, ENSG00000141736, ENSG00000176170, ENSG0000…	946	357	13528	1.8426	0.248827	0.0026215	0.148935
GOTERM_BP_FAT	GO:0042325~regulation of phosphorylation	55	4.56053	0.000158598	ENSG00000138193, ENSG00000105974, ENSG00000164045, ENSG00000139053, ENSG00000109458, ENSG00000146648, ENSG00000184845, ENSG00000157680, ENSG00000136160, ENSG00000170962, ENSG00000124788, ENSG00000111266, ENSG00000197299, ENSG00000122641, ENSG00000176170, ENSG00000163513, ENSG00000171132, ENSG00000112559, ENSG00000157168, ENSG00000135272, ENSG00000197019, ENSG00000112742, ENSG00000101144, ENSG0000…	946	466	13528	1.68779	0.427643	0.004384	0.290249
GOTERM_BP_FAT	GO:0051338~regulation of transferase activity	46	3.81426	0.000212014	ENSG00000138193, ENSG00000167244, ENSG00000105974, ENSG00000118971, ENSG00000164045, ENSG00000102468, ENSG00000164742, ENSG00000214274, ENSG00000139053, ENSG00000109458, ENSG00000124205, ENSG00000146648, ENSG00000184845, ENSG00000157680, ENSG00000142192, ENSG00000091436, ENSG00000111266, ENSG00000184371, ENSG00000010610, ENSG00000197299, ENSG00000124762, ENSG00000141736, ENSG00000176170, ENSG0000…	946	372	13528	1.76831	0.525713	0.00551027	0.387825
GOTERM_BP_FAT	GO:0043085~positive regulation of catalytic activity	56	4.64345	0.00128952	ENSG00000138193, ENSG00000105974, ENSG00000112029, ENSG00000007908, ENSG00000139053, ENSG00000109458, ENSG00000146648, ENSG00000141404, ENSG00000184845, ENSG00000105483, ENSG00000157680, ENSG00000136160, ENSG00000198336, ENSG00000141682, ENSG00000176170, ENSG00000118194, ENSG00000163513, ENSG00000112559, ENSG00000157168, ENSG00000115353, ENSG00000135272, ENSG00000198959, ENSG00000151617, ENSG0000…	946	520	13528	1.54002	0.989321	0.0242391	2.33698
GOTERM_BP_FAT	GO:0044093~positive regulation of molecular function	61	5.05804	0.00175456	ENSG00000138193, ENSG00000105974, ENSG00000112029, ENSG00000122786, ENSG00000007908, ENSG00000070808, ENSG00000139053, ENSG00000109458, ENSG00000146648, ENSG00000141404, ENSG00000184845, ENSG00000105483, ENSG00000157680, ENSG00000136160, ENSG00000198336, ENSG00000141682, ENSG00000176170, ENSG00000118194, ENSG00000163513, ENSG00000112559, ENSG00000157168, ENSG00000115353, ENSG00000135272, ENSG0000…	946	586	13528	1.48859	0.997925	0.0308735	3.16701
GOTERM_BP_FAT	GO:0045860~positive regulation of protein kinase activity	29	2.40464	0.00180872	ENSG00000138193, ENSG00000167244, ENSG00000118971, ENSG00000102468, ENSG00000164742, ENSG00000139053, ENSG00000214274, ENSG00000109458, ENSG00000146648, ENSG00000124205, ENSG00000157680, ENSG00000091436, ENSG00000184371, ENSG00000010610, ENSG00000141736, ENSG00000176170, ENSG00000163513, ENSG00000112559, ENSG00000160691, ENSG00000157168, ENSG00000049130, ENSG00000173406, ENSG00000135272, ENSG0000…	946	223	13528	1.85967	0.998286	0.031654	3.26324
GOTERM_BP_FAT	GO:0033674~positive regulation of kinase activity	29	2.40464	0.00303205	ENSG00000138193, ENSG00000167244, ENSG00000118971, ENSG00000102468, ENSG00000164742, ENSG00000139053, ENSG00000214274, ENSG00000109458, ENSG00000146648, ENSG00000124205, ENSG00000157680, ENSG00000091436, ENSG00000184371, ENSG00000010610, ENSG00000141736, ENSG00000176170, ENSG00000163513, ENSG00000112559, ENSG00000160691, ENSG00000157168, ENSG00000049130, ENSG00000173406, ENSG00000135272, ENSG0000…	946	231	13528	1.79526	0.999977	0.0478231	5.41299
GOTERM_BP_FAT	GO:0043405~regulation of MAP kinase activity	20	1.65837	0.00429916	ENSG00000138193, ENSG00000112559, ENSG00000160691, ENSG00000105974, ENSG00000102468, ENSG00000049130, ENSG00000135272, ENSG00000139053, ENSG00000109458, ENSG00000146648, ENSG00000124205, ENSG00000124493, ENSG00000071575, ENSG00000111266, ENSG00000091436, ENSG00000138685, ENSG00000138835, ENSG00000154229, ENSG00000141736, ENSG00000164056	946	141	13528	2.0284	1	0.0619517	7.592
GOTERM_BP_FAT	GO:0051347~positive regulation of transferase activity	29	2.40464	0.00518659	ENSG00000138193, ENSG00000167244, ENSG00000118971, ENSG00000102468, ENSG00000164742, ENSG00000139053, ENSG00000214274, ENSG00000109458, ENSG00000146648, ENSG00000124205, ENSG00000157680, ENSG00000091436, ENSG00000184371, ENSG00000010610, ENSG00000141736, ENSG00000176170, ENSG00000163513, ENSG00000112559, ENSG00000160691, ENSG00000157168, ENSG00000049130, ENSG00000173406, ENSG00000135272, ENSG0000…	946	240	13528	1.72794	1	0.0719494	9.08973
GOTERM_BP_FAT	GO:0043406~positive regulation of MAP kinase activity	14	1.16086	0.0250753	ENSG00000138193, ENSG00000160691, ENSG00000112559, ENSG00000102468, ENSG00000049130, ENSG00000135272, ENSG00000139053, ENSG00000109458, ENSG00000146648, ENSG00000124205, ENSG00000124493, ENSG00000091436, ENSG00000138685, ENSG00000141736	946	102	13528	1.96277	1	0.234697	37.211
GOTERM_BP_FAT	GO:0032147~activation of protein kinase activity	14	1.16086	0.0544653	ENSG00000138193, ENSG00000163513, ENSG00000167244, ENSG00000157168, ENSG00000164742, ENSG00000214274, ENSG00000146648, ENSG00000173175, ENSG00000157680, ENSG00000151617, ENSG00000148498, ENSG00000091436, ENSG00000138685, ENSG00000176170	946	114	13528	1.75617	1	0.383011	64.1687
GOTERM_BP_FAT	GO:0000165~MAPKKK cascade	20	1.65837	0.0560308	ENSG00000138193, ENSG00000112559, ENSG00000160691, ENSG00000167244, ENSG00000105974, ENSG00000169071, ENSG00000135272, ENSG00000077782, ENSG00000139053, ENSG00000109458, ENSG00000146648, ENSG00000143507, ENSG00000124493, ENSG00000111266, ENSG00000091436, ENSG00000143772, ENSG00000138685, ENSG00000138835, ENSG00000154229, ENSG00000114251	946	184	13528	1.55437	1	0.38882	65.2404
GOTERM_BP_FAT	GO:0007243~protein kinase cascade	32	2.6534	0.168179	ENSG00000138193, ENSG00000167244, ENSG00000115325, ENSG00000105974, ENSG00000169071, ENSG00000035664, ENSG00000077782, ENSG00000139053, ENSG00000109458, ENSG00000146648, ENSG00000082805, ENSG00000087077, ENSG00000143507, ENSG00000106341, ENSG00000100784, ENSG00000177602, ENSG00000091436, ENSG00000111266, ENSG00000143772, ENSG00000141736, ENSG00000112559, ENSG00000160691, ENSG00000145675, ENSG0000…	946	370	13528	1.23678	1	0.711591	96.5766
GOTERM_BP_FAT	GO:0000187~activation of MAPK activity	9	0.746269	0.212799	ENSG00000138193, ENSG00000112559, ENSG00000160691, ENSG00000124493, ENSG00000135272, ENSG00000091436, ENSG00000139053, ENSG00000138685, ENSG00000109458	946	82	13528	1.56954	1	0.779362	98.7536
Annotation Cluster 56	Enrichment Score: 2.6691882699781213
Category	Term	Count	%	PValue	Genes	List Total	Pop Hits	Pop Total	Fold Enrichment	Bonferroni	Benjamini	FDR
INTERPRO	IPR001007:von Willebrand factor, type C	10	0.829187	0.000853645	ENSG00000138759, ENSG00000168542, ENSG00000110799, ENSG00000163430, ENSG00000118523, ENSG00000150938, ENSG00000139219, ENSG00000186340, ENSG00000101384, ENSG00000108821	1080	40	16659	3.85625	0.715523	0.0555391	1.40576
SMART	SM00214:VWC	10	0.829187	0.00301629	ENSG00000138759, ENSG00000168542, ENSG00000110799, ENSG00000163430, ENSG00000118523, ENSG00000150938, ENSG00000139219, ENSG00000186340, ENSG00000101384, ENSG00000108821	707	40	9079	3.2104	0.58483	0.0841537	3.93836
UP_SEQ_FEATURE	domain:VWFC	6	0.497512	0.00381667	ENSG00000168542, ENSG00000163430, ENSG00000118523, ENSG00000139219, ENSG00000186340, ENSG00000108821	1177	18	19113	5.41291	0.999997	0.202192	6.72393
Annotation Cluster 57	Enrichment Score: 2.60545068545272
Category	Term	Count	%	PValue	Genes	List Total	Pop Hits	Pop Total	Fold Enrichment	Bonferroni	Benjamini	FDR
INTERPRO	IPR000421:Coagulation factor 5/8 type, C-terminal	8	0.66335	0.000458338	ENSG00000057019, ENSG00000099250, ENSG00000106624, ENSG00000164176, ENSG00000088882, ENSG00000155052, ENSG00000106714, ENSG00000174469	1080	23	16659	5.36522	0.490756	0.0331785	0.757103
SMART	SM00231:FA58C	8	0.66335	0.0013554	ENSG00000057019, ENSG00000099250, ENSG00000106624, ENSG00000164176, ENSG00000088882, ENSG00000155052, ENSG00000106714, ENSG00000174469	707	23	9079	4.46664	0.326111	0.0481389	1.78786
UP_SEQ_FEATURE	domain:F5/8 type C	6	0.497512	0.00156113	ENSG00000057019, ENSG00000106624, ENSG00000088882, ENSG00000155052, ENSG00000106714, ENSG00000174469	1177	15	19113	6.4955	0.994306	0.115784	2.80384
PIR_SUPERFAMILY	PIRSF036358:paranodin	3	0.248756	0.0390395	ENSG00000155052, ENSG00000106714, ENSG00000174469	496	5	7396	8.94677	1	0.891038	43.6515
Annotation Cluster 58	Enrichment Score: 2.53183303156627
Category	Term	Count	%	PValue	Genes	List Total	Pop Hits	Pop Total	Fold Enrichment	Bonferroni	Benjamini	FDR
GOTERM_BP_FAT	GO:0048015~phosphoinositide-mediated signaling	20	1.65837	8.08455e-06	ENSG00000124529, ENSG00000138193, ENSG00000102468, ENSG00000115353, ENSG00000080986, ENSG00000124205, ENSG00000198959, ENSG00000184845, ENSG00000196176, ENSG00000122952, ENSG00000151617, ENSG00000136160, ENSG00000156970, ENSG00000168959, ENSG00000152413, ENSG00000050628, ENSG00000169860, ENSG00000076382, ENSG00000141736, ENSG00000175063, ENSG00000087586	946	88	13528	3.25005	0.0280409	0.000389535	0.0148148
GOTERM_BP_FAT	GO:0007202~activation of phospholipase C activity	14	1.16086	0.000473428	ENSG00000138193, ENSG00000102468, ENSG00000007908, ENSG00000115353, ENSG00000214274, ENSG00000146648, ENSG00000198959, ENSG00000184845, ENSG00000136160, ENSG00000151617, ENSG00000168959, ENSG00000050628, ENSG00000152413, ENSG00000169860	946	65	13528	3.08005	0.810982	0.0105548	0.864059
GOTERM_BP_FAT	GO:0010863~positive regulation of phospholipase C activity	14	1.16086	0.000473428	ENSG00000138193, ENSG00000102468, ENSG00000007908, ENSG00000115353, ENSG00000214274, ENSG00000146648, ENSG00000198959, ENSG00000184845, ENSG00000136160, ENSG00000151617, ENSG00000168959, ENSG00000050628, ENSG00000152413, ENSG00000169860	946	65	13528	3.08005	0.810982	0.0105548	0.864059
GOTERM_BP_FAT	GO:0010518~positive regulation of phospholipase activity	14	1.16086	0.000859846	ENSG00000138193, ENSG00000102468, ENSG00000007908, ENSG00000115353, ENSG00000214274, ENSG00000146648, ENSG00000198959, ENSG00000184845, ENSG00000136160, ENSG00000151617, ENSG00000168959, ENSG00000050628, ENSG00000152413, ENSG00000169860	946	69	13528	2.90149	0.951502	0.0174405	1.56408
GOTERM_BP_FAT	GO:0010517~regulation of phospholipase activity	14	1.16086	0.00113571	ENSG00000138193, ENSG00000102468, ENSG00000007908, ENSG00000115353, ENSG00000214274, ENSG00000146648, ENSG00000198959, ENSG00000184845, ENSG00000136160, ENSG00000151617, ENSG00000168959, ENSG00000050628, ENSG00000152413, ENSG00000169860	946	71	13528	2.81976	0.981642	0.0218446	2.06096
GOTERM_BP_FAT	GO:0060193~positive regulation of lipase activity	14	1.16086	0.00191098	ENSG00000138193, ENSG00000102468, ENSG00000007908, ENSG00000115353, ENSG00000214274, ENSG00000146648, ENSG00000198959, ENSG00000184845, ENSG00000136160, ENSG00000151617, ENSG00000168959, ENSG00000050628, ENSG00000152413, ENSG00000169860	946	75	13528	2.66937	0.998805	0.0330865	3.4447
GOTERM_BP_FAT	GO:0007200~activation of phospholipase C activity by G-protein coupled receptor protein signaling pathway coupled to IP3 second messenger	11	0.912106	0.00282903	ENSG00000138193, ENSG00000151617, ENSG00000136160, ENSG00000102468, ENSG00000115353, ENSG00000168959, ENSG00000152413, ENSG00000050628, ENSG00000169860, ENSG00000198959, ENSG00000184845	946	52	13528	3.02504	0.999953	0.0461369	5.05937
GOTERM_BP_FAT	GO:0051345~positive regulation of hydrolase activity	24	1.99005	0.00331945	ENSG00000138193, ENSG00000118194, ENSG00000102468, ENSG00000164741, ENSG00000166949, ENSG00000007908, ENSG00000115353, ENSG00000214274, ENSG00000058335, ENSG00000146648, ENSG00000198959, ENSG00000196743, ENSG00000184845, ENSG00000105483, ENSG00000151617, ENSG00000136160, ENSG00000198336, ENSG00000168959, ENSG00000152413, ENSG00000105137, ENSG00000050628, ENSG00000169860, ENSG00000164171, ENSG0000…	946	179	13528	1.91735	0.999992	0.0508798	5.91144
GOTERM_BP_FAT	GO:0060191~regulation of lipase activity	14	1.16086	0.0071391	ENSG00000138193, ENSG00000102468, ENSG00000007908, ENSG00000115353, ENSG00000214274, ENSG00000146648, ENSG00000198959, ENSG00000184845, ENSG00000136160, ENSG00000151617, ENSG00000168959, ENSG00000050628, ENSG00000152413, ENSG00000169860	946	87	13528	2.30118	1	0.0937669	12.3046
GOTERM_BP_FAT	GO:0051336~regulation of hydrolase activity	31	2.57048	0.103715	ENSG00000138193, ENSG00000120318, ENSG00000105974, ENSG00000102468, ENSG00000164741, ENSG00000166949, ENSG00000007908, ENSG00000214274, ENSG00000146648, ENSG00000196743, ENSG00000184845, ENSG00000105483, ENSG00000089685, ENSG00000136160, ENSG00000198336, ENSG00000050628, ENSG00000151693, ENSG00000105137, ENSG00000152413, ENSG00000169860, ENSG00000141682, ENSG00000118194, ENSG00000115353, ENSG0000…	946	337	13528	1.31545	1	0.564817	86.5562
GOTERM_BP_FAT	GO:0051480~cytosolic calcium ion homeostasis	13	1.07794	0.121364	ENSG00000138193, ENSG00000183395, ENSG00000105974, ENSG00000115353, ENSG00000180340, ENSG00000198959, ENSG00000184845, ENSG00000163823, ENSG00000136160, ENSG00000151617, ENSG00000213694, ENSG00000198626, ENSG00000050628	946	118	13528	1.57545	1	0.612594	90.6623
GOTERM_BP_FAT	GO:0007204~elevation of cytosolic calcium ion concentration	12	0.995025	0.145418	ENSG00000138193, ENSG00000183395, ENSG00000163823, ENSG00000151617, ENSG00000136160, ENSG00000213694, ENSG00000115353, ENSG00000198626, ENSG00000180340, ENSG00000050628, ENSG00000198959, ENSG00000184845	946	110	13528	1.56002	1	0.669007	94.3855
Annotation Cluster 59	Enrichment Score: 2.4761840619459234
Category	Term	Count	%	PValue	Genes	List Total	Pop Hits	Pop Total	Fold Enrichment	Bonferroni	Benjamini	FDR
GOTERM_BP_FAT	GO:0016202~regulation of striated muscle tissue development	16	1.3267	9.12822e-07	ENSG00000163513, ENSG00000186260, ENSG00000122691, ENSG00000157168, ENSG00000183691, ENSG00000117724, ENSG00000166949, ENSG00000048052, ENSG00000140836, ENSG00000125378, ENSG00000138207, ENSG00000116478, ENSG00000133639, ENSG00000138685, ENSG00000135547, ENSG00000148400	946	50	13528	4.57607	0.00320616	6.29649e-05	0.00167283
GOTERM_BP_FAT	GO:0048634~regulation of muscle development	16	1.3267	1.21043e-06	ENSG00000163513, ENSG00000186260, ENSG00000122691, ENSG00000157168, ENSG00000183691, ENSG00000117724, ENSG00000166949, ENSG00000048052, ENSG00000140836, ENSG00000125378, ENSG00000138207, ENSG00000116478, ENSG00000133639, ENSG00000138685, ENSG00000135547, ENSG00000148400	946	51	13528	4.48634	0.00424923	8.03418e-05	0.00221822
GOTERM_BP_FAT	GO:0046620~regulation of organ growth	10	0.829187	0.000142909	ENSG00000138207, ENSG00000163513, ENSG00000157168, ENSG00000183691, ENSG00000138685, ENSG00000176692, ENSG00000060138, ENSG00000135547, ENSG00000153094, ENSG00000136630	946	30	13528	4.76674	0.395158	0.00411274	0.261572
GOTERM_BP_FAT	GO:0055021~regulation of cardiac muscle growth	6	0.497512	0.000532784	ENSG00000138207, ENSG00000163513, ENSG00000157168, ENSG00000183691, ENSG00000138685, ENSG00000135547	946	11	13528	7.80012	0.84662	0.0115774	0.971892
GOTERM_BP_FAT	GO:0055024~regulation of cardiac muscle tissue development	6	0.497512	0.000532784	ENSG00000138207, ENSG00000163513, ENSG00000157168, ENSG00000183691, ENSG00000138685, ENSG00000135547	946	11	13528	7.80012	0.84662	0.0115774	0.971892
GOTERM_BP_FAT	GO:0060043~regulation of cardiac muscle cell proliferation	6	0.497512	0.000532784	ENSG00000138207, ENSG00000163513, ENSG00000157168, ENSG00000183691, ENSG00000138685, ENSG00000135547	946	11	13528	7.80012	0.84662	0.0115774	0.971892
GOTERM_BP_FAT	GO:0060420~regulation of heart growth	6	0.497512	0.000860993	ENSG00000138207, ENSG00000163513, ENSG00000157168, ENSG00000183691, ENSG00000138685, ENSG00000135547	946	12	13528	7.15011	0.951698	0.0173636	1.56615
GOTERM_BP_FAT	GO:0048638~regulation of developmental growth	10	0.829187	0.00466692	ENSG00000138207, ENSG00000163513, ENSG00000099250, ENSG00000157168, ENSG00000183691, ENSG00000179242, ENSG00000138685, ENSG00000118785, ENSG00000135547, ENSG00000131711	946	47	13528	3.0426	1	0.0665392	8.21549
GOTERM_BP_FAT	GO:0051147~regulation of muscle cell differentiation	8	0.66335	0.0170686	ENSG00000125378, ENSG00000157168, ENSG00000133639, ENSG00000116478, ENSG00000048052, ENSG00000140836, ENSG00000148516, ENSG00000148400	946	39	13528	2.93338	1	0.178515	27.0577
GOTERM_BP_FAT	GO:0051153~regulation of striated muscle cell differentiation	7	0.580431	0.0216491	ENSG00000125378, ENSG00000157168, ENSG00000133639, ENSG00000116478, ENSG00000048052, ENSG00000140836, ENSG00000148400	946	32	13528	3.12817	1	0.210369	33.0417
GOTERM_BP_FAT	GO:0048742~regulation of skeletal muscle fiber development	6	0.497512	0.0271038	ENSG00000125378, ENSG00000133639, ENSG00000116478, ENSG00000048052, ENSG00000140836, ENSG00000148400	946	25	13528	3.43205	1	0.246843	39.5626
GOTERM_BP_FAT	GO:0045661~regulation of myoblast differentiation	4	0.331675	0.0367178	ENSG00000125378, ENSG00000133639, ENSG00000140836, ENSG00000148400	946	11	13528	5.20008	1	0.301343	49.6191
GOTERM_BP_FAT	GO:0060045~positive regulation of cardiac muscle cell proliferation	3	0.248756	0.0423004	ENSG00000157168, ENSG00000138685, ENSG00000135547	946	5	13528	8.58013	1	0.327668	54.7096
GOTERM_BP_FAT	GO:0060044~negative regulation of cardiac muscle cell proliferation	3	0.248756	0.0423004	ENSG00000138207, ENSG00000163513, ENSG00000183691	946	5	13528	8.58013	1	0.327668	54.7096
GOTERM_BP_FAT	GO:0048641~regulation of skeletal muscle tissue development	6	0.497512	0.0482074	ENSG00000125378, ENSG00000133639, ENSG00000116478, ENSG00000048052, ENSG00000140836, ENSG00000148400	946	29	13528	2.95866	1	0.351739	59.5644
GOTERM_BP_FAT	GO:0045662~negative regulation of myoblast differentiation	3	0.248756	0.0605555	ENSG00000125378, ENSG00000140836, ENSG00000148400	946	6	13528	7.15011	1	0.410372	68.1702
GOTERM_BP_FAT	GO:0051148~negative regulation of muscle cell differentiation	4	0.331675	0.0963049	ENSG00000125378, ENSG00000116478, ENSG00000140836, ENSG00000148400	946	16	13528	3.57505	1	0.542946	84.3666
GOTERM_BP_FAT	GO:0051149~positive regulation of muscle cell differentiation	3	0.248756	0.151171	ENSG00000157168, ENSG00000133639, ENSG00000140836	946	10	13528	4.29006	1	0.682191	95.0392
Annotation Cluster 60	Enrichment Score: 2.468729377476333
Category	Term	Count	%	PValue	Genes	List Total	Pop Hits	Pop Total	Fold Enrichment	Bonferroni	Benjamini	FDR
GOTERM_BP_FAT	GO:0051327~M phase of meiotic cell cycle	16	1.3267	0.00318236	ENSG00000196584, ENSG00000135476, ENSG00000112029, ENSG00000051180, ENSG00000139618, ENSG00000085999, ENSG00000117650, ENSG00000148773, ENSG00000144554, ENSG00000126803, ENSG00000174371, ENSG00000133101, ENSG00000129810, ENSG00000166851, ENSG00000100345, ENSG00000163535	946	98	13528	2.33473	0.999987	0.0492564	5.674
GOTERM_BP_FAT	GO:0007126~meiosis	16	1.3267	0.00318236	ENSG00000196584, ENSG00000135476, ENSG00000112029, ENSG00000051180, ENSG00000139618, ENSG00000085999, ENSG00000117650, ENSG00000148773, ENSG00000144554, ENSG00000126803, ENSG00000174371, ENSG00000133101, ENSG00000129810, ENSG00000166851, ENSG00000100345, ENSG00000163535	946	98	13528	2.33473	0.999987	0.0492564	5.674
GOTERM_BP_FAT	GO:0051321~meiotic cell cycle	16	1.3267	0.00387536	ENSG00000196584, ENSG00000135476, ENSG00000112029, ENSG00000051180, ENSG00000139618, ENSG00000085999, ENSG00000117650, ENSG00000148773, ENSG00000144554, ENSG00000126803, ENSG00000174371, ENSG00000133101, ENSG00000129810, ENSG00000166851, ENSG00000100345, ENSG00000163535	946	100	13528	2.28803	0.999999	0.0576621	6.86854
Annotation Cluster 61	Enrichment Score: 2.4665107990908286
Category	Term	Count	%	PValue	Genes	List Total	Pop Hits	Pop Total	Fold Enrichment	Bonferroni	Benjamini	FDR
GOTERM_BP_FAT	GO:0051783~regulation of nuclear division	14	1.16086	9.78206e-05	ENSG00000127564, ENSG00000167244, ENSG00000135476, ENSG00000117724, ENSG00000169679, ENSG00000112742, ENSG00000124205, ENSG00000117650, ENSG00000126787, ENSG00000158402, ENSG00000005810, ENSG00000137804, ENSG00000119408, ENSG00000164109	946	56	13528	3.57505	0.291177	0.00306805	0.179115
GOTERM_BP_FAT	GO:0007088~regulation of mitosis	14	1.16086	9.78206e-05	ENSG00000127564, ENSG00000167244, ENSG00000135476, ENSG00000117724, ENSG00000169679, ENSG00000112742, ENSG00000124205, ENSG00000117650, ENSG00000126787, ENSG00000158402, ENSG00000005810, ENSG00000137804, ENSG00000119408, ENSG00000164109	946	56	13528	3.57505	0.291177	0.00306805	0.179115
GOTERM_BP_FAT	GO:0045787~positive regulation of cell cycle	11	0.912106	0.00563299	ENSG00000167244, ENSG00000089685, ENSG00000135476, ENSG00000118971, ENSG00000142192, ENSG00000139618, ENSG00000124205, ENSG00000146648, ENSG00000137804, ENSG00000126787, ENSG00000176170	946	57	13528	2.75969	1	0.0773055	9.83443
GOTERM_BP_FAT	GO:0051785~positive regulation of nuclear division	5	0.414594	0.0928802	ENSG00000167244, ENSG00000135476, ENSG00000124205, ENSG00000137804, ENSG00000126787	946	25	13528	2.86004	1	0.533307	83.2444
GOTERM_BP_FAT	GO:0045840~positive regulation of mitosis	5	0.414594	0.0928802	ENSG00000167244, ENSG00000135476, ENSG00000124205, ENSG00000137804, ENSG00000126787	946	25	13528	2.86004	1	0.533307	83.2444
Annotation Cluster 62	Enrichment Score: 2.4650883397848316
Category	Term	Count	%	PValue	Genes	List Total	Pop Hits	Pop Total	Fold Enrichment	Bonferroni	Benjamini	FDR
GOTERM_BP_FAT	GO:0001708~cell fate specification	14	1.16086	3.41567e-05	ENSG00000106571, ENSG00000150093, ENSG00000074047, ENSG00000138083, ENSG00000197905, ENSG00000180613, ENSG00000125398, ENSG00000125378, ENSG00000103449, ENSG00000138685, ENSG00000128602, ENSG00000070193, ENSG00000164056, ENSG00000148400	946	51	13528	3.92555	0.113226	0.00134926	0.0625773
GOTERM_BP_FAT	GO:0031128~developmental induction	6	0.497512	0.00838952	ENSG00000125378, ENSG00000103449, ENSG00000138685, ENSG00000138083, ENSG00000070193, ENSG00000164056	946	19	13528	4.51586	1	0.105067	14.3067
GOTERM_BP_FAT	GO:0045168~cell-cell signaling involved in cell fate specification	6	0.497512	0.00838952	ENSG00000125378, ENSG00000103449, ENSG00000138685, ENSG00000138083, ENSG00000070193, ENSG00000164056	946	19	13528	4.51586	1	0.105067	14.3067
GOTERM_BP_FAT	GO:0001759~induction of an organ	4	0.331675	0.0573716	ENSG00000125378, ENSG00000138685, ENSG00000070193, ENSG00000164056	946	13	13528	4.40007	1	0.39472	66.1341
Annotation Cluster 63	Enrichment Score: 2.38792196413685
Category	Term	Count	%	PValue	Genes	List Total	Pop Hits	Pop Total	Fold Enrichment	Bonferroni	Benjamini	FDR
SP_PIR_KEYWORDS	palmitate	27	2.23881	0.000601686	ENSG00000135218, ENSG00000105974, ENSG00000113749, ENSG00000182256, ENSG00000150672, ENSG00000180616, ENSG00000141404, ENSG00000184845, ENSG00000136160, ENSG00000118507, ENSG00000050628, ENSG00000010610, ENSG00000111262, ENSG00000010278, ENSG00000176136, ENSG00000164889, ENSG00000120251, ENSG00000162944, ENSG00000155511, ENSG00000115353, ENSG00000139874, ENSG00000123560, ENSG00000067715, ENSG0000…	1177	213	19235	2.07157	0.300163	0.00671148	0.883559
UP_SEQ_FEATURE	lipid moiety-binding region:S-palmitoyl cysteine	24	1.99005	0.000758109	ENSG00000135218, ENSG00000105974, ENSG00000164889, ENSG00000162944, ENSG00000120251, ENSG00000155511, ENSG00000115353, ENSG00000113749, ENSG00000141404, ENSG00000180616, ENSG00000150672, ENSG00000184845, ENSG00000139874, ENSG00000123560, ENSG00000067715, ENSG00000136160, ENSG00000143333, ENSG00000118507, ENSG00000010610, ENSG00000111262, ENSG00000010278, ENSG00000186479, ENSG00000114251, ENSG0000…	1177	181	19113	2.1532	0.918632	0.0623022	1.371
SP_PIR_KEYWORDS	lipoprotein	47	3.89718	0.15036	ENSG00000135218, ENSG00000105974, ENSG00000117724, ENSG00000113749, ENSG00000141404, ENSG00000150672, ENSG00000180616, ENSG00000182256, ENSG00000184845, ENSG00000204936, ENSG00000151892, ENSG00000136160, ENSG00000108830, ENSG00000118507, ENSG00000010610, ENSG00000050628, ENSG00000003436, ENSG00000111262, ENSG00000147257, ENSG00000010278, ENSG00000176136, ENSG00000116983, ENSG00000164889, ENSG0000…	1177	642	19235	1.19641	1	0.519057	90.9524
Annotation Cluster 64	Enrichment Score: 2.3793172333707133
Category	Term	Count	%	PValue	Genes	List Total	Pop Hits	Pop Total	Fold Enrichment	Bonferroni	Benjamini	FDR
GOTERM_BP_FAT	GO:0007517~muscle organ development	33	2.73632	2.58803e-05	ENSG00000168530, ENSG00000186260, ENSG00000105974, ENSG00000117724, ENSG00000163359, ENSG00000197321, ENSG00000138207, ENSG00000114861, ENSG00000049540, ENSG00000142192, ENSG00000179388, ENSG00000198336, ENSG00000152413, ENSG00000150347, ENSG00000141736, ENSG00000041982, ENSG00000133026, ENSG00000165887, ENSG00000118194, ENSG00000150093, ENSG00000154645, ENSG00000157168, ENSG00000106624, ENSG0000…	946	211	13528	2.23653	0.0870261	0.00105814	0.0474178
GOTERM_BP_FAT	GO:0014706~striated muscle tissue development	22	1.82421	6.95944e-05	ENSG00000118194, ENSG00000186260, ENSG00000105974, ENSG00000150093, ENSG00000157168, ENSG00000077092, ENSG00000136630, ENSG00000197321, ENSG00000138207, ENSG00000152601, ENSG00000138814, ENSG00000114861, ENSG00000049540, ENSG00000142192, ENSG00000185551, ENSG00000114854, ENSG00000152413, ENSG00000176692, ENSG00000186350, ENSG00000141736, ENSG00000133026, ENSG00000041982	946	119	13528	2.64374	0.217171	0.00235148	0.127462
GOTERM_BP_FAT	GO:0042692~muscle cell differentiation	22	1.82421	8.93346e-05	ENSG00000118194, ENSG00000186260, ENSG00000150093, ENSG00000157168, ENSG00000077092, ENSG00000115884, ENSG00000067141, ENSG00000110693, ENSG00000112837, ENSG00000125378, ENSG00000152601, ENSG00000138814, ENSG00000114861, ENSG00000142192, ENSG00000152413, ENSG00000070193, ENSG00000186350, ENSG00000101384, ENSG00000141736, ENSG00000100345, ENSG00000133026, ENSG00000041982	946	121	13528	2.60004	0.269695	0.00282747	0.163589
GOTERM_BP_FAT	GO:0060537~muscle tissue development	22	1.82421	0.000144254	ENSG00000118194, ENSG00000186260, ENSG00000105974, ENSG00000150093, ENSG00000157168, ENSG00000077092, ENSG00000136630, ENSG00000197321, ENSG00000138207, ENSG00000152601, ENSG00000138814, ENSG00000114861, ENSG00000049540, ENSG00000142192, ENSG00000185551, ENSG00000114854, ENSG00000152413, ENSG00000176692, ENSG00000186350, ENSG00000141736, ENSG00000133026, ENSG00000041982	946	125	13528	2.51684	0.398014	0.00411769	0.26403
GOTERM_BP_FAT	GO:0051146~striated muscle cell differentiation	15	1.24378	0.00299866	ENSG00000118194, ENSG00000150093, ENSG00000157168, ENSG00000077092, ENSG00000067141, ENSG00000115884, ENSG00000114861, ENSG00000138814, ENSG00000142192, ENSG00000152413, ENSG00000186350, ENSG00000141736, ENSG00000133026, ENSG00000100345, ENSG00000041982	946	88	13528	2.43754	0.999974	0.047521	5.35491
GOTERM_BP_FAT	GO:0060538~skeletal muscle organ development	12	0.995025	0.0056508	ENSG00000152601, ENSG00000138814, ENSG00000114861, ENSG00000105974, ENSG00000049540, ENSG00000142192, ENSG00000185551, ENSG00000152413, ENSG00000136630, ENSG00000197321, ENSG00000141736, ENSG00000041982	946	66	13528	2.60004	1	0.0772405	9.86401
GOTERM_BP_FAT	GO:0007519~skeletal muscle tissue development	12	0.995025	0.0056508	ENSG00000152601, ENSG00000138814, ENSG00000114861, ENSG00000105974, ENSG00000049540, ENSG00000142192, ENSG00000185551, ENSG00000152413, ENSG00000136630, ENSG00000197321, ENSG00000141736, ENSG00000041982	946	66	13528	2.60004	1	0.0772405	9.86401
GOTERM_BP_FAT	GO:0055002~striated muscle cell development	9	0.746269	0.0267403	ENSG00000118194, ENSG00000138814, ENSG00000150093, ENSG00000142192, ENSG00000115884, ENSG00000152413, ENSG00000141736, ENSG00000133026, ENSG00000041982	946	52	13528	2.47504	1	0.245181	39.1474
GOTERM_BP_FAT	GO:0055001~muscle cell development	9	0.746269	0.0396031	ENSG00000118194, ENSG00000138814, ENSG00000150093, ENSG00000142192, ENSG00000115884, ENSG00000152413, ENSG00000141736, ENSG00000133026, ENSG00000041982	946	56	13528	2.29825	1	0.313451	52.314
GOTERM_BP_FAT	GO:0048741~skeletal muscle fiber development	5	0.414594	0.127952	ENSG00000138814, ENSG00000142192, ENSG00000152413, ENSG00000141736, ENSG00000041982	946	28	13528	2.55361	1	0.627305	91.8654
GOTERM_BP_FAT	GO:0048747~muscle fiber development	5	0.414594	0.22611	ENSG00000138814, ENSG00000142192, ENSG00000152413, ENSG00000141736, ENSG00000041982	946	35	13528	2.04289	1	0.797873	99.0882
GOTERM_BP_FAT	GO:0007528~neuromuscular junction development	3	0.248756	0.412187	ENSG00000142192, ENSG00000141736, ENSG00000041982	946	20	13528	2.14503	1	0.942629	99.9941
Annotation Cluster 65	Enrichment Score: 2.2706197283173286
Category	Term	Count	%	PValue	Genes	List Total	Pop Hits	Pop Total	Fold Enrichment	Bonferroni	Benjamini	FDR
GOTERM_BP_FAT	GO:0010001~glial cell differentiation	12	0.995025	0.000918253	ENSG00000123560, ENSG00000189056, ENSG00000123307, ENSG00000184486, ENSG00000122877, ENSG00000138685, ENSG00000146648, ENSG00000092621, ENSG00000184845, ENSG00000123080, ENSG00000141736, ENSG00000148400	946	53	13528	3.23778	0.960518	0.0181955	1.66948
GOTERM_BP_FAT	GO:0042063~gliogenesis	13	1.07794	0.0016148	ENSG00000123307, ENSG00000122877, ENSG00000184486, ENSG00000157227, ENSG00000092621, ENSG00000146648, ENSG00000184845, ENSG00000123080, ENSG00000123560, ENSG00000189056, ENSG00000138685, ENSG00000141736, ENSG00000148400	946	65	13528	2.86004	0.996605	0.0287353	2.91827
GOTERM_BP_FAT	GO:0021782~glial cell development	5	0.414594	0.104006	ENSG00000123560, ENSG00000184486, ENSG00000146648, ENSG00000092621, ENSG00000184845	946	26	13528	2.75004	1	0.565108	86.6359
Annotation Cluster 66	Enrichment Score: 2.2310681956003586
Category	Term	Count	%	PValue	Genes	List Total	Pop Hits	Pop Total	Fold Enrichment	Bonferroni	Benjamini	FDR
UP_SEQ_FEATURE	region of interest:Triple-helical region 2 (COL2)	4	0.331675	0.00403665	ENSG00000092758, ENSG00000182871, ENSG00000204291, ENSG00000197467	1177	6	19113	10.8258	0.999998	0.209225	7.09815
UP_SEQ_FEATURE	region of interest:Triple-helical region 1 (COL1)	4	0.331675	0.00403665	ENSG00000092758, ENSG00000182871, ENSG00000204291, ENSG00000197467	1177	6	19113	10.8258	0.999998	0.209225	7.09815
UP_SEQ_FEATURE	region of interest:Nonhelical region 1 (NC1)	4	0.331675	0.00403665	ENSG00000092758, ENSG00000182871, ENSG00000204291, ENSG00000197467	1177	6	19113	10.8258	0.999998	0.209225	7.09815
UP_SEQ_FEATURE	region of interest:Nonhelical region 2 (NC2)	4	0.331675	0.00403665	ENSG00000092758, ENSG00000182871, ENSG00000204291, ENSG00000197467	1177	6	19113	10.8258	0.999998	0.209225	7.09815
UP_SEQ_FEATURE	region of interest:Nonhelical region 3 (NC3)	4	0.331675	0.00403665	ENSG00000092758, ENSG00000182871, ENSG00000204291, ENSG00000197467	1177	6	19113	10.8258	0.999998	0.209225	7.09815
UP_SEQ_FEATURE	region of interest:Triple-helical region 3 (COL3)	4	0.331675	0.00674206	ENSG00000092758, ENSG00000182871, ENSG00000204291, ENSG00000197467	1177	7	19113	9.27928	1	0.287564	11.586
UP_SEQ_FEATURE	region of interest:Nonhelical region 4 (NC4)	3	0.248756	0.0333906	ENSG00000182871, ENSG00000204291, ENSG00000197467	1177	5	19113	9.74325	1	0.685939	46.1075
Annotation Cluster 67	Enrichment Score: 2.2194439405248523
Category	Term	Count	%	PValue	Genes	List Total	Pop Hits	Pop Total	Fold Enrichment	Bonferroni	Benjamini	FDR
UP_SEQ_FEATURE	domain:WW	7	0.580431	0.00170142	ENSG00000007237, ENSG00000137693, ENSG00000145703, ENSG00000163697, ENSG00000018408, ENSG00000140575, ENSG00000169933	1177	22	19113	5.16687	0.996422	0.122784	3.05213
INTERPRO	IPR001202:WW/Rsp5/WWP	10	0.829187	0.0065072	ENSG00000007237, ENSG00000049759, ENSG00000137693, ENSG00000145703, ENSG00000166689, ENSG00000163697, ENSG00000018408, ENSG00000140575, ENSG00000151276, ENSG00000169933	1080	53	16659	2.91038	0.999933	0.181438	10.2575
SMART	SM00456:WW	10	0.829187	0.0198364	ENSG00000007237, ENSG00000049759, ENSG00000137693, ENSG00000145703, ENSG00000166689, ENSG00000163697, ENSG00000018408, ENSG00000140575, ENSG00000151276, ENSG00000169933	707	53	9079	2.42294	0.997063	0.264249	23.394
Annotation Cluster 68	Enrichment Score: 2.166525210911326
Category	Term	Count	%	PValue	Genes	List Total	Pop Hits	Pop Total	Fold Enrichment	Bonferroni	Benjamini	FDR
INTERPRO	IPR001849:Pleckstrin homology	32	2.6534	0.00208479	ENSG00000120318, ENSG00000115325, ENSG00000130294, ENSG00000147443, ENSG00000114346, ENSG00000115306, ENSG00000109458, ENSG00000137727, ENSG00000173166, ENSG00000005020, ENSG00000177096, ENSG00000134318, ENSG00000196526, ENSG00000143776, ENSG00000145819, ENSG00000054523, ENSG00000151693, ENSG00000166689, ENSG00000145555, ENSG00000117020, ENSG00000137135, ENSG00000197415, ENSG00000074706, ENSG0000…	1080	277	16659	1.78195	0.953672	0.08403	3.4005
UP_SEQ_FEATURE	domain:PH	27	2.23881	0.00306844	ENSG00000115325, ENSG00000130294, ENSG00000147443, ENSG00000114346, ENSG00000115306, ENSG00000137727, ENSG00000109458, ENSG00000173166, ENSG00000005020, ENSG00000177096, ENSG00000134318, ENSG00000143776, ENSG00000145819, ENSG00000054523, ENSG00000166689, ENSG00000151693, ENSG00000117020, ENSG00000197415, ENSG00000137135, ENSG00000074706, ENSG00000129219, ENSG00000181649, ENSG00000122966, ENSG0000…	1177	237	19113	1.84998	0.999962	0.180724	5.4404
INTERPRO	IPR011993:Pleckstrin homology-type	31	2.57048	0.0135769	ENSG00000120318, ENSG00000115325, ENSG00000130294, ENSG00000147443, ENSG00000115306, ENSG00000109458, ENSG00000137727, ENSG00000103942, ENSG00000173166, ENSG00000005020, ENSG00000177096, ENSG00000196526, ENSG00000054523, ENSG00000151693, ENSG00000152413, ENSG00000166689, ENSG00000145555, ENSG00000117020, ENSG00000153071, ENSG00000160691, ENSG00000079819, ENSG00000079308, ENSG00000197415, ENSG0000…	1080	303	16659	1.57814	1	0.288978	20.277
SMART	SM00233:PH	32	2.6534	0.0248382	ENSG00000120318, ENSG00000115325, ENSG00000130294, ENSG00000147443, ENSG00000114346, ENSG00000115306, ENSG00000109458, ENSG00000137727, ENSG00000173166, ENSG00000005020, ENSG00000177096, ENSG00000134318, ENSG00000196526, ENSG00000143776, ENSG00000145819, ENSG00000054523, ENSG00000151693, ENSG00000166689, ENSG00000145555, ENSG00000117020, ENSG00000137135, ENSG00000197415, ENSG00000074706, ENSG0000…	707	277	9079	1.4835	0.999337	0.294277	28.4335
Annotation Cluster 69	Enrichment Score: 2.165698911119695
Category	Term	Count	%	PValue	Genes	List Total	Pop Hits	Pop Total	Fold Enrichment	Bonferroni	Benjamini	FDR
GOTERM_BP_FAT	GO:0040017~positive regulation of locomotion	20	1.65837	4.03995e-05	ENSG00000162493, ENSG00000167244, ENSG00000145675, ENSG00000107562, ENSG00000166949, ENSG00000115353, ENSG00000128052, ENSG00000182871, ENSG00000146648, ENSG00000124205, ENSG00000184845, ENSG00000048052, ENSG00000087077, ENSG00000138685, ENSG00000184371, ENSG00000070193, ENSG00000154229, ENSG00000164171, ENSG00000169429, ENSG00000176170	946	98	13528	2.91841	0.13249	0.00154368	0.0740106
GOTERM_BP_FAT	GO:0050795~regulation of behavior	12	0.995025	0.000251828	ENSG00000183395, ENSG00000107562, ENSG00000166949, ENSG00000128052, ENSG00000196839, ENSG00000107317, ENSG00000124205, ENSG00000070193, ENSG00000154229, ENSG00000184845, ENSG00000164171, ENSG00000169429	946	46	13528	3.73049	0.587716	0.0063089	0.460497
GOTERM_BP_FAT	GO:0050926~regulation of positive chemotaxis	7	0.580431	0.00140797	ENSG00000107562, ENSG00000166949, ENSG00000128052, ENSG00000070193, ENSG00000154229, ENSG00000164171, ENSG00000169429	946	19	13528	5.2685	0.992964	0.026021	2.54902
GOTERM_BP_FAT	GO:0050927~positive regulation of positive chemotaxis	7	0.580431	0.00140797	ENSG00000107562, ENSG00000166949, ENSG00000128052, ENSG00000070193, ENSG00000154229, ENSG00000164171, ENSG00000169429	946	19	13528	5.2685	0.992964	0.026021	2.54902
GOTERM_BP_FAT	GO:0048520~positive regulation of behavior	9	0.746269	0.00195133	ENSG00000183395, ENSG00000107562, ENSG00000166949, ENSG00000128052, ENSG00000124205, ENSG00000070193, ENSG00000154229, ENSG00000164171, ENSG00000169429	946	34	13528	3.78535	0.998963	0.0336087	3.5162
GOTERM_BP_FAT	GO:0050921~positive regulation of chemotaxis	8	0.66335	0.00317805	ENSG00000107562, ENSG00000166949, ENSG00000128052, ENSG00000124205, ENSG00000070193, ENSG00000154229, ENSG00000164171, ENSG00000169429	946	29	13528	3.94489	0.999986	0.0494082	5.66651
GOTERM_BP_FAT	GO:0050920~regulation of chemotaxis	8	0.66335	0.00473908	ENSG00000107562, ENSG00000166949, ENSG00000128052, ENSG00000124205, ENSG00000070193, ENSG00000154229, ENSG00000164171, ENSG00000169429	946	31	13528	3.69038	1	0.0672631	8.33736
GOTERM_BP_FAT	GO:0032103~positive regulation of response to external stimulus	11	0.912106	0.0127337	ENSG00000151617, ENSG00000107562, ENSG00000166949, ENSG00000128052, ENSG00000124205, ENSG00000067182, ENSG00000198959, ENSG00000070193, ENSG00000154229, ENSG00000164171, ENSG00000169429	946	64	13528	2.45785	1	0.143983	20.9316
GOTERM_BP_FAT	GO:0032101~regulation of response to external stimulus	20	1.65837	0.015083	ENSG00000162493, ENSG00000163513, ENSG00000167244, ENSG00000105974, ENSG00000107562, ENSG00000166949, ENSG00000007908, ENSG00000175899, ENSG00000128052, ENSG00000196839, ENSG00000124205, ENSG00000198959, ENSG00000184845, ENSG00000151617, ENSG00000118785, ENSG00000067182, ENSG00000070193, ENSG00000154229, ENSG00000164171, ENSG00000169429	946	159	13528	1.79877	1	0.163242	24.3095
GOTERM_BP_FAT	GO:0050930~induction of positive chemotaxis	4	0.331675	0.028135	ENSG00000107562, ENSG00000070193, ENSG00000154229, ENSG00000169429	946	10	13528	5.72008	1	0.251861	40.7258
GOTERM_BP_FAT	GO:0002685~regulation of leukocyte migration	4	0.331675	0.160175	ENSG00000107562, ENSG00000196839, ENSG00000124205, ENSG00000164171	946	20	13528	2.86004	1	0.696521	95.9198
GOTERM_BP_FAT	GO:0002687~positive regulation of leukocyte migration	3	0.248756	0.282319	ENSG00000107562, ENSG00000124205, ENSG00000164171	946	15	13528	2.86004	1	0.859801	99.771
GOTERM_BP_FAT	GO:0048584~positive regulation of response to stimulus	18	1.49254	0.484217	ENSG00000183395, ENSG00000167244, ENSG00000107562, ENSG00000166949, ENSG00000128052, ENSG00000196839, ENSG00000124205, ENSG00000130202, ENSG00000198959, ENSG00000012048, ENSG00000151617, ENSG00000000971, ENSG00000067182, ENSG00000070193, ENSG00000154229, ENSG00000164171, ENSG00000162344, ENSG00000169429	946	236	13528	1.09069	1	0.966634	99.9995
Annotation Cluster 70	Enrichment Score: 2.1642679408193946
Category	Term	Count	%	PValue	Genes	List Total	Pop Hits	Pop Total	Fold Enrichment	Bonferroni	Benjamini	FDR
GOTERM_BP_FAT	GO:0031099~regeneration	15	1.24378	0.000247813	ENSG00000113594, ENSG00000100234, ENSG00000105173, ENSG00000074181, ENSG00000131711, ENSG00000172037, ENSG00000119508, ENSG00000184557, ENSG00000011422, ENSG00000128602, ENSG00000124762, ENSG00000070193, ENSG00000186350, ENSG00000148400, ENSG00000145386	946	69	13528	3.10874	0.58185	0.00625314	0.453171
GOTERM_BP_FAT	GO:0048589~developmental growth	14	1.16086	0.0071391	ENSG00000106571, ENSG00000100234, ENSG00000105173, ENSG00000139618, ENSG00000074047, ENSG00000074181, ENSG00000172037, ENSG00000125378, ENSG00000101003, ENSG00000142192, ENSG00000011422, ENSG00000128602, ENSG00000070193, ENSG00000148400	946	87	13528	2.30118	1	0.0937669	12.3046
GOTERM_BP_FAT	GO:0042246~tissue regeneration	5	0.414594	0.181731	ENSG00000100234, ENSG00000011422, ENSG00000074181, ENSG00000070193, ENSG00000148400	946	32	13528	2.23441	1	0.733877	97.4664
Annotation Cluster 71	Enrichment Score: 2.0870970812161955
Category	Term	Count	%	PValue	Genes	List Total	Pop Hits	Pop Total	Fold Enrichment	Bonferroni	Benjamini	FDR
GOTERM_BP_FAT	GO:0060284~regulation of cell development	33	2.73632	1.42786e-05	ENSG00000007372, ENSG00000148948, ENSG00000167244, ENSG00000196584, ENSG00000118971, ENSG00000148053, ENSG00000166949, ENSG00000184486, ENSG00000066279, ENSG00000074047, ENSG00000104722, ENSG00000131711, ENSG00000116478, ENSG00000118785, ENSG00000128602, ENSG00000138794, ENSG00000118707, ENSG00000169855, ENSG00000177426, ENSG00000144619, ENSG00000183691, ENSG00000179242, ENSG00000185008, ENSG0000…	946	205	13528	2.30199	0.0489916	0.000597825	0.0261638
GOTERM_BP_FAT	GO:0022604~regulation of cell morphogenesis	23	1.90713	0.00010169	ENSG00000162493, ENSG00000169855, ENSG00000148948, ENSG00000148935, ENSG00000120318, ENSG00000164741, ENSG00000166949, ENSG00000179242, ENSG00000184486, ENSG00000128052, ENSG00000126785, ENSG00000185008, ENSG00000104722, ENSG00000131711, ENSG00000099260, ENSG00000115414, ENSG00000007237, ENSG00000099250, ENSG00000138771, ENSG00000118785, ENSG00000128283, ENSG00000100345, ENSG00000133026	946	131	13528	2.51072	0.300762	0.00310616	0.186194
GOTERM_BP_FAT	GO:0051960~regulation of nervous system development	29	2.40464	0.000161666	ENSG00000007372, ENSG00000111087, ENSG00000148948, ENSG00000196584, ENSG00000118971, ENSG00000148053, ENSG00000184486, ENSG00000074047, ENSG00000066279, ENSG00000104722, ENSG00000131711, ENSG00000078246, ENSG00000118785, ENSG00000128602, ENSG00000118707, ENSG00000169855, ENSG00000177426, ENSG00000144619, ENSG00000183691, ENSG00000179242, ENSG00000185008, ENSG00000074181, ENSG00000125378, ENSG0000…	946	192	13528	2.15993	0.433789	0.00439951	0.295857
GOTERM_BP_FAT	GO:0050767~regulation of neurogenesis	25	2.07297	0.000525476	ENSG00000007372, ENSG00000148948, ENSG00000196584, ENSG00000148053, ENSG00000118971, ENSG00000184486, ENSG00000074047, ENSG00000066279, ENSG00000104722, ENSG00000131711, ENSG00000118785, ENSG00000128602, ENSG00000118707, ENSG00000169855, ENSG00000144619, ENSG00000183691, ENSG00000177426, ENSG00000179242, ENSG00000185008, ENSG00000074181, ENSG00000125378, ENSG00000101144, ENSG00000099250, ENSG0000…	946	166	13528	2.15365	0.842623	0.0114904	0.95862
GOTERM_BP_FAT	GO:0045664~regulation of neuron differentiation	21	1.74129	0.000903317	ENSG00000169855, ENSG00000148948, ENSG00000007372, ENSG00000118971, ENSG00000148053, ENSG00000177426, ENSG00000144619, ENSG00000183691, ENSG00000179242, ENSG00000184486, ENSG00000066279, ENSG00000074047, ENSG00000185008, ENSG00000104722, ENSG00000074181, ENSG00000131711, ENSG00000099250, ENSG00000162992, ENSG00000118785, ENSG00000148400, ENSG00000118707	946	133	13528	2.25793	0.958385	0.018106	1.64254
GOTERM_BP_FAT	GO:0050770~regulation of axonogenesis	9	0.746269	0.0433672	ENSG00000169855, ENSG00000148948, ENSG00000099250, ENSG00000179242, ENSG00000184486, ENSG00000185008, ENSG00000104722, ENSG00000118785, ENSG00000131711	946	57	13528	2.25793	1	0.331708	55.6252
GOTERM_BP_FAT	GO:0031344~regulation of cell projection organization	12	0.995025	0.0452969	ENSG00000169855, ENSG00000148948, ENSG00000099250, ENSG00000148053, ENSG00000179242, ENSG00000184486, ENSG00000185008, ENSG00000104722, ENSG00000118785, ENSG00000128283, ENSG00000131711, ENSG00000164171	946	89	13528	1.92812	1	0.341029	57.2373
GOTERM_BP_FAT	GO:0010975~regulation of neuron projection development	10	0.829187	0.0538616	ENSG00000169855, ENSG00000148948, ENSG00000099250, ENSG00000148053, ENSG00000179242, ENSG00000184486, ENSG00000185008, ENSG00000104722, ENSG00000118785, ENSG00000131711	946	70	13528	2.04289	1	0.380333	63.747
GOTERM_BP_FAT	GO:0010769~regulation of cell morphogenesis involved in differentiation	10	0.829187	0.0874096	ENSG00000169855, ENSG00000148948, ENSG00000099250, ENSG00000166949, ENSG00000179242, ENSG00000184486, ENSG00000185008, ENSG00000104722, ENSG00000118785, ENSG00000131711	946	77	13528	1.85717	1	0.512405	81.2926
GOTERM_BP_FAT	GO:0010720~positive regulation of cell development	9	0.746269	0.106998	ENSG00000007372, ENSG00000169855, ENSG00000196584, ENSG00000166949, ENSG00000179242, ENSG00000185008, ENSG00000128602, ENSG00000131711, ENSG00000148400	946	69	13528	1.86524	1	0.572101	87.4305
GOTERM_BP_FAT	GO:0050769~positive regulation of neurogenesis	8	0.66335	0.115627	ENSG00000007372, ENSG00000169855, ENSG00000196584, ENSG00000179242, ENSG00000185008, ENSG00000128602, ENSG00000131711, ENSG00000148400	946	59	13528	1.93901	1	0.599047	89.4796
GOTERM_BP_FAT	GO:0031346~positive regulation of cell projection organization	6	0.497512	0.229208	ENSG00000169855, ENSG00000179242, ENSG00000185008, ENSG00000128283, ENSG00000131711, ENSG00000164171	946	47	13528	1.82556	1	0.800033	99.1528
GOTERM_BP_FAT	GO:0050772~positive regulation of axonogenesis	4	0.331675	0.252363	ENSG00000169855, ENSG00000179242, ENSG00000185008, ENSG00000131711	946	25	13528	2.28803	1	0.828657	99.5156
Annotation Cluster 72	Enrichment Score: 2.0690399446011787
Category	Term	Count	%	PValue	Genes	List Total	Pop Hits	Pop Total	Fold Enrichment	Bonferroni	Benjamini	FDR
GOTERM_MF_FAT	GO:0005178~integrin binding	14	1.16086	0.000121529	ENSG00000168542, ENSG00000150093, ENSG00000110799, ENSG00000140092, ENSG00000164176, ENSG00000130635, ENSG00000114948, ENSG00000008277, ENSG00000118523, ENSG00000162692, ENSG00000072110, ENSG00000136235, ENSG00000164171, ENSG00000091409	877	59	12983	3.51278	0.110666	0.00898116	0.190969
GOTERM_BP_FAT	GO:0007229~integrin-mediated signaling pathway	12	0.995025	0.00883656	ENSG00000123560, ENSG00000150093, ENSG00000168542, ENSG00000008277, ENSG00000118523, ENSG00000105855, ENSG00000198542, ENSG00000091409, ENSG00000164171, ENSG00000100345, ENSG00000114948, ENSG00000150760	946	70	13528	2.45146	1	0.109595	15.0119
GOTERM_CC_FAT	GO:0008305~integrin complex	6	0.497512	0.0478305	ENSG00000150093, ENSG00000105855, ENSG00000198542, ENSG00000091409, ENSG00000164171, ENSG00000100345	892	29	12782	2.96474	1	0.261769	50.4587
SP_PIR_KEYWORDS	integrin	6	0.497512	0.103079	ENSG00000150093, ENSG00000008277, ENSG00000105855, ENSG00000091409, ENSG00000164171, ENSG00000114948	1177	41	19235	2.39157	1	0.410677	79.8937
Annotation Cluster 73	Enrichment Score: 2.068875782533681
Category	Term	Count	%	PValue	Genes	List Total	Pop Hits	Pop Total	Fold Enrichment	Bonferroni	Benjamini	FDR
GOTERM_CC_FAT	GO:0005861~troponin complex	6	0.497512	7.63174e-05	ENSG00000118194, ENSG00000101470, ENSG00000159173, ENSG00000130598, ENSG00000114854, ENSG00000130595	892	8	12782	10.7472	0.0361916	0.00102344	0.10931
GOTERM_CC_FAT	GO:0005865~striated muscle thin filament	6	0.497512	0.00271015	ENSG00000118194, ENSG00000101470, ENSG00000159173, ENSG00000130598, ENSG00000114854, ENSG00000130595	892	15	12782	5.73184	0.73039	0.0253741	3.81436
GOTERM_MF_FAT	GO:0031013~troponin I binding	4	0.331675	0.00276135	ENSG00000118194, ENSG00000114854, ENSG00000130595, ENSG00000117602	877	5	12983	11.8431	0.930636	0.0975394	4.25583
INTERPRO	IPR001978:Troponin	4	0.331675	0.00467233	ENSG00000118194, ENSG00000159173, ENSG00000130598, ENSG00000130595	1080	6	16659	10.2833	0.998986	0.139176	7.46998
GOTERM_BP_FAT	GO:0003009~skeletal muscle contraction	5	0.414594	0.00744052	ENSG00000101470, ENSG00000130598, ENSG00000114854, ENSG00000152413, ENSG00000130595	946	12	13528	5.95842	1	0.0968221	12.7912
GOTERM_BP_FAT	GO:0050881~musculoskeletal movement	6	0.497512	0.00838952	ENSG00000101470, ENSG00000130598, ENSG00000114854, ENSG00000150995, ENSG00000152413, ENSG00000130595	946	19	13528	4.51586	1	0.105067	14.3067
GOTERM_BP_FAT	GO:0050879~multicellular organismal movement	6	0.497512	0.00838952	ENSG00000101470, ENSG00000130598, ENSG00000114854, ENSG00000150995, ENSG00000152413, ENSG00000130595	946	19	13528	4.51586	1	0.105067	14.3067
SP_PIR_KEYWORDS	muscle protein	10	0.829187	0.0102324	ENSG00000118194, ENSG00000168530, ENSG00000101470, ENSG00000159173, ENSG00000143318, ENSG00000130598, ENSG00000122786, ENSG00000198336, ENSG00000114854, ENSG00000130595	1177	60	19235	2.72373	0.997755	0.0752144	14.0719
SP_PIR_KEYWORDS	skeletal muscle	6	0.497512	0.0135854	ENSG00000165887, ENSG00000101470, ENSG00000159173, ENSG00000143318, ENSG00000130598, ENSG00000130595	1177	24	19235	4.0856	0.9997	0.0964215	18.2658
SP_PIR_KEYWORDS	muscle contraction	4	0.331675	0.0330928	ENSG00000118194, ENSG00000101470, ENSG00000159173, ENSG00000130598	1177	12	19235	5.44747	1	0.189468	39.1177
GOTERM_BP_FAT	GO:0006941~striated muscle contraction	8	0.66335	0.0390419	ENSG00000168530, ENSG00000101470, ENSG00000130598, ENSG00000198336, ENSG00000198626, ENSG00000114854, ENSG00000152413, ENSG00000130595	946	46	13528	2.48699	1	0.312439	51.8007
GOTERM_MF_FAT	GO:0005523~tropomyosin binding	4	0.331675	0.0526383	ENSG00000118194, ENSG00000159173, ENSG00000122786, ENSG00000130595	877	13	12983	4.55504	1	0.612779	57.279
GOTERM_BP_FAT	GO:0043462~regulation of ATPase activity	4	0.331675	0.0963049	ENSG00000118194, ENSG00000198336, ENSG00000114854, ENSG00000130595	946	16	13528	3.57505	1	0.542946	84.3666
Annotation Cluster 74	Enrichment Score: 2.056647993257306
Category	Term	Count	%	PValue	Genes	List Total	Pop Hits	Pop Total	Fold Enrichment	Bonferroni	Benjamini	FDR
GOTERM_CC_FAT	GO:0016327~apicolateral plasma membrane	18	1.49254	0.000643062	ENSG00000154721, ENSG00000149564, ENSG00000116117, ENSG00000046604, ENSG00000163347, ENSG00000096696, ENSG00000163637, ENSG00000130202, ENSG00000013297, ENSG00000164930, ENSG00000148498, ENSG00000057294, ENSG00000138771, ENSG00000119139, ENSG00000179776, ENSG00000116539, ENSG00000109099, ENSG00000151276	892	102	12782	2.52875	0.267065	0.00719951	0.917592
GOTERM_CC_FAT	GO:0005911~cell-cell junction	27	2.23881	0.000712275	ENSG00000173482, ENSG00000149564, ENSG00000046604, ENSG00000165474, ENSG00000130202, ENSG00000197467, ENSG00000143776, ENSG00000138771, ENSG00000143140, ENSG00000109099, ENSG00000116539, ENSG00000151276, ENSG00000154721, ENSG00000116117, ENSG00000163347, ENSG00000096696, ENSG00000133401, ENSG00000117394, ENSG00000013297, ENSG00000148498, ENSG00000057294, ENSG00000179776, ENSG00000119139, ENSG0000…	892	190	12782	2.03631	0.291178	0.00761863	1.01588
GOTERM_CC_FAT	GO:0043296~apical junction complex	16	1.3267	0.0034383	ENSG00000154721, ENSG00000149564, ENSG00000116117, ENSG00000046604, ENSG00000163347, ENSG00000096696, ENSG00000130202, ENSG00000013297, ENSG00000148498, ENSG00000057294, ENSG00000138771, ENSG00000179776, ENSG00000119139, ENSG00000116539, ENSG00000109099, ENSG00000151276	892	99	12782	2.31589	0.810537	0.0309005	4.81588
GOTERM_CC_FAT	GO:0070160~occluding junction	11	0.912106	0.0294191	ENSG00000154721, ENSG00000149564, ENSG00000116117, ENSG00000148498, ENSG00000163347, ENSG00000179776, ENSG00000119139, ENSG00000109099, ENSG00000116539, ENSG00000151276, ENSG00000013297	892	73	12782	2.15925	0.999999	0.186198	34.8132
GOTERM_CC_FAT	GO:0005923~tight junction	11	0.912106	0.0294191	ENSG00000154721, ENSG00000149564, ENSG00000116117, ENSG00000148498, ENSG00000163347, ENSG00000179776, ENSG00000119139, ENSG00000109099, ENSG00000116539, ENSG00000151276, ENSG00000013297	892	73	12782	2.15925	0.999999	0.186198	34.8132
SP_PIR_KEYWORDS	Tight junction	9	0.746269	0.0315678	ENSG00000154721, ENSG00000149564, ENSG00000116117, ENSG00000148498, ENSG00000163347, ENSG00000119139, ENSG00000116539, ENSG00000151276, ENSG00000013297	1177	61	19235	2.41117	1	0.186782	37.6863
KEGG_PATHWAY	hsa04530:Tight junction	16	1.3267	0.0932644	ENSG00000117020, ENSG00000171132, ENSG00000154721, ENSG00000079819, ENSG00000163347, ENSG00000013297, ENSG00000148498, ENSG00000091436, ENSG00000119139, ENSG00000072110, ENSG00000116539, ENSG00000060138, ENSG00000154229, ENSG00000151276, ENSG00000100345, ENSG00000133026	395	134	5085	1.53712	1	0.45502	69.1419
Annotation Cluster 75	Enrichment Score: 2.046744152909809
Category	Term	Count	%	PValue	Genes	List Total	Pop Hits	Pop Total	Fold Enrichment	Bonferroni	Benjamini	FDR
GOTERM_BP_FAT	GO:0007548~sex differentiation	22	1.82421	0.00187483	ENSG00000113361, ENSG00000169071, ENSG00000118971, ENSG00000105173, ENSG00000139618, ENSG00000128052, ENSG00000165474, ENSG00000064218, ENSG00000143867, ENSG00000115884, ENSG00000214274, ENSG00000157227, ENSG00000153094, ENSG00000125398, ENSG00000125378, ENSG00000138207, ENSG00000134363, ENSG00000184895, ENSG00000163083, ENSG00000122641, ENSG00000142700, ENSG00000060138	946	151	13528	2.08347	0.998642	0.0326309	3.3806
GOTERM_BP_FAT	GO:0048608~reproductive structure development	19	1.57546	0.00285351	ENSG00000113361, ENSG00000118971, ENSG00000183691, ENSG00000105173, ENSG00000104332, ENSG00000139618, ENSG00000128052, ENSG00000143867, ENSG00000214274, ENSG00000115884, ENSG00000157227, ENSG00000153094, ENSG00000125398, ENSG00000125378, ENSG00000138207, ENSG00000134363, ENSG00000163083, ENSG00000122641, ENSG00000060138	946	126	13528	2.15638	0.999957	0.0463131	5.10209
GOTERM_BP_FAT	GO:0048511~rhythmic process	19	1.57546	0.00339335	ENSG00000183395, ENSG00000118971, ENSG00000105173, ENSG00000122877, ENSG00000128052, ENSG00000214274, ENSG00000196839, ENSG00000107317, ENSG00000146648, ENSG00000157227, ENSG00000184845, ENSG00000101292, ENSG00000125378, ENSG00000170485, ENSG00000111602, ENSG00000179388, ENSG00000163083, ENSG00000122641, ENSG00000141736	946	128	13528	2.12269	0.999994	0.0517595	6.0392
GOTERM_BP_FAT	GO:0008406~gonad development	17	1.40962	0.00475989	ENSG00000113361, ENSG00000118971, ENSG00000105173, ENSG00000139618, ENSG00000128052, ENSG00000143867, ENSG00000214274, ENSG00000115884, ENSG00000157227, ENSG00000153094, ENSG00000125398, ENSG00000125378, ENSG00000138207, ENSG00000134363, ENSG00000163083, ENSG00000122641, ENSG00000060138	946	112	13528	2.17057	1	0.0672784	8.37247
GOTERM_BP_FAT	GO:0045137~development of primary sexual characteristics	18	1.49254	0.00715182	ENSG00000113361, ENSG00000118971, ENSG00000105173, ENSG00000139618, ENSG00000128052, ENSG00000165474, ENSG00000143867, ENSG00000214274, ENSG00000115884, ENSG00000157227, ENSG00000153094, ENSG00000125398, ENSG00000125378, ENSG00000138207, ENSG00000134363, ENSG00000163083, ENSG00000122641, ENSG00000060138	946	127	13528	2.0268	1	0.0935787	12.3252
GOTERM_BP_FAT	GO:0046545~development of primary female sexual characteristics	12	0.995025	0.0079343	ENSG00000113361, ENSG00000125378, ENSG00000138207, ENSG00000134363, ENSG00000118971, ENSG00000105173, ENSG00000139618, ENSG00000128052, ENSG00000214274, ENSG00000163083, ENSG00000157227, ENSG00000122641	946	69	13528	2.48699	1	0.101441	13.5829
GOTERM_BP_FAT	GO:0046660~female sex differentiation	12	0.995025	0.0079343	ENSG00000113361, ENSG00000125378, ENSG00000138207, ENSG00000134363, ENSG00000118971, ENSG00000105173, ENSG00000139618, ENSG00000128052, ENSG00000214274, ENSG00000163083, ENSG00000157227, ENSG00000122641	946	69	13528	2.48699	1	0.101441	13.5829
GOTERM_BP_FAT	GO:0008585~female gonad development	11	0.912106	0.0127337	ENSG00000113361, ENSG00000125378, ENSG00000134363, ENSG00000118971, ENSG00000105173, ENSG00000139618, ENSG00000128052, ENSG00000214274, ENSG00000163083, ENSG00000157227, ENSG00000122641	946	64	13528	2.45785	1	0.143983	20.9316
GOTERM_BP_FAT	GO:0001541~ovarian follicle development	8	0.66335	0.0221198	ENSG00000125378, ENSG00000118971, ENSG00000105173, ENSG00000128052, ENSG00000214274, ENSG00000163083, ENSG00000157227, ENSG00000122641	946	41	13528	2.79029	1	0.213302	33.6296
GOTERM_BP_FAT	GO:0042698~ovulation cycle	10	0.829187	0.0425251	ENSG00000125378, ENSG00000118971, ENSG00000105173, ENSG00000128052, ENSG00000214274, ENSG00000163083, ENSG00000157227, ENSG00000146648, ENSG00000122641, ENSG00000141736	946	67	13528	2.13436	1	0.328417	54.9039
GOTERM_BP_FAT	GO:0022602~ovulation cycle process	9	0.746269	0.06568	ENSG00000125378, ENSG00000118971, ENSG00000105173, ENSG00000128052, ENSG00000214274, ENSG00000163083, ENSG00000157227, ENSG00000122641, ENSG00000141736	946	62	13528	2.07584	1	0.427882	71.2061
Annotation Cluster 76	Enrichment Score: 2.031659548788365
Category	Term	Count	%	PValue	Genes	List Total	Pop Hits	Pop Total	Fold Enrichment	Bonferroni	Benjamini	FDR
INTERPRO	IPR017892:Protein kinase, C-terminal	10	0.829187	0.000853645	ENSG00000117020, ENSG00000171132, ENSG00000134318, ENSG00000122966, ENSG00000131023, ENSG00000143776, ENSG00000100784, ENSG00000160447, ENSG00000150457, ENSG00000154229	1080	40	16659	3.85625	0.715523	0.0555391	1.40576
UP_SEQ_FEATURE	domain:AGC-kinase C-terminal	11	0.912106	0.00173129	ENSG00000117020, ENSG00000171132, ENSG00000134318, ENSG00000122966, ENSG00000120539, ENSG00000131023, ENSG00000143776, ENSG00000100784, ENSG00000160447, ENSG00000150457, ENSG00000154229	1177	55	19113	3.24775	0.99676	0.122146	3.10493
INTERPRO	IPR000961:AGC-kinase, C-terminal	11	0.912106	0.00252162	ENSG00000117020, ENSG00000171132, ENSG00000134318, ENSG00000122966, ENSG00000120539, ENSG00000131023, ENSG00000143776, ENSG00000100784, ENSG00000160447, ENSG00000150457, ENSG00000154229	1080	55	16659	3.085	0.975681	0.0908955	4.09911
SMART	SM00133:S_TK_X	11	0.912106	0.00902021	ENSG00000117020, ENSG00000171132, ENSG00000134318, ENSG00000122966, ENSG00000120539, ENSG00000131023, ENSG00000143776, ENSG00000100784, ENSG00000160447, ENSG00000150457, ENSG00000154229	707	55	9079	2.56832	0.928409	0.161203	11.3542
INTERPRO	IPR002219:Protein kinase C-like, phorbol ester/diacylglycerol binding	10	0.829187	0.0281508	ENSG00000157680, ENSG00000171132, ENSG00000172575, ENSG00000134318, ENSG00000122966, ENSG00000143776, ENSG00000141750, ENSG00000154229, ENSG00000165650, ENSG00000066933	1080	67	16659	2.30224	1	0.465995	37.7097
SMART	SM00109:C1	10	0.829187	0.0736231	ENSG00000157680, ENSG00000171132, ENSG00000172575, ENSG00000134318, ENSG00000122966, ENSG00000143776, ENSG00000141750, ENSG00000154229, ENSG00000165650, ENSG00000066933	707	67	9079	1.91665	1	0.490519	63.8386
GOTERM_MF_FAT	GO:0019992~diacylglycerol binding	9	0.746269	0.0861656	ENSG00000171132, ENSG00000172575, ENSG00000134318, ENSG00000122966, ENSG00000143776, ENSG00000141750, ENSG00000154229, ENSG00000165650, ENSG00000066933	877	68	12983	1.95934	1	0.742987	75.7604
Annotation Cluster 77	Enrichment Score: 2.0150044128761113
Category	Term	Count	%	PValue	Genes	List Total	Pop Hits	Pop Total	Fold Enrichment	Bonferroni	Benjamini	FDR
GOTERM_BP_FAT	GO:0006936~muscle contraction	21	1.74129	0.00488726	ENSG00000165887, ENSG00000118194, ENSG00000168530, ENSG00000122786, ENSG00000115353, ENSG00000124205, ENSG00000180616, ENSG00000184845, ENSG00000101470, ENSG00000151617, ENSG00000136160, ENSG00000069482, ENSG00000130598, ENSG00000133019, ENSG00000198336, ENSG00000198626, ENSG00000114854, ENSG00000143140, ENSG00000152413, ENSG00000130595, ENSG00000180509	946	153	13528	1.96277	1	0.0684712	8.58714
GOTERM_BP_FAT	GO:0003012~muscle system process	22	1.82421	0.00669592	ENSG00000165887, ENSG00000118194, ENSG00000168530, ENSG00000122786, ENSG00000115353, ENSG00000124205, ENSG00000180616, ENSG00000184845, ENSG00000101470, ENSG00000151617, ENSG00000136160, ENSG00000069482, ENSG00000130598, ENSG00000133019, ENSG00000198336, ENSG00000198626, ENSG00000114854, ENSG00000143140, ENSG00000152413, ENSG00000130595, ENSG00000164116, ENSG00000180509	946	168	13528	1.87265	1	0.0888548	11.5845
GOTERM_BP_FAT	GO:0006939~smooth muscle contraction	8	0.66335	0.00681672	ENSG00000151617, ENSG00000136160, ENSG00000069482, ENSG00000133019, ENSG00000115353, ENSG00000124205, ENSG00000180616, ENSG00000184845	946	33	13528	3.46672	1	0.0900504	11.7813
GOTERM_BP_FAT	GO:0006941~striated muscle contraction	8	0.66335	0.0390419	ENSG00000168530, ENSG00000101470, ENSG00000130598, ENSG00000198336, ENSG00000198626, ENSG00000114854, ENSG00000152413, ENSG00000130595	946	46	13528	2.48699	1	0.312439	51.8007
Annotation Cluster 78	Enrichment Score: 2.006508870129474
Category	Term	Count	%	PValue	Genes	List Total	Pop Hits	Pop Total	Fold Enrichment	Bonferroni	Benjamini	FDR
GOTERM_BP_FAT	GO:0009953~dorsal/ventral pattern formation	14	1.16086	0.000206126	ENSG00000007372, ENSG00000106571, ENSG00000111087, ENSG00000112559, ENSG00000177426, ENSG00000183691, ENSG00000074047, ENSG00000180613, ENSG00000131437, ENSG00000125378, ENSG00000168772, ENSG00000078246, ENSG00000185920, ENSG00000128602	946	60	13528	3.33672	0.515784	0.00543798	0.377074
GOTERM_BP_FAT	GO:0021511~spinal cord patterning	5	0.414594	0.00744052	ENSG00000106571, ENSG00000078246, ENSG00000189056, ENSG00000074047, ENSG00000128602	946	12	13528	5.95842	1	0.0968221	12.7912
BIOCARTA	h_shhPathway:Sonic Hedgehog (Shh) Pathway	5	0.414594	0.0122562	ENSG00000111087, ENSG00000106571, ENSG00000185920, ENSG00000074047, ENSG00000128602	144	10	1437	4.98958	0.939896	0.608288	14.6048
GOTERM_BP_FAT	GO:0021532~neural tube patterning	6	0.497512	0.013073	ENSG00000007372, ENSG00000125378, ENSG00000078246, ENSG00000185920, ENSG00000074047, ENSG00000128602	946	21	13528	4.08577	1	0.147077	21.4281
GOTERM_BP_FAT	GO:0021904~dorsal/ventral neural tube patterning	5	0.414594	0.0134518	ENSG00000125378, ENSG00000078246, ENSG00000185920, ENSG00000074047, ENSG00000128602	946	14	13528	5.10722	1	0.149606	21.9789
GOTERM_BP_FAT	GO:0021910~smoothened signaling pathway involved in ventral spinal cord patterning	3	0.248756	0.0139451	ENSG00000106571, ENSG00000074047, ENSG00000128602	946	3	13528	14.3002	1	0.15372	22.6908
GOTERM_BP_FAT	GO:0021510~spinal cord development	8	0.66335	0.0170686	ENSG00000106571, ENSG00000078246, ENSG00000189056, ENSG00000074047, ENSG00000180613, ENSG00000128602, ENSG00000092621, ENSG00000167081	946	39	13528	2.93338	1	0.178515	27.0577
GOTERM_BP_FAT	GO:0021513~spinal cord dorsal/ventral patterning	4	0.331675	0.028135	ENSG00000106571, ENSG00000078246, ENSG00000074047, ENSG00000128602	946	10	13528	5.72008	1	0.251861	40.7258
GOTERM_BP_FAT	GO:0007224~smoothened signaling pathway	5	0.414594	0.0394739	ENSG00000111087, ENSG00000106571, ENSG00000185920, ENSG00000074047, ENSG00000128602	946	19	13528	3.76321	1	0.313274	52.1963
Annotation Cluster 79	Enrichment Score: 2.0006007843619424
Category	Term	Count	%	PValue	Genes	List Total	Pop Hits	Pop Total	Fold Enrichment	Bonferroni	Benjamini	FDR
UP_SEQ_FEATURE	domain:Fibronectin type-III 4	14	1.16086	8.3352e-05	ENSG00000153707, ENSG00000113594, ENSG00000173482, ENSG00000134121, ENSG00000144619, ENSG00000116147, ENSG00000196090, ENSG00000011201, ENSG00000067141, ENSG00000149177, ENSG00000018236, ENSG00000115414, ENSG00000137642, ENSG00000041982	1177	62	19113	3.66681	0.24099	0.0105493	0.151614
UP_SEQ_FEATURE	domain:Fibronectin type-III 6	8	0.66335	0.00233812	ENSG00000113594, ENSG00000149177, ENSG00000153707, ENSG00000115414, ENSG00000137642, ENSG00000116147, ENSG00000067141, ENSG00000041982	1177	31	19113	4.19064	0.999566	0.148984	4.17149
UP_SEQ_FEATURE	domain:Fibronectin type-III 5	8	0.66335	0.0191319	ENSG00000113594, ENSG00000149177, ENSG00000153707, ENSG00000115414, ENSG00000137642, ENSG00000116147, ENSG00000067141, ENSG00000041982	1177	45	19113	2.88689	1	0.545659	29.6457
UP_SEQ_FEATURE	domain:Fibronectin type-III 8	5	0.414594	0.0566494	ENSG00000149177, ENSG00000153707, ENSG00000115414, ENSG00000116147, ENSG00000041982	1177	24	19113	3.38307	1	0.807726	65.4075
UP_SEQ_FEATURE	domain:Fibronectin type-III 7	5	0.414594	0.0566494	ENSG00000149177, ENSG00000153707, ENSG00000115414, ENSG00000116147, ENSG00000041982	1177	24	19113	3.38307	1	0.807726	65.4075
UP_SEQ_FEATURE	domain:Fibronectin type-III 9	4	0.331675	0.0828827	ENSG00000149177, ENSG00000115414, ENSG00000116147, ENSG00000041982	1177	17	19113	3.82088	1	0.89498	79.2971
Annotation Cluster 80	Enrichment Score: 1.9962663087958998
Category	Term	Count	%	PValue	Genes	List Total	Pop Hits	Pop Total	Fold Enrichment	Bonferroni	Benjamini	FDR
GOTERM_BP_FAT	GO:0051146~striated muscle cell differentiation	15	1.24378	0.00299866	ENSG00000118194, ENSG00000150093, ENSG00000157168, ENSG00000077092, ENSG00000067141, ENSG00000115884, ENSG00000114861, ENSG00000138814, ENSG00000142192, ENSG00000152413, ENSG00000186350, ENSG00000141736, ENSG00000133026, ENSG00000100345, ENSG00000041982	946	88	13528	2.43754	0.999974	0.047521	5.35491
GOTERM_BP_FAT	GO:0048738~cardiac muscle tissue development	11	0.912106	0.00563299	ENSG00000118194, ENSG00000138207, ENSG00000186260, ENSG00000114861, ENSG00000150093, ENSG00000157168, ENSG00000077092, ENSG00000114854, ENSG00000176692, ENSG00000186350, ENSG00000133026	946	57	13528	2.75969	1	0.0773055	9.83443
GOTERM_BP_FAT	GO:0035051~cardiac cell differentiation	7	0.580431	0.011406	ENSG00000114861, ENSG00000150093, ENSG00000157168, ENSG00000077092, ENSG00000110693, ENSG00000186350, ENSG00000133026	946	28	13528	3.57505	1	0.132903	18.9602
GOTERM_BP_FAT	GO:0055007~cardiac muscle cell differentiation	6	0.497512	0.0192585	ENSG00000114861, ENSG00000150093, ENSG00000157168, ENSG00000077092, ENSG00000186350, ENSG00000133026	946	23	13528	3.73049	1	0.193021	29.979
GOTERM_BP_FAT	GO:0055012~ventricular cardiac muscle cell differentiation	4	0.331675	0.028135	ENSG00000157168, ENSG00000077092, ENSG00000186350, ENSG00000133026	946	10	13528	5.72008	1	0.251861	40.7258
Annotation Cluster 81	Enrichment Score: 1.984011237112103
Category	Term	Count	%	PValue	Genes	List Total	Pop Hits	Pop Total	Fold Enrichment	Bonferroni	Benjamini	FDR
SP_PIR_KEYWORDS	LIM domain	13	1.07794	0.00115404	ENSG00000196923, ENSG00000071282, ENSG00000131435, ENSG00000163637, ENSG00000087077, ENSG00000143013, ENSG00000154553, ENSG00000163110, ENSG00000107438, ENSG00000213145, ENSG00000099204, ENSG00000135269, ENSG00000048540	1177	71	19235	2.99227	0.49578	0.0123727	1.68827
INTERPRO	IPR001781:Zinc finger, LIM-type	13	1.07794	0.00239682	ENSG00000196923, ENSG00000071282, ENSG00000131435, ENSG00000163637, ENSG00000087077, ENSG00000143013, ENSG00000154553, ENSG00000163110, ENSG00000107438, ENSG00000213145, ENSG00000099204, ENSG00000135269, ENSG00000048540	1080	73	16659	2.74692	0.970764	0.0887671	3.90001
SMART	SM00132:LIM	13	1.07794	0.0100536	ENSG00000196923, ENSG00000071282, ENSG00000131435, ENSG00000163637, ENSG00000087077, ENSG00000143013, ENSG00000154553, ENSG00000163110, ENSG00000107438, ENSG00000213145, ENSG00000099204, ENSG00000135269, ENSG00000048540	707	73	9079	2.28686	0.947156	0.158834	12.5759
UP_SEQ_FEATURE	domain:LIM zinc-binding 1	9	0.746269	0.0107184	ENSG00000143013, ENSG00000196923, ENSG00000163110, ENSG00000071282, ENSG00000099204, ENSG00000163637, ENSG00000135269, ENSG00000048540, ENSG00000087077	1177	50	19113	2.92297	1	0.390496	17.8117
UP_SEQ_FEATURE	domain:LIM zinc-binding 2	9	0.746269	0.0107184	ENSG00000143013, ENSG00000196923, ENSG00000163110, ENSG00000071282, ENSG00000099204, ENSG00000163637, ENSG00000135269, ENSG00000048540, ENSG00000087077	1177	50	19113	2.92297	1	0.390496	17.8117
UP_SEQ_FEATURE	domain:LIM zinc-binding 3	6	0.497512	0.0165592	ENSG00000196923, ENSG00000163110, ENSG00000099204, ENSG00000163637, ENSG00000135269, ENSG00000087077	1177	25	19113	3.8973	1	0.511959	26.2099
UP_SEQ_FEATURE	domain:PET	3	0.248756	0.0480676	ENSG00000071282, ENSG00000163637, ENSG00000135269	1177	6	19113	8.11937	1	0.778837	59.2081
INTERPRO	IPR010442:PET domain	3	0.248756	0.052793	ENSG00000071282, ENSG00000163637, ENSG00000135269	1080	6	16659	7.7125	1	0.650236	59.3074
Annotation Cluster 82	Enrichment Score: 1.922531067005359
Category	Term	Count	%	PValue	Genes	List Total	Pop Hits	Pop Total	Fold Enrichment	Bonferroni	Benjamini	FDR
UP_SEQ_FEATURE	domain:Fibrinogen C-terminal	8	0.66335	0.00283627	ENSG00000116147, ENSG00000116194, ENSG00000155052, ENSG00000106714, ENSG00000136859, ENSG00000174469, ENSG00000166482, ENSG00000041982	1177	32	19113	4.05969	0.999917	0.174486	5.03873
INTERPRO	IPR002181:Fibrinogen, alpha/beta/gamma chain, C-terminal globular	8	0.66335	0.00377457	ENSG00000116147, ENSG00000116194, ENSG00000155052, ENSG00000106714, ENSG00000136859, ENSG00000174469, ENSG00000166482, ENSG00000041982	1080	32	16659	3.85625	0.996177	0.118839	6.07666
SMART	SM00186:FBG	8	0.66335	0.0100855	ENSG00000116147, ENSG00000116194, ENSG00000155052, ENSG00000106714, ENSG00000136859, ENSG00000174469, ENSG00000166482, ENSG00000041982	707	32	9079	3.2104	0.947648	0.151153	12.6133
PIR_SUPERFAMILY	PIRSF036358:paranodin	3	0.248756	0.0390395	ENSG00000155052, ENSG00000106714, ENSG00000174469	496	5	7396	8.94677	1	0.891038	43.6515
INTERPRO	IPR014716:Fibrinogen, alpha/beta/gamma chain, C-terminal globular, subdomain 1	5	0.414594	0.0578802	ENSG00000116147, ENSG00000116194, ENSG00000136859, ENSG00000166482, ENSG00000041982	1080	23	16659	3.35326	1	0.661596	62.7827
Annotation Cluster 83	Enrichment Score: 1.9023837070031793
Category	Term	Count	%	PValue	Genes	List Total	Pop Hits	Pop Total	Fold Enrichment	Bonferroni	Benjamini	FDR
GOTERM_BP_FAT	GO:0048562~embryonic organ morphogenesis	23	1.90713	0.000127952	ENSG00000111087, ENSG00000163513, ENSG00000106571, ENSG00000107736, ENSG00000169071, ENSG00000183691, ENSG00000181965, ENSG00000077092, ENSG00000074047, ENSG00000157087, ENSG00000136630, ENSG00000148516, ENSG00000138207, ENSG00000119508, ENSG00000152977, ENSG00000164930, ENSG00000101144, ENSG00000162992, ENSG00000078246, ENSG00000116132, ENSG00000176692, ENSG00000139219, ENSG00000070193	946	133	13528	2.47297	0.362477	0.00377575	0.234226
GOTERM_BP_FAT	GO:0043583~ear development	13	1.07794	0.0325175	ENSG00000107736, ENSG00000181965, ENSG00000183691, ENSG00000196767, ENSG00000157087, ENSG00000153094, ENSG00000119508, ENSG00000152977, ENSG00000164930, ENSG00000116132, ENSG00000139219, ENSG00000070193, ENSG00000101384	946	95	13528	1.95687	1	0.278025	45.4375
GOTERM_BP_FAT	GO:0042471~ear morphogenesis	10	0.829187	0.0391346	ENSG00000119508, ENSG00000152977, ENSG00000164930, ENSG00000107736, ENSG00000183691, ENSG00000181965, ENSG00000116132, ENSG00000157087, ENSG00000139219, ENSG00000070193	946	66	13528	2.1667	1	0.312375	51.8859
GOTERM_BP_FAT	GO:0042472~inner ear morphogenesis	9	0.746269	0.0396031	ENSG00000119508, ENSG00000152977, ENSG00000164930, ENSG00000107736, ENSG00000181965, ENSG00000116132, ENSG00000157087, ENSG00000139219, ENSG00000070193	946	56	13528	2.29825	1	0.313451	52.314
GOTERM_BP_FAT	GO:0048839~inner ear development	11	0.912106	0.0477119	ENSG00000119508, ENSG00000152977, ENSG00000164930, ENSG00000107736, ENSG00000181965, ENSG00000196767, ENSG00000116132, ENSG00000157087, ENSG00000139219, ENSG00000070193, ENSG00000101384	946	79	13528	1.99117	1	0.34947	59.1768
Annotation Cluster 84	Enrichment Score: 1.8850352641369332
Category	Term	Count	%	PValue	Genes	List Total	Pop Hits	Pop Total	Fold Enrichment	Bonferroni	Benjamini	FDR
GOTERM_BP_FAT	GO:0060173~limb development	16	1.3267	0.00514177	ENSG00000106571, ENSG00000122691, ENSG00000183691, ENSG00000100697, ENSG00000077092, ENSG00000152601, ENSG00000078246, ENSG00000185920, ENSG00000138829, ENSG00000185551, ENSG00000116132, ENSG00000143140, ENSG00000139219, ENSG00000070193, ENSG00000148400, ENSG00000114251	946	103	13528	2.22139	1	0.0716305	9.01465
GOTERM_BP_FAT	GO:0048736~appendage development	16	1.3267	0.00514177	ENSG00000106571, ENSG00000122691, ENSG00000183691, ENSG00000100697, ENSG00000077092, ENSG00000152601, ENSG00000078246, ENSG00000185920, ENSG00000138829, ENSG00000185551, ENSG00000116132, ENSG00000143140, ENSG00000139219, ENSG00000070193, ENSG00000148400, ENSG00000114251	946	103	13528	2.22139	1	0.0716305	9.01465
GOTERM_BP_FAT	GO:0035107~appendage morphogenesis	15	1.24378	0.00871445	ENSG00000106571, ENSG00000122691, ENSG00000183691, ENSG00000100697, ENSG00000077092, ENSG00000152601, ENSG00000078246, ENSG00000185920, ENSG00000138829, ENSG00000143140, ENSG00000116132, ENSG00000139219, ENSG00000070193, ENSG00000148400, ENSG00000114251	946	99	13528	2.1667	1	0.10854	14.8198
GOTERM_BP_FAT	GO:0035108~limb morphogenesis	15	1.24378	0.00871445	ENSG00000106571, ENSG00000122691, ENSG00000183691, ENSG00000100697, ENSG00000077092, ENSG00000152601, ENSG00000078246, ENSG00000185920, ENSG00000138829, ENSG00000143140, ENSG00000116132, ENSG00000139219, ENSG00000070193, ENSG00000148400, ENSG00000114251	946	99	13528	2.1667	1	0.10854	14.8198
GOTERM_BP_FAT	GO:0030326~embryonic limb morphogenesis	13	1.07794	0.0174781	ENSG00000106571, ENSG00000122691, ENSG00000183691, ENSG00000100697, ENSG00000077092, ENSG00000152601, ENSG00000078246, ENSG00000185920, ENSG00000138829, ENSG00000143140, ENSG00000116132, ENSG00000148400, ENSG00000114251	946	87	13528	2.13681	1	0.180302	27.6126
GOTERM_BP_FAT	GO:0035113~embryonic appendage morphogenesis	13	1.07794	0.0174781	ENSG00000106571, ENSG00000122691, ENSG00000183691, ENSG00000100697, ENSG00000077092, ENSG00000152601, ENSG00000078246, ENSG00000185920, ENSG00000138829, ENSG00000143140, ENSG00000116132, ENSG00000148400, ENSG00000114251	946	87	13528	2.13681	1	0.180302	27.6126
GOTERM_BP_FAT	GO:0035137~hindlimb morphogenesis	5	0.414594	0.104006	ENSG00000122691, ENSG00000100697, ENSG00000185920, ENSG00000077092, ENSG00000148400	946	26	13528	2.75004	1	0.565108	86.6359
Annotation Cluster 85	Enrichment Score: 1.8674289272487286
Category	Term	Count	%	PValue	Genes	List Total	Pop Hits	Pop Total	Fold Enrichment	Bonferroni	Benjamini	FDR
KEGG_PATHWAY	hsa05217:Basal cell carcinoma	14	1.16086	0.000213539	ENSG00000106571, ENSG00000111087, ENSG00000085741, ENSG00000157240, ENSG00000115596, ENSG00000074047, ENSG00000180340, ENSG00000111186, ENSG00000125378, ENSG00000164930, ENSG00000185920, ENSG00000128602, ENSG00000114251, ENSG00000177283	395	55	5085	3.27687	0.0325602	0.00412922	0.256146
KEGG_PATHWAY	hsa04340:Hedgehog signaling pathway	14	1.16086	0.000258936	ENSG00000106571, ENSG00000111087, ENSG00000043355, ENSG00000085741, ENSG00000115596, ENSG00000074047, ENSG00000111186, ENSG00000125378, ENSG00000101144, ENSG00000153162, ENSG00000185920, ENSG00000112175, ENSG00000128602, ENSG00000114251	395	56	5085	3.21835	0.0393453	0.00400598	0.310523
GOTERM_BP_FAT	GO:0021549~cerebellum development	8	0.66335	0.0038997	ENSG00000111087, ENSG00000140396, ENSG00000162992, ENSG00000173406, ENSG00000074047, ENSG00000157087, ENSG00000128602, ENSG00000133026	946	30	13528	3.81339	0.999999	0.0577705	6.91024
GOTERM_BP_FAT	GO:0021575~hindbrain morphogenesis	7	0.580431	0.00411885	ENSG00000111087, ENSG00000164741, ENSG00000173406, ENSG00000074047, ENSG00000157087, ENSG00000180613, ENSG00000128602	946	23	13528	4.35224	1	0.0599173	7.28485
GOTERM_BP_FAT	GO:0030902~hindbrain development	11	0.912106	0.00814407	ENSG00000111087, ENSG00000140396, ENSG00000162992, ENSG00000164741, ENSG00000173406, ENSG00000122877, ENSG00000074047, ENSG00000157087, ENSG00000180613, ENSG00000128602, ENSG00000133026	946	60	13528	2.62171	1	0.103614	13.9172
GOTERM_BP_FAT	GO:0022037~metencephalon development	8	0.66335	0.00950335	ENSG00000111087, ENSG00000140396, ENSG00000162992, ENSG00000173406, ENSG00000074047, ENSG00000157087, ENSG00000128602, ENSG00000133026	946	35	13528	3.26862	1	0.115383	16.0536
BIOCARTA	h_shhPathway:Sonic Hedgehog (Shh) Pathway	5	0.414594	0.0122562	ENSG00000111087, ENSG00000106571, ENSG00000185920, ENSG00000074047, ENSG00000128602	144	10	1437	4.98958	0.939896	0.608288	14.6048
PIR_SUPERFAMILY	PIRSF003032:gli transforming protein	3	0.248756	0.0128166	ENSG00000111087, ENSG00000106571, ENSG00000074047	496	3	7396	14.9113	0.998439	0.659418	16.9568
GOTERM_BP_FAT	GO:0021940~positive regulation of granule cell precursor proliferation	4	0.331675	0.0207544	ENSG00000111087, ENSG00000138685, ENSG00000074047, ENSG00000128602	946	9	13528	6.35565	1	0.203655	31.9106
GOTERM_BP_FAT	GO:0021936~regulation of granule cell precursor proliferation	4	0.331675	0.0207544	ENSG00000111087, ENSG00000138685, ENSG00000074047, ENSG00000128602	946	9	13528	6.35565	1	0.203655	31.9106
GOTERM_BP_FAT	GO:0021938~smoothened signaling pathway involved in regulation of granule cell precursor cell proliferation	3	0.248756	0.0266017	ENSG00000111087, ENSG00000074047, ENSG00000128602	946	4	13528	10.7252	1	0.24469	38.9884
GOTERM_BP_FAT	GO:0021695~cerebellar cortex development	5	0.414594	0.0329298	ENSG00000111087, ENSG00000074047, ENSG00000157087, ENSG00000128602, ENSG00000133026	946	18	13528	3.97228	1	0.280388	45.862
GOTERM_BP_FAT	GO:0007224~smoothened signaling pathway	5	0.414594	0.0394739	ENSG00000111087, ENSG00000106571, ENSG00000185920, ENSG00000074047, ENSG00000128602	946	19	13528	3.76321	1	0.313274	52.1963
GOTERM_BP_FAT	GO:0021587~cerebellum morphogenesis	5	0.414594	0.0394739	ENSG00000111087, ENSG00000173406, ENSG00000074047, ENSG00000157087, ENSG00000128602	946	19	13528	3.76321	1	0.313274	52.1963
GOTERM_BP_FAT	GO:0021937~Purkinje cell-granule cell precursor cell signaling involved in regulation of granule cell precursor cell proliferation	3	0.248756	0.0605555	ENSG00000111087, ENSG00000074047, ENSG00000128602	946	6	13528	7.15011	1	0.410372	68.1702
GOTERM_BP_FAT	GO:0021696~cerebellar cortex morphogenesis	4	0.331675	0.0963049	ENSG00000111087, ENSG00000074047, ENSG00000157087, ENSG00000128602	946	16	13528	3.57505	1	0.542946	84.3666
GOTERM_BP_FAT	GO:0009954~proximal/distal pattern formation	3	0.248756	0.484448	ENSG00000111087, ENSG00000106571, ENSG00000074047	946	23	13528	1.86524	1	0.966546	99.9995
Annotation Cluster 86	Enrichment Score: 1.8621186399767657
Category	Term	Count	%	PValue	Genes	List Total	Pop Hits	Pop Total	Fold Enrichment	Bonferroni	Benjamini	FDR
GOTERM_BP_FAT	GO:0042060~wound healing	32	2.6534	8.69342e-06	ENSG00000135218, ENSG00000104368, ENSG00000057019, ENSG00000167244, ENSG00000166949, ENSG00000130635, ENSG00000115884, ENSG00000115414, ENSG00000113083, ENSG00000169860, ENSG00000003436, ENSG00000010278, ENSG00000172638, ENSG00000141736, ENSG00000133026, ENSG00000163513, ENSG00000168542, ENSG00000100234, ENSG00000157168, ENSG00000110799, ENSG00000183691, ENSG00000140092, ENSG00000096696, ENSG0000…	946	191	13528	2.39585	0.0301206	0.000413206	0.0159304
GOTERM_BP_FAT	GO:0050817~coagulation	14	1.16086	0.0250753	ENSG00000104368, ENSG00000135218, ENSG00000168542, ENSG00000110799, ENSG00000140092, ENSG00000164111, ENSG00000198682, ENSG00000011422, ENSG00000101000, ENSG00000003436, ENSG00000169860, ENSG00000164171, ENSG00000172638, ENSG00000010278	946	102	13528	1.96277	1	0.234697	37.211
GOTERM_BP_FAT	GO:0007596~blood coagulation	14	1.16086	0.0250753	ENSG00000104368, ENSG00000135218, ENSG00000168542, ENSG00000110799, ENSG00000140092, ENSG00000164111, ENSG00000198682, ENSG00000011422, ENSG00000101000, ENSG00000003436, ENSG00000169860, ENSG00000164171, ENSG00000172638, ENSG00000010278	946	102	13528	1.96277	1	0.234697	37.211
GOTERM_BP_FAT	GO:0007599~hemostasis	14	1.16086	0.0377674	ENSG00000104368, ENSG00000135218, ENSG00000168542, ENSG00000110799, ENSG00000140092, ENSG00000164111, ENSG00000198682, ENSG00000011422, ENSG00000101000, ENSG00000003436, ENSG00000169860, ENSG00000164171, ENSG00000172638, ENSG00000010278	946	108	13528	1.85373	1	0.306534	50.6157
GOTERM_BP_FAT	GO:0050878~regulation of body fluid levels	15	1.24378	0.115671	ENSG00000104368, ENSG00000135218, ENSG00000168542, ENSG00000110799, ENSG00000140092, ENSG00000164111, ENSG00000198682, ENSG00000011422, ENSG00000101000, ENSG00000050628, ENSG00000003436, ENSG00000169860, ENSG00000010278, ENSG00000164171, ENSG00000172638	946	141	13528	1.5213	1	0.598422	89.4892
SP_PIR_KEYWORDS	blood coagulation	5	0.414594	0.28136	ENSG00000164111, ENSG00000110799, ENSG00000101000, ENSG00000169860, ENSG00000003436	1177	44	19235	1.85709	1	0.708358	99.2341
Annotation Cluster 87	Enrichment Score: 1.8501698304676595
Category	Term	Count	%	PValue	Genes	List Total	Pop Hits	Pop Total	Fold Enrichment	Bonferroni	Benjamini	FDR
UP_SEQ_FEATURE	domain:IQ 3	8	0.66335	0.000124944	ENSG00000183856, ENSG00000145703, ENSG00000128641, ENSG00000197535, ENSG00000066279, ENSG00000140575, ENSG00000066933, ENSG00000145555	1177	20	19113	6.4955	0.338562	0.0151923	0.227187
UP_SEQ_FEATURE	domain:IQ 2	8	0.66335	0.00233812	ENSG00000183856, ENSG00000145703, ENSG00000128641, ENSG00000197535, ENSG00000066279, ENSG00000140575, ENSG00000066933, ENSG00000145555	1177	31	19113	4.19064	0.999566	0.148984	4.17149
UP_SEQ_FEATURE	domain:IQ 1	8	0.66335	0.00233812	ENSG00000183856, ENSG00000145703, ENSG00000128641, ENSG00000197535, ENSG00000066279, ENSG00000140575, ENSG00000066933, ENSG00000145555	1177	31	19113	4.19064	0.999566	0.148984	4.17149
INTERPRO	IPR000593:RasGAP protein, C-terminal	3	0.248756	0.0120324	ENSG00000183856, ENSG00000145703, ENSG00000140575	1080	3	16659	15.425	1	0.272542	18.1824
UP_SEQ_FEATURE	domain:CH	8	0.66335	0.0133316	ENSG00000183856, ENSG00000148935, ENSG00000145703, ENSG00000139354, ENSG00000128487, ENSG00000067798, ENSG00000166974, ENSG00000140575	1177	42	19113	3.09309	1	0.451171	21.675
UP_SEQ_FEATURE	domain:Ras-GAP	3	0.248756	0.211631	ENSG00000183856, ENSG00000145703, ENSG00000140575	1177	14	19113	3.47973	1	0.99174	98.6811
INTERPRO	IPR001936:Ras GTPase-activating protein	3	0.248756	0.228659	ENSG00000183856, ENSG00000145703, ENSG00000140575	1080	14	16659	3.30536	1	0.952988	98.6485
SMART	SM00323:RasGAP	3	0.248756	0.29798	ENSG00000183856, ENSG00000145703, ENSG00000140575	707	14	9079	2.75177	1	0.820198	99.0957
Annotation Cluster 88	Enrichment Score: 1.8374440286766522
Category	Term	Count	%	PValue	Genes	List Total	Pop Hits	Pop Total	Fold Enrichment	Bonferroni	Benjamini	FDR
UP_SEQ_FEATURE	domain:EGF-like 5; calcium-binding	10	0.829187	0.000317702	ENSG00000049323, ENSG00000140092, ENSG00000075275, ENSG00000138829, ENSG00000116962, ENSG00000163520, ENSG00000087303, ENSG00000101384, ENSG00000172638, ENSG00000148400	1177	37	19113	4.38885	0.650455	0.032314	0.576725
UP_SEQ_FEATURE	domain:EGF-like 4; calcium-binding	9	0.746269	0.000698546	ENSG00000049323, ENSG00000140092, ENSG00000075275, ENSG00000148204, ENSG00000138829, ENSG00000163520, ENSG00000074181, ENSG00000101384, ENSG00000172638	1177	33	19113	4.42875	0.900897	0.062193	1.26393
UP_SEQ_FEATURE	domain:EGF-like 8; calcium-binding	7	0.580431	0.00218343	ENSG00000049323, ENSG00000075275, ENSG00000148204, ENSG00000138829, ENSG00000163520, ENSG00000074181, ENSG00000148400	1177	23	19113	4.94223	0.999276	0.145457	3.90066
UP_SEQ_FEATURE	domain:EGF-like 6; calcium-binding	7	0.580431	0.00344711	ENSG00000049323, ENSG00000140092, ENSG00000075275, ENSG00000163520, ENSG00000074181, ENSG00000101384, ENSG00000172638	1177	25	19113	4.54685	0.999989	0.187538	6.09204
UP_SEQ_FEATURE	domain:EGF-like 14; calcium-binding	5	0.414594	0.00473579	ENSG00000049323, ENSG00000138829, ENSG00000074181, ENSG00000101384, ENSG00000148400	1177	12	19113	6.76614	1	0.237189	8.27809
UP_SEQ_FEATURE	domain:EGF-like 15; calcium-binding	5	0.414594	0.00473579	ENSG00000049323, ENSG00000138829, ENSG00000074181, ENSG00000101384, ENSG00000148400	1177	12	19113	6.76614	1	0.237189	8.27809
UP_SEQ_FEATURE	domain:EGF-like 7; calcium-binding	7	0.580431	0.00518637	ENSG00000049323, ENSG00000075275, ENSG00000148204, ENSG00000138829, ENSG00000163520, ENSG00000101384, ENSG00000148400	1177	27	19113	4.21004	1	0.252891	9.03101
UP_SEQ_FEATURE	domain:EGF-like 10; calcium-binding	5	0.414594	0.00651083	ENSG00000049323, ENSG00000138829, ENSG00000163520, ENSG00000074181, ENSG00000101384	1177	13	19113	6.24567	1	0.282824	11.2105
UP_SEQ_FEATURE	domain:EGF-like 11; calcium-binding	5	0.414594	0.00867679	ENSG00000049323, ENSG00000138829, ENSG00000074181, ENSG00000101384, ENSG00000148400	1177	14	19113	5.79955	1	0.349666	14.6688
UP_SEQ_FEATURE	domain:EGF-like 13; calcium-binding	4	0.331675	0.0264142	ENSG00000049323, ENSG00000138829, ENSG00000074181, ENSG00000148400	1177	11	19113	5.905	1	0.618075	38.5701
UP_SEQ_FEATURE	domain:EGF-like 16; calcium-binding	4	0.331675	0.0264142	ENSG00000049323, ENSG00000138829, ENSG00000074181, ENSG00000148400	1177	11	19113	5.905	1	0.618075	38.5701
UP_SEQ_FEATURE	domain:EGF-like 17; calcium-binding	3	0.248756	0.0480676	ENSG00000138829, ENSG00000074181, ENSG00000148400	1177	6	19113	8.11937	1	0.778837	59.2081
UP_SEQ_FEATURE	domain:EGF-like 21; calcium-binding	3	0.248756	0.0480676	ENSG00000138829, ENSG00000074181, ENSG00000148400	1177	6	19113	8.11937	1	0.778837	59.2081
UP_SEQ_FEATURE	domain:EGF-like 23; calcium-binding	3	0.248756	0.0480676	ENSG00000138829, ENSG00000074181, ENSG00000148400	1177	6	19113	8.11937	1	0.778837	59.2081
UP_SEQ_FEATURE	domain:EGF-like 12; calcium-binding	4	0.331675	0.0606928	ENSG00000049323, ENSG00000138829, ENSG00000074181, ENSG00000148400	1177	15	19113	4.33033	1	0.824572	68.0091
UP_SEQ_FEATURE	domain:EGF-like 18; calcium-binding	3	0.248756	0.0645978	ENSG00000049323, ENSG00000138829, ENSG00000148400	1177	7	19113	6.95946	1	0.84132	70.3454
UP_SEQ_FEATURE	domain:EGF-like 9; calcium-binding	4	0.331675	0.0713988	ENSG00000049323, ENSG00000138829, ENSG00000163520, ENSG00000148400	1177	16	19113	4.05969	1	0.865817	74.034
SP_PIR_KEYWORDS	notch signaling pathway	6	0.497512	0.103079	ENSG00000018236, ENSG00000142192, ENSG00000074181, ENSG00000135547, ENSG00000101384, ENSG00000148400	1177	41	19235	2.39157	1	0.410677	79.8937
KEGG_PATHWAY	hsa04330:Notch signaling pathway	5	0.414594	0.499645	ENSG00000116478, ENSG00000074181, ENSG00000100060, ENSG00000101384, ENSG00000148400	395	47	5085	1.36951	1	0.888124	99.9755
Annotation Cluster 89	Enrichment Score: 1.819088337058525
Category	Term	Count	%	PValue	Genes	List Total	Pop Hits	Pop Total	Fold Enrichment	Bonferroni	Benjamini	FDR
GOTERM_BP_FAT	GO:0021871~forebrain regionalization	5	0.414594	0.00524735	ENSG00000007372, ENSG00000125378, ENSG00000106571, ENSG00000138083, ENSG00000180613	946	11	13528	6.5001	1	0.0724781	9.19143
GOTERM_BP_FAT	GO:0048663~neuron fate commitment	8	0.66335	0.0249969	ENSG00000007372, ENSG00000125378, ENSG00000106571, ENSG00000074047, ENSG00000074181, ENSG00000180613, ENSG00000139445, ENSG00000148400	946	42	13528	2.72385	1	0.234662	37.1185
GOTERM_BP_FAT	GO:0021798~forebrain dorsal/ventral pattern formation	3	0.248756	0.0266017	ENSG00000007372, ENSG00000106571, ENSG00000180613	946	4	13528	10.7252	1	0.24469	38.9884
Annotation Cluster 90	Enrichment Score: 1.805262329804615
Category	Term	Count	%	PValue	Genes	List Total	Pop Hits	Pop Total	Fold Enrichment	Bonferroni	Benjamini	FDR
GOTERM_BP_FAT	GO:0043434~response to peptide hormone stimulus	23	1.90713	0.00103609	ENSG00000167244, ENSG00000160691, ENSG00000118971, ENSG00000145675, ENSG00000122877, ENSG00000175426, ENSG00000109458, ENSG00000131711, ENSG00000184845, ENSG00000048052, ENSG00000108821, ENSG00000159388, ENSG00000138207, ENSG00000119508, ENSG00000101144, ENSG00000169174, ENSG00000184557, ENSG00000069482, ENSG00000150907, ENSG00000176692, ENSG00000154229, ENSG00000186350, ENSG00000145386	946	154	13528	2.13575	0.973927	0.0202795	1.8818
GOTERM_BP_FAT	GO:0032868~response to insulin stimulus	15	1.24378	0.00950221	ENSG00000160691, ENSG00000167244, ENSG00000118971, ENSG00000145675, ENSG00000122877, ENSG00000109458, ENSG00000184845, ENSG00000048052, ENSG00000138207, ENSG00000169174, ENSG00000184557, ENSG00000069482, ENSG00000150907, ENSG00000176692, ENSG00000186350	946	100	13528	2.14503	1	0.115767	16.0519
GOTERM_BP_FAT	GO:0032869~cellular response to insulin stimulus	11	0.912106	0.0190398	ENSG00000169174, ENSG00000167244, ENSG00000160691, ENSG00000118971, ENSG00000145675, ENSG00000150907, ENSG00000176692, ENSG00000109458, ENSG00000048052, ENSG00000184845, ENSG00000186350	946	68	13528	2.31327	1	0.19321	29.6923
GOTERM_BP_FAT	GO:0032870~cellular response to hormone stimulus	16	1.3267	0.0445142	ENSG00000167244, ENSG00000160691, ENSG00000118971, ENSG00000145675, ENSG00000164742, ENSG00000150457, ENSG00000109458, ENSG00000184845, ENSG00000173175, ENSG00000048052, ENSG00000169174, ENSG00000131023, ENSG00000150907, ENSG00000176692, ENSG00000186350, ENSG00000164171	946	133	13528	1.72033	1	0.336849	56.5902
GOTERM_BP_FAT	GO:0008286~insulin receptor signaling pathway	6	0.497512	0.112799	ENSG00000167244, ENSG00000160691, ENSG00000145675, ENSG00000150907, ENSG00000176692, ENSG00000109458	946	37	13528	2.31895	1	0.590186	88.8456
Annotation Cluster 91	Enrichment Score: 1.7688752337507758
Category	Term	Count	%	PValue	Genes	List Total	Pop Hits	Pop Total	Fold Enrichment	Bonferroni	Benjamini	FDR
GOTERM_BP_FAT	GO:0010038~response to metal ion	18	1.49254	0.00833974	ENSG00000118194, ENSG00000105974, ENSG00000144191, ENSG00000120251, ENSG00000175426, ENSG00000115884, ENSG00000146648, ENSG00000164761, ENSG00000067715, ENSG00000157103, ENSG00000049759, ENSG00000104267, ENSG00000198626, ENSG00000114854, ENSG00000071967, ENSG00000138794, ENSG00000186350, ENSG00000122359	946	129	13528	1.99538	1	0.104847	14.2278
GOTERM_BP_FAT	GO:0010035~response to inorganic substance	24	1.99005	0.0164118	ENSG00000118194, ENSG00000105974, ENSG00000144191, ENSG00000120251, ENSG00000175899, ENSG00000175426, ENSG00000115884, ENSG00000196839, ENSG00000146648, ENSG00000131711, ENSG00000164761, ENSG00000108821, ENSG00000067715, ENSG00000157103, ENSG00000049759, ENSG00000104267, ENSG00000198626, ENSG00000114854, ENSG00000071967, ENSG00000124762, ENSG00000154229, ENSG00000138794, ENSG00000186350, ENSG0000…	946	205	13528	1.67417	1	0.172733	26.1593
GOTERM_BP_FAT	GO:0051592~response to calcium ion	9	0.746269	0.0360633	ENSG00000067715, ENSG00000118194, ENSG00000157103, ENSG00000105974, ENSG00000198626, ENSG00000175426, ENSG00000115884, ENSG00000146648, ENSG00000122359	946	55	13528	2.34003	1	0.297455	48.988
Annotation Cluster 92	Enrichment Score: 1.7083860932322021
Category	Term	Count	%	PValue	Genes	List Total	Pop Hits	Pop Total	Fold Enrichment	Bonferroni	Benjamini	FDR
GOTERM_BP_FAT	GO:0006357~regulation of transcription from RNA polymerase II promoter	72	5.97015	0.00238004	ENSG00000186260, ENSG00000181965, ENSG00000071282, ENSG00000184486, ENSG00000140044, ENSG00000074219, ENSG00000136492, ENSG00000153162, ENSG00000170485, ENSG00000124788, ENSG00000168310, ENSG00000116478, ENSG00000156925, ENSG00000122641, ENSG00000060138, ENSG00000135547, ENSG00000125285, ENSG00000112559, ENSG00000074800, ENSG00000122877, ENSG00000110693, ENSG00000197905, ENSG00000189067, ENSG0000…	946	727	13528	1.41625	0.999771	0.0396884	4.27291
GOTERM_BP_FAT	GO:0031327~negative regulation of cellular biosynthetic process	58	4.80929	0.00267047	ENSG00000106571, ENSG00000105974, ENSG00000071282, ENSG00000117724, ENSG00000140044, ENSG00000124788, ENSG00000168310, ENSG00000111602, ENSG00000116478, ENSG00000197299, ENSG00000163083, ENSG00000122641, ENSG00000060138, ENSG00000135547, ENSG00000150347, ENSG00000112559, ENSG00000157168, ENSG00000074800, ENSG00000110693, ENSG00000125398, ENSG00000140836, ENSG00000134363, ENSG00000151617, ENSG0000…	946	561	13528	1.47845	0.999918	0.0440129	4.78234
GOTERM_BP_FAT	GO:0009890~negative regulation of biosynthetic process	58	4.80929	0.0041911	ENSG00000106571, ENSG00000105974, ENSG00000071282, ENSG00000117724, ENSG00000140044, ENSG00000124788, ENSG00000168310, ENSG00000111602, ENSG00000116478, ENSG00000197299, ENSG00000163083, ENSG00000122641, ENSG00000060138, ENSG00000135547, ENSG00000150347, ENSG00000112559, ENSG00000157168, ENSG00000074800, ENSG00000110693, ENSG00000125398, ENSG00000140836, ENSG00000134363, ENSG00000151617, ENSG0000…	946	573	13528	1.44749	1	0.0606876	7.40805
GOTERM_BP_FAT	GO:0010558~negative regulation of macromolecule biosynthetic process	54	4.47761	0.00951137	ENSG00000106571, ENSG00000071282, ENSG00000117724, ENSG00000140044, ENSG00000124788, ENSG00000168310, ENSG00000111602, ENSG00000116478, ENSG00000163083, ENSG00000197299, ENSG00000122641, ENSG00000060138, ENSG00000135547, ENSG00000150347, ENSG00000112559, ENSG00000157168, ENSG00000074800, ENSG00000110693, ENSG00000125398, ENSG00000140836, ENSG00000134363, ENSG00000185551, ENSG00000154229, ENSG0000…	946	547	13528	1.41172	1	0.115081	16.0661
GOTERM_BP_FAT	GO:0051172~negative regulation of nitrogen compound metabolic process	51	4.22886	0.0124822	ENSG00000106571, ENSG00000105974, ENSG00000117724, ENSG00000071282, ENSG00000140044, ENSG00000124788, ENSG00000168310, ENSG00000111602, ENSG00000116478, ENSG00000197299, ENSG00000135547, ENSG00000060138, ENSG00000150347, ENSG00000112559, ENSG00000157168, ENSG00000074800, ENSG00000110693, ENSG00000125398, ENSG00000140836, ENSG00000134363, ENSG00000151617, ENSG00000185551, ENSG00000186350, ENSG0000…	946	519	13528	1.40522	1	0.141786	20.5617
GOTERM_BP_FAT	GO:0045934~negative regulation of nucleobase, nucleoside, nucleotide and nucleic acid metabolic process	50	4.14594	0.0150848	ENSG00000106571, ENSG00000117724, ENSG00000071282, ENSG00000140044, ENSG00000124788, ENSG00000168310, ENSG00000111602, ENSG00000116478, ENSG00000197299, ENSG00000135547, ENSG00000060138, ENSG00000150347, ENSG00000112559, ENSG00000157168, ENSG00000074800, ENSG00000110693, ENSG00000125398, ENSG00000140836, ENSG00000134363, ENSG00000151617, ENSG00000185551, ENSG00000186350, ENSG00000119969, ENSG0000…	946	512	13528	1.39651	1	0.162765	24.3121
GOTERM_BP_FAT	GO:0000122~negative regulation of transcription from RNA polymerase II promoter	29	2.40464	0.0194873	ENSG00000140396, ENSG00000071282, ENSG00000166949, ENSG00000074047, ENSG00000196781, ENSG00000101849, ENSG00000140044, ENSG00000130656, ENSG00000142611, ENSG00000148516, ENSG00000114861, ENSG00000168310, ENSG00000116478, ENSG00000101412, ENSG00000060138, ENSG00000135547, ENSG00000112559, ENSG00000122691, ENSG00000177426, ENSG00000074800, ENSG00000077092, ENSG00000177425, ENSG00000110693, ENSG0000…	946	266	13528	1.55905	1	0.194549	30.2778
GOTERM_BP_FAT	GO:0016481~negative regulation of transcription	45	3.73134	0.0197772	ENSG00000106571, ENSG00000140396, ENSG00000117724, ENSG00000071282, ENSG00000166949, ENSG00000157240, ENSG00000074047, ENSG00000140044, ENSG00000196781, ENSG00000101849, ENSG00000142611, ENSG00000130656, ENSG00000148516, ENSG00000114861, ENSG00000124788, ENSG00000168310, ENSG00000111602, ENSG00000102935, ENSG00000151090, ENSG00000116478, ENSG00000101412, ENSG00000060138, ENSG00000135547, ENSG0000…	946	459	13528	1.40198	1	0.196068	30.6546
GOTERM_BP_FAT	GO:0010605~negative regulation of macromolecule metabolic process	67	5.55556	0.0200634	ENSG00000106571, ENSG00000105974, ENSG00000112029, ENSG00000071282, ENSG00000117724, ENSG00000175899, ENSG00000140044, ENSG00000169174, ENSG00000156970, ENSG00000124788, ENSG00000168310, ENSG00000111602, ENSG00000116478, ENSG00000197299, ENSG00000163083, ENSG00000122641, ENSG00000060138, ENSG00000135547, ENSG00000150347, ENSG00000164109, ENSG00000112559, ENSG00000100234, ENSG00000157168, ENSG0000…	946	734	13528	1.30533	1	0.198079	31.0247
GOTERM_BP_FAT	GO:0010629~negative regulation of gene expression	47	3.89718	0.0373422	ENSG00000106571, ENSG00000140396, ENSG00000100697, ENSG00000117724, ENSG00000071282, ENSG00000166949, ENSG00000157240, ENSG00000074047, ENSG00000140044, ENSG00000101849, ENSG00000196781, ENSG00000142611, ENSG00000130656, ENSG00000148516, ENSG00000114861, ENSG00000124788, ENSG00000168310, ENSG00000111602, ENSG00000102935, ENSG00000151090, ENSG00000116478, ENSG00000101412, ENSG00000060138, ENSG0000…	946	504	13528	1.33355	1	0.304297	50.2142
GOTERM_BP_FAT	GO:0045892~negative regulation of transcription, DNA-dependent	35	2.90216	0.0386321	ENSG00000140396, ENSG00000071282, ENSG00000166949, ENSG00000074047, ENSG00000196781, ENSG00000101849, ENSG00000140044, ENSG00000130656, ENSG00000142611, ENSG00000148516, ENSG00000114861, ENSG00000168310, ENSG00000116478, ENSG00000101412, ENSG00000060138, ENSG00000135547, ENSG00000150347, ENSG00000112559, ENSG00000122691, ENSG00000177426, ENSG00000074800, ENSG00000077092, ENSG00000177425, ENSG0000…	946	356	13528	1.40592	1	0.310362	51.4227
GOTERM_BP_FAT	GO:0051253~negative regulation of RNA metabolic process	35	2.90216	0.0476079	ENSG00000140396, ENSG00000071282, ENSG00000166949, ENSG00000074047, ENSG00000196781, ENSG00000101849, ENSG00000140044, ENSG00000130656, ENSG00000142611, ENSG00000148516, ENSG00000114861, ENSG00000168310, ENSG00000116478, ENSG00000101412, ENSG00000060138, ENSG00000135547, ENSG00000150347, ENSG00000112559, ENSG00000122691, ENSG00000177426, ENSG00000074800, ENSG00000077092, ENSG00000177425, ENSG0000…	946	362	13528	1.38262	1	0.350246	59.095
GOTERM_MF_FAT	GO:0003712~transcription cofactor activity	34	2.81924	0.0494992	ENSG00000186260, ENSG00000140396, ENSG00000084676, ENSG00000152409, ENSG00000137693, ENSG00000105173, ENSG00000071282, ENSG00000100207, ENSG00000196781, ENSG00000101849, ENSG00000142611, ENSG00000148516, ENSG00000114126, ENSG00000107438, ENSG00000214114, ENSG00000151090, ENSG00000100968, ENSG00000101412, ENSG00000060138, ENSG00000177426, ENSG00000157168, ENSG00000074800, ENSG00000162772, ENSG0000…	877	363	12983	1.38659	1	0.610194	54.9974
GOTERM_MF_FAT	GO:0003714~transcription corepressor activity	15	1.24378	0.111344	ENSG00000177426, ENSG00000074800, ENSG00000071282, ENSG00000177425, ENSG00000162772, ENSG00000196781, ENSG00000101849, ENSG00000048052, ENSG00000148516, ENSG00000160949, ENSG00000185551, ENSG00000151090, ENSG00000101412, ENSG00000060138, ENSG00000018408	877	145	12983	1.53144	1	0.785483	84.3797
GOTERM_MF_FAT	GO:0016564~transcription repressor activity	27	2.23881	0.169521	ENSG00000140396, ENSG00000071282, ENSG00000166949, ENSG00000196781, ENSG00000101849, ENSG00000140044, ENSG00000165891, ENSG00000142611, ENSG00000148516, ENSG00000114861, ENSG00000124788, ENSG00000102935, ENSG00000151090, ENSG00000101412, ENSG00000060138, ENSG00000150347, ENSG00000177426, ENSG00000074800, ENSG00000162772, ENSG00000177425, ENSG00000138083, ENSG00000048052, ENSG00000111249, ENSG0000…	877	316	12983	1.26489	1	0.872592	94.6148
Annotation Cluster 93	Enrichment Score: 1.6756985536451612
Category	Term	Count	%	PValue	Genes	List Total	Pop Hits	Pop Total	Fold Enrichment	Bonferroni	Benjamini	FDR
INTERPRO	IPR004367:Cyclin, C-terminal	6	0.497512	0.00138064	ENSG00000118971, ENSG00000105173, ENSG00000133101, ENSG00000135083, ENSG00000157456, ENSG00000145386	1080	14	16659	6.61071	0.869151	0.0700576	2.26431
PIR_SUPERFAMILY	PIRSF001771:cyclin, A/B/D/E types	5	0.414594	0.00447912	ENSG00000118971, ENSG00000105173, ENSG00000133101, ENSG00000157456, ENSG00000145386	496	11	7396	6.77786	0.894504	0.430086	6.26178
INTERPRO	IPR014400:Cyclin, A/B/D/E	5	0.414594	0.00569034	ENSG00000118971, ENSG00000105173, ENSG00000133101, ENSG00000157456, ENSG00000145386	1080	12	16659	6.42708	0.999775	0.163665	9.02642
PIR_SUPERFAMILY	PIRSF001771:Cyclin_A_B_D_E	5	0.414594	0.00636744	ENSG00000118971, ENSG00000105173, ENSG00000133101, ENSG00000157456, ENSG00000145386	496	12	7396	6.21304	0.95925	0.472738	8.79065
SP_PIR_KEYWORDS	cyclin	8	0.66335	0.031412	ENSG00000118971, ENSG00000105173, ENSG00000124762, ENSG00000133101, ENSG00000135083, ENSG00000123080, ENSG00000157456, ENSG00000145386	1177	50	19235	2.61478	1	0.187776	37.5383
INTERPRO	IPR006671:Cyclin, N-terminal	6	0.497512	0.0592874	ENSG00000118971, ENSG00000105173, ENSG00000133101, ENSG00000135083, ENSG00000157456, ENSG00000145386	1080	33	16659	2.80455	1	0.666174	63.6936
INTERPRO	IPR013763:Cyclin-related	6	0.497512	0.0883937	ENSG00000118971, ENSG00000105173, ENSG00000133101, ENSG00000135083, ENSG00000157456, ENSG00000145386	1080	37	16659	2.50135	1	0.758058	78.4372
INTERPRO	IPR006670:Cyclin	6	0.497512	0.114266	ENSG00000118971, ENSG00000105173, ENSG00000133101, ENSG00000135083, ENSG00000157456, ENSG00000145386	1080	40	16659	2.31375	1	0.81751	86.6212
SMART	SM00385:CYCLIN	6	0.497512	0.196761	ENSG00000118971, ENSG00000105173, ENSG00000133101, ENSG00000135083, ENSG00000157456, ENSG00000145386	707	40	9079	1.92624	1	0.699707	94.5756
Annotation Cluster 94	Enrichment Score: 1.6752433353872542
Category	Term	Count	%	PValue	Genes	List Total	Pop Hits	Pop Total	Fold Enrichment	Bonferroni	Benjamini	FDR
GOTERM_BP_FAT	GO:0006029~proteoglycan metabolic process	11	0.912106	0.000606907	ENSG00000182492, ENSG00000147119, ENSG00000175818, ENSG00000173376, ENSG00000182601, ENSG00000169105, ENSG00000139219, ENSG00000164318, ENSG00000154080, ENSG00000196104, ENSG00000136110	946	43	13528	3.65819	0.881844	0.0126323	1.10639
GOTERM_BP_FAT	GO:0018149~peptide cross-linking	8	0.66335	0.00160948	ENSG00000182492, ENSG00000115414, ENSG00000168542, ENSG00000173376, ENSG00000096696, ENSG00000164318, ENSG00000198959, ENSG00000196104	946	26	13528	4.40007	0.996541	0.0287875	2.90879
GOTERM_BP_FAT	GO:0019800~peptide cross-linking via chondroitin 4-sulfate glycosaminoglycan	4	0.331675	0.00579031	ENSG00000182492, ENSG00000173376, ENSG00000164318, ENSG00000196104	946	6	13528	9.53347	1	0.0787706	10.0955
GOTERM_BP_FAT	GO:0050654~chondroitin sulfate proteoglycan metabolic process	6	0.497512	0.00655227	ENSG00000182492, ENSG00000147119, ENSG00000173376, ENSG00000169105, ENSG00000164318, ENSG00000196104	946	18	13528	4.76674	1	0.0876875	11.3499
GOTERM_BP_FAT	GO:0030204~chondroitin sulfate metabolic process	5	0.414594	0.0134518	ENSG00000182492, ENSG00000147119, ENSG00000173376, ENSG00000164318, ENSG00000196104	946	14	13528	5.10722	1	0.149606	21.9789
GOTERM_BP_FAT	GO:0005976~polysaccharide metabolic process	14	1.16086	0.0455861	ENSG00000038274, ENSG00000147119, ENSG00000056998, ENSG00000173376, ENSG00000151655, ENSG00000154080, ENSG00000164318, ENSG00000196104, ENSG00000173281, ENSG00000182492, ENSG00000132825, ENSG00000163754, ENSG00000135447, ENSG00000198756	946	111	13528	1.80363	1	0.342119	57.4741
GOTERM_BP_FAT	GO:0006790~sulfur metabolic process	13	1.07794	0.105522	ENSG00000038274, ENSG00000147119, ENSG00000007350, ENSG00000175818, ENSG00000173376, ENSG00000169105, ENSG00000092621, ENSG00000154080, ENSG00000164318, ENSG00000196104, ENSG00000182492, ENSG00000198682, ENSG00000182601	946	115	13528	1.61655	1	0.567543	87.0444
GOTERM_BP_FAT	GO:0018209~peptidyl-serine modification	6	0.497512	0.133326	ENSG00000163513, ENSG00000182492, ENSG00000173376, ENSG00000164318, ENSG00000154229, ENSG00000196104	946	39	13528	2.20003	1	0.641295	92.7367
GOTERM_BP_FAT	GO:0030203~glycosaminoglycan metabolic process	7	0.580431	0.183869	ENSG00000182492, ENSG00000147119, ENSG00000173376, ENSG00000151655, ENSG00000164318, ENSG00000154080, ENSG00000196104	946	55	13528	1.82003	1	0.735808	97.5851
GOTERM_BP_FAT	GO:0006022~aminoglycan metabolic process	7	0.580431	0.300803	ENSG00000182492, ENSG00000147119, ENSG00000173376, ENSG00000151655, ENSG00000164318, ENSG00000154080, ENSG00000196104	946	65	13528	1.54002	1	0.876015	99.8581
Annotation Cluster 95	Enrichment Score: 1.6692986557327918
Category	Term	Count	%	PValue	Genes	List Total	Pop Hits	Pop Total	Fold Enrichment	Bonferroni	Benjamini	FDR
GOTERM_BP_FAT	GO:0007622~rhythmic behavior	6	0.497512	0.00375416	ENSG00000183395, ENSG00000170485, ENSG00000122877, ENSG00000196839, ENSG00000107317, ENSG00000184845	946	16	13528	5.36258	0.999998	0.056383	6.66065
GOTERM_BP_FAT	GO:0042745~circadian sleep/wake cycle	5	0.414594	0.00744052	ENSG00000183395, ENSG00000170485, ENSG00000196839, ENSG00000107317, ENSG00000184845	946	12	13528	5.95842	1	0.0968221	12.7912
GOTERM_BP_FAT	GO:0007623~circadian rhythm	9	0.746269	0.0133731	ENSG00000183395, ENSG00000170485, ENSG00000111602, ENSG00000179388, ENSG00000196839, ENSG00000107317, ENSG00000146648, ENSG00000184845, ENSG00000101292	946	46	13528	2.79787	1	0.149263	21.8649
GOTERM_BP_FAT	GO:0048512~circadian behavior	5	0.414594	0.0134518	ENSG00000183395, ENSG00000170485, ENSG00000196839, ENSG00000107317, ENSG00000184845	946	14	13528	5.10722	1	0.149606	21.9789
GOTERM_BP_FAT	GO:0022410~circadian sleep/wake cycle process	4	0.331675	0.0367178	ENSG00000183395, ENSG00000196839, ENSG00000107317, ENSG00000184845	946	11	13528	5.20008	1	0.301343	49.6191
GOTERM_BP_FAT	GO:0045187~regulation of circadian sleep/wake cycle, sleep	4	0.331675	0.0367178	ENSG00000183395, ENSG00000196839, ENSG00000107317, ENSG00000184845	946	11	13528	5.20008	1	0.301343	49.6191
GOTERM_BP_FAT	GO:0042749~regulation of circadian sleep/wake cycle	4	0.331675	0.0367178	ENSG00000183395, ENSG00000196839, ENSG00000107317, ENSG00000184845	946	11	13528	5.20008	1	0.301343	49.6191
GOTERM_BP_FAT	GO:0042752~regulation of circadian rhythm	4	0.331675	0.177768	ENSG00000183395, ENSG00000196839, ENSG00000107317, ENSG00000184845	946	21	13528	2.72385	1	0.727256	97.2319
Annotation Cluster 96	Enrichment Score: 1.6628610291700139
Category	Term	Count	%	PValue	Genes	List Total	Pop Hits	Pop Total	Fold Enrichment	Bonferroni	Benjamini	FDR
GOTERM_BP_FAT	GO:0034330~cell junction organization	11	0.912106	0.00563299	ENSG00000115414, ENSG00000164741, ENSG00000146938, ENSG00000079308, ENSG00000166949, ENSG00000143140, ENSG00000072110, ENSG00000010278, ENSG00000091409, ENSG00000035403, ENSG00000087077	946	57	13528	2.75969	1	0.0773055	9.83443
GOTERM_BP_FAT	GO:0034329~cell junction assembly	9	0.746269	0.00665867	ENSG00000115414, ENSG00000164741, ENSG00000079308, ENSG00000143140, ENSG00000072110, ENSG00000010278, ENSG00000091409, ENSG00000035403, ENSG00000087077	946	41	13528	3.13907	1	0.0887148	11.5237
GOTERM_BP_FAT	GO:0007044~cell-substrate junction assembly	6	0.497512	0.0192585	ENSG00000115414, ENSG00000164741, ENSG00000079308, ENSG00000072110, ENSG00000091409, ENSG00000087077	946	23	13528	3.73049	1	0.193021	29.979
GOTERM_BP_FAT	GO:0048041~focal adhesion formation	3	0.248756	0.308893	ENSG00000164741, ENSG00000072110, ENSG00000087077	946	16	13528	2.68129	1	0.883325	99.8853
Annotation Cluster 97	Enrichment Score: 1.6569713774369585
Category	Term	Count	%	PValue	Genes	List Total	Pop Hits	Pop Total	Fold Enrichment	Bonferroni	Benjamini	FDR
UP_SEQ_FEATURE	domain:EGF-like 8	7	0.580431	0.00344711	ENSG00000149256, ENSG00000189056, ENSG00000218336, ENSG00000101384, ENSG00000145794, ENSG00000041982, ENSG00000009694	1177	25	19113	4.54685	0.999989	0.187538	6.09204
UP_SEQ_FEATURE	domain:EGF-like 7	7	0.580431	0.00518637	ENSG00000149256, ENSG00000189056, ENSG00000218336, ENSG00000074181, ENSG00000145794, ENSG00000041982, ENSG00000009694	1177	27	19113	4.21004	1	0.252891	9.03101
INTERPRO	IPR011042:Six-bladed beta-propeller, TolB-like	8	0.66335	0.0100972	ENSG00000130164, ENSG00000149256, ENSG00000137642, ENSG00000218336, ENSG00000116962, ENSG00000087303, ENSG00000145730, ENSG00000009694	1080	38	16659	3.24737	1	0.249698	15.4846
UP_SEQ_FEATURE	domain:Teneurin N-terminal	3	0.248756	0.0208804	ENSG00000149256, ENSG00000218336, ENSG00000009694	1177	4	19113	12.1791	1	0.555885	31.8939
UP_SEQ_FEATURE	repeat:YD 7	3	0.248756	0.0208804	ENSG00000149256, ENSG00000218336, ENSG00000009694	1177	4	19113	12.1791	1	0.555885	31.8939
UP_SEQ_FEATURE	repeat:YD 6	3	0.248756	0.0208804	ENSG00000149256, ENSG00000218336, ENSG00000009694	1177	4	19113	12.1791	1	0.555885	31.8939
UP_SEQ_FEATURE	repeat:YD 9	3	0.248756	0.0208804	ENSG00000149256, ENSG00000218336, ENSG00000009694	1177	4	19113	12.1791	1	0.555885	31.8939
UP_SEQ_FEATURE	repeat:YD 8	3	0.248756	0.0208804	ENSG00000149256, ENSG00000218336, ENSG00000009694	1177	4	19113	12.1791	1	0.555885	31.8939
UP_SEQ_FEATURE	repeat:YD 3	3	0.248756	0.0208804	ENSG00000149256, ENSG00000218336, ENSG00000009694	1177	4	19113	12.1791	1	0.555885	31.8939
UP_SEQ_FEATURE	repeat:YD 23	3	0.248756	0.0208804	ENSG00000149256, ENSG00000218336, ENSG00000009694	1177	4	19113	12.1791	1	0.555885	31.8939
UP_SEQ_FEATURE	repeat:YD 5	3	0.248756	0.0208804	ENSG00000149256, ENSG00000218336, ENSG00000009694	1177	4	19113	12.1791	1	0.555885	31.8939
UP_SEQ_FEATURE	repeat:YD 4	3	0.248756	0.0208804	ENSG00000149256, ENSG00000218336, ENSG00000009694	1177	4	19113	12.1791	1	0.555885	31.8939
UP_SEQ_FEATURE	repeat:YD 2	3	0.248756	0.0208804	ENSG00000149256, ENSG00000218336, ENSG00000009694	1177	4	19113	12.1791	1	0.555885	31.8939
UP_SEQ_FEATURE	repeat:YD 20	3	0.248756	0.0208804	ENSG00000149256, ENSG00000218336, ENSG00000009694	1177	4	19113	12.1791	1	0.555885	31.8939
UP_SEQ_FEATURE	repeat:YD 21	3	0.248756	0.0208804	ENSG00000149256, ENSG00000218336, ENSG00000009694	1177	4	19113	12.1791	1	0.555885	31.8939
UP_SEQ_FEATURE	repeat:YD 22	3	0.248756	0.0208804	ENSG00000149256, ENSG00000218336, ENSG00000009694	1177	4	19113	12.1791	1	0.555885	31.8939
UP_SEQ_FEATURE	repeat:YD 16	3	0.248756	0.0208804	ENSG00000149256, ENSG00000218336, ENSG00000009694	1177	4	19113	12.1791	1	0.555885	31.8939
UP_SEQ_FEATURE	repeat:YD 17	3	0.248756	0.0208804	ENSG00000149256, ENSG00000218336, ENSG00000009694	1177	4	19113	12.1791	1	0.555885	31.8939
UP_SEQ_FEATURE	repeat:YD 18	3	0.248756	0.0208804	ENSG00000149256, ENSG00000218336, ENSG00000009694	1177	4	19113	12.1791	1	0.555885	31.8939
UP_SEQ_FEATURE	repeat:YD 19	3	0.248756	0.0208804	ENSG00000149256, ENSG00000218336, ENSG00000009694	1177	4	19113	12.1791	1	0.555885	31.8939
UP_SEQ_FEATURE	repeat:YD 12	3	0.248756	0.0208804	ENSG00000149256, ENSG00000218336, ENSG00000009694	1177	4	19113	12.1791	1	0.555885	31.8939
UP_SEQ_FEATURE	repeat:YD 13	3	0.248756	0.0208804	ENSG00000149256, ENSG00000218336, ENSG00000009694	1177	4	19113	12.1791	1	0.555885	31.8939
UP_SEQ_FEATURE	repeat:YD 14	3	0.248756	0.0208804	ENSG00000149256, ENSG00000218336, ENSG00000009694	1177	4	19113	12.1791	1	0.555885	31.8939
UP_SEQ_FEATURE	repeat:YD 15	3	0.248756	0.0208804	ENSG00000149256, ENSG00000218336, ENSG00000009694	1177	4	19113	12.1791	1	0.555885	31.8939
UP_SEQ_FEATURE	repeat:YD 1	3	0.248756	0.0208804	ENSG00000149256, ENSG00000218336, ENSG00000009694	1177	4	19113	12.1791	1	0.555885	31.8939
UP_SEQ_FEATURE	repeat:YD 10	3	0.248756	0.0208804	ENSG00000149256, ENSG00000218336, ENSG00000009694	1177	4	19113	12.1791	1	0.555885	31.8939
UP_SEQ_FEATURE	repeat:YD 11	3	0.248756	0.0208804	ENSG00000149256, ENSG00000218336, ENSG00000009694	1177	4	19113	12.1791	1	0.555885	31.8939
INTERPRO	IPR006530:YD repeat	3	0.248756	0.0230334	ENSG00000149256, ENSG00000218336, ENSG00000009694	1080	4	16659	11.5687	1	0.410051	32.0435
INTERPRO	IPR009471:Teneurin intracellular, N-terminal	3	0.248756	0.0230334	ENSG00000149256, ENSG00000218336, ENSG00000009694	1080	4	16659	11.5687	1	0.410051	32.0435
UP_SEQ_FEATURE	repeat:NHL 5	4	0.331675	0.0336403	ENSG00000149256, ENSG00000218336, ENSG00000145730, ENSG00000009694	1177	12	19113	5.41291	1	0.684965	46.3603
UP_SEQ_FEATURE	repeat:NHL 1	4	0.331675	0.0417792	ENSG00000149256, ENSG00000218336, ENSG00000145730, ENSG00000009694	1177	13	19113	4.99654	1	0.746055	54.0142
UP_SEQ_FEATURE	repeat:NHL 3	4	0.331675	0.0417792	ENSG00000149256, ENSG00000218336, ENSG00000145730, ENSG00000009694	1177	13	19113	4.99654	1	0.746055	54.0142
UP_SEQ_FEATURE	repeat:NHL 2	4	0.331675	0.0417792	ENSG00000149256, ENSG00000218336, ENSG00000145730, ENSG00000009694	1177	13	19113	4.99654	1	0.746055	54.0142
UP_SEQ_FEATURE	repeat:NHL 4	4	0.331675	0.0417792	ENSG00000149256, ENSG00000218336, ENSG00000145730, ENSG00000009694	1177	13	19113	4.99654	1	0.746055	54.0142
INTERPRO	IPR001258:NHL repeat	4	0.331675	0.0576818	ENSG00000149256, ENSG00000218336, ENSG00000145730, ENSG00000009694	1080	14	16659	4.40714	1	0.664853	62.6526
COG_ONTOLOGY	Cell envelope biogenesis, outer membrane	4	0.331675	0.0836233	ENSG00000149256, ENSG00000218336, ENSG00000104722, ENSG00000009694	115	18	1950	3.76812	0.933274	0.491754	52.7737
Annotation Cluster 98	Enrichment Score: 1.6525974440720148
Category	Term	Count	%	PValue	Genes	List Total	Pop Hits	Pop Total	Fold Enrichment	Bonferroni	Benjamini	FDR
GOTERM_BP_FAT	GO:0015758~glucose transport	7	0.580431	0.0135525	ENSG00000197496, ENSG00000163884, ENSG00000167244, ENSG00000151617, ENSG00000117394, ENSG00000184845, ENSG00000141349	946	29	13528	3.45178	1	0.150174	22.1248
GOTERM_BP_FAT	GO:0008645~hexose transport	7	0.580431	0.0159657	ENSG00000197496, ENSG00000163884, ENSG00000167244, ENSG00000151617, ENSG00000117394, ENSG00000184845, ENSG00000141349	946	30	13528	3.33672	1	0.169428	25.543
GOTERM_BP_FAT	GO:0015749~monosaccharide transport	7	0.580431	0.01866	ENSG00000197496, ENSG00000163884, ENSG00000167244, ENSG00000151617, ENSG00000117394, ENSG00000184845, ENSG00000141349	946	31	13528	3.22908	1	0.190257	29.1919
GOTERM_BP_FAT	GO:0008643~carbohydrate transport	9	0.746269	0.0607424	ENSG00000197496, ENSG00000163884, ENSG00000167244, ENSG00000146411, ENSG00000151617, ENSG00000162734, ENSG00000117394, ENSG00000184845, ENSG00000141349	946	61	13528	2.10987	1	0.410614	68.2861
Annotation Cluster 99	Enrichment Score: 1.6482743198413532
Category	Term	Count	%	PValue	Genes	List Total	Pop Hits	Pop Total	Fold Enrichment	Bonferroni	Benjamini	FDR
SP_PIR_KEYWORDS	cell binding	10	0.829187	4.14519e-08	ENSG00000110799, ENSG00000142173, ENSG00000101680, ENSG00000112769, ENSG00000116962, ENSG00000134871, ENSG00000118785, ENSG00000187498, ENSG00000163359, ENSG00000172037	1177	15	19235	10.8949	2.45807e-05	1.17052e-06	6.11229e-05
SP_PIR_KEYWORDS	basement membrane	12	0.995025	1.45686e-05	ENSG00000197565, ENSG00000050555, ENSG00000058085, ENSG00000101680, ENSG00000112769, ENSG00000116962, ENSG00000134871, ENSG00000187498, ENSG00000087303, ENSG00000112562, ENSG00000113140, ENSG00000172037	1177	39	19235	5.02843	0.00860202	0.000233465	0.02148
SP_PIR_KEYWORDS	laminin egf-like domain	7	0.580431	0.00862734	ENSG00000088812, ENSG00000050555, ENSG00000075275, ENSG00000058085, ENSG00000101680, ENSG00000112769, ENSG00000172037	1177	30	19235	3.81323	0.994132	0.0670795	11.9941
UP_SEQ_FEATURE	region of interest:Domain II and I	4	0.331675	0.0102971	ENSG00000050555, ENSG00000058085, ENSG00000101680, ENSG00000112769	1177	8	19113	8.11937	1	0.386843	17.1722
INTERPRO	IPR002049:EGF-like, laminin	8	0.66335	0.015208	ENSG00000088812, ENSG00000050555, ENSG00000075275, ENSG00000058085, ENSG00000101680, ENSG00000112769, ENSG00000145794, ENSG00000172037	1080	41	16659	3.00976	1	0.309132	22.4345
UP_SEQ_FEATURE	domain:Laminin EGF-like 1	6	0.497512	0.0194896	ENSG00000088812, ENSG00000050555, ENSG00000058085, ENSG00000101680, ENSG00000112769, ENSG00000172037	1177	26	19113	3.7474	1	0.547967	30.1112
GOTERM_CC_FAT	GO:0043256~laminin complex	4	0.331675	0.0206345	ENSG00000058085, ENSG00000101680, ENSG00000112769, ENSG00000172037	892	9	12782	6.36871	0.999958	0.141516	25.8288
UP_SEQ_FEATURE	domain:Laminin EGF-like 2	6	0.497512	0.0227403	ENSG00000088812, ENSG00000050555, ENSG00000058085, ENSG00000101680, ENSG00000112769, ENSG00000172037	1177	27	19113	3.60861	1	0.582987	34.2108
GOTERM_CC_FAT	GO:0005605~basal lamina	5	0.414594	0.0268767	ENSG00000058085, ENSG00000101680, ENSG00000112769, ENSG00000214274, ENSG00000172037	892	17	12782	4.21459	0.999998	0.175943	32.3229
UP_SEQ_FEATURE	domain:Laminin EGF-like 7	4	0.331675	0.0336403	ENSG00000050555, ENSG00000058085, ENSG00000101680, ENSG00000172037	1177	12	19113	5.41291	1	0.684965	46.3603
SMART	SM00180:EGF_Lam	8	0.66335	0.0368223	ENSG00000088812, ENSG00000050555, ENSG00000075275, ENSG00000058085, ENSG00000101680, ENSG00000112769, ENSG00000145794, ENSG00000172037	707	41	9079	2.50567	0.999982	0.342892	39.2873
UP_SEQ_FEATURE	domain:Laminin EGF-like 6	4	0.331675	0.0417792	ENSG00000050555, ENSG00000058085, ENSG00000101680, ENSG00000172037	1177	13	19113	4.99654	1	0.746055	54.0142
UP_SEQ_FEATURE	domain:Laminin EGF-like 3	5	0.414594	0.0429355	ENSG00000050555, ENSG00000058085, ENSG00000101680, ENSG00000112769, ENSG00000172037	1177	22	19113	3.69062	1	0.752381	55.0139
INTERPRO	IPR000034:Laminin B type IV	3	0.248756	0.0904419	ENSG00000050555, ENSG00000058085, ENSG00000101680	1080	8	16659	5.78437	1	0.762731	79.2264
UP_SEQ_FEATURE	domain:Laminin EGF-like 11	3	0.248756	0.102113	ENSG00000050555, ENSG00000101680, ENSG00000172037	1177	9	19113	5.41291	1	0.934119	85.923
UP_SEQ_FEATURE	domain:Laminin EGF-like 9	3	0.248756	0.122612	ENSG00000050555, ENSG00000101680, ENSG00000172037	1177	10	19113	4.87162	1	0.957508	90.7545
UP_SEQ_FEATURE	domain:Laminin EGF-like 10	3	0.248756	0.14399	ENSG00000050555, ENSG00000101680, ENSG00000172037	1177	11	19113	4.42875	1	0.970478	94.0989
UP_SEQ_FEATURE	domain:Laminin EGF-like 8	3	0.248756	0.14399	ENSG00000050555, ENSG00000101680, ENSG00000172037	1177	11	19113	4.42875	1	0.970478	94.0989
UP_SEQ_FEATURE	domain:Laminin EGF-like 4	3	0.248756	0.188656	ENSG00000050555, ENSG00000101680, ENSG00000172037	1177	13	19113	3.7474	1	0.987088	97.7752
SP_PIR_KEYWORDS	heterotrimer	4	0.331675	0.243301	ENSG00000101680, ENSG00000112769, ENSG00000134871, ENSG00000172037	1177	28	19235	2.33463	1	0.662992	98.3607
UP_SEQ_FEATURE	domain:Laminin N-terminal	3	0.248756	0.258203	ENSG00000050555, ENSG00000101680, ENSG00000172037	1177	16	19113	3.04476	1	0.996581	99.5646
INTERPRO	IPR008211:Laminin, N-terminal	3	0.248756	0.277915	ENSG00000050555, ENSG00000101680, ENSG00000172037	1080	16	16659	2.89219	1	0.972037	99.5474
SMART	SM00136:LamNT	3	0.248756	0.356789	ENSG00000050555, ENSG00000101680, ENSG00000172037	707	16	9079	2.4078	1	0.873963	99.7176
Annotation Cluster 100	Enrichment Score: 1.6480775366330158
Category	Term	Count	%	PValue	Genes	List Total	Pop Hits	Pop Total	Fold Enrichment	Bonferroni	Benjamini	FDR
UP_SEQ_FEATURE	region of interest:Triple-helical region	9	0.746269	4.27778e-05	ENSG00000197565, ENSG00000168542, ENSG00000130635, ENSG00000142173, ENSG00000134871, ENSG00000139219, ENSG00000187498, ENSG00000163359, ENSG00000108821	1177	23	19113	6.35429	0.131955	0.00671602	0.0778385
UP_SEQ_FEATURE	domain:Collagen IV NC1	3	0.248756	0.0480676	ENSG00000197565, ENSG00000134871, ENSG00000187498	1177	6	19113	8.11937	1	0.778837	59.2081
INTERPRO	IPR001442:Type 4 procollagen, C-terminal repeat	3	0.248756	0.052793	ENSG00000197565, ENSG00000134871, ENSG00000187498	1080	6	16659	7.7125	1	0.650236	59.3074
GOTERM_CC_FAT	GO:0005587~collagen type IV	3	0.248756	0.0603218	ENSG00000197565, ENSG00000134871, ENSG00000187498	892	6	12782	7.1648	1	0.309958	59.0002
SMART	SM00111:C4	3	0.248756	0.0734163	ENSG00000197565, ENSG00000134871, ENSG00000187498	707	6	9079	6.42079	1	0.50013	63.7311
PIR_SUPERFAMILY	PIRSF002258:collagen alpha 1(IV) chain	3	0.248756	0.0749976	ENSG00000197565, ENSG00000134871, ENSG00000187498	496	7	7396	6.39055	1	0.961411	67.4684
GOTERM_CC_FAT	GO:0030935~sheet-forming collagen	3	0.248756	0.0806298	ENSG00000197565, ENSG00000134871, ENSG00000187498	892	7	12782	6.14126	1	0.369606	70.0219
Annotation Cluster 101	Enrichment Score: 1.6448765672762249
Category	Term	Count	%	PValue	Genes	List Total	Pop Hits	Pop Total	Fold Enrichment	Bonferroni	Benjamini	FDR
GOTERM_BP_FAT	GO:0051293~establishment of spindle localization	5	0.414594	0.00353296	ENSG00000135476, ENSG00000080986, ENSG00000115163, ENSG00000137804, ENSG00000100345	946	10	13528	7.15011	0.999996	0.0533729	6.28013
GOTERM_BP_FAT	GO:0051653~spindle localization	5	0.414594	0.00353296	ENSG00000135476, ENSG00000080986, ENSG00000115163, ENSG00000137804, ENSG00000100345	946	10	13528	7.15011	0.999996	0.0533729	6.28013
GOTERM_BP_FAT	GO:0051656~establishment of organelle localization	12	0.995025	0.0079343	ENSG00000089685, ENSG00000135476, ENSG00000146670, ENSG00000117724, ENSG00000054523, ENSG00000080986, ENSG00000115163, ENSG00000121621, ENSG00000137804, ENSG00000126787, ENSG00000100345, ENSG00000133026	946	69	13528	2.48699	1	0.101441	13.5829
GOTERM_BP_FAT	GO:0051640~organelle localization	14	1.16086	0.011313	ENSG00000135476, ENSG00000117724, ENSG00000080986, ENSG00000066279, ENSG00000126787, ENSG00000089685, ENSG00000146670, ENSG00000054523, ENSG00000121621, ENSG00000115163, ENSG00000137804, ENSG00000013810, ENSG00000133026, ENSG00000100345	946	92	13528	2.17612	1	0.132323	18.8203
GOTERM_BP_FAT	GO:0040001~establishment of mitotic spindle localization	4	0.331675	0.0145839	ENSG00000135476, ENSG00000080986, ENSG00000115163, ENSG00000137804	946	8	13528	7.15011	1	0.15972	23.6036
GOTERM_BP_FAT	GO:0051303~establishment of chromosome localization	5	0.414594	0.0173482	ENSG00000089685, ENSG00000146670, ENSG00000117724, ENSG00000121621, ENSG00000126787	946	15	13528	4.76674	1	0.1796	27.4369
GOTERM_BP_FAT	GO:0050000~chromosome localization	5	0.414594	0.0173482	ENSG00000089685, ENSG00000146670, ENSG00000117724, ENSG00000121621, ENSG00000126787	946	15	13528	4.76674	1	0.1796	27.4369
GOTERM_BP_FAT	GO:0030010~establishment of cell polarity	4	0.331675	0.160175	ENSG00000101680, ENSG00000080986, ENSG00000115163, ENSG00000100345	946	20	13528	2.86004	1	0.696521	95.9198
GOTERM_BP_FAT	GO:0051310~metaphase plate congression	3	0.248756	0.176605	ENSG00000146670, ENSG00000117724, ENSG00000121621	946	11	13528	3.90006	1	0.726699	97.1593
GOTERM_BP_FAT	GO:0007163~establishment or maintenance of cell polarity	6	0.497512	0.255795	ENSG00000148498, ENSG00000101680, ENSG00000080986, ENSG00000115163, ENSG00000163637, ENSG00000100345	946	49	13528	1.75105	1	0.831828	99.5547
Annotation Cluster 102	Enrichment Score: 1.6236532755671127
Category	Term	Count	%	PValue	Genes	List Total	Pop Hits	Pop Total	Fold Enrichment	Bonferroni	Benjamini	FDR
GOTERM_BP_FAT	GO:0007272~ensheathment of neurons	9	0.746269	0.00773397	ENSG00000123560, ENSG00000103740, ENSG00000184486, ENSG00000122877, ENSG00000163347, ENSG00000109099, ENSG00000010278, ENSG00000141736, ENSG00000013297	946	42	13528	3.06433	1	0.100089	13.2625
GOTERM_BP_FAT	GO:0008366~axon ensheathment	9	0.746269	0.00773397	ENSG00000123560, ENSG00000103740, ENSG00000184486, ENSG00000122877, ENSG00000163347, ENSG00000109099, ENSG00000010278, ENSG00000141736, ENSG00000013297	946	42	13528	3.06433	1	0.100089	13.2625
GOTERM_BP_FAT	GO:0019228~regulation of action potential in neuron	10	0.829187	0.0117791	ENSG00000123560, ENSG00000103740, ENSG00000184486, ENSG00000122877, ENSG00000163347, ENSG00000109099, ENSG00000010278, ENSG00000184845, ENSG00000141736, ENSG00000013297	946	54	13528	2.64819	1	0.136069	19.5187
GOTERM_BP_FAT	GO:0042552~myelination	8	0.66335	0.0148757	ENSG00000123560, ENSG00000103740, ENSG00000184486, ENSG00000122877, ENSG00000163347, ENSG00000109099, ENSG00000010278, ENSG00000141736	946	38	13528	3.01057	1	0.161667	24.017
GOTERM_BP_FAT	GO:0001508~regulation of action potential	11	0.912106	0.0190398	ENSG00000123560, ENSG00000103740, ENSG00000115353, ENSG00000184486, ENSG00000122877, ENSG00000163347, ENSG00000109099, ENSG00000010278, ENSG00000184845, ENSG00000141736, ENSG00000013297	946	68	13528	2.31327	1	0.19321	29.6923
GOTERM_BP_FAT	GO:0042391~regulation of membrane potential	15	1.24378	0.0847341	ENSG00000105974, ENSG00000122877, ENSG00000115353, ENSG00000184486, ENSG00000163347, ENSG00000184845, ENSG00000013297, ENSG00000123560, ENSG00000138814, ENSG00000103740, ENSG00000124788, ENSG00000109099, ENSG00000010278, ENSG00000141736, ENSG00000180509	946	134	13528	1.60077	1	0.503399	80.2616
GOTERM_CC_FAT	GO:0043209~myelin sheath	3	0.248756	0.254868	ENSG00000123560, ENSG00000109099, ENSG00000141736	892	14	12782	3.07063	1	0.679144	98.5241
Annotation Cluster 103	Enrichment Score: 1.610673863975529
Category	Term	Count	%	PValue	Genes	List Total	Pop Hits	Pop Total	Fold Enrichment	Bonferroni	Benjamini	FDR
UP_SEQ_FEATURE	DNA-binding region:TEA	3	0.248756	0.0208804	ENSG00000007866, ENSG00000197905, ENSG00000074219	1177	4	19113	12.1791	1	0.555885	31.8939
INTERPRO	IPR000818:TEA/ATTS	3	0.248756	0.0230334	ENSG00000007866, ENSG00000197905, ENSG00000074219	1080	4	16659	11.5687	1	0.410051	32.0435
INTERPRO	IPR016361:Transcriptional enhancer factor	3	0.248756	0.0230334	ENSG00000007866, ENSG00000197905, ENSG00000074219	1080	4	16659	11.5687	1	0.410051	32.0435
PIR_SUPERFAMILY	PIRSF002603:transcriptional enhancer factor	3	0.248756	0.0245002	ENSG00000007866, ENSG00000197905, ENSG00000074219	496	4	7396	11.1835	0.999996	0.78848	30.0443
PIR_SUPERFAMILY	PIRSF002603:TEF	3	0.248756	0.0245002	ENSG00000007866, ENSG00000197905, ENSG00000074219	496	4	7396	11.1835	0.999996	0.78848	30.0443
SMART	SM00426:TEA	3	0.248756	0.0325959	ENSG00000007866, ENSG00000197905, ENSG00000074219	707	4	9079	9.63119	0.999935	0.34248	35.6465
Annotation Cluster 104	Enrichment Score: 1.6009717048005718
Category	Term	Count	%	PValue	Genes	List Total	Pop Hits	Pop Total	Fold Enrichment	Bonferroni	Benjamini	FDR
GOTERM_BP_FAT	GO:0021871~forebrain regionalization	5	0.414594	0.00524735	ENSG00000007372, ENSG00000125378, ENSG00000106571, ENSG00000138083, ENSG00000180613	946	11	13528	6.5001	1	0.0724781	9.19143
GOTERM_BP_FAT	GO:0021536~diencephalon development	7	0.580431	0.0414059	ENSG00000111087, ENSG00000007372, ENSG00000125378, ENSG00000184486, ENSG00000175426, ENSG00000074047, ENSG00000138083	946	37	13528	2.70545	1	0.323258	53.928
GOTERM_BP_FAT	GO:0002088~lens development in camera-type eye	5	0.414594	0.0724575	ENSG00000007372, ENSG00000125378, ENSG00000177045, ENSG00000138083, ENSG00000138794	946	23	13528	3.10874	1	0.455727	74.8025
Annotation Cluster 105	Enrichment Score: 1.560396552543113
Category	Term	Count	%	PValue	Genes	List Total	Pop Hits	Pop Total	Fold Enrichment	Bonferroni	Benjamini	FDR
UP_SEQ_FEATURE	domain:IQ 3	8	0.66335	0.000124944	ENSG00000183856, ENSG00000145703, ENSG00000128641, ENSG00000197535, ENSG00000066279, ENSG00000140575, ENSG00000066933, ENSG00000145555	1177	20	19113	6.4955	0.338562	0.0151923	0.227187
UP_SEQ_FEATURE	domain:IQ 4	6	0.497512	0.000741951	ENSG00000183856, ENSG00000128641, ENSG00000197535, ENSG00000066279, ENSG00000140575, ENSG00000066933	1177	13	19113	7.4948	0.914161	0.0625696	1.34197
UP_SEQ_FEATURE	domain:IQ 2	8	0.66335	0.00233812	ENSG00000183856, ENSG00000145703, ENSG00000128641, ENSG00000197535, ENSG00000066279, ENSG00000140575, ENSG00000066933, ENSG00000145555	1177	31	19113	4.19064	0.999566	0.148984	4.17149
UP_SEQ_FEATURE	domain:IQ 1	8	0.66335	0.00233812	ENSG00000183856, ENSG00000145703, ENSG00000128641, ENSG00000197535, ENSG00000066279, ENSG00000140575, ENSG00000066933, ENSG00000145555	1177	31	19113	4.19064	0.999566	0.148984	4.17149
UP_SEQ_FEATURE	domain:IQ 5	4	0.331675	0.0147461	ENSG00000128641, ENSG00000197535, ENSG00000066279, ENSG00000066933	1177	9	19113	7.21722	1	0.476189	23.694
GOTERM_BP_FAT	GO:0030048~actin filament-based movement	6	0.497512	0.0192585	ENSG00000118194, ENSG00000168530, ENSG00000197535, ENSG00000115935, ENSG00000100345, ENSG00000133026	946	23	13528	3.73049	1	0.193021	29.979
SP_PIR_KEYWORDS	myosin	8	0.66335	0.0345604	ENSG00000168530, ENSG00000198336, ENSG00000128641, ENSG00000197535, ENSG00000066933, ENSG00000100345, ENSG00000133026, ENSG00000145555	1177	51	19235	2.56351	1	0.193474	40.4662
UP_SEQ_FEATURE	domain:IQ 6	3	0.248756	0.0480676	ENSG00000128641, ENSG00000197535, ENSG00000066279	1177	6	19113	8.11937	1	0.778837	59.2081
INTERPRO	IPR000048:IQ calmodulin-binding region	11	0.912106	0.0543118	ENSG00000183856, ENSG00000145703, ENSG00000128641, ENSG00000197535, ENSG00000066279, ENSG00000058335, ENSG00000140575, ENSG00000066933, ENSG00000100345, ENSG00000133026, ENSG00000145555	1080	87	16659	1.95029	1	0.651406	60.3757
GOTERM_CC_FAT	GO:0016459~myosin complex	9	0.746269	0.0811358	ENSG00000104081, ENSG00000168530, ENSG00000198336, ENSG00000128641, ENSG00000197535, ENSG00000066933, ENSG00000100345, ENSG00000133026, ENSG00000145555	892	65	12782	1.9841	1	0.36822	70.2575
INTERPRO	IPR001609:Myosin head, motor region	6	0.497512	0.0966464	ENSG00000128641, ENSG00000197535, ENSG00000066933, ENSG00000100345, ENSG00000133026, ENSG00000145555	1080	38	16659	2.43553	1	0.776011	81.4548
COG_ONTOLOGY	Cytoskeleton	5	0.414594	0.103182	ENSG00000105877, ENSG00000197535, ENSG00000066279, ENSG00000066933, ENSG00000163808	115	31	1950	2.73492	0.965815	0.490941	60.7634
SMART	SM00015:IQ	11	0.912106	0.136814	ENSG00000183856, ENSG00000145703, ENSG00000128641, ENSG00000197535, ENSG00000066279, ENSG00000058335, ENSG00000140575, ENSG00000066933, ENSG00000100345, ENSG00000133026, ENSG00000145555	707	87	9079	1.62365	1	0.648036	85.8704
UP_SEQ_FEATURE	domain:Myosin head-like	5	0.414594	0.166072	ENSG00000128641, ENSG00000197535, ENSG00000100345, ENSG00000133026, ENSG00000145555	1177	35	19113	2.31982	1	0.980791	96.3329
SMART	SM00242:MYSc	6	0.497512	0.169604	ENSG00000128641, ENSG00000197535, ENSG00000066933, ENSG00000100345, ENSG00000133026, ENSG00000145555	707	38	9079	2.02762	1	0.653701	91.5585
UP_SEQ_FEATURE	region of interest:Actin-binding	4	0.331675	0.229546	ENSG00000158528, ENSG00000197535, ENSG00000066933, ENSG00000100345	1177	27	19113	2.40574	1	0.994112	99.1321
GOTERM_MF_FAT	GO:0000146~microfilament motor activity	3	0.248756	0.319945	ENSG00000197535, ENSG00000100345, ENSG00000133026	877	17	12983	2.61245	1	0.945357	99.7676
Annotation Cluster 106	Enrichment Score: 1.55365395657868
Category	Term	Count	%	PValue	Genes	List Total	Pop Hits	Pop Total	Fold Enrichment	Bonferroni	Benjamini	FDR
GOTERM_BP_FAT	GO:0030071~regulation of mitotic metaphase/anaphase transition	8	0.66335	0.000533655	ENSG00000135476, ENSG00000117724, ENSG00000169679, ENSG00000005810, ENSG00000112742, ENSG00000164109, ENSG00000119408, ENSG00000126787	946	22	13528	5.20008	0.847089	0.011525	0.973472
GOTERM_BP_FAT	GO:0010948~negative regulation of cell cycle process	7	0.580431	0.00641115	ENSG00000012048, ENSG00000135476, ENSG00000117724, ENSG00000169679, ENSG00000112742, ENSG00000163697, ENSG00000164109	946	25	13528	4.00406	1	0.0865331	11.1188
GOTERM_BP_FAT	GO:0031577~spindle checkpoint	5	0.414594	0.00744052	ENSG00000089685, ENSG00000117724, ENSG00000169679, ENSG00000112742, ENSG00000164109	946	12	13528	5.95842	1	0.0968221	12.7912
GOTERM_BP_FAT	GO:0007093~mitotic cell cycle checkpoint	9	0.746269	0.00893467	ENSG00000170312, ENSG00000122952, ENSG00000156970, ENSG00000075218, ENSG00000117724, ENSG00000169679, ENSG00000112742, ENSG00000164109, ENSG00000145386	946	43	13528	2.99307	1	0.11036	15.166
GOTERM_BP_FAT	GO:0045841~negative regulation of mitotic metaphase/anaphase transition	4	0.331675	0.0367178	ENSG00000117724, ENSG00000169679, ENSG00000112742, ENSG00000164109	946	11	13528	5.20008	1	0.301343	49.6191
GOTERM_BP_FAT	GO:0007094~mitotic cell cycle spindle assembly checkpoint	4	0.331675	0.0367178	ENSG00000117724, ENSG00000169679, ENSG00000112742, ENSG00000164109	946	11	13528	5.20008	1	0.301343	49.6191
GOTERM_BP_FAT	GO:0051784~negative regulation of nuclear division	4	0.331675	0.0464769	ENSG00000117724, ENSG00000169679, ENSG00000112742, ENSG00000164109	946	12	13528	4.76674	1	0.346193	58.1956
GOTERM_BP_FAT	GO:0045839~negative regulation of mitosis	4	0.331675	0.0464769	ENSG00000117724, ENSG00000169679, ENSG00000112742, ENSG00000164109	946	12	13528	4.76674	1	0.346193	58.1956
GOTERM_BP_FAT	GO:0010639~negative regulation of organelle organization	10	0.829187	0.117561	ENSG00000012048, ENSG00000135476, ENSG00000164741, ENSG00000117724, ENSG00000169679, ENSG00000115306, ENSG00000078018, ENSG00000112742, ENSG00000164109, ENSG00000131711	946	82	13528	1.74393	1	0.602434	89.8933
GOTERM_BP_FAT	GO:0051129~negative regulation of cellular component organization	14	1.16086	0.192644	ENSG00000135476, ENSG00000164741, ENSG00000117724, ENSG00000115306, ENSG00000169679, ENSG00000078018, ENSG00000112742, ENSG00000165912, ENSG00000157227, ENSG00000131711, ENSG00000012048, ENSG00000099250, ENSG00000118785, ENSG00000164109	946	142	13528	1.40988	1	0.752587	98.0191
GOTERM_BP_FAT	GO:0051494~negative regulation of cytoskeleton organization	5	0.414594	0.541603	ENSG00000012048, ENSG00000164741, ENSG00000115306, ENSG00000078018, ENSG00000131711	946	55	13528	1.30002	1	0.978922	99.9999
Annotation Cluster 107	Enrichment Score: 1.5535352348472697
Category	Term	Count	%	PValue	Genes	List Total	Pop Hits	Pop Total	Fold Enrichment	Bonferroni	Benjamini	FDR
INTERPRO	IPR001478:PDZ/DHR/GLGF	23	1.90713	0.000238744	ENSG00000196923, ENSG00000137575, ENSG00000158528, ENSG00000116117, ENSG00000170801, ENSG00000133401, ENSG00000131435, ENSG00000150672, ENSG00000169933, ENSG00000154553, ENSG00000162105, ENSG00000163110, ENSG00000186472, ENSG00000107438, ENSG00000109062, ENSG00000148498, ENSG00000138771, ENSG00000119139, ENSG00000138835, ENSG00000165650, ENSG00000131941, ENSG00000124126, ENSG00000151276	1080	149	16659	2.38104	0.296349	0.0183286	0.395043
SMART	SM00228:PDZ	23	1.90713	0.00254482	ENSG00000196923, ENSG00000137575, ENSG00000158528, ENSG00000116117, ENSG00000170801, ENSG00000133401, ENSG00000131435, ENSG00000150672, ENSG00000169933, ENSG00000154553, ENSG00000162105, ENSG00000163110, ENSG00000186472, ENSG00000107438, ENSG00000109062, ENSG00000148498, ENSG00000138771, ENSG00000119139, ENSG00000138835, ENSG00000165650, ENSG00000131941, ENSG00000124126, ENSG00000151276	707	149	9079	1.98226	0.523595	0.0790849	3.33238
UP_SEQ_FEATURE	domain:PDZ	16	1.3267	0.00300456	ENSG00000196923, ENSG00000158528, ENSG00000170801, ENSG00000131435, ENSG00000169933, ENSG00000162105, ENSG00000154553, ENSG00000186472, ENSG00000163110, ENSG00000107438, ENSG00000138771, ENSG00000138835, ENSG00000131941, ENSG00000165650, ENSG00000124126, ENSG00000151276	1177	110	19113	2.362	0.999952	0.180516	5.33004
UP_SEQ_FEATURE	domain:PDZ 1	8	0.66335	0.0102453	ENSG00000137575, ENSG00000116117, ENSG00000109062, ENSG00000148498, ENSG00000119139, ENSG00000133401, ENSG00000150672, ENSG00000151276	1177	40	19113	3.24775	1	0.389646	17.0933
UP_SEQ_FEATURE	domain:PDZ 2	8	0.66335	0.0102453	ENSG00000137575, ENSG00000116117, ENSG00000109062, ENSG00000148498, ENSG00000119139, ENSG00000133401, ENSG00000150672, ENSG00000151276	1177	40	19113	3.24775	1	0.389646	17.0933
UP_SEQ_FEATURE	domain:PDZ 3	6	0.497512	0.0263222	ENSG00000116117, ENSG00000148498, ENSG00000119139, ENSG00000133401, ENSG00000150672, ENSG00000151276	1177	28	19113	3.47973	1	0.620794	38.4644
UP_SEQ_FEATURE	domain:Guanylate kinase-like	3	0.248756	0.417973	ENSG00000119139, ENSG00000150672, ENSG00000151276	1177	23	19113	2.1181	1	0.999871	99.9947
INTERPRO	IPR008144:Guanylate kinase	3	0.248756	0.444316	ENSG00000119139, ENSG00000150672, ENSG00000151276	1080	23	16659	2.01196	1	0.99609	99.9941
INTERPRO	IPR008145:Guanylate kinase/L-type calcium channel region	3	0.248756	0.509092	ENSG00000119139, ENSG00000150672, ENSG00000151276	1080	26	16659	1.77981	1	0.99838	99.9992
SMART	SM00072:GuKc	3	0.248756	0.611313	ENSG00000119139, ENSG00000150672, ENSG00000151276	707	26	9079	1.48172	1	0.970563	99.9997
Annotation Cluster 108	Enrichment Score: 1.539795701541609
Category	Term	Count	%	PValue	Genes	List Total	Pop Hits	Pop Total	Fold Enrichment	Bonferroni	Benjamini	FDR
INTERPRO	IPR000159:Ras-association	8	0.66335	0.0133362	ENSG00000138193, ENSG00000120318, ENSG00000153179, ENSG00000123094, ENSG00000137727, ENSG00000066933, ENSG00000173166, ENSG00000145555	1080	40	16659	3.085	1	0.292996	19.954
SMART	SM00314:RA	8	0.66335	0.0326405	ENSG00000138193, ENSG00000120318, ENSG00000153179, ENSG00000123094, ENSG00000137727, ENSG00000066933, ENSG00000173166, ENSG00000145555	707	40	9079	2.56832	0.999936	0.331266	35.686
UP_SEQ_FEATURE	domain:Ras-associating	6	0.497512	0.0551853	ENSG00000120318, ENSG00000153179, ENSG00000123094, ENSG00000137727, ENSG00000066933, ENSG00000173166	1177	34	19113	2.86566	1	0.804638	64.417
Annotation Cluster 109	Enrichment Score: 1.5331258229061244
Category	Term	Count	%	PValue	Genes	List Total	Pop Hits	Pop Total	Fold Enrichment	Bonferroni	Benjamini	FDR
GOTERM_MF_FAT	GO:0042802~identical protein binding	63	5.22388	0.0024019	ENSG00000186260, ENSG00000132938, ENSG00000105974, ENSG00000117724, ENSG00000144724, ENSG00000184486, ENSG00000146648, ENSG00000165891, ENSG00000105483, ENSG00000087077, ENSG00000169174, ENSG00000124788, ENSG00000111602, ENSG00000129173, ENSG00000116478, ENSG00000163083, ENSG00000122641, ENSG00000164109, ENSG00000123374, ENSG00000169855, ENSG00000183691, ENSG00000110799, ENSG00000185008, ENSG0000…	877	640	12983	1.45726	0.901788	0.092165	3.71161
GOTERM_MF_FAT	GO:0046983~protein dimerization activity	49	4.06302	0.0320518	ENSG00000132938, ENSG00000117724, ENSG00000140044, ENSG00000146648, ENSG00000105483, ENSG00000111602, ENSG00000129173, ENSG00000163083, ENSG00000122641, ENSG00000164109, ENSG00000169855, ENSG00000163513, ENSG00000137575, ENSG00000110799, ENSG00000183691, ENSG00000113810, ENSG00000185008, ENSG00000110693, ENSG00000182158, ENSG00000152642, ENSG00000138814, ENSG00000104375, ENSG00000162992, ENSG0000…	877	542	12983	1.33836	1	0.510546	40.0923
GOTERM_MF_FAT	GO:0042803~protein homodimerization activity	26	2.15589	0.32675	ENSG00000132938, ENSG00000117724, ENSG00000166949, ENSG00000130202, ENSG00000105483, ENSG00000176974, ENSG00000176194, ENSG00000114861, ENSG00000089685, ENSG00000146938, ENSG00000065923, ENSG00000111602, ENSG00000129173, ENSG00000184371, ENSG00000010610, ENSG00000163083, ENSG00000164109, ENSG00000110799, ENSG00000183691, ENSG00000152642, ENSG00000125378, ENSG00000114854, ENSG00000005810, ENSG0000…	877	334	12983	1.1524	1	0.945765	99.8016
Annotation Cluster 110	Enrichment Score: 1.5250726663802712
Category	Term	Count	%	PValue	Genes	List Total	Pop Hits	Pop Total	Fold Enrichment	Bonferroni	Benjamini	FDR
GOTERM_BP_FAT	GO:0030705~cytoskeleton-dependent intracellular transport	11	0.912106	0.00282903	ENSG00000118194, ENSG00000168530, ENSG00000130294, ENSG00000142192, ENSG00000090889, ENSG00000054523, ENSG00000197535, ENSG00000104722, ENSG00000115935, ENSG00000100345, ENSG00000133026	946	52	13528	3.02504	0.999953	0.0461369	5.05937
GOTERM_BP_FAT	GO:0008088~axon cargo transport	5	0.414594	0.0329298	ENSG00000130294, ENSG00000142192, ENSG00000090889, ENSG00000054523, ENSG00000104722	946	18	13528	3.97228	1	0.280388	45.862
GOTERM_BP_FAT	GO:0008089~anterograde axon cargo transport	3	0.248756	0.0605555	ENSG00000130294, ENSG00000090889, ENSG00000054523	946	6	13528	7.15011	1	0.410372	68.1702
GOTERM_BP_FAT	GO:0010970~microtubule-based transport	5	0.414594	0.140712	ENSG00000130294, ENSG00000142192, ENSG00000090889, ENSG00000054523, ENSG00000104722	946	29	13528	2.46555	1	0.659654	93.791
Annotation Cluster 111	Enrichment Score: 1.4842414482152064
Category	Term	Count	%	PValue	Genes	List Total	Pop Hits	Pop Total	Fold Enrichment	Bonferroni	Benjamini	FDR
INTERPRO	IPR003659:Plexin/semaphorin/integrin	9	0.746269	0.00762011	ENSG00000088812, ENSG00000221866, ENSG00000150093, ENSG00000170381, ENSG00000136040, ENSG00000105855, ENSG00000112902, ENSG00000082684, ENSG00000137872	1080	45	16659	3.085	0.999987	0.20164	11.9096
SMART	SM00423:PSI	9	0.746269	0.0211696	ENSG00000088812, ENSG00000221866, ENSG00000150093, ENSG00000170381, ENSG00000136040, ENSG00000105855, ENSG00000112902, ENSG00000082684, ENSG00000137872	707	45	9079	2.56832	0.998024	0.267524	24.7684
UP_SEQ_FEATURE	domain:Sema	6	0.497512	0.0391413	ENSG00000221866, ENSG00000170381, ENSG00000136040, ENSG00000112902, ENSG00000082684, ENSG00000137872	1177	31	19113	3.14298	1	0.729569	51.6544
INTERPRO	IPR001627:Semaphorin/CD100 antigen	6	0.497512	0.0471429	ENSG00000221866, ENSG00000170381, ENSG00000136040, ENSG00000112902, ENSG00000082684, ENSG00000137872	1080	31	16659	2.98548	1	0.617332	55.0911
INTERPRO	IPR002165:Plexin	6	0.497512	0.0471429	ENSG00000088812, ENSG00000221866, ENSG00000136040, ENSG00000112902, ENSG00000082684, ENSG00000137872	1080	31	16659	2.98548	1	0.617332	55.0911
SMART	SM00630:Sema	6	0.497512	0.088595	ENSG00000221866, ENSG00000170381, ENSG00000136040, ENSG00000112902, ENSG00000082684, ENSG00000137872	707	31	9079	2.48547	1	0.54796	70.8845
Annotation Cluster 112	Enrichment Score: 1.437869495649969
Category	Term	Count	%	PValue	Genes	List Total	Pop Hits	Pop Total	Fold Enrichment	Bonferroni	Benjamini	FDR
GOTERM_MF_FAT	GO:0005520~insulin-like growth factor binding	6	0.497512	0.0237151	ENSG00000167779, ENSG00000167244, ENSG00000170801, ENSG00000164283, ENSG00000118523, ENSG00000150938	877	25	12983	3.55293	1	0.456374	31.4416
UP_SEQ_FEATURE	domain:IGFBP N-terminal	5	0.414594	0.0313256	ENSG00000167779, ENSG00000170801, ENSG00000164283, ENSG00000118523, ENSG00000150938	1177	20	19113	4.05969	1	0.66986	43.9727
INTERPRO	IPR000867:Insulin-like growth factor-binding protein, IGFBP	5	0.414594	0.0368785	ENSG00000167779, ENSG00000170801, ENSG00000164283, ENSG00000118523, ENSG00000150938	1080	20	16659	3.85625	1	0.541151	46.3619
SMART	SM00121:IB	5	0.414594	0.0646882	ENSG00000167779, ENSG00000170801, ENSG00000164283, ENSG00000118523, ENSG00000150938	707	20	9079	3.2104	1	0.466217	58.9141
Annotation Cluster 113	Enrichment Score: 1.3959645842376298
Category	Term	Count	%	PValue	Genes	List Total	Pop Hits	Pop Total	Fold Enrichment	Bonferroni	Benjamini	FDR
INTERPRO	IPR017979:GPCR, family 3, conserved site	7	0.580431	0.00220989	ENSG00000124493, ENSG00000151025, ENSG00000167191, ENSG00000168959, ENSG00000136928, ENSG00000198822, ENSG00000170412	1080	22	16659	4.90795	0.961479	0.0842529	3.60106
INTERPRO	IPR017978:GPCR, family 3, C-terminal	7	0.580431	0.00356705	ENSG00000124493, ENSG00000151025, ENSG00000167191, ENSG00000168959, ENSG00000136928, ENSG00000198822, ENSG00000170412	1080	24	16659	4.49896	0.994805	0.115142	5.7518
GOTERM_MF_FAT	GO:0008066~glutamate receptor activity	6	0.497512	0.0544995	ENSG00000124493, ENSG00000120251, ENSG00000155511, ENSG00000168959, ENSG00000136928, ENSG00000198822	877	31	12983	2.86527	1	0.619285	58.5801
INTERPRO	IPR001828:Extracellular ligand-binding receptor	6	0.497512	0.0805248	ENSG00000124493, ENSG00000120251, ENSG00000155511, ENSG00000168959, ENSG00000136928, ENSG00000198822	1080	36	16659	2.57083	1	0.746676	75.1352
INTERPRO	IPR000337:GPCR, family 3	4	0.331675	0.0806844	ENSG00000124493, ENSG00000168959, ENSG00000136928, ENSG00000198822	1080	16	16659	3.85625	1	0.743546	75.2067
INTERPRO	IPR000162:GPCR, family 3, metabotropic glutamate receptor	3	0.248756	0.0904419	ENSG00000124493, ENSG00000168959, ENSG00000198822	1080	8	16659	5.78437	1	0.762731	79.2264
PIR_SUPERFAMILY	PIRSF005608:metabotropic glutamate receptors and related	3	0.248756	0.117742	ENSG00000124493, ENSG00000168959, ENSG00000198822	496	9	7396	4.97043	1	0.991996	83.5437
INTERPRO	IPR011500:GPCR, family 3, nine cysteines region	3	0.248756	0.228659	ENSG00000124493, ENSG00000168959, ENSG00000198822	1080	14	16659	3.30536	1	0.952988	98.6485
Annotation Cluster 114	Enrichment Score: 1.3942425401840026
Category	Term	Count	%	PValue	Genes	List Total	Pop Hits	Pop Total	Fold Enrichment	Bonferroni	Benjamini	FDR
INTERPRO	IPR013098:Immunoglobulin I-set	20	1.65837	0.001457	ENSG00000169855, ENSG00000153707, ENSG00000148948, ENSG00000149564, ENSG00000134121, ENSG00000066468, ENSG00000169071, ENSG00000185483, ENSG00000148053, ENSG00000144619, ENSG00000128052, ENSG00000065534, ENSG00000077782, ENSG00000067141, ENSG00000185008, ENSG00000129116, ENSG00000018236, ENSG00000129009, ENSG00000162692, ENSG00000139263	1080	138	16659	2.23551	0.88308	0.069043	2.38812
UP_SEQ_FEATURE	domain:Ig-like C2-type 3	17	1.40962	0.0033114	ENSG00000153707, ENSG00000169855, ENSG00000134121, ENSG00000066468, ENSG00000144619, ENSG00000128052, ENSG00000065534, ENSG00000077782, ENSG00000067141, ENSG00000185008, ENSG00000129116, ENSG00000134247, ENSG00000018236, ENSG00000162692, ENSG00000170017, ENSG00000010610, ENSG00000139263	1177	122	19113	2.26278	0.999983	0.187	5.85899
UP_SEQ_FEATURE	domain:Ig-like C2-type 5	10	0.829187	0.00601466	ENSG00000169855, ENSG00000018236, ENSG00000134121, ENSG00000144619, ENSG00000128052, ENSG00000065534, ENSG00000162692, ENSG00000185008, ENSG00000134247, ENSG00000129116	1177	55	19113	2.9525	1	0.279029	10.3999
INTERPRO	IPR003598:Immunoglobulin subtype 2	24	1.99005	0.0071433	ENSG00000169855, ENSG00000154721, ENSG00000153707, ENSG00000148948, ENSG00000149564, ENSG00000069122, ENSG00000134121, ENSG00000066468, ENSG00000169071, ENSG00000185483, ENSG00000148053, ENSG00000144619, ENSG00000157168, ENSG00000065534, ENSG00000128052, ENSG00000077782, ENSG00000067141, ENSG00000185008, ENSG00000129116, ENSG00000018236, ENSG00000129009, ENSG00000162692, ENSG00000144847, ENSG0000…	1080	205	16659	1.80585	0.999974	0.19375	11.2053
UP_SEQ_FEATURE	domain:Ig-like C2-type 4	11	0.912106	0.0177156	ENSG00000169855, ENSG00000018236, ENSG00000134121, ENSG00000144619, ENSG00000128052, ENSG00000065534, ENSG00000067141, ENSG00000162692, ENSG00000185008, ENSG00000134247, ENSG00000129116	1177	76	19113	2.35034	1	0.526907	27.7734
UP_SEQ_FEATURE	domain:Ig-like C2-type 6	7	0.580431	0.0241865	ENSG00000018236, ENSG00000134121, ENSG00000144619, ENSG00000128052, ENSG00000065534, ENSG00000162692, ENSG00000134247	1177	37	19113	3.07219	1	0.597486	35.9605
UP_SEQ_FEATURE	domain:Ig-like C2-type 1	20	1.65837	0.0252688	ENSG00000169855, ENSG00000153707, ENSG00000134121, ENSG00000066468, ENSG00000148053, ENSG00000144619, ENSG00000128052, ENSG00000065534, ENSG00000077782, ENSG00000067141, ENSG00000185008, ENSG00000130202, ENSG00000134247, ENSG00000129116, ENSG00000018236, ENSG00000162692, ENSG00000170017, ENSG00000010610, ENSG00000104213, ENSG00000139263	1177	190	19113	1.70934	1	0.609648	37.2413
UP_SEQ_FEATURE	domain:Ig-like C2-type 2	20	1.65837	0.0265051	ENSG00000169855, ENSG00000153707, ENSG00000134121, ENSG00000066468, ENSG00000148053, ENSG00000144619, ENSG00000128052, ENSG00000065534, ENSG00000077782, ENSG00000067141, ENSG00000185008, ENSG00000130202, ENSG00000134247, ENSG00000129116, ENSG00000018236, ENSG00000162692, ENSG00000170017, ENSG00000010610, ENSG00000104213, ENSG00000139263	1177	191	19113	1.70039	1	0.615382	38.6745
SP_PIR_KEYWORDS	Immunoglobulin domain	40	3.31675	0.0321264	ENSG00000173482, ENSG00000153707, ENSG00000148948, ENSG00000149564, ENSG00000185483, ENSG00000066468, ENSG00000169071, ENSG00000148053, ENSG00000065534, ENSG00000105699, ENSG00000170381, ENSG00000077782, ENSG00000130202, ENSG00000166257, ENSG00000129116, ENSG00000162576, ENSG00000129009, ENSG00000170017, ENSG00000010610, ENSG00000104213, ENSG00000099866, ENSG00000169855, ENSG00000154721, ENSG0000…	1177	470	19235	1.39084	1	0.187965	38.2142
SMART	SM00408:IGc2	24	1.99005	0.0472129	ENSG00000169855, ENSG00000154721, ENSG00000153707, ENSG00000148948, ENSG00000149564, ENSG00000069122, ENSG00000134121, ENSG00000066468, ENSG00000169071, ENSG00000185483, ENSG00000148053, ENSG00000144619, ENSG00000157168, ENSG00000065534, ENSG00000128052, ENSG00000077782, ENSG00000067141, ENSG00000185008, ENSG00000129116, ENSG00000018236, ENSG00000129009, ENSG00000162692, ENSG00000144847, ENSG0000…	707	205	9079	1.5034	0.999999	0.384491	47.4436
INTERPRO	IPR013151:Immunoglobulin	20	1.65837	0.0653329	ENSG00000154721, ENSG00000153707, ENSG00000173482, ENSG00000069122, ENSG00000134121, ENSG00000066468, ENSG00000157168, ENSG00000144619, ENSG00000128052, ENSG00000170381, ENSG00000077782, ENSG00000067141, ENSG00000130202, ENSG00000134247, ENSG00000018236, ENSG00000162692, ENSG00000170017, ENSG00000144847, ENSG00000010610, ENSG00000104213	1080	202	16659	1.52723	1	0.698281	67.3738
INTERPRO	IPR003599:Immunoglobulin subtype	28	2.32172	0.126806	ENSG00000173482, ENSG00000149564, ENSG00000065534, ENSG00000170381, ENSG00000105699, ENSG00000166257, ENSG00000130202, ENSG00000162576, ENSG00000170017, ENSG00000010610, ENSG00000104213, ENSG00000099866, ENSG00000101307, ENSG00000154721, ENSG00000069122, ENSG00000134121, ENSG00000144619, ENSG00000124508, ENSG00000196090, ENSG00000128052, ENSG00000067141, ENSG00000134247, ENSG00000018236, ENSG0000…	1080	330	16659	1.30879	1	0.842471	89.4376
INTERPRO	IPR007110:Immunoglobulin-like	40	3.31675	0.135072	ENSG00000173482, ENSG00000153707, ENSG00000148948, ENSG00000149564, ENSG00000169071, ENSG00000185483, ENSG00000066468, ENSG00000148053, ENSG00000065534, ENSG00000105699, ENSG00000170381, ENSG00000077782, ENSG00000130202, ENSG00000166257, ENSG00000129116, ENSG00000162576, ENSG00000129009, ENSG00000170017, ENSG00000010610, ENSG00000104213, ENSG00000099866, ENSG00000169855, ENSG00000154721, ENSG0000…	1080	501	16659	1.23154	1	0.854025	90.9783
INTERPRO	IPR013783:Immunoglobulin-like fold	42	3.48259	0.203227	ENSG00000173482, ENSG00000153707, ENSG00000148948, ENSG00000149564, ENSG00000185483, ENSG00000066468, ENSG00000169071, ENSG00000148053, ENSG00000065534, ENSG00000077782, ENSG00000130202, ENSG00000166257, ENSG00000129116, ENSG00000162576, ENSG00000129009, ENSG00000100968, ENSG00000170017, ENSG00000010610, ENSG00000104213, ENSG00000099866, ENSG00000169855, ENSG00000154721, ENSG00000101307, ENSG0000…	1080	553	16659	1.17152	1	0.938382	97.6859
UP_SEQ_FEATURE	domain:Ig-like V-type	10	0.829187	0.353993	ENSG00000154721, ENSG00000101307, ENSG00000149564, ENSG00000143195, ENSG00000124508, ENSG00000105699, ENSG00000144847, ENSG00000198053, ENSG00000010610, ENSG00000130202	1177	124	19113	1.30958	1	0.999462	99.9649
SMART	SM00409:IG	28	2.32172	0.419067	ENSG00000173482, ENSG00000149564, ENSG00000065534, ENSG00000170381, ENSG00000105699, ENSG00000166257, ENSG00000130202, ENSG00000162576, ENSG00000170017, ENSG00000010610, ENSG00000104213, ENSG00000099866, ENSG00000101307, ENSG00000154721, ENSG00000069122, ENSG00000134121, ENSG00000144619, ENSG00000124508, ENSG00000196090, ENSG00000128052, ENSG00000067141, ENSG00000134247, ENSG00000018236, ENSG0000…	707	330	9079	1.08959	1	0.902142	99.9271
INTERPRO	IPR013106:Immunoglobulin V-set	16	1.3267	0.65228	ENSG00000101307, ENSG00000154721, ENSG00000149564, ENSG00000134121, ENSG00000144619, ENSG00000124508, ENSG00000128052, ENSG00000166257, ENSG00000130202, ENSG00000134247, ENSG00000162576, ENSG00000018236, ENSG00000143195, ENSG00000162692, ENSG00000198053, ENSG00000144847	1080	249	16659	0.991165	1	0.999776	100
Annotation Cluster 115	Enrichment Score: 1.3834382139965071
Category	Term	Count	%	PValue	Genes	List Total	Pop Hits	Pop Total	Fold Enrichment	Bonferroni	Benjamini	FDR
GOTERM_BP_FAT	GO:0000075~cell cycle checkpoint	16	1.3267	0.0015058	ENSG00000117724, ENSG00000169679, ENSG00000093009, ENSG00000112742, ENSG00000167513, ENSG00000170312, ENSG00000136492, ENSG00000012048, ENSG00000122952, ENSG00000089685, ENSG00000156970, ENSG00000075218, ENSG00000091436, ENSG00000197299, ENSG00000164109, ENSG00000145386	946	91	13528	2.51432	0.995015	0.0273744	2.72384
GOTERM_BP_FAT	GO:0031570~DNA integrity checkpoint	9	0.746269	0.0267403	ENSG00000170312, ENSG00000012048, ENSG00000136492, ENSG00000075218, ENSG00000091436, ENSG00000197299, ENSG00000093009, ENSG00000167513, ENSG00000145386	946	52	13528	2.47504	1	0.245181	39.1474
GOTERM_BP_FAT	GO:0031572~G2/M transition DNA damage checkpoint	4	0.331675	0.0573716	ENSG00000170312, ENSG00000012048, ENSG00000197299, ENSG00000145386	946	13	13528	4.40007	1	0.39472	66.1341
GOTERM_BP_FAT	GO:0031576~G2/M transition checkpoint	4	0.331675	0.0963049	ENSG00000170312, ENSG00000012048, ENSG00000197299, ENSG00000145386	946	16	13528	3.57505	1	0.542946	84.3666
GOTERM_BP_FAT	GO:0000077~DNA damage checkpoint	7	0.580431	0.115726	ENSG00000170312, ENSG00000012048, ENSG00000136492, ENSG00000075218, ENSG00000091436, ENSG00000197299, ENSG00000145386	946	48	13528	2.08545	1	0.597065	89.5011
GOTERM_BP_FAT	GO:0042770~DNA damage response, signal transduction	9	0.746269	0.194383	ENSG00000170312, ENSG00000176194, ENSG00000012048, ENSG00000136492, ENSG00000075218, ENSG00000139618, ENSG00000091436, ENSG00000197299, ENSG00000145386	946	80	13528	1.60877	1	0.755406	98.0958
Annotation Cluster 116	Enrichment Score: 1.379731142716698
Category	Term	Count	%	PValue	Genes	List Total	Pop Hits	Pop Total	Fold Enrichment	Bonferroni	Benjamini	FDR
SP_PIR_KEYWORDS	phospholipid binding	7	0.580431	0.00164674	ENSG00000164111, ENSG00000067715, ENSG00000171132, ENSG00000138772, ENSG00000197043, ENSG00000154229, ENSG00000122359	1177	22	19235	5.19985	0.623682	0.0161567	2.40091
SP_PIR_KEYWORDS	calcium/phospholipid-binding	5	0.414594	0.0110199	ENSG00000164111, ENSG00000186472, ENSG00000138772, ENSG00000197043, ENSG00000122359	1177	15	19235	5.44747	0.9986	0.0798127	15.0745
SP_PIR_KEYWORDS	endonexin fold	4	0.331675	0.0259768	ENSG00000164111, ENSG00000138772, ENSG00000197043, ENSG00000122359	1177	11	19235	5.94269	1	0.162523	32.1658
SP_PIR_KEYWORDS	annexin	4	0.331675	0.0500087	ENSG00000164111, ENSG00000138772, ENSG00000197043, ENSG00000122359	1177	14	19235	4.66926	1	0.255738	53.0685
UP_SEQ_FEATURE	repeat:Annexin 1	4	0.331675	0.0508071	ENSG00000164111, ENSG00000138772, ENSG00000197043, ENSG00000122359	1177	14	19113	4.63964	1	0.785638	61.2929
UP_SEQ_FEATURE	repeat:Annexin 2	4	0.331675	0.0508071	ENSG00000164111, ENSG00000138772, ENSG00000197043, ENSG00000122359	1177	14	19113	4.63964	1	0.785638	61.2929
UP_SEQ_FEATURE	repeat:Annexin 3	4	0.331675	0.0508071	ENSG00000164111, ENSG00000138772, ENSG00000197043, ENSG00000122359	1177	14	19113	4.63964	1	0.785638	61.2929
UP_SEQ_FEATURE	repeat:Annexin 4	4	0.331675	0.0508071	ENSG00000164111, ENSG00000138772, ENSG00000197043, ENSG00000122359	1177	14	19113	4.63964	1	0.785638	61.2929
INTERPRO	IPR018502:Annexin repeat	4	0.331675	0.0576818	ENSG00000164111, ENSG00000138772, ENSG00000197043, ENSG00000122359	1080	14	16659	4.40714	1	0.664853	62.6526
INTERPRO	IPR001464:Annexin	4	0.331675	0.0576818	ENSG00000164111, ENSG00000138772, ENSG00000197043, ENSG00000122359	1080	14	16659	4.40714	1	0.664853	62.6526
INTERPRO	IPR018252:Annexin repeat, conserved site	4	0.331675	0.0576818	ENSG00000164111, ENSG00000138772, ENSG00000197043, ENSG00000122359	1080	14	16659	4.40714	1	0.664853	62.6526
SMART	SM00335:ANX	4	0.331675	0.089528	ENSG00000164111, ENSG00000138772, ENSG00000197043, ENSG00000122359	707	14	9079	3.66902	1	0.541509	71.2785
GOTERM_MF_FAT	GO:0005544~calcium-dependent phospholipid binding	5	0.414594	0.0943557	ENSG00000164111, ENSG00000186472, ENSG00000138772, ENSG00000197043, ENSG00000122359	877	26	12983	2.8469	1	0.760083	78.9607
PIR_SUPERFAMILY	PIRSF002359:annexin I	3	0.248756	0.189579	ENSG00000164111, ENSG00000138772, ENSG00000197043	496	12	7396	3.72782	1	0.99796	95.158
Annotation Cluster 117	Enrichment Score: 1.3742095191052086
Category	Term	Count	%	PValue	Genes	List Total	Pop Hits	Pop Total	Fold Enrichment	Bonferroni	Benjamini	FDR
GOTERM_BP_FAT	GO:0060325~face morphogenesis	4	0.331675	0.0207544	ENSG00000087245, ENSG00000144655, ENSG00000150347, ENSG00000108821	946	9	13528	6.35565	1	0.203655	31.9106
GOTERM_BP_FAT	GO:0060324~face development	4	0.331675	0.0367178	ENSG00000087245, ENSG00000144655, ENSG00000150347, ENSG00000108821	946	11	13528	5.20008	1	0.301343	49.6191
GOTERM_BP_FAT	GO:0060323~head morphogenesis	4	0.331675	0.0367178	ENSG00000087245, ENSG00000144655, ENSG00000150347, ENSG00000108821	946	11	13528	5.20008	1	0.301343	49.6191
GOTERM_BP_FAT	GO:0060322~head development	4	0.331675	0.0693498	ENSG00000087245, ENSG00000144655, ENSG00000150347, ENSG00000108821	946	14	13528	4.08577	1	0.443811	73.2096
GOTERM_BP_FAT	GO:0010171~body morphogenesis	4	0.331675	0.0693498	ENSG00000087245, ENSG00000144655, ENSG00000150347, ENSG00000108821	946	14	13528	4.08577	1	0.443811	73.2096
Annotation Cluster 118	Enrichment Score: 1.3453384332797127
Category	Term	Count	%	PValue	Genes	List Total	Pop Hits	Pop Total	Fold Enrichment	Bonferroni	Benjamini	FDR
GOTERM_BP_FAT	GO:0045937~positive regulation of phosphate metabolic process	15	1.24378	0.00950221	ENSG00000167244, ENSG00000105974, ENSG00000118971, ENSG00000049130, ENSG00000164741, ENSG00000214274, ENSG00000112742, ENSG00000146648, ENSG00000125378, ENSG00000101144, ENSG00000136160, ENSG00000151617, ENSG00000138685, ENSG00000010610, ENSG00000154229	946	100	13528	2.14503	1	0.115767	16.0519
GOTERM_BP_FAT	GO:0010562~positive regulation of phosphorus metabolic process	15	1.24378	0.00950221	ENSG00000167244, ENSG00000105974, ENSG00000118971, ENSG00000049130, ENSG00000164741, ENSG00000214274, ENSG00000112742, ENSG00000146648, ENSG00000125378, ENSG00000101144, ENSG00000136160, ENSG00000151617, ENSG00000138685, ENSG00000010610, ENSG00000154229	946	100	13528	2.14503	1	0.115767	16.0519
GOTERM_BP_FAT	GO:0042327~positive regulation of phosphorylation	14	1.16086	0.0171691	ENSG00000167244, ENSG00000105974, ENSG00000118971, ENSG00000049130, ENSG00000214274, ENSG00000112742, ENSG00000146648, ENSG00000125378, ENSG00000101144, ENSG00000136160, ENSG00000151617, ENSG00000138685, ENSG00000010610, ENSG00000154229	946	97	13528	2.06395	1	0.178949	27.1942
GOTERM_BP_FAT	GO:0001932~regulation of protein amino acid phosphorylation	20	1.65837	0.0331642	ENSG00000171132, ENSG00000112559, ENSG00000167244, ENSG00000105974, ENSG00000118971, ENSG00000049130, ENSG00000135272, ENSG00000112742, ENSG00000109458, ENSG00000146648, ENSG00000125378, ENSG00000101144, ENSG00000136160, ENSG00000184557, ENSG00000151617, ENSG00000170962, ENSG00000091436, ENSG00000138685, ENSG00000010610, ENSG00000154229	946	173	13528	1.6532	1	0.280777	46.102
GOTERM_BP_FAT	GO:0031399~regulation of protein modification process	30	2.48756	0.0392456	ENSG00000167244, ENSG00000105974, ENSG00000118971, ENSG00000112029, ENSG00000164741, ENSG00000109458, ENSG00000146648, ENSG00000152348, ENSG00000170312, ENSG00000136160, ENSG00000156970, ENSG00000170962, ENSG00000091436, ENSG00000010610, ENSG00000166851, ENSG00000164109, ENSG00000171132, ENSG00000112559, ENSG00000049130, ENSG00000135272, ENSG00000112742, ENSG00000117399, ENSG00000125378, ENSG0000…	946	295	13528	1.45426	1	0.312433	51.9876
GOTERM_BP_FAT	GO:0001934~positive regulation of protein amino acid phosphorylation	12	0.995025	0.0452969	ENSG00000125378, ENSG00000167244, ENSG00000101144, ENSG00000105974, ENSG00000151617, ENSG00000136160, ENSG00000118971, ENSG00000049130, ENSG00000138685, ENSG00000112742, ENSG00000010610, ENSG00000154229	946	89	13528	1.92812	1	0.341029	57.2373
GOTERM_BP_FAT	GO:0031401~positive regulation of protein modification process	20	1.65837	0.0638258	ENSG00000167244, ENSG00000105974, ENSG00000118971, ENSG00000112029, ENSG00000049130, ENSG00000164741, ENSG00000112742, ENSG00000117399, ENSG00000152348, ENSG00000012048, ENSG00000125378, ENSG00000170312, ENSG00000101144, ENSG00000136160, ENSG00000151617, ENSG00000138685, ENSG00000010610, ENSG00000154229, ENSG00000166851, ENSG00000175063	946	187	13528	1.52943	1	0.420704	70.1407
GOTERM_BP_FAT	GO:0032270~positive regulation of cellular protein metabolic process	23	1.90713	0.0917306	ENSG00000167244, ENSG00000105974, ENSG00000118971, ENSG00000112029, ENSG00000164741, ENSG00000049130, ENSG00000112742, ENSG00000165912, ENSG00000117399, ENSG00000152348, ENSG00000012048, ENSG00000125378, ENSG00000170312, ENSG00000101144, ENSG00000136160, ENSG00000151617, ENSG00000138685, ENSG00000184371, ENSG00000010610, ENSG00000154229, ENSG00000166851, ENSG00000164171, ENSG00000175063	946	233	13528	1.41161	1	0.529452	82.851
GOTERM_BP_FAT	GO:0032268~regulation of cellular protein metabolic process	41	3.39967	0.119781	ENSG00000167244, ENSG00000105974, ENSG00000118971, ENSG00000112029, ENSG00000164741, ENSG00000175899, ENSG00000214274, ENSG00000109458, ENSG00000165912, ENSG00000146648, ENSG00000152348, ENSG00000170312, ENSG00000158417, ENSG00000169174, ENSG00000136160, ENSG00000006047, ENSG00000156970, ENSG00000170962, ENSG00000142192, ENSG00000091436, ENSG00000184371, ENSG00000010610, ENSG00000166851, ENSG0000…	946	474	13528	1.23694	1	0.608213	90.3491
GOTERM_BP_FAT	GO:0051247~positive regulation of protein metabolic process	23	1.90713	0.126923	ENSG00000167244, ENSG00000105974, ENSG00000118971, ENSG00000112029, ENSG00000164741, ENSG00000049130, ENSG00000112742, ENSG00000165912, ENSG00000117399, ENSG00000152348, ENSG00000012048, ENSG00000125378, ENSG00000170312, ENSG00000101144, ENSG00000136160, ENSG00000151617, ENSG00000138685, ENSG00000184371, ENSG00000010610, ENSG00000154229, ENSG00000166851, ENSG00000164171, ENSG00000175063	946	243	13528	1.35352	1	0.624875	91.6876
GOTERM_BP_FAT	GO:0050730~regulation of peptidyl-tyrosine phosphorylation	8	0.66335	0.195396	ENSG00000171132, ENSG00000167244, ENSG00000105974, ENSG00000049130, ENSG00000170962, ENSG00000010610, ENSG00000146648, ENSG00000154229	946	68	13528	1.68238	1	0.755497	98.1392
Annotation Cluster 119	Enrichment Score: 1.3425066779388197
Category	Term	Count	%	PValue	Genes	List Total	Pop Hits	Pop Total	Fold Enrichment	Bonferroni	Benjamini	FDR
UP_SEQ_FEATURE	domain:Cadherin 7	7	0.580431	0.000523342	ENSG00000107736, ENSG00000086570, ENSG00000169851, ENSG00000075275, ENSG00000197410, ENSG00000102290, ENSG00000156453	1177	18	19113	6.31507	0.823011	0.0496561	0.948347
UP_SEQ_FEATURE	domain:Cadherin 9	4	0.331675	0.0336403	ENSG00000107736, ENSG00000086570, ENSG00000075275, ENSG00000197410	1177	12	19113	5.41291	1	0.684965	46.3603
UP_SEQ_FEATURE	domain:Cadherin 8	4	0.331675	0.0336403	ENSG00000107736, ENSG00000086570, ENSG00000075275, ENSG00000197410	1177	12	19113	5.41291	1	0.684965	46.3603
UP_SEQ_FEATURE	domain:Cadherin 12	3	0.248756	0.0645978	ENSG00000107736, ENSG00000086570, ENSG00000197410	1177	7	19113	6.95946	1	0.84132	70.3454
UP_SEQ_FEATURE	domain:Cadherin 13	3	0.248756	0.0645978	ENSG00000107736, ENSG00000086570, ENSG00000197410	1177	7	19113	6.95946	1	0.84132	70.3454
UP_SEQ_FEATURE	domain:Cadherin 14	3	0.248756	0.0645978	ENSG00000107736, ENSG00000086570, ENSG00000197410	1177	7	19113	6.95946	1	0.84132	70.3454
UP_SEQ_FEATURE	domain:Cadherin 15	3	0.248756	0.0645978	ENSG00000107736, ENSG00000086570, ENSG00000197410	1177	7	19113	6.95946	1	0.84132	70.3454
UP_SEQ_FEATURE	domain:Cadherin 16	3	0.248756	0.0645978	ENSG00000107736, ENSG00000086570, ENSG00000197410	1177	7	19113	6.95946	1	0.84132	70.3454
UP_SEQ_FEATURE	domain:Cadherin 17	3	0.248756	0.0645978	ENSG00000107736, ENSG00000086570, ENSG00000197410	1177	7	19113	6.95946	1	0.84132	70.3454
UP_SEQ_FEATURE	domain:Cadherin 18	3	0.248756	0.0645978	ENSG00000107736, ENSG00000086570, ENSG00000197410	1177	7	19113	6.95946	1	0.84132	70.3454
UP_SEQ_FEATURE	domain:Cadherin 19	3	0.248756	0.0645978	ENSG00000107736, ENSG00000086570, ENSG00000197410	1177	7	19113	6.95946	1	0.84132	70.3454
UP_SEQ_FEATURE	domain:Cadherin 20	3	0.248756	0.0645978	ENSG00000107736, ENSG00000086570, ENSG00000197410	1177	7	19113	6.95946	1	0.84132	70.3454
UP_SEQ_FEATURE	domain:Cadherin 21	3	0.248756	0.0645978	ENSG00000107736, ENSG00000086570, ENSG00000197410	1177	7	19113	6.95946	1	0.84132	70.3454
UP_SEQ_FEATURE	domain:Cadherin 22	3	0.248756	0.0645978	ENSG00000107736, ENSG00000086570, ENSG00000197410	1177	7	19113	6.95946	1	0.84132	70.3454
UP_SEQ_FEATURE	domain:Cadherin 11	3	0.248756	0.0826981	ENSG00000107736, ENSG00000086570, ENSG00000197410	1177	8	19113	6.08953	1	0.896295	79.2211
UP_SEQ_FEATURE	domain:Cadherin 10	3	0.248756	0.0826981	ENSG00000107736, ENSG00000086570, ENSG00000197410	1177	8	19113	6.08953	1	0.896295	79.2211
Annotation Cluster 120	Enrichment Score: 1.3421420629196525
Category	Term	Count	%	PValue	Genes	List Total	Pop Hits	Pop Total	Fold Enrichment	Bonferroni	Benjamini	FDR
GOTERM_MF_FAT	GO:0016563~transcription activator activity	42	3.48259	0.007333	ENSG00000111087, ENSG00000140396, ENSG00000186260, ENSG00000084676, ENSG00000152409, ENSG00000137693, ENSG00000105173, ENSG00000166949, ENSG00000100207, ENSG00000139618, ENSG00000074047, ENSG00000101849, ENSG00000142611, ENSG00000074219, ENSG00000148516, ENSG00000119508, ENSG00000186487, ENSG00000107438, ENSG00000214114, ENSG00000102935, ENSG00000184895, ENSG00000100968, ENSG00000116478, ENSG0000…	877	410	12983	1.51649	0.999177	0.199045	10.9309
GOTERM_MF_FAT	GO:0008134~transcription factor binding	46	3.81426	0.0425923	ENSG00000140396, ENSG00000186260, ENSG00000084676, ENSG00000152409, ENSG00000137693, ENSG00000117724, ENSG00000105173, ENSG00000071282, ENSG00000166949, ENSG00000100207, ENSG00000196781, ENSG00000101849, ENSG00000142611, ENSG00000087077, ENSG00000148516, ENSG00000114126, ENSG00000134954, ENSG00000107438, ENSG00000214114, ENSG00000100968, ENSG00000151090, ENSG00000116478, ENSG00000101412, ENSG0000…	877	513	12983	1.32744	1	0.575649	49.5695
GOTERM_MF_FAT	GO:0003712~transcription cofactor activity	34	2.81924	0.0494992	ENSG00000186260, ENSG00000140396, ENSG00000084676, ENSG00000152409, ENSG00000137693, ENSG00000105173, ENSG00000071282, ENSG00000100207, ENSG00000196781, ENSG00000101849, ENSG00000142611, ENSG00000148516, ENSG00000114126, ENSG00000107438, ENSG00000214114, ENSG00000151090, ENSG00000100968, ENSG00000101412, ENSG00000060138, ENSG00000177426, ENSG00000157168, ENSG00000074800, ENSG00000162772, ENSG0000…	877	363	12983	1.38659	1	0.610194	54.9974
GOTERM_MF_FAT	GO:0003713~transcription coactivator activity	18	1.49254	0.276835	ENSG00000186260, ENSG00000084676, ENSG00000140396, ENSG00000152409, ENSG00000137693, ENSG00000105173, ENSG00000100207, ENSG00000142611, ENSG00000148516, ENSG00000012048, ENSG00000107438, ENSG00000214114, ENSG00000100968, ENSG00000116132, ENSG00000077150, ENSG00000018408, ENSG00000186350, ENSG00000116016	877	214	12983	1.24519	1	0.927802	99.3889
Annotation Cluster 121	Enrichment Score: 1.3414405404972363
Category	Term	Count	%	PValue	Genes	List Total	Pop Hits	Pop Total	Fold Enrichment	Bonferroni	Benjamini	FDR
INTERPRO	IPR001715:Calponin-like actin-binding	13	1.07794	0.00165756	ENSG00000148935, ENSG00000115306, ENSG00000139354, ENSG00000066279, ENSG00000128487, ENSG00000067798, ENSG00000183856, ENSG00000145703, ENSG00000197702, ENSG00000072110, ENSG00000166974, ENSG00000196924, ENSG00000140575	1080	70	16659	2.86464	0.913009	0.071327	2.71263
SMART	SM00033:CH	13	1.07794	0.00719802	ENSG00000148935, ENSG00000115306, ENSG00000139354, ENSG00000066279, ENSG00000128487, ENSG00000067798, ENSG00000183856, ENSG00000145703, ENSG00000197702, ENSG00000072110, ENSG00000166974, ENSG00000196924, ENSG00000140575	707	70	9079	2.38487	0.877812	0.14931	9.16147
SP_PIR_KEYWORDS	actin binding	7	0.580431	0.0333036	ENSG00000118194, ENSG00000159173, ENSG00000130598, ENSG00000122786, ENSG00000115306, ENSG00000196924, ENSG00000072110	1177	40	19235	2.85992	1	0.188786	39.3131
UP_SEQ_FEATURE	domain:CH 2	5	0.414594	0.0810722	ENSG00000115306, ENSG00000197702, ENSG00000066279, ENSG00000196924, ENSG00000072110	1177	27	19113	3.00717	1	0.897085	78.5403
UP_SEQ_FEATURE	domain:CH 1	5	0.414594	0.0810722	ENSG00000115306, ENSG00000197702, ENSG00000066279, ENSG00000196924, ENSG00000072110	1177	27	19113	3.00717	1	0.897085	78.5403
UP_SEQ_FEATURE	domain:Actin-binding	3	0.248756	0.351	ENSG00000115306, ENSG00000196924, ENSG00000072110	1177	20	19113	2.43581	1	0.99944	99.9618
INTERPRO	IPR001589:Actinin-type, actin-binding, conserved site	3	0.248756	0.444316	ENSG00000115306, ENSG00000196924, ENSG00000072110	1080	23	16659	2.01196	1	0.99609	99.9941
Annotation Cluster 122	Enrichment Score: 1.3411776931393606
Category	Term	Count	%	PValue	Genes	List Total	Pop Hits	Pop Total	Fold Enrichment	Bonferroni	Benjamini	FDR
GOTERM_MF_FAT	GO:0001948~glycoprotein binding	8	0.66335	0.0107684	ENSG00000134363, ENSG00000183098, ENSG00000110799, ENSG00000130635, ENSG00000010610, ENSG00000196924, ENSG00000147257, ENSG00000141736	877	37	12983	3.20084	0.999971	0.264562	15.6574
GOTERM_MF_FAT	GO:0043394~proteoglycan binding	4	0.331675	0.0526383	ENSG00000134363, ENSG00000183098, ENSG00000130635, ENSG00000147257	877	13	12983	4.55504	1	0.612779	57.279
GOTERM_MF_FAT	GO:0043395~heparan sulfate proteoglycan binding	3	0.248756	0.167115	ENSG00000134363, ENSG00000183098, ENSG00000147257	877	11	12983	4.03742	1	0.871503	94.3641
Annotation Cluster 123	Enrichment Score: 1.3159100586229306
Category	Term	Count	%	PValue	Genes	List Total	Pop Hits	Pop Total	Fold Enrichment	Bonferroni	Benjamini	FDR
INTERPRO	IPR002909:Cell surface receptor IPT/TIG	7	0.580431	0.0205488	ENSG00000221866, ENSG00000164330, ENSG00000148498, ENSG00000100968, ENSG00000088881, ENSG00000077150, ENSG00000136040	1080	34	16659	3.17574	1	0.38438	29.121
SMART	SM00429:IPT	7	0.580431	0.0447661	ENSG00000221866, ENSG00000164330, ENSG00000148498, ENSG00000100968, ENSG00000088881, ENSG00000077150, ENSG00000136040	707	34	9079	2.64386	0.999998	0.378726	45.6198
UP_SEQ_FEATURE	domain:IPT/TIG	3	0.248756	0.122612	ENSG00000164330, ENSG00000100968, ENSG00000088881	1177	10	19113	4.87162	1	0.957508	90.7545
Annotation Cluster 124	Enrichment Score: 1.3091644396566402
Category	Term	Count	%	PValue	Genes	List Total	Pop Hits	Pop Total	Fold Enrichment	Bonferroni	Benjamini	FDR
GOTERM_BP_FAT	GO:0048705~skeletal system morphogenesis	16	1.3267	0.0110504	ENSG00000163513, ENSG00000106571, ENSG00000169071, ENSG00000183691, ENSG00000197467, ENSG00000125398, ENSG00000108821, ENSG00000148516, ENSG00000087245, ENSG00000078246, ENSG00000144655, ENSG00000118523, ENSG00000116132, ENSG00000176692, ENSG00000139219, ENSG00000150347	946	112	13528	2.04289	1	0.130306	18.4243
GOTERM_BP_FAT	GO:0048706~embryonic skeletal system development	11	0.912106	0.0410998	ENSG00000138207, ENSG00000106571, ENSG00000163513, ENSG00000078246, ENSG00000183691, ENSG00000116132, ENSG00000176692, ENSG00000139219, ENSG00000108821, ENSG00000185559, ENSG00000148516	946	77	13528	2.04289	1	0.321953	53.6577
GOTERM_BP_FAT	GO:0048704~embryonic skeletal system morphogenesis	8	0.66335	0.100707	ENSG00000106571, ENSG00000163513, ENSG00000078246, ENSG00000183691, ENSG00000116132, ENSG00000176692, ENSG00000139219, ENSG00000148516	946	57	13528	2.00705	1	0.556721	85.7048
GOTERM_BP_FAT	GO:0048701~embryonic cranial skeleton morphogenesis	4	0.331675	0.126784	ENSG00000163513, ENSG00000078246, ENSG00000116132, ENSG00000176692	946	18	13528	3.17782	1	0.6252	91.6633
Annotation Cluster 125	Enrichment Score: 1.2959642540392469
Category	Term	Count	%	PValue	Genes	List Total	Pop Hits	Pop Total	Fold Enrichment	Bonferroni	Benjamini	FDR
GOTERM_BP_FAT	GO:0048565~gut development	9	0.746269	0.00287261	ENSG00000106571, ENSG00000168542, ENSG00000136160, ENSG00000074047, ENSG00000196839, ENSG00000070193, ENSG00000136630, ENSG00000186350, ENSG00000148400	946	36	13528	3.57505	0.99996	0.0461906	5.13538
GOTERM_BP_FAT	GO:0048566~embryonic gut development	5	0.414594	0.00744052	ENSG00000106571, ENSG00000074047, ENSG00000196839, ENSG00000070193, ENSG00000136630	946	12	13528	5.95842	1	0.0968221	12.7912
GOTERM_BP_FAT	GO:0048663~neuron fate commitment	8	0.66335	0.0249969	ENSG00000007372, ENSG00000125378, ENSG00000106571, ENSG00000074047, ENSG00000074181, ENSG00000180613, ENSG00000139445, ENSG00000148400	946	42	13528	2.72385	1	0.234662	37.1185
GOTERM_BP_FAT	GO:0048547~gut morphogenesis	4	0.331675	0.111141	ENSG00000106571, ENSG00000074047, ENSG00000136630, ENSG00000148400	946	17	13528	3.36476	1	0.585218	88.4574
GOTERM_BP_FAT	GO:0048567~ectodermal gut morphogenesis	3	0.248756	0.151171	ENSG00000106571, ENSG00000074047, ENSG00000148400	946	10	13528	4.29006	1	0.682191	95.0392
GOTERM_BP_FAT	GO:0007439~ectodermal gut development	3	0.248756	0.151171	ENSG00000106571, ENSG00000074047, ENSG00000148400	946	10	13528	4.29006	1	0.682191	95.0392
GOTERM_BP_FAT	GO:0055123~digestive system development	4	0.331675	0.177768	ENSG00000106571, ENSG00000074047, ENSG00000136630, ENSG00000148400	946	21	13528	2.72385	1	0.727256	97.2319
GOTERM_BP_FAT	GO:0048546~digestive tract morphogenesis	4	0.331675	0.177768	ENSG00000106571, ENSG00000074047, ENSG00000136630, ENSG00000148400	946	21	13528	2.72385	1	0.727256	97.2319
Annotation Cluster 126	Enrichment Score: 1.2725820840771804
Category	Term	Count	%	PValue	Genes	List Total	Pop Hits	Pop Total	Fold Enrichment	Bonferroni	Benjamini	FDR
INTERPRO	IPR000716:Thyroglobulin type-1	5	0.414594	0.0211229	ENSG00000167779, ENSG00000116962, ENSG00000087303, ENSG00000112562, ENSG00000196104	1080	17	16659	4.53676	1	0.388005	29.8066
SMART	SM00211:TY	5	0.414594	0.0381794	ENSG00000167779, ENSG00000116962, ENSG00000087303, ENSG00000112562, ENSG00000196104	707	17	9079	3.77694	0.999988	0.342658	40.4152
UP_SEQ_FEATURE	domain:Thyroglobulin type-1	3	0.248756	0.188656	ENSG00000167779, ENSG00000116962, ENSG00000196104	1177	13	19113	3.7474	1	0.987088	97.7752
Annotation Cluster 127	Enrichment Score: 1.2617223936345099
Category	Term	Count	%	PValue	Genes	List Total	Pop Hits	Pop Total	Fold Enrichment	Bonferroni	Benjamini	FDR
GOTERM_MF_FAT	GO:0003700~transcription factor activity	94	7.79436	0.000351271	ENSG00000163884, ENSG00000106571, ENSG00000075407, ENSG00000181965, ENSG00000164330, ENSG00000130338, ENSG00000196767, ENSG00000184486, ENSG00000140044, ENSG00000165891, ENSG00000074219, ENSG00000112837, ENSG00000170485, ENSG00000114126, ENSG00000143995, ENSG00000168310, ENSG00000179388, ENSG00000100968, ENSG00000116478, ENSG00000129173, ENSG00000060138, ENSG00000135547, ENSG00000125285, ENSG0000…	877	975	12983	1.42725	0.287543	0.0223489	0.55105
GOTERM_MF_FAT	GO:0030528~transcription regulator activity	132	10.9453	0.00129562	ENSG00000163884, ENSG00000106571, ENSG00000164330, ENSG00000100207, ENSG00000112837, ENSG00000170485, ENSG00000168310, ENSG00000124788, ENSG00000107438, ENSG00000100968, ENSG00000135547, ENSG00000116539, ENSG00000150347, ENSG00000101057, ENSG00000072364, ENSG00000197019, ENSG00000182158, ENSG00000140836, ENSG00000143013, ENSG00000165659, ENSG00000185697, ENSG00000182463, ENSG00000185551, ENSG0000…	877	1512	12983	1.2924	0.713807	0.0637257	2.01843
SP_PIR_KEYWORDS	nucleus	292	24.2123	0.0203969	ENSG00000163884, ENSG00000106571, ENSG00000111332, ENSG00000171617, ENSG00000164330, ENSG00000090889, ENSG00000183684, ENSG00000087077, ENSG00000136492, ENSG00000170485, ENSG00000122952, ENSG00000156970, ENSG00000168310, ENSG00000147536, ENSG00000111602, ENSG00000100968, ENSG00000171320, ENSG00000116539, ENSG00000124529, ENSG00000043355, ENSG00000164070, ENSG00000173193, ENSG00000146918, ENSG0000…	1177	4283	19235	1.11417	0.999995	0.136908	26.2046
SP_PIR_KEYWORDS	dna-binding	133	11.0282	0.0420933	ENSG00000111332, ENSG00000163884, ENSG00000106571, ENSG00000164330, ENSG00000090889, ENSG00000100207, ENSG00000185480, ENSG00000112837, ENSG00000170485, ENSG00000168310, ENSG00000100968, ENSG00000174371, ENSG00000197299, ENSG00000156925, ENSG00000198795, ENSG00000135547, ENSG00000150347, ENSG00000101057, ENSG00000124529, ENSG00000198146, ENSG00000043355, ENSG00000182158, ENSG00000140836, ENSG0000…	1177	1868	19235	1.16356	1	0.225098	46.9603
SP_PIR_KEYWORDS	transcription regulation	142	11.7745	0.0560318	ENSG00000163884, ENSG00000106571, ENSG00000164330, ENSG00000100207, ENSG00000112837, ENSG00000087077, ENSG00000170485, ENSG00000111602, ENSG00000168310, ENSG00000100968, ENSG00000156925, ENSG00000198795, ENSG00000135547, ENSG00000116539, ENSG00000150347, ENSG00000101057, ENSG00000072364, ENSG00000198146, ENSG00000073910, ENSG00000197019, ENSG00000182158, ENSG00000173193, ENSG00000140836, ENSG0000…	1177	2026	19235	1.14542	1	0.277948	57.27
SP_PIR_KEYWORDS	Transcription	143	11.8574	0.0749804	ENSG00000163884, ENSG00000106571, ENSG00000164330, ENSG00000100207, ENSG00000112837, ENSG00000087077, ENSG00000170485, ENSG00000111602, ENSG00000168310, ENSG00000100968, ENSG00000156925, ENSG00000198795, ENSG00000135547, ENSG00000116539, ENSG00000150347, ENSG00000101057, ENSG00000072364, ENSG00000198146, ENSG00000073910, ENSG00000197019, ENSG00000182158, ENSG00000173193, ENSG00000140836, ENSG0000…	1177	2071	19235	1.12842	1	0.338117	68.3132
GOTERM_MF_FAT	GO:0003677~DNA binding	169	14.0133	0.182358	ENSG00000111332, ENSG00000106571, ENSG00000163884, ENSG00000164330, ENSG00000090889, ENSG00000100207, ENSG00000185480, ENSG00000112837, ENSG00000136492, ENSG00000170485, ENSG00000168310, ENSG00000100968, ENSG00000122547, ENSG00000174371, ENSG00000197299, ENSG00000171320, ENSG00000198795, ENSG00000156925, ENSG00000135547, ENSG00000116539, ENSG00000150347, ENSG00000101057, ENSG00000124529, ENSG0000…	877	2331	12983	1.0733	1	0.878978	95.785
GOTERM_BP_FAT	GO:0006355~regulation of transcription, DNA-dependent	129	10.6965	0.365324	ENSG00000163884, ENSG00000164330, ENSG00000100207, ENSG00000112837, ENSG00000136492, ENSG00000153162, ENSG00000170485, ENSG00000168310, ENSG00000124788, ENSG00000100968, ENSG00000156925, ENSG00000122641, ENSG00000135547, ENSG00000150347, ENSG00000134222, ENSG00000182158, ENSG00000140836, ENSG00000101144, ENSG00000092377, ENSG00000185697, ENSG00000182463, ENSG00000185551, ENSG00000142700, ENSG0000…	946	1773	13528	1.04046	1	0.921672	99.9759
GOTERM_BP_FAT	GO:0045449~regulation of transcription	186	15.4229	0.414326	ENSG00000106571, ENSG00000163884, ENSG00000164330, ENSG00000100207, ENSG00000112837, ENSG00000136492, ENSG00000153162, ENSG00000170485, ENSG00000107438, ENSG00000124788, ENSG00000168310, ENSG00000111602, ENSG00000100968, ENSG00000197299, ENSG00000122641, ENSG00000198795, ENSG00000156925, ENSG00000135547, ENSG00000116539, ENSG00000150347, ENSG00000101057, ENSG00000123374, ENSG00000072364, ENSG0000…	946	2601	13528	1.02262	1	0.943496	99.9945
GOTERM_BP_FAT	GO:0051252~regulation of RNA metabolic process	130	10.7794	0.425385	ENSG00000163884, ENSG00000164330, ENSG00000100207, ENSG00000112837, ENSG00000136492, ENSG00000153162, ENSG00000170485, ENSG00000168310, ENSG00000124788, ENSG00000100968, ENSG00000156925, ENSG00000122641, ENSG00000135547, ENSG00000150347, ENSG00000134222, ENSG00000182158, ENSG00000140836, ENSG00000101144, ENSG00000092377, ENSG00000185697, ENSG00000182463, ENSG00000185551, ENSG00000142700, ENSG0000…	946	1813	13528	1.02539	1	0.947598	99.9961
GOTERM_BP_FAT	GO:0006350~transcription	143	11.8574	0.685559	ENSG00000163884, ENSG00000106571, ENSG00000164330, ENSG00000100207, ENSG00000112837, ENSG00000170485, ENSG00000111602, ENSG00000168310, ENSG00000100968, ENSG00000156925, ENSG00000198795, ENSG00000135547, ENSG00000116539, ENSG00000150347, ENSG00000101057, ENSG00000072364, ENSG00000198146, ENSG00000073910, ENSG00000197019, ENSG00000182158, ENSG00000173193, ENSG00000140836, ENSG00000143013, ENSG0000…	946	2101	13528	0.973313	1	0.994833	100
Annotation Cluster 128	Enrichment Score: 1.2557021160746404
Category	Term	Count	%	PValue	Genes	List Total	Pop Hits	Pop Total	Fold Enrichment	Bonferroni	Benjamini	FDR
GOTERM_BP_FAT	GO:0019932~second-messenger-mediated signaling	40	3.31675	3.46052e-07	ENSG00000135218, ENSG00000138193, ENSG00000102468, ENSG00000164742, ENSG00000007908, ENSG00000113749, ENSG00000124205, ENSG00000146648, ENSG00000141404, ENSG00000117602, ENSG00000180616, ENSG00000184845, ENSG00000163823, ENSG00000122952, ENSG00000136160, ENSG00000156970, ENSG00000118432, ENSG00000050628, ENSG00000152413, ENSG00000169860, ENSG00000076382, ENSG00000141736, ENSG00000176170, ENSG0000…	946	235	13528	2.43408	0.00121667	3.04349e-05	0.000634177
GOTERM_BP_FAT	GO:0019935~cyclic-nucleotide-mediated signaling	18	1.49254	0.00899032	ENSG00000135218, ENSG00000164742, ENSG00000113749, ENSG00000180340, ENSG00000141404, ENSG00000198959, ENSG00000180616, ENSG00000184845, ENSG00000173175, ENSG00000139874, ENSG00000163823, ENSG00000124493, ENSG00000118432, ENSG00000186472, ENSG00000213694, ENSG00000050628, ENSG00000196924, ENSG00000176136	946	130	13528	1.98003	1	0.110625	15.2532
GOTERM_BP_FAT	GO:0031280~negative regulation of cyclase activity	10	0.829187	0.0132369	ENSG00000124493, ENSG00000136160, ENSG00000164742, ENSG00000213694, ENSG00000136928, ENSG00000198822, ENSG00000196924, ENSG00000180616, ENSG00000141404, ENSG00000173175	946	55	13528	2.60004	1	0.148319	21.667
GOTERM_BP_FAT	GO:0007194~negative regulation of adenylate cyclase activity	10	0.829187	0.0132369	ENSG00000124493, ENSG00000136160, ENSG00000164742, ENSG00000213694, ENSG00000136928, ENSG00000198822, ENSG00000196924, ENSG00000180616, ENSG00000141404, ENSG00000173175	946	55	13528	2.60004	1	0.148319	21.667
GOTERM_BP_FAT	GO:0051350~negative regulation of lyase activity	10	0.829187	0.0132369	ENSG00000124493, ENSG00000136160, ENSG00000164742, ENSG00000213694, ENSG00000136928, ENSG00000198822, ENSG00000196924, ENSG00000180616, ENSG00000141404, ENSG00000173175	946	55	13528	2.60004	1	0.148319	21.667
GOTERM_BP_FAT	GO:0007187~G-protein signaling, coupled to cyclic nucleotide second messenger	15	1.24378	0.0293268	ENSG00000164742, ENSG00000113749, ENSG00000180340, ENSG00000180616, ENSG00000141404, ENSG00000184845, ENSG00000173175, ENSG00000139874, ENSG00000163823, ENSG00000124493, ENSG00000118432, ENSG00000213694, ENSG00000050628, ENSG00000196924, ENSG00000176136	946	115	13528	1.86524	1	0.259852	42.0439
GOTERM_BP_FAT	GO:0045761~regulation of adenylate cyclase activity	13	1.07794	0.0348992	ENSG00000148053, ENSG00000164742, ENSG00000180616, ENSG00000141404, ENSG00000184845, ENSG00000173175, ENSG00000136160, ENSG00000151617, ENSG00000124493, ENSG00000213694, ENSG00000198822, ENSG00000136928, ENSG00000196924	946	96	13528	1.93649	1	0.291934	47.8472
GOTERM_BP_FAT	GO:0031279~regulation of cyclase activity	13	1.07794	0.0427831	ENSG00000148053, ENSG00000164742, ENSG00000180616, ENSG00000141404, ENSG00000184845, ENSG00000173175, ENSG00000136160, ENSG00000151617, ENSG00000124493, ENSG00000213694, ENSG00000198822, ENSG00000136928, ENSG00000196924	946	99	13528	1.87781	1	0.329376	55.126
GOTERM_BP_FAT	GO:0030808~regulation of nucleotide biosynthetic process	14	1.16086	0.0428647	ENSG00000148053, ENSG00000164742, ENSG00000180616, ENSG00000141404, ENSG00000184845, ENSG00000173175, ENSG00000124493, ENSG00000136160, ENSG00000151617, ENSG00000213694, ENSG00000198822, ENSG00000136928, ENSG00000196924, ENSG00000164116	946	110	13528	1.82003	1	0.329203	55.1961
GOTERM_BP_FAT	GO:0030802~regulation of cyclic nucleotide biosynthetic process	14	1.16086	0.0428647	ENSG00000148053, ENSG00000164742, ENSG00000180616, ENSG00000141404, ENSG00000184845, ENSG00000173175, ENSG00000124493, ENSG00000136160, ENSG00000151617, ENSG00000213694, ENSG00000198822, ENSG00000136928, ENSG00000196924, ENSG00000164116	946	110	13528	1.82003	1	0.329203	55.1961
GOTERM_BP_FAT	GO:0030817~regulation of cAMP biosynthetic process	13	1.07794	0.0486796	ENSG00000148053, ENSG00000164742, ENSG00000180616, ENSG00000141404, ENSG00000184845, ENSG00000173175, ENSG00000136160, ENSG00000151617, ENSG00000124493, ENSG00000213694, ENSG00000198822, ENSG00000136928, ENSG00000196924	946	101	13528	1.84062	1	0.353851	59.9304
GOTERM_BP_FAT	GO:0051339~regulation of lyase activity	13	1.07794	0.0486796	ENSG00000148053, ENSG00000164742, ENSG00000180616, ENSG00000141404, ENSG00000184845, ENSG00000173175, ENSG00000136160, ENSG00000151617, ENSG00000124493, ENSG00000213694, ENSG00000198822, ENSG00000136928, ENSG00000196924	946	101	13528	1.84062	1	0.353851	59.9304
GOTERM_BP_FAT	GO:0043086~negative regulation of catalytic activity	28	2.32172	0.0492089	ENSG00000167244, ENSG00000105974, ENSG00000112029, ENSG00000164742, ENSG00000180616, ENSG00000141404, ENSG00000184845, ENSG00000169174, ENSG00000136160, ENSG00000089685, ENSG00000156970, ENSG00000111266, ENSG00000124762, ENSG00000164109, ENSG00000118194, ENSG00000150457, ENSG00000173175, ENSG00000117399, ENSG00000124493, ENSG00000131023, ENSG00000213694, ENSG00000138835, ENSG00000136928, ENSG0000…	946	277	13528	1.44551	1	0.356285	60.3369
GOTERM_BP_FAT	GO:0030799~regulation of cyclic nucleotide metabolic process	14	1.16086	0.0513846	ENSG00000148053, ENSG00000164742, ENSG00000180616, ENSG00000141404, ENSG00000184845, ENSG00000173175, ENSG00000124493, ENSG00000136160, ENSG00000151617, ENSG00000213694, ENSG00000198822, ENSG00000136928, ENSG00000196924, ENSG00000164116	946	113	13528	1.77171	1	0.368312	61.9677
GOTERM_BP_FAT	GO:0030814~regulation of cAMP metabolic process	13	1.07794	0.0551094	ENSG00000148053, ENSG00000164742, ENSG00000180616, ENSG00000141404, ENSG00000184845, ENSG00000173175, ENSG00000136160, ENSG00000151617, ENSG00000124493, ENSG00000213694, ENSG00000198822, ENSG00000136928, ENSG00000196924	946	103	13528	1.80488	1	0.384433	64.6133
GOTERM_BP_FAT	GO:0007193~inhibition of adenylate cyclase activity by G-protein signaling	7	0.580431	0.0573972	ENSG00000124493, ENSG00000164742, ENSG00000213694, ENSG00000196924, ENSG00000180616, ENSG00000141404, ENSG00000173175	946	40	13528	2.50254	1	0.394127	66.151
GOTERM_BP_FAT	GO:0006140~regulation of nucleotide metabolic process	14	1.16086	0.0609979	ENSG00000148053, ENSG00000164742, ENSG00000180616, ENSG00000141404, ENSG00000184845, ENSG00000173175, ENSG00000124493, ENSG00000136160, ENSG00000151617, ENSG00000213694, ENSG00000198822, ENSG00000136928, ENSG00000196924, ENSG00000164116	946	116	13528	1.72589	1	0.411218	68.4438
GOTERM_BP_FAT	GO:0019933~cAMP-mediated signaling	11	0.912106	0.12603	ENSG00000124493, ENSG00000186472, ENSG00000164742, ENSG00000213694, ENSG00000050628, ENSG00000196924, ENSG00000180616, ENSG00000141404, ENSG00000198959, ENSG00000173175, ENSG00000184845	946	95	13528	1.65581	1	0.624368	91.5304
GOTERM_MF_FAT	GO:0016849~phosphorus-oxygen lyase activity	4	0.331675	0.182414	ENSG00000164742, ENSG00000141404, ENSG00000173175, ENSG00000164116	877	22	12983	2.69161	1	0.876286	95.7895
GOTERM_MF_FAT	GO:0004016~adenylate cyclase activity	3	0.248756	0.192024	ENSG00000164742, ENSG00000141404, ENSG00000173175	877	12	12983	3.70097	1	0.887965	96.5041
GOTERM_MF_FAT	GO:0009975~cyclase activity	4	0.331675	0.199968	ENSG00000164742, ENSG00000141404, ENSG00000173175, ENSG00000164116	877	23	12983	2.57459	1	0.891341	97.0072
GOTERM_BP_FAT	GO:0007188~G-protein signaling, coupled to cAMP nucleotide second messenger	9	0.746269	0.241596	ENSG00000124493, ENSG00000164742, ENSG00000213694, ENSG00000050628, ENSG00000196924, ENSG00000180616, ENSG00000141404, ENSG00000173175, ENSG00000184845	946	85	13528	1.51414	1	0.815296	99.3704
GOTERM_BP_FAT	GO:0007190~activation of adenylate cyclase activity	6	0.497512	0.339017	ENSG00000151617, ENSG00000148053, ENSG00000164742, ENSG00000141404, ENSG00000173175, ENSG00000184845	946	55	13528	1.56002	1	0.904561	99.9493
GOTERM_BP_FAT	GO:0045762~positive regulation of adenylate cyclase activity	6	0.497512	0.353166	ENSG00000151617, ENSG00000148053, ENSG00000164742, ENSG00000141404, ENSG00000173175, ENSG00000184845	946	56	13528	1.53217	1	0.914578	99.9659
GOTERM_BP_FAT	GO:0031281~positive regulation of cyclase activity	6	0.497512	0.367341	ENSG00000151617, ENSG00000148053, ENSG00000164742, ENSG00000141404, ENSG00000173175, ENSG00000184845	946	57	13528	1.50529	1	0.922113	99.9773
GOTERM_BP_FAT	GO:0051349~positive regulation of lyase activity	6	0.497512	0.395689	ENSG00000151617, ENSG00000148053, ENSG00000164742, ENSG00000141404, ENSG00000173175, ENSG00000184845	946	59	13528	1.45426	1	0.935068	99.9902
GOTERM_BP_FAT	GO:0010578~regulation of adenylate cyclase activity involved in G-protein signaling	4	0.331675	0.536307	ENSG00000164742, ENSG00000141404, ENSG00000173175, ENSG00000184845	946	40	13528	1.43002	1	0.978045	99.9999
GOTERM_BP_FAT	GO:0010579~positive regulation of adenylate cyclase activity by G-protein signaling pathway	4	0.331675	0.536307	ENSG00000164742, ENSG00000141404, ENSG00000173175, ENSG00000184845	946	40	13528	1.43002	1	0.978045	99.9999
GOTERM_BP_FAT	GO:0007189~activation of adenylate cyclase activity by G-protein signaling pathway	4	0.331675	0.536307	ENSG00000164742, ENSG00000141404, ENSG00000173175, ENSG00000184845	946	40	13528	1.43002	1	0.978045	99.9999
Annotation Cluster 129	Enrichment Score: 1.2543811579441608
Category	Term	Count	%	PValue	Genes	List Total	Pop Hits	Pop Total	Fold Enrichment	Bonferroni	Benjamini	FDR
INTERPRO	IPR011042:Six-bladed beta-propeller, TolB-like	8	0.66335	0.0100972	ENSG00000130164, ENSG00000149256, ENSG00000137642, ENSG00000218336, ENSG00000116962, ENSG00000087303, ENSG00000145730, ENSG00000009694	1080	38	16659	3.24737	1	0.249698	15.4846
UP_SEQ_FEATURE	repeat:LDL-receptor class B 3	4	0.331675	0.0508071	ENSG00000130164, ENSG00000137642, ENSG00000116962, ENSG00000087303	1177	14	19113	4.63964	1	0.785638	61.2929
UP_SEQ_FEATURE	repeat:LDL-receptor class B 4	4	0.331675	0.0508071	ENSG00000130164, ENSG00000137642, ENSG00000116962, ENSG00000087303	1177	14	19113	4.63964	1	0.785638	61.2929
UP_SEQ_FEATURE	repeat:LDL-receptor class B 1	4	0.331675	0.0508071	ENSG00000130164, ENSG00000137642, ENSG00000116962, ENSG00000087303	1177	14	19113	4.63964	1	0.785638	61.2929
UP_SEQ_FEATURE	repeat:LDL-receptor class B 2	4	0.331675	0.0508071	ENSG00000130164, ENSG00000137642, ENSG00000116962, ENSG00000087303	1177	14	19113	4.63964	1	0.785638	61.2929
INTERPRO	IPR000033:Low-density lipoprotein receptor, YWTD repeat	4	0.331675	0.0687447	ENSG00000130164, ENSG00000137642, ENSG00000116962, ENSG00000087303	1080	15	16659	4.11333	1	0.70449	69.293
SMART	SM00135:LY	4	0.331675	0.105717	ENSG00000130164, ENSG00000137642, ENSG00000116962, ENSG00000087303	707	15	9079	3.42442	1	0.574987	77.3758
UP_SEQ_FEATURE	repeat:LDL-receptor class B 5	3	0.248756	0.188656	ENSG00000130164, ENSG00000137642, ENSG00000087303	1177	13	19113	3.7474	1	0.987088	97.7752
Annotation Cluster 130	Enrichment Score: 1.244825780345316
Category	Term	Count	%	PValue	Genes	List Total	Pop Hits	Pop Total	Fold Enrichment	Bonferroni	Benjamini	FDR
UP_SEQ_FEATURE	domain:FHA	6	0.497512	0.0441263	ENSG00000118193, ENSG00000130294, ENSG00000054523, ENSG00000143702, ENSG00000137310, ENSG00000148773	1177	32	19113	3.04476	1	0.758719	56.0219
INTERPRO	IPR000253:Forkhead-associated	6	0.497512	0.0471429	ENSG00000118193, ENSG00000130294, ENSG00000054523, ENSG00000143702, ENSG00000137310, ENSG00000148773	1080	31	16659	2.98548	1	0.617332	55.0911
SMART	SM00240:FHA	6	0.497512	0.088595	ENSG00000118193, ENSG00000130294, ENSG00000054523, ENSG00000143702, ENSG00000137310, ENSG00000148773	707	31	9079	2.48547	1	0.54796	70.8845
Annotation Cluster 131	Enrichment Score: 1.232745990289438
Category	Term	Count	%	PValue	Genes	List Total	Pop Hits	Pop Total	Fold Enrichment	Bonferroni	Benjamini	FDR
GOTERM_BP_FAT	GO:0048878~chemical homeostasis	50	4.14594	0.0150848	ENSG00000138193, ENSG00000183395, ENSG00000105974, ENSG00000184486, ENSG00000184845, ENSG00000138207, ENSG00000169174, ENSG00000136160, ENSG00000124788, ENSG00000185920, ENSG00000057252, ENSG00000159167, ENSG00000101670, ENSG00000115353, ENSG00000122877, ENSG00000180340, ENSG00000198959, ENSG00000013297, ENSG00000138814, ENSG00000151617, ENSG00000162992, ENSG00000049759, ENSG00000109062, ENSG0000…	946	512	13528	1.39651	1	0.162765	24.3121
GOTERM_BP_FAT	GO:0042592~homeostatic process	69	5.72139	0.0157074	ENSG00000138193, ENSG00000183395, ENSG00000105974, ENSG00000184486, ENSG00000184845, ENSG00000138207, ENSG00000169174, ENSG00000136160, ENSG00000185920, ENSG00000124788, ENSG00000057252, ENSG00000159167, ENSG00000197299, ENSG00000122641, ENSG00000101670, ENSG00000122877, ENSG00000115353, ENSG00000044524, ENSG00000110693, ENSG00000180340, ENSG00000198959, ENSG00000013297, ENSG00000138814, ENSG0000…	946	751	13528	1.31387	1	0.16741	25.1841
GOTERM_BP_FAT	GO:0055074~calcium ion homeostasis	22	1.82421	0.0221202	ENSG00000138193, ENSG00000183395, ENSG00000105974, ENSG00000213494, ENSG00000174437, ENSG00000107562, ENSG00000115353, ENSG00000128052, ENSG00000157087, ENSG00000180340, ENSG00000198959, ENSG00000184845, ENSG00000163823, ENSG00000151617, ENSG00000136160, ENSG00000142192, ENSG00000213694, ENSG00000198626, ENSG00000150995, ENSG00000159167, ENSG00000050628, ENSG00000154229	946	188	13528	1.67343	1	0.212732	33.6302
GOTERM_BP_FAT	GO:0055065~metal ion homeostasis	23	1.90713	0.0292247	ENSG00000138193, ENSG00000183395, ENSG00000105974, ENSG00000213494, ENSG00000174437, ENSG00000107562, ENSG00000115353, ENSG00000128052, ENSG00000157087, ENSG00000180340, ENSG00000198959, ENSG00000184845, ENSG00000163823, ENSG00000151617, ENSG00000136160, ENSG00000049759, ENSG00000142192, ENSG00000213694, ENSG00000198626, ENSG00000150995, ENSG00000159167, ENSG00000050628, ENSG00000154229	946	205	13528	1.60441	1	0.259704	41.932
GOTERM_BP_FAT	GO:0006874~cellular calcium ion homeostasis	21	1.74129	0.0307886	ENSG00000138193, ENSG00000183395, ENSG00000105974, ENSG00000213494, ENSG00000174437, ENSG00000107562, ENSG00000115353, ENSG00000157087, ENSG00000180340, ENSG00000198959, ENSG00000184845, ENSG00000163823, ENSG00000151617, ENSG00000136160, ENSG00000142192, ENSG00000213694, ENSG00000198626, ENSG00000150995, ENSG00000159167, ENSG00000050628, ENSG00000154229	946	183	13528	1.64101	1	0.268419	43.6226
GOTERM_BP_FAT	GO:0006873~cellular ion homeostasis	37	3.06799	0.0308856	ENSG00000138193, ENSG00000183395, ENSG00000105974, ENSG00000107562, ENSG00000184486, ENSG00000184845, ENSG00000163823, ENSG00000103740, ENSG00000136160, ENSG00000142192, ENSG00000124788, ENSG00000150995, ENSG00000132681, ENSG00000050628, ENSG00000159167, ENSG00000109099, ENSG00000010278, ENSG00000141736, ENSG00000213494, ENSG00000174437, ENSG00000115353, ENSG00000122877, ENSG00000163347, ENSG0000…	946	374	13528	1.41473	1	0.268501	43.7259
GOTERM_BP_FAT	GO:0006875~cellular metal ion homeostasis	22	1.82421	0.033085	ENSG00000138193, ENSG00000183395, ENSG00000105974, ENSG00000213494, ENSG00000174437, ENSG00000107562, ENSG00000115353, ENSG00000157087, ENSG00000180340, ENSG00000198959, ENSG00000184845, ENSG00000163823, ENSG00000151617, ENSG00000136160, ENSG00000049759, ENSG00000142192, ENSG00000213694, ENSG00000198626, ENSG00000150995, ENSG00000159167, ENSG00000050628, ENSG00000154229	946	196	13528	1.60513	1	0.28086	46.021
GOTERM_BP_FAT	GO:0055082~cellular chemical homeostasis	37	3.06799	0.0382209	ENSG00000138193, ENSG00000183395, ENSG00000105974, ENSG00000107562, ENSG00000184486, ENSG00000184845, ENSG00000163823, ENSG00000103740, ENSG00000136160, ENSG00000142192, ENSG00000124788, ENSG00000150995, ENSG00000132681, ENSG00000050628, ENSG00000159167, ENSG00000109099, ENSG00000010278, ENSG00000141736, ENSG00000213494, ENSG00000174437, ENSG00000115353, ENSG00000122877, ENSG00000163347, ENSG0000…	946	380	13528	1.39239	1	0.308946	51.0405
GOTERM_BP_FAT	GO:0050801~ion homeostasis	39	3.23383	0.0444208	ENSG00000138193, ENSG00000183395, ENSG00000105974, ENSG00000107562, ENSG00000184486, ENSG00000184845, ENSG00000163823, ENSG00000103740, ENSG00000136160, ENSG00000065923, ENSG00000142192, ENSG00000124788, ENSG00000150995, ENSG00000132681, ENSG00000050628, ENSG00000159167, ENSG00000109099, ENSG00000010278, ENSG00000141736, ENSG00000213494, ENSG00000174437, ENSG00000115353, ENSG00000122877, ENSG0000…	946	409	13528	1.36359	1	0.336963	56.5124
GOTERM_BP_FAT	GO:0051480~cytosolic calcium ion homeostasis	13	1.07794	0.121364	ENSG00000138193, ENSG00000183395, ENSG00000105974, ENSG00000115353, ENSG00000180340, ENSG00000198959, ENSG00000184845, ENSG00000163823, ENSG00000136160, ENSG00000151617, ENSG00000213694, ENSG00000198626, ENSG00000050628	946	118	13528	1.57545	1	0.612594	90.6623
GOTERM_BP_FAT	GO:0019725~cellular homeostasis	40	3.31675	0.137343	ENSG00000138193, ENSG00000183395, ENSG00000105974, ENSG00000107562, ENSG00000184486, ENSG00000167693, ENSG00000184845, ENSG00000163823, ENSG00000136160, ENSG00000103740, ENSG00000142192, ENSG00000124788, ENSG00000150995, ENSG00000132681, ENSG00000050628, ENSG00000159167, ENSG00000109099, ENSG00000010278, ENSG00000141736, ENSG00000213494, ENSG00000174437, ENSG00000115353, ENSG00000122877, ENSG0000…	946	466	13528	1.22749	1	0.6508	93.3294
GOTERM_BP_FAT	GO:0007204~elevation of cytosolic calcium ion concentration	12	0.995025	0.145418	ENSG00000138193, ENSG00000183395, ENSG00000163823, ENSG00000151617, ENSG00000136160, ENSG00000213694, ENSG00000115353, ENSG00000198626, ENSG00000180340, ENSG00000050628, ENSG00000198959, ENSG00000184845	946	110	13528	1.56002	1	0.669007	94.3855
GOTERM_BP_FAT	GO:0055066~di-, tri-valent inorganic cation homeostasis	22	1.82421	0.164146	ENSG00000138193, ENSG00000183395, ENSG00000105974, ENSG00000213494, ENSG00000174437, ENSG00000107562, ENSG00000115353, ENSG00000128052, ENSG00000157087, ENSG00000180340, ENSG00000198959, ENSG00000184845, ENSG00000163823, ENSG00000151617, ENSG00000136160, ENSG00000142192, ENSG00000213694, ENSG00000198626, ENSG00000150995, ENSG00000159167, ENSG00000050628, ENSG00000154229	946	239	13528	1.31634	1	0.704794	96.2593
GOTERM_BP_FAT	GO:0030005~cellular di-, tri-valent inorganic cation homeostasis	21	1.74129	0.168203	ENSG00000138193, ENSG00000183395, ENSG00000105974, ENSG00000213494, ENSG00000174437, ENSG00000107562, ENSG00000115353, ENSG00000157087, ENSG00000180340, ENSG00000198959, ENSG00000184845, ENSG00000163823, ENSG00000151617, ENSG00000136160, ENSG00000142192, ENSG00000213694, ENSG00000198626, ENSG00000150995, ENSG00000159167, ENSG00000050628, ENSG00000154229	946	227	13528	1.32293	1	0.710958	96.5784
GOTERM_BP_FAT	GO:0030003~cellular cation homeostasis	23	1.90713	0.173804	ENSG00000138193, ENSG00000183395, ENSG00000105974, ENSG00000213494, ENSG00000174437, ENSG00000107562, ENSG00000115353, ENSG00000157087, ENSG00000180340, ENSG00000198959, ENSG00000184845, ENSG00000163823, ENSG00000151617, ENSG00000136160, ENSG00000049759, ENSG00000142192, ENSG00000213694, ENSG00000198626, ENSG00000150995, ENSG00000132681, ENSG00000159167, ENSG00000050628, ENSG00000154229	946	254	13528	1.2949	1	0.722465	96.9769
GOTERM_BP_FAT	GO:0055080~cation homeostasis	25	2.07297	0.198418	ENSG00000138193, ENSG00000183395, ENSG00000105974, ENSG00000107562, ENSG00000184845, ENSG00000163823, ENSG00000136160, ENSG00000142192, ENSG00000065923, ENSG00000150995, ENSG00000050628, ENSG00000159167, ENSG00000132681, ENSG00000213494, ENSG00000174437, ENSG00000115353, ENSG00000128052, ENSG00000180340, ENSG00000157087, ENSG00000198959, ENSG00000151617, ENSG00000049759, ENSG00000213694, ENSG0000…	946	286	13528	1.25002	1	0.758872	98.2632
Annotation Cluster 132	Enrichment Score: 1.2183443163722354
Category	Term	Count	%	PValue	Genes	List Total	Pop Hits	Pop Total	Fold Enrichment	Bonferroni	Benjamini	FDR
BIOCARTA	h_cellcyclePathway:Cyclins and Cell Cycle Regulation	9	0.746269	0.00197168	ENSG00000170312, ENSG00000118971, ENSG00000164045, ENSG00000105173, ENSG00000101412, ENSG00000124762, ENSG00000133101, ENSG00000123080, ENSG00000123374	144	25	1437	3.5925	0.362363	0.362363	2.49508
BIOCARTA	h_g1Pathway:Cell Cycle: G1/S Check Point	9	0.746269	0.00553597	ENSG00000170312, ENSG00000164045, ENSG00000105173, ENSG00000166949, ENSG00000116478, ENSG00000101412, ENSG00000124762, ENSG00000133101, ENSG00000123374	144	29	1437	3.09698	0.71796	0.468926	6.86046
BBID	1.RBphosphoE2F	5	0.414594	0.0415278	ENSG00000170312, ENSG00000167900, ENSG00000101412, ENSG00000124762, ENSG00000123080	37	14	358	3.4556	0.907006	0.907006	34.2176
BIOCARTA	h_skp2e2fPathway:E2F1 Destruction Pathway	4	0.331675	0.0686936	ENSG00000105173, ENSG00000101412, ENSG00000133101, ENSG00000123374	144	10	1437	3.99167	1	0.901531	59.7926
BIOCARTA	h_p53Pathway:p53 Signaling Pathway	5	0.414594	0.0802811	ENSG00000100234, ENSG00000105173, ENSG00000101412, ENSG00000124762, ENSG00000123374	144	17	1437	2.93505	1	0.879978	65.7474
BBID	157.14-3-3_Cell_Cycle	3	0.248756	0.0810369	ENSG00000170312, ENSG00000124762, ENSG00000123374	37	5	358	5.80541	0.991196	0.906169	56.5899
BBID	26.cyclin-CDK_complexes	4	0.331675	0.182881	ENSG00000170312, ENSG00000124762, ENSG00000123080, ENSG00000123374	37	15	358	2.58018	0.999988	0.940845	86.3896
BIOCARTA	h_RacCycDPathway:Influence of Ras and Rho proteins on G1 to S Transition	5	0.414594	0.210456	ENSG00000145675, ENSG00000105173, ENSG00000101412, ENSG00000124762, ENSG00000123374	144	24	1437	2.07899	1	0.97245	95.1454
BIOCARTA	h_fbw7Pathway:Cyclin E Destruction Pathway	3	0.248756	0.223236	ENSG00000105173, ENSG00000101412, ENSG00000123374	144	9	1437	3.32639	1	0.972671	96.0607
BIOCARTA	h_p27Pathway:Regulation of p27 Phosphorylation during Cell Cycle Progression	3	0.248756	0.376601	ENSG00000105173, ENSG00000101412, ENSG00000123374	144	13	1437	2.30288	1	0.994088	99.7642
Annotation Cluster 133	Enrichment Score: 1.1897701226251987
Category	Term	Count	%	PValue	Genes	List Total	Pop Hits	Pop Total	Fold Enrichment	Bonferroni	Benjamini	FDR
GOTERM_BP_FAT	GO:0048738~cardiac muscle tissue development	11	0.912106	0.00563299	ENSG00000118194, ENSG00000138207, ENSG00000186260, ENSG00000114861, ENSG00000150093, ENSG00000157168, ENSG00000077092, ENSG00000114854, ENSG00000176692, ENSG00000186350, ENSG00000133026	946	57	13528	2.75969	1	0.0773055	9.83443
GOTERM_BP_FAT	GO:0003007~heart morphogenesis	12	0.995025	0.0120238	ENSG00000118194, ENSG00000138207, ENSG00000186260, ENSG00000164741, ENSG00000185920, ENSG00000130635, ENSG00000114854, ENSG00000176692, ENSG00000139219, ENSG00000156925, ENSG00000128602, ENSG00000186350	946	73	13528	2.35072	1	0.138257	19.8832
GOTERM_BP_FAT	GO:0055010~ventricular cardiac muscle morphogenesis	4	0.331675	0.195857	ENSG00000118194, ENSG00000114854, ENSG00000176692, ENSG00000186350	946	22	13528	2.60004	1	0.75577	98.1587
GOTERM_BP_FAT	GO:0055008~cardiac muscle tissue morphogenesis	4	0.331675	0.291215	ENSG00000118194, ENSG00000114854, ENSG00000176692, ENSG00000186350	946	27	13528	2.11855	1	0.86755	99.8178
GOTERM_BP_FAT	GO:0060415~muscle tissue morphogenesis	4	0.331675	0.291215	ENSG00000118194, ENSG00000114854, ENSG00000176692, ENSG00000186350	946	27	13528	2.11855	1	0.86755	99.8178
Annotation Cluster 134	Enrichment Score: 1.164458191671628
Category	Term	Count	%	PValue	Genes	List Total	Pop Hits	Pop Total	Fold Enrichment	Bonferroni	Benjamini	FDR
INTERPRO	IPR002219:Protein kinase C, phorbol ester/diacylglycerol binding	9	0.746269	0.0142852	ENSG00000157680, ENSG00000172575, ENSG00000134318, ENSG00000122966, ENSG00000143776, ENSG00000141750, ENSG00000154229, ENSG00000165650, ENSG00000066933	1080	50	16659	2.7765	1	0.297417	21.2208
INTERPRO	IPR002219:Protein kinase C-like, phorbol ester/diacylglycerol binding	10	0.829187	0.0281508	ENSG00000157680, ENSG00000171132, ENSG00000172575, ENSG00000134318, ENSG00000122966, ENSG00000143776, ENSG00000141750, ENSG00000154229, ENSG00000165650, ENSG00000066933	1080	67	16659	2.30224	1	0.465995	37.7097
SMART	SM00109:C1	10	0.829187	0.0736231	ENSG00000157680, ENSG00000171132, ENSG00000172575, ENSG00000134318, ENSG00000122966, ENSG00000143776, ENSG00000141750, ENSG00000154229, ENSG00000165650, ENSG00000066933	707	67	9079	1.91665	1	0.490519	63.8386
GOTERM_MF_FAT	GO:0019992~diacylglycerol binding	9	0.746269	0.0861656	ENSG00000171132, ENSG00000172575, ENSG00000134318, ENSG00000122966, ENSG00000143776, ENSG00000141750, ENSG00000154229, ENSG00000165650, ENSG00000066933	877	68	12983	1.95934	1	0.742987	75.7604
UP_SEQ_FEATURE	zinc finger region:Phorbol-ester/DAG-type	6	0.497512	0.122546	ENSG00000172575, ENSG00000134318, ENSG00000122966, ENSG00000143776, ENSG00000141750, ENSG00000165650	1177	43	19113	2.26587	1	0.958408	90.7418
UP_SEQ_FEATURE	zinc finger region:Phorbol-ester/DAG-type 1	4	0.331675	0.150274	ENSG00000157680, ENSG00000171132, ENSG00000154229, ENSG00000066933	1177	22	19113	2.9525	1	0.974382	94.8395
UP_SEQ_FEATURE	zinc finger region:Phorbol-ester/DAG-type 2	4	0.331675	0.150274	ENSG00000157680, ENSG00000171132, ENSG00000154229, ENSG00000066933	1177	22	19113	2.9525	1	0.974382	94.8395
Annotation Cluster 135	Enrichment Score: 1.1614437287593349
Category	Term	Count	%	PValue	Genes	List Total	Pop Hits	Pop Total	Fold Enrichment	Bonferroni	Benjamini	FDR
GOTERM_MF_FAT	GO:0003690~double-stranded DNA binding	13	1.07794	0.0297235	ENSG00000111247, ENSG00000051180, ENSG00000196767, ENSG00000166949, ENSG00000140044, ENSG00000146648, ENSG00000148516, ENSG00000162992, ENSG00000160957, ENSG00000151090, ENSG00000197299, ENSG00000060138, ENSG00000186350	877	97	12983	1.98402	1	0.50007	37.7853
[truncated: 2,298 more rows]

## Sheet: Early Child-GO
Table S10 Go enrichment of male biased genes at early child stage
[truncated: 1,022 more rows]

[truncated: 2 more sheets: Puberty-GO, Adulthood-GO]
