# Supplementary material for: Sex Biased Gene Expression Profiling of Human Brains at Major Developmental Stages
Source: Sci Rep. 2016 Feb 16;6:21181. doi: 10.1038/srep21181 (PMC4754746; doi:10.1038/srep21181)
Supplement: Supplementary Dataset 10 [file srep21181-s11.xls]

## Sheet: Prenatal-GO
Table S13 Go enrichment of female biased genes at prenatal stage
Annotation Cluster 1	Enrichment Score: 2.758648170168852
Category	Term	Count	%	PValue	Genes	List Total	Pop Hits	Pop Total	Fold Enrichment	Bonferroni	Benjamini	FDR
SMART	SM00353:HLH	14	2.05279	4.61131e-05	ENSG00000183734, ENSG00000139352, ENSG00000177551, ENSG00000205927, ENSG00000197921, ENSG00000164683, ENSG00000172201, ENSG00000177468, ENSG00000106546, ENSG00000117318, ENSG00000179111, ENSG00000115738, ENSG00000213347, ENSG00000187821	281	114	9079	3.96785	0.008129	0.008129	0.0566256
INTERPRO	IPR001092:Basic helix-loop-helix dimerisation region bHLH	14	2.05279	5.94317e-05	ENSG00000183734, ENSG00000139352, ENSG00000177551, ENSG00000205927, ENSG00000197921, ENSG00000164683, ENSG00000172201, ENSG00000177468, ENSG00000106546, ENSG00000117318, ENSG00000179111, ENSG00000115738, ENSG00000213347, ENSG00000187821	524	114	16659	3.90428	0.0485287	0.0485287	0.0917303
UP_SEQ_FEATURE	domain:Helix-loop-helix motif	14	2.05279	8.77295e-05	ENSG00000183734, ENSG00000139352, ENSG00000177551, ENSG00000205927, ENSG00000197921, ENSG00000164683, ENSG00000172201, ENSG00000177468, ENSG00000106546, ENSG00000117318, ENSG00000179111, ENSG00000115738, ENSG00000213347, ENSG00000187821	624	114	19113	3.76156	0.122924	0.122924	0.145607
UP_SEQ_FEATURE	DNA-binding region:Basic motif	11	1.6129	0.0383704	ENSG00000183734, ENSG00000106546, ENSG00000139352, ENSG00000177551, ENSG00000205927, ENSG00000179111, ENSG00000213347, ENSG00000197921, ENSG00000187821, ENSG00000164683, ENSG00000177468	624	161	19113	2.09272	1	0.999942	47.7865
INTERPRO	IPR011598:Helix-loop-helix DNA-binding	7	1.02639	0.0485106	ENSG00000183734, ENSG00000139352, ENSG00000177551, ENSG00000205927, ENSG00000213347, ENSG00000197921, ENSG00000164683	524	84	16659	2.64933	1	0.968834	53.5986
GOTERM_BP_FAT	GO:0016481~negative regulation of transcription	21	3.07918	0.0627032	ENSG00000112559, ENSG00000080503, ENSG00000205927, ENSG00000128708, ENSG00000181449, ENSG00000197921, ENSG00000164683, ENSG00000172201, ENSG00000152284, ENSG00000134363, ENSG00000124788, ENSG00000117318, ENSG00000179111, ENSG00000213347, ENSG00000164104, ENSG00000115738, ENSG00000167085, ENSG00000112333, ENSG00000187821, ENSG00000182568, ENSG00000142684	408	459	13528	1.51698	1	0.929326	67.165
Annotation Cluster 2	Enrichment Score: 1.929940933160311
Category	Term	Count	%	PValue	Genes	List Total	Pop Hits	Pop Total	Fold Enrichment	Bonferroni	Benjamini	FDR
INTERPRO	IPR003650:Orange	4	0.58651	0.00547701	ENSG00000179111, ENSG00000197921, ENSG00000187821, ENSG00000164683	524	12	16659	10.5973	0.989917	0.899583	8.13077
UP_SEQ_FEATURE	domain:Orange	4	0.58651	0.00772035	ENSG00000179111, ENSG00000197921, ENSG00000187821, ENSG00000164683	624	13	19113	9.42456	0.999991	0.996952	12.0782
UP_SEQ_FEATURE	DNA-binding region:Basic motif	11	1.6129	0.0383704	ENSG00000183734, ENSG00000106546, ENSG00000139352, ENSG00000177551, ENSG00000205927, ENSG00000179111, ENSG00000213347, ENSG00000197921, ENSG00000187821, ENSG00000164683, ENSG00000177468	624	161	19113	2.09272	1	0.999942	47.7865
Annotation Cluster 3	Enrichment Score: 1.7814600507505174
Category	Term	Count	%	PValue	Genes	List Total	Pop Hits	Pop Total	Fold Enrichment	Bonferroni	Benjamini	FDR
SMART	SM00398:HMG	7	1.02639	0.00554516	ENSG00000152284, ENSG00000064961, ENSG00000124766, ENSG00000164104, ENSG00000181449, ENSG00000005513, ENSG00000177732	281	53	9079	4.26731	0.626271	0.388666	6.602
INTERPRO	IPR000910:High mobility group, HMG1/HMG2	7	1.02639	0.00611869	ENSG00000152284, ENSG00000064961, ENSG00000124766, ENSG00000164104, ENSG00000181449, ENSG00000005513, ENSG00000177732	524	53	16659	4.19894	0.994125	0.723147	9.04181
UP_SEQ_FEATURE	DNA-binding region:HMG box	6	0.879765	0.0137809	ENSG00000152284, ENSG00000064961, ENSG00000124766, ENSG00000181449, ENSG00000005513, ENSG00000177732	624	44	19113	4.17679	1	0.994408	20.5843
GOTERM_BP_FAT	GO:0030111~regulation of Wnt receptor signaling pathway	4	0.58651	0.16007	ENSG00000112559, ENSG00000152284, ENSG00000124766, ENSG00000181449	408	46	13528	2.88321	1	0.969726	95.0213
Annotation Cluster 4	Enrichment Score: 1.5751672276354576
Category	Term	Count	%	PValue	Genes	List Total	Pop Hits	Pop Total	Fold Enrichment	Bonferroni	Benjamini	FDR
GOTERM_BP_FAT	GO:0006357~regulation of transcription from RNA polymerase II promoter	37	5.42522	0.00226234	ENSG00000169840, ENSG00000080503, ENSG00000169926, ENSG00000164683, ENSG00000074219, ENSG00000119919, ENSG00000030419, ENSG00000177732, ENSG00000119508, ENSG00000178662, ENSG00000143162, ENSG00000124788, ENSG00000117318, ENSG00000179111, ENSG00000164104, ENSG00000187821, ENSG00000171794, ENSG00000142684, ENSG00000112559, ENSG00000101773, ENSG00000123219, ENSG00000152785, ENSG00000139352, ENSG0000…	408	727	13528	1.68749	0.989339	0.678669	3.82034
GOTERM_BP_FAT	GO:0045893~positive regulation of transcription, DNA-dependent	26	3.81232	0.00512655	ENSG00000169840, ENSG00000080503, ENSG00000169926, ENSG00000074219, ENSG00000119919, ENSG00000030419, ENSG00000119508, ENSG00000100003, ENSG00000178662, ENSG00000124788, ENSG00000124766, ENSG00000164104, ENSG00000171794, ENSG00000123219, ENSG00000152785, ENSG00000139352, ENSG00000001167, ENSG00000005513, ENSG00000134222, ENSG00000197921, ENSG00000181449, ENSG00000139921, ENSG00000152284, ENSG0000…	408	477	13528	1.80729	0.999967	0.770572	8.46001
GOTERM_BP_FAT	GO:0051254~positive regulation of RNA metabolic process	26	3.81232	0.00581841	ENSG00000169840, ENSG00000080503, ENSG00000169926, ENSG00000074219, ENSG00000119919, ENSG00000030419, ENSG00000119508, ENSG00000100003, ENSG00000178662, ENSG00000124788, ENSG00000124766, ENSG00000164104, ENSG00000171794, ENSG00000123219, ENSG00000152785, ENSG00000139352, ENSG00000001167, ENSG00000005513, ENSG00000134222, ENSG00000197921, ENSG00000181449, ENSG00000139921, ENSG00000152284, ENSG0000…	408	481	13528	1.79226	0.999992	0.768343	9.54869
GOTERM_BP_FAT	GO:0045944~positive regulation of transcription from RNA polymerase II promoter	21	3.07918	0.00870957	ENSG00000152785, ENSG00000123219, ENSG00000139352, ENSG00000169840, ENSG00000080503, ENSG00000169926, ENSG00000001167, ENSG00000181449, ENSG00000074219, ENSG00000197921, ENSG00000005513, ENSG00000119919, ENSG00000030419, ENSG00000119508, ENSG00000106546, ENSG00000152284, ENSG00000178662, ENSG00000124788, ENSG00000127152, ENSG00000164104, ENSG00000171794	408	371	13528	1.8768	1	0.796984	13.9675
GOTERM_BP_FAT	GO:0045941~positive regulation of transcription	27	3.95894	0.0206543	ENSG00000169840, ENSG00000080503, ENSG00000169926, ENSG00000074219, ENSG00000119919, ENSG00000030419, ENSG00000119508, ENSG00000100003, ENSG00000178662, ENSG00000124788, ENSG00000124766, ENSG00000164104, ENSG00000171794, ENSG00000123219, ENSG00000152785, ENSG00000139352, ENSG00000001167, ENSG00000005513, ENSG00000134222, ENSG00000197921, ENSG00000181449, ENSG00000139921, ENSG00000152284, ENSG0000…	408	564	13528	1.5873	1	0.902192	30.1581
GOTERM_BP_FAT	GO:0010628~positive regulation of gene expression	27	3.95894	0.0283381	ENSG00000169840, ENSG00000080503, ENSG00000169926, ENSG00000074219, ENSG00000119919, ENSG00000030419, ENSG00000119508, ENSG00000100003, ENSG00000178662, ENSG00000124788, ENSG00000124766, ENSG00000164104, ENSG00000171794, ENSG00000123219, ENSG00000152785, ENSG00000139352, ENSG00000001167, ENSG00000005513, ENSG00000134222, ENSG00000197921, ENSG00000181449, ENSG00000139921, ENSG00000152284, ENSG0000…	408	581	13528	1.54085	1	0.862967	39.0066
GOTERM_BP_FAT	GO:0051173~positive regulation of nitrogen compound metabolic process	29	4.2522	0.0326522	ENSG00000169840, ENSG00000080503, ENSG00000169926, ENSG00000074219, ENSG00000119919, ENSG00000030419, ENSG00000119508, ENSG00000100003, ENSG00000178662, ENSG00000124788, ENSG00000124766, ENSG00000164104, ENSG00000163661, ENSG00000171794, ENSG00000123219, ENSG00000152785, ENSG00000139352, ENSG00000169676, ENSG00000001167, ENSG00000181449, ENSG00000005513, ENSG00000134222, ENSG00000197921, ENSG0000…	408	644	13528	1.49309	1	0.883178	43.5001
GOTERM_BP_FAT	GO:0045935~positive regulation of nucleobase, nucleoside, nucleotide and nucleic acid metabolic process	28	4.10557	0.0371715	ENSG00000169840, ENSG00000080503, ENSG00000169926, ENSG00000074219, ENSG00000119919, ENSG00000030419, ENSG00000119508, ENSG00000100003, ENSG00000178662, ENSG00000124788, ENSG00000124766, ENSG00000164104, ENSG00000171794, ENSG00000123219, ENSG00000152785, ENSG00000139352, ENSG00000169676, ENSG00000001167, ENSG00000181449, ENSG00000005513, ENSG00000134222, ENSG00000197921, ENSG00000139921, ENSG0000…	408	624	13528	1.48781	1	0.88582	47.872
GOTERM_BP_FAT	GO:0010604~positive regulation of macromolecule metabolic process	35	5.13196	0.0600164	ENSG00000105974, ENSG00000169840, ENSG00000080503, ENSG00000205220, ENSG00000169926, ENSG00000134057, ENSG00000074219, ENSG00000119919, ENSG00000030419, ENSG00000119508, ENSG00000181085, ENSG00000169174, ENSG00000100003, ENSG00000178662, ENSG00000124788, ENSG00000124766, ENSG00000164104, ENSG00000100911, ENSG00000171794, ENSG00000163485, ENSG00000123219, ENSG00000152785, ENSG00000139352, ENSG0000…	408	857	13528	1.35413	1	0.928662	65.5082
GOTERM_BP_FAT	GO:0031328~positive regulation of cellular biosynthetic process	29	4.2522	0.0628061	ENSG00000169840, ENSG00000080503, ENSG00000169926, ENSG00000074219, ENSG00000119919, ENSG00000030419, ENSG00000119508, ENSG00000100003, ENSG00000178662, ENSG00000124788, ENSG00000124766, ENSG00000164104, ENSG00000163661, ENSG00000171794, ENSG00000123219, ENSG00000152785, ENSG00000139352, ENSG00000169676, ENSG00000001167, ENSG00000181449, ENSG00000005513, ENSG00000134222, ENSG00000197921, ENSG0000…	408	685	13528	1.40372	1	0.925807	67.227
GOTERM_BP_FAT	GO:0009891~positive regulation of biosynthetic process	29	4.2522	0.071133	ENSG00000169840, ENSG00000080503, ENSG00000169926, ENSG00000074219, ENSG00000119919, ENSG00000030419, ENSG00000119508, ENSG00000100003, ENSG00000178662, ENSG00000124788, ENSG00000124766, ENSG00000164104, ENSG00000163661, ENSG00000171794, ENSG00000123219, ENSG00000152785, ENSG00000139352, ENSG00000169676, ENSG00000001167, ENSG00000181449, ENSG00000005513, ENSG00000134222, ENSG00000197921, ENSG0000…	408	695	13528	1.38352	1	0.935416	71.8902
GOTERM_BP_FAT	GO:0010557~positive regulation of macromolecule biosynthetic process	27	3.95894	0.0904554	ENSG00000169840, ENSG00000080503, ENSG00000169926, ENSG00000074219, ENSG00000119919, ENSG00000030419, ENSG00000119508, ENSG00000100003, ENSG00000178662, ENSG00000124788, ENSG00000124766, ENSG00000164104, ENSG00000171794, ENSG00000123219, ENSG00000152785, ENSG00000139352, ENSG00000001167, ENSG00000005513, ENSG00000134222, ENSG00000197921, ENSG00000181449, ENSG00000139921, ENSG00000152284, ENSG0000…	408	654	13528	1.36886	1	0.951072	80.4185
SP_PIR_KEYWORDS	activator	20	2.93255	0.329125	ENSG00000139352, ENSG00000169840, ENSG00000080503, ENSG00000169926, ENSG00000123066, ENSG00000001167, ENSG00000181449, ENSG00000074219, ENSG00000030419, ENSG00000100003, ENSG00000106546, ENSG00000152284, ENSG00000178662, ENSG00000198963, ENSG00000124766, ENSG00000100968, ENSG00000100941, ENSG00000112333, ENSG00000142856, ENSG00000171794	626	520	19235	1.1818	1	0.962116	99.6256
Annotation Cluster 5	Enrichment Score: 1.5471182053476837
Category	Term	Count	%	PValue	Genes	List Total	Pop Hits	Pop Total	Fold Enrichment	Bonferroni	Benjamini	FDR
SP_PIR_KEYWORDS	chromosomal protein	15	2.19941	0.000275364	ENSG00000203760, ENSG00000111332, ENSG00000123219, ENSG00000196787, ENSG00000112727, ENSG00000197153, ENSG00000031691, ENSG00000100162, ENSG00000011243, ENSG00000196890, ENSG00000184260, ENSG00000178458, ENSG00000196226, ENSG00000124693, ENSG00000196532, ENSG00000198374, ENSG00000164104, ENSG00000184357, ENSG00000142856, ENSG00000196966, ENSG00000182572, ENSG00000198830	626	145	19235	3.17864	0.106773	0.106773	0.38477
GOTERM_BP_FAT	GO:0006334~nucleosome assembly	9	1.31965	0.0037168	ENSG00000111332, ENSG00000196787, ENSG00000112727, ENSG00000197153, ENSG00000196890, ENSG00000184260, ENSG00000178458, ENSG00000196226, ENSG00000124693, ENSG00000196532, ENSG00000198374, ENSG00000204118, ENSG00000164104, ENSG00000184357, ENSG00000196966, ENSG00000182572	408	84	13528	3.55252	0.999428	0.77535	6.20338
GOTERM_BP_FAT	GO:0031497~chromatin assembly	9	1.31965	0.00460967	ENSG00000111332, ENSG00000196787, ENSG00000112727, ENSG00000197153, ENSG00000196890, ENSG00000184260, ENSG00000178458, ENSG00000196226, ENSG00000124693, ENSG00000196532, ENSG00000198374, ENSG00000204118, ENSG00000164104, ENSG00000184357, ENSG00000196966, ENSG00000182572	408	87	13528	3.43002	0.999905	0.786466	7.63864
GOTERM_BP_FAT	GO:0065004~protein-DNA complex assembly	9	1.31965	0.00604594	ENSG00000111332, ENSG00000196787, ENSG00000112727, ENSG00000197153, ENSG00000196890, ENSG00000184260, ENSG00000178458, ENSG00000196226, ENSG00000124693, ENSG00000196532, ENSG00000198374, ENSG00000204118, ENSG00000164104, ENSG00000184357, ENSG00000196966, ENSG00000182572	408	91	13528	3.27925	0.999995	0.741016	9.90406
GOTERM_BP_FAT	GO:0034728~nucleosome organization	9	1.31965	0.00688048	ENSG00000111332, ENSG00000196787, ENSG00000112727, ENSG00000197153, ENSG00000196890, ENSG00000184260, ENSG00000178458, ENSG00000196226, ENSG00000124693, ENSG00000196532, ENSG00000198374, ENSG00000204118, ENSG00000164104, ENSG00000184357, ENSG00000196966, ENSG00000182572	408	93	13528	3.20873	0.999999	0.749502	11.1962
GOTERM_BP_FAT	GO:0006323~DNA packaging	10	1.46628	0.00876219	ENSG00000111332, ENSG00000196787, ENSG00000112727, ENSG00000128708, ENSG00000197153, ENSG00000196890, ENSG00000184260, ENSG00000178458, ENSG00000196226, ENSG00000124693, ENSG00000196532, ENSG00000198374, ENSG00000204118, ENSG00000164104, ENSG00000184357, ENSG00000196966, ENSG00000182572	408	117	13528	2.83392	1	0.770182	14.046
PIR_SUPERFAMILY	PIRSF002048:histone H2A	4	0.58651	0.00906626	ENSG00000111332, ENSG00000184260, ENSG00000178458, ENSG00000196787, ENSG00000196532, ENSG00000124693, ENSG00000198374, ENSG00000112727, ENSG00000197153, ENSG00000196966, ENSG00000182572	221	15	7396	8.92428	0.901069	0.685467	11.1848
INTERPRO	IPR007125:Histone core	6	0.879765	0.0129976	ENSG00000111332, ENSG00000196787, ENSG00000112727, ENSG00000197153, ENSG00000196890, ENSG00000184260, ENSG00000178458, ENSG00000124693, ENSG00000196532, ENSG00000196226, ENSG00000198374, ENSG00000196966, ENSG00000182572	524	45	16659	4.23893	0.999982	0.888091	18.2917
GOTERM_CC_FAT	GO:0000786~nucleosome	7	1.02639	0.0153	ENSG00000111332, ENSG00000196787, ENSG00000112727, ENSG00000197153, ENSG00000196890, ENSG00000184260, ENSG00000178458, ENSG00000124693, ENSG00000196532, ENSG00000196226, ENSG00000198374, ENSG00000184357, ENSG00000196966, ENSG00000182572	411	63	12782	3.45553	0.994375	0.994375	18.9085
GOTERM_BP_FAT	GO:0034622~cellular macromolecular complex assembly	18	2.6393	0.0160987	ENSG00000111332, ENSG00000105974, ENSG00000196787, ENSG00000164972, ENSG00000214274, ENSG00000196890, ENSG00000077063, ENSG00000178458, ENSG00000198374, ENSG00000123416, ENSG00000188229, ENSG00000204118, ENSG00000164104, ENSG00000184357, ENSG00000182572, ENSG00000163526, ENSG00000112727, ENSG00000197153, ENSG00000164418, ENSG00000184260, ENSG00000124693, ENSG00000196226, ENSG00000196532, ENSG0000…	408	318	13528	1.8768	1	0.885751	24.3552
SP_PIR_KEYWORDS	nucleosome core	6	0.879765	0.0193164	ENSG00000111332, ENSG00000196787, ENSG00000112727, ENSG00000197153, ENSG00000196890, ENSG00000184260, ENSG00000178458, ENSG00000124693, ENSG00000196532, ENSG00000196226, ENSG00000198374, ENSG00000196966, ENSG00000182572	626	48	19235	3.84085	0.999664	0.981659	23.8938
SMART	SM00414:H2A	4	0.58651	0.0195031	ENSG00000111332, ENSG00000184260, ENSG00000178458, ENSG00000196787, ENSG00000196532, ENSG00000124693, ENSG00000198374, ENSG00000112727, ENSG00000197153, ENSG00000196966, ENSG00000182572	281	19	9079	6.80202	0.969382	0.687157	21.4883
INTERPRO	IPR002119:Histone H2A	4	0.58651	0.0205029	ENSG00000111332, ENSG00000184260, ENSG00000178458, ENSG00000196787, ENSG00000196532, ENSG00000124693, ENSG00000198374, ENSG00000112727, ENSG00000197153, ENSG00000196966, ENSG00000182572	524	19	16659	6.69305	1	0.885526	27.3763
GOTERM_BP_FAT	GO:0034621~cellular macromolecular complex subunit organization	19	2.78592	0.0229094	ENSG00000111332, ENSG00000105974, ENSG00000196787, ENSG00000164972, ENSG00000214274, ENSG00000196890, ENSG00000077063, ENSG00000178458, ENSG00000198374, ENSG00000123416, ENSG00000188229, ENSG00000121621, ENSG00000204118, ENSG00000164104, ENSG00000184357, ENSG00000182572, ENSG00000163526, ENSG00000112727, ENSG00000197153, ENSG00000164418, ENSG00000184260, ENSG00000196226, ENSG00000124693, ENSG0000…	408	357	13528	1.76465	1	0.867389	32.873
GOTERM_CC_FAT	GO:0044427~chromosomal part	21	3.07918	0.0239962	ENSG00000111332, ENSG00000203760, ENSG00000196787, ENSG00000118418, ENSG00000196890, ENSG00000122952, ENSG00000178458, ENSG00000198374, ENSG00000142856, ENSG00000184357, ENSG00000182572, ENSG00000198830, ENSG00000123219, ENSG00000171772, ENSG00000112727, ENSG00000080986, ENSG00000136982, ENSG00000197153, ENSG00000031691, ENSG00000100162, ENSG00000184260, ENSG00000196226, ENSG00000124693, ENSG0000…	411	386	12782	1.69196	0.999714	0.934148	28.1203
GOTERM_BP_FAT	GO:0051276~chromosome organization	23	3.37243	0.0369874	ENSG00000111332, ENSG00000196787, ENSG00000080503, ENSG00000171988, ENSG00000196890, ENSG00000122952, ENSG00000178458, ENSG00000198374, ENSG00000204118, ENSG00000121621, ENSG00000164104, ENSG00000184357, ENSG00000182572, ENSG00000198830, ENSG00000064961, ENSG00000112727, ENSG00000128708, ENSG00000080986, ENSG00000136982, ENSG00000197153, ENSG00000164611, ENSG00000181449, ENSG00000152284, ENSG0000…	408	485	13528	1.57239	1	0.891666	47.7004
GOTERM_BP_FAT	GO:0006333~chromatin assembly or disassembly	9	1.31965	0.0379376	ENSG00000111332, ENSG00000196787, ENSG00000112727, ENSG00000197153, ENSG00000196890, ENSG00000184260, ENSG00000178458, ENSG00000196226, ENSG00000124693, ENSG00000196532, ENSG00000198374, ENSG00000204118, ENSG00000164104, ENSG00000184357, ENSG00000196966, ENSG00000182572	408	127	13528	2.3497	1	0.883985	48.5808
GOTERM_CC_FAT	GO:0005694~chromosome	23	3.37243	0.0406048	ENSG00000111332, ENSG00000203760, ENSG00000196787, ENSG00000118418, ENSG00000196890, ENSG00000122952, ENSG00000178458, ENSG00000198374, ENSG00000164104, ENSG00000142856, ENSG00000184357, ENSG00000182572, ENSG00000198830, ENSG00000123219, ENSG00000171772, ENSG00000112727, ENSG00000080986, ENSG00000136982, ENSG00000197153, ENSG00000031691, ENSG00000100162, ENSG00000011243, ENSG00000184260, ENSG0000…	411	460	12782	1.55499	0.999999	0.901856	43.0782
GOTERM_CC_FAT	GO:0000785~chromatin	12	1.75953	0.0575054	ENSG00000111332, ENSG00000196787, ENSG00000112727, ENSG00000136982, ENSG00000118418, ENSG00000197153, ENSG00000196890, ENSG00000184260, ENSG00000178458, ENSG00000196226, ENSG00000124693, ENSG00000196532, ENSG00000198374, ENSG00000115738, ENSG00000184357, ENSG00000196966, ENSG00000182572, ENSG00000198830, ENSG00000104147	411	200	12782	1.86599	1	0.916879	55.2953
GOTERM_CC_FAT	GO:0032993~protein-DNA complex	7	1.02639	0.0578443	ENSG00000111332, ENSG00000196787, ENSG00000112727, ENSG00000197153, ENSG00000196890, ENSG00000184260, ENSG00000178458, ENSG00000124693, ENSG00000196532, ENSG00000196226, ENSG00000198374, ENSG00000184357, ENSG00000196966, ENSG00000182572	411	86	12782	2.53138	1	0.891878	55.5133
GOTERM_BP_FAT	GO:0006325~chromatin organization	18	2.6393	0.0642078	ENSG00000111332, ENSG00000196787, ENSG00000080503, ENSG00000171988, ENSG00000196890, ENSG00000178458, ENSG00000198374, ENSG00000204118, ENSG00000164104, ENSG00000184357, ENSG00000182572, ENSG00000198830, ENSG00000112727, ENSG00000064961, ENSG00000128708, ENSG00000197153, ENSG00000181449, ENSG00000152284, ENSG00000184260, ENSG00000196226, ENSG00000124693, ENSG00000196532, ENSG00000167085, ENSG0000…	408	378	13528	1.5789	1	0.926387	68.0598
INTERPRO	IPR009072:Histone-fold	5	0.733138	0.0890385	ENSG00000111332, ENSG00000196890, ENSG00000178458, ENSG00000196787, ENSG00000196226, ENSG00000196532, ENSG00000124693, ENSG00000198374, ENSG00000112727, ENSG00000197153, ENSG00000196966, ENSG00000182572	524	54	16659	2.9437	1	0.989862	76.3064
SP_PIR_KEYWORDS	isopeptide bond	16	2.34604	0.0988233	ENSG00000111332, ENSG00000160200, ENSG00000196787, ENSG00000102349, ENSG00000112727, ENSG00000119707, ENSG00000170917, ENSG00000197153, ENSG00000181449, ENSG00000135046, ENSG00000164418, ENSG00000196890, ENSG00000092054, ENSG00000184260, ENSG00000178458, ENSG00000196226, ENSG00000124693, ENSG00000196532, ENSG00000198374, ENSG00000123416, ENSG00000196966, ENSG00000182572, ENSG00000182568	626	319	19235	1.54116	1	0.962436	76.6965
KEGG_PATHWAY	hsa05322:Systemic lupus erythematosus	6	0.879765	0.142229	ENSG00000111332, ENSG00000196787, ENSG00000112727, ENSG00000197153, ENSG00000196890, ENSG00000184260, ENSG00000178458, ENSG00000124693, ENSG00000196532, ENSG00000196226, ENSG00000198374, ENSG00000196966, ENSG00000182572	143	99	5085	2.15512	1	0.998409	83.0801
SP_PIR_KEYWORDS	citrullination	3	0.439883	0.15921	ENSG00000184260, ENSG00000178458, ENSG00000196787, ENSG00000196532, ENSG00000124693, ENSG00000198374, ENSG00000112727, ENSG00000197153, ENSG00000196966, ENSG00000182572	626	22	19235	4.19002	1	0.971418	91.1741
UP_SEQ_FEATURE	cross-link:Glycyl lysine isopeptide (Lys-Gly) (interchain with G-Cter in ubiquitin)	10	1.46628	0.20286	ENSG00000111332, ENSG00000196787, ENSG00000112727, ENSG00000119707, ENSG00000170917, ENSG00000197153, ENSG00000196890, ENSG00000092054, ENSG00000184260, ENSG00000178458, ENSG00000196226, ENSG00000124693, ENSG00000196532, ENSG00000198374, ENSG00000123416, ENSG00000196966, ENSG00000182572	624	199	19113	1.53919	1	0.999999	97.6846
SP_PIR_KEYWORDS	ubl conjugation	24	3.51906	0.205022	ENSG00000111332, ENSG00000196787, ENSG00000102349, ENSG00000119707, ENSG00000170917, ENSG00000134057, ENSG00000196890, ENSG00000181085, ENSG00000178458, ENSG00000198374, ENSG00000100968, ENSG00000123416, ENSG00000121621, ENSG00000182572, ENSG00000169855, ENSG00000160200, ENSG00000101773, ENSG00000112727, ENSG00000197153, ENSG00000181449, ENSG00000164611, ENSG00000164418, ENSG00000092054, ENSG0000…	626	588	19235	1.25416	1	0.951903	95.9714
GOTERM_BP_FAT	GO:0043933~macromolecular complex subunit organization	26	3.81232	0.232813	ENSG00000111332, ENSG00000105974, ENSG00000196787, ENSG00000164972, ENSG00000214274, ENSG00000077063, ENSG00000196890, ENSG00000134265, ENSG00000178458, ENSG00000132965, ENSG00000198374, ENSG00000123416, ENSG00000188229, ENSG00000164104, ENSG00000204118, ENSG00000121621, ENSG00000184357, ENSG00000182572, ENSG00000163526, ENSG00000103485, ENSG00000112727, ENSG00000100065, ENSG00000117425, ENSG0000…	408	710	13528	1.21419	1	0.985261	98.9517
GOTERM_BP_FAT	GO:0065003~macromolecular complex assembly	24	3.51906	0.273336	ENSG00000111332, ENSG00000105974, ENSG00000196787, ENSG00000164972, ENSG00000214274, ENSG00000077063, ENSG00000196890, ENSG00000134265, ENSG00000178458, ENSG00000132965, ENSG00000198374, ENSG00000188229, ENSG00000123416, ENSG00000204118, ENSG00000164104, ENSG00000184357, ENSG00000182572, ENSG00000163526, ENSG00000103485, ENSG00000112727, ENSG00000100065, ENSG00000117425, ENSG00000197153, ENSG0000…	408	665	13528	1.19664	1	0.989329	99.5877
Annotation Cluster 6	Enrichment Score: 1.4071222227358522
Category	Term	Count	%	PValue	Genes	List Total	Pop Hits	Pop Total	Fold Enrichment	Bonferroni	Benjamini	FDR
GOTERM_BP_FAT	GO:0006355~regulation of transcription, DNA-dependent	76	11.1437	0.00125308	ENSG00000164379, ENSG00000169840, ENSG00000080503, ENSG00000145908, ENSG00000121297, ENSG00000171988, ENSG00000074219, ENSG00000030419, ENSG00000177732, ENSG00000183960, ENSG00000100003, ENSG00000178150, ENSG00000124788, ENSG00000100968, ENSG00000117318, ENSG00000179111, ENSG00000164104, ENSG00000188227, ENSG00000187821, ENSG00000125846, ENSG00000101773, ENSG00000112559, ENSG00000152785, ENSG0000…	408	1773	13528	1.42128	0.919056	0.919056	2.13334
GOTERM_BP_FAT	GO:0051252~regulation of RNA metabolic process	77	11.2903	0.0014973	ENSG00000164379, ENSG00000169840, ENSG00000080503, ENSG00000145908, ENSG00000121297, ENSG00000171988, ENSG00000074219, ENSG00000030419, ENSG00000177732, ENSG00000183960, ENSG00000100003, ENSG00000178150, ENSG00000124788, ENSG00000100968, ENSG00000117318, ENSG00000179111, ENSG00000164104, ENSG00000188227, ENSG00000187821, ENSG00000125846, ENSG00000101773, ENSG00000112559, ENSG00000152785, ENSG0000…	408	1813	13528	1.40821	0.950428	0.632652	2.5441
GOTERM_MF_FAT	GO:0030528~transcription regulator activity	61	8.94428	0.0194561	ENSG00000164379, ENSG00000169840, ENSG00000177551, ENSG00000080503, ENSG00000121297, ENSG00000074219, ENSG00000030419, ENSG00000177732, ENSG00000183960, ENSG00000181085, ENSG00000100003, ENSG00000124788, ENSG00000100968, ENSG00000117318, ENSG00000179111, ENSG00000164104, ENSG00000187821, ENSG00000214485, ENSG00000125846, ENSG00000166407, ENSG00000123066, ENSG00000205927, ENSG00000152495, ENSG0000…	397	1512	12983	1.31936	0.999995	0.982533	25.2751
GOTERM_BP_FAT	GO:0045449~regulation of transcription	96	14.0762	0.0207571	ENSG00000164379, ENSG00000102349, ENSG00000169840, ENSG00000080503, ENSG00000177551, ENSG00000145908, ENSG00000121297, ENSG00000171988, ENSG00000074219, ENSG00000030419, ENSG00000177732, ENSG00000183960, ENSG00000100003, ENSG00000178150, ENSG00000124788, ENSG00000100968, ENSG00000117318, ENSG00000179111, ENSG00000164104, ENSG00000188227, ENSG00000187821, ENSG00000125846, ENSG00000112559, ENSG0000…	408	2601	13528	1.22378	1	0.89068	30.2841
SP_PIR_KEYWORDS	dna-binding	76	11.1437	0.0321899	ENSG00000164379, ENSG00000111332, ENSG00000102349, ENSG00000169840, ENSG00000080503, ENSG00000177551, ENSG00000145908, ENSG00000121297, ENSG00000074219, ENSG00000030419, ENSG00000177732, ENSG00000196890, ENSG00000178150, ENSG00000178458, ENSG00000198374, ENSG00000100968, ENSG00000179111, ENSG00000164104, ENSG00000188227, ENSG00000187821, ENSG00000184357, ENSG00000125846, ENSG00000198105, ENSG0000…	626	1868	19235	1.25013	0.999999	0.893096	36.746
GOTERM_MF_FAT	GO:0003677~DNA binding	86	12.61	0.0395654	ENSG00000164379, ENSG00000111332, ENSG00000102349, ENSG00000169840, ENSG00000080503, ENSG00000177551, ENSG00000145908, ENSG00000121297, ENSG00000074219, ENSG00000030419, ENSG00000177732, ENSG00000196890, ENSG00000183960, ENSG00000178150, ENSG00000178458, ENSG00000198374, ENSG00000213689, ENSG00000100968, ENSG00000179111, ENSG00000164104, ENSG00000188227, ENSG00000187821, ENSG00000214485, ENSG0000…	397	2331	12983	1.20654	1	0.955778	45.0439
GOTERM_BP_FAT	GO:0006350~transcription	73	10.7038	0.125183	ENSG00000164379, ENSG00000102349, ENSG00000169840, ENSG00000080503, ENSG00000177551, ENSG00000145908, ENSG00000121297, ENSG00000171988, ENSG00000074219, ENSG00000030419, ENSG00000177732, ENSG00000100003, ENSG00000178150, ENSG00000100968, ENSG00000179111, ENSG00000188227, ENSG00000187821, ENSG00000125846, ENSG00000198105, ENSG00000123066, ENSG00000205927, ENSG00000164611, ENSG00000151623, ENSG0000…	408	2101	13528	1.15205	1	0.961998	89.9751
GOTERM_MF_FAT	GO:0003700~transcription factor activity	37	5.42522	0.132865	ENSG00000164379, ENSG00000183734, ENSG00000152926, ENSG00000169840, ENSG00000121297, ENSG00000164683, ENSG00000074219, ENSG00000119919, ENSG00000119508, ENSG00000183960, ENSG00000147889, ENSG00000178662, ENSG00000100968, ENSG00000124766, ENSG00000164104, ENSG00000187821, ENSG00000125846, ENSG00000166407, ENSG00000139352, ENSG00000064961, ENSG00000205927, ENSG00000150051, ENSG00000001167, ENSG0000…	397	975	12983	1.24103	1	0.990313	87.925
SP_PIR_KEYWORDS	nucleus	150	21.9941	0.18313	ENSG00000111332, ENSG00000154310, ENSG00000169840, ENSG00000080503, ENSG00000205746, ENSG00000205220, ENSG00000145908, ENSG00000121297, ENSG00000179979, ENSG00000087077, ENSG00000196890, ENSG00000100003, ENSG00000122952, ENSG00000124788, ENSG00000213689, ENSG00000100968, ENSG00000117318, ENSG00000121621, ENSG00000188227, ENSG00000184357, ENSG00000213316, ENSG00000125846, ENSG00000203877, ENSG0000…	626	4283	19235	1.07612	1	0.96375	94.1075
SP_PIR_KEYWORDS	transcription regulation	71	10.4106	0.300256	ENSG00000164379, ENSG00000102349, ENSG00000169840, ENSG00000080503, ENSG00000177551, ENSG00000145908, ENSG00000121297, ENSG00000171988, ENSG00000074219, ENSG00000030419, ENSG00000177732, ENSG00000087077, ENSG00000100003, ENSG00000178150, ENSG00000100968, ENSG00000179111, ENSG00000188227, ENSG00000187821, ENSG00000125846, ENSG00000198105, ENSG00000123066, ENSG00000205927, ENSG00000151623, ENSG0000…	626	2026	19235	1.0768	1	0.961344	99.3248
SP_PIR_KEYWORDS	Transcription	71	10.4106	0.376618	ENSG00000164379, ENSG00000102349, ENSG00000169840, ENSG00000080503, ENSG00000177551, ENSG00000145908, ENSG00000121297, ENSG00000171988, ENSG00000074219, ENSG00000030419, ENSG00000177732, ENSG00000087077, ENSG00000100003, ENSG00000178150, ENSG00000100968, ENSG00000179111, ENSG00000188227, ENSG00000187821, ENSG00000125846, ENSG00000198105, ENSG00000123066, ENSG00000205927, ENSG00000151623, ENSG0000…	626	2071	19235	1.05341	1	0.972353	99.8661
Annotation Cluster 7	Enrichment Score: 1.386558954856715
Category	Term	Count	%	PValue	Genes	List Total	Pop Hits	Pop Total	Fold Enrichment	Bonferroni	Benjamini	FDR
SMART	SM00132:LIM	7	1.02639	0.0247394	ENSG00000154553, ENSG00000166407, ENSG00000106689, ENSG00000129474, ENSG00000135596, ENSG00000048540, ENSG00000087077	281	73	9079	3.09818	0.988133	0.669942	26.486
INTERPRO	IPR001781:Zinc finger, LIM-type	7	1.02639	0.026958	ENSG00000154553, ENSG00000166407, ENSG00000106689, ENSG00000129474, ENSG00000135596, ENSG00000048540, ENSG00000087077	524	73	16659	3.04855	1	0.921252	34.4251
SP_PIR_KEYWORDS	LIM domain	7	1.02639	0.0277093	ENSG00000154553, ENSG00000166407, ENSG00000106689, ENSG00000129474, ENSG00000135596, ENSG00000048540, ENSG00000087077	626	71	19235	3.02941	0.99999	0.943882	32.521
UP_SEQ_FEATURE	domain:LIM zinc-binding 1	5	0.733138	0.0794789	ENSG00000166407, ENSG00000106689, ENSG00000129474, ENSG00000048540, ENSG00000087077	624	50	19113	3.06298	1	0.999999	74.7275
UP_SEQ_FEATURE	domain:LIM zinc-binding 2	5	0.733138	0.0794789	ENSG00000166407, ENSG00000106689, ENSG00000129474, ENSG00000048540, ENSG00000087077	624	50	19113	3.06298	1	0.999999	74.7275
Annotation Cluster 8	Enrichment Score: 1.3222675877747272
Category	Term	Count	%	PValue	Genes	List Total	Pop Hits	Pop Total	Fold Enrichment	Bonferroni	Benjamini	FDR
GOTERM_BP_FAT	GO:0006357~regulation of transcription from RNA polymerase II promoter	37	5.42522	0.00226234	ENSG00000169840, ENSG00000080503, ENSG00000169926, ENSG00000164683, ENSG00000074219, ENSG00000119919, ENSG00000030419, ENSG00000177732, ENSG00000119508, ENSG00000178662, ENSG00000143162, ENSG00000124788, ENSG00000117318, ENSG00000179111, ENSG00000164104, ENSG00000187821, ENSG00000171794, ENSG00000142684, ENSG00000112559, ENSG00000101773, ENSG00000123219, ENSG00000152785, ENSG00000139352, ENSG0000…	408	727	13528	1.68749	0.989339	0.678669	3.82034
GOTERM_BP_FAT	GO:0031327~negative regulation of cellular biosynthetic process	27	3.95894	0.019098	ENSG00000105974, ENSG00000143742, ENSG00000080503, ENSG00000214274, ENSG00000164683, ENSG00000181085, ENSG00000006047, ENSG00000124788, ENSG00000117318, ENSG00000179111, ENSG00000164104, ENSG00000187821, ENSG00000142684, ENSG00000112559, ENSG00000205927, ENSG00000128708, ENSG00000197921, ENSG00000181449, ENSG00000172201, ENSG00000152284, ENSG00000134363, ENSG00000213347, ENSG00000115738, ENSG0000…	408	561	13528	1.59578	1	0.897123	28.2246
GOTERM_BP_FAT	GO:0010605~negative regulation of macromolecule metabolic process	33	4.83871	0.0219989	ENSG00000105974, ENSG00000143742, ENSG00000080503, ENSG00000205220, ENSG00000214274, ENSG00000127241, ENSG00000164683, ENSG00000181085, ENSG00000147889, ENSG00000169174, ENSG00000006047, ENSG00000124788, ENSG00000117318, ENSG00000179111, ENSG00000164104, ENSG00000100911, ENSG00000187821, ENSG00000142684, ENSG00000112559, ENSG00000205927, ENSG00000128708, ENSG00000181449, ENSG00000135116, ENSG0000…	408	734	13528	1.4907	1	0.868307	31.7891
GOTERM_BP_FAT	GO:0009890~negative regulation of biosynthetic process	27	3.95894	0.0246202	ENSG00000105974, ENSG00000143742, ENSG00000080503, ENSG00000214274, ENSG00000164683, ENSG00000181085, ENSG00000006047, ENSG00000124788, ENSG00000117318, ENSG00000179111, ENSG00000164104, ENSG00000187821, ENSG00000142684, ENSG00000112559, ENSG00000205927, ENSG00000128708, ENSG00000197921, ENSG00000181449, ENSG00000172201, ENSG00000152284, ENSG00000134363, ENSG00000213347, ENSG00000115738, ENSG0000…	408	573	13528	1.56237	1	0.875389	34.866
GOTERM_BP_FAT	GO:0010558~negative regulation of macromolecule biosynthetic process	26	3.81232	0.025419	ENSG00000143742, ENSG00000080503, ENSG00000214274, ENSG00000164683, ENSG00000181085, ENSG00000006047, ENSG00000124788, ENSG00000117318, ENSG00000179111, ENSG00000164104, ENSG00000187821, ENSG00000142684, ENSG00000112559, ENSG00000205927, ENSG00000128708, ENSG00000197921, ENSG00000181449, ENSG00000172201, ENSG00000152284, ENSG00000134363, ENSG00000213347, ENSG00000115738, ENSG00000167085, ENSG0000…	408	547	13528	1.57601	1	0.873177	35.7773
GOTERM_BP_FAT	GO:0000122~negative regulation of transcription from RNA polymerase II promoter	14	2.05279	0.0585935	ENSG00000112559, ENSG00000080503, ENSG00000205927, ENSG00000197921, ENSG00000164683, ENSG00000181449, ENSG00000134363, ENSG00000117318, ENSG00000179111, ENSG00000115738, ENSG00000112333, ENSG00000187821, ENSG00000182568, ENSG00000142684	408	266	13528	1.7451	1	0.92805	64.5991
GOTERM_BP_FAT	GO:0016481~negative regulation of transcription	21	3.07918	0.0627032	ENSG00000112559, ENSG00000080503, ENSG00000205927, ENSG00000128708, ENSG00000181449, ENSG00000197921, ENSG00000164683, ENSG00000172201, ENSG00000152284, ENSG00000134363, ENSG00000124788, ENSG00000117318, ENSG00000179111, ENSG00000213347, ENSG00000164104, ENSG00000115738, ENSG00000167085, ENSG00000112333, ENSG00000187821, ENSG00000182568, ENSG00000142684	408	459	13528	1.51698	1	0.929326	67.165
GOTERM_BP_FAT	GO:0051172~negative regulation of nitrogen compound metabolic process	23	3.37243	0.0667255	ENSG00000112559, ENSG00000105974, ENSG00000080503, ENSG00000205927, ENSG00000128708, ENSG00000181449, ENSG00000197921, ENSG00000164683, ENSG00000172201, ENSG00000181085, ENSG00000152284, ENSG00000134363, ENSG00000124788, ENSG00000117318, ENSG00000179111, ENSG00000213347, ENSG00000164104, ENSG00000115738, ENSG00000167085, ENSG00000112333, ENSG00000187821, ENSG00000182568, ENSG00000142684	408	519	13528	1.46938	1	0.930236	69.506
GOTERM_BP_FAT	GO:0010629~negative regulation of gene expression	22	3.22581	0.0822128	ENSG00000112559, ENSG00000080503, ENSG00000205927, ENSG00000128708, ENSG00000181449, ENSG00000197921, ENSG00000164683, ENSG00000135116, ENSG00000172201, ENSG00000152284, ENSG00000134363, ENSG00000124788, ENSG00000117318, ENSG00000179111, ENSG00000213347, ENSG00000164104, ENSG00000115738, ENSG00000167085, ENSG00000112333, ENSG00000187821, ENSG00000142684, ENSG00000182568	408	504	13528	1.44732	1	0.940383	77.132
GOTERM_BP_FAT	GO:0045934~negative regulation of nucleobase, nucleoside, nucleotide and nucleic acid metabolic process	22	3.22581	0.0937768	ENSG00000112559, ENSG00000080503, ENSG00000205927, ENSG00000128708, ENSG00000181449, ENSG00000197921, ENSG00000164683, ENSG00000172201, ENSG00000181085, ENSG00000152284, ENSG00000134363, ENSG00000124788, ENSG00000117318, ENSG00000179111, ENSG00000213347, ENSG00000164104, ENSG00000115738, ENSG00000167085, ENSG00000112333, ENSG00000187821, ENSG00000182568, ENSG00000142684	408	512	13528	1.42471	1	0.949782	81.6126
GOTERM_BP_FAT	GO:0045892~negative regulation of transcription, DNA-dependent	16	2.34604	0.119026	ENSG00000112559, ENSG00000080503, ENSG00000205927, ENSG00000128708, ENSG00000197921, ENSG00000164683, ENSG00000181449, ENSG00000152284, ENSG00000134363, ENSG00000117318, ENSG00000179111, ENSG00000115738, ENSG00000112333, ENSG00000187821, ENSG00000182568, ENSG00000142684	408	356	13528	1.4902	1	0.966218	88.69
GOTERM_BP_FAT	GO:0051253~negative regulation of RNA metabolic process	16	2.34604	0.131338	ENSG00000112559, ENSG00000080503, ENSG00000205927, ENSG00000128708, ENSG00000197921, ENSG00000164683, ENSG00000181449, ENSG00000152284, ENSG00000134363, ENSG00000117318, ENSG00000179111, ENSG00000115738, ENSG00000112333, ENSG00000187821, ENSG00000182568, ENSG00000142684	408	362	13528	1.4655	1	0.959563	91.1213
GOTERM_MF_FAT	GO:0016564~transcription repressor activity	12	1.75953	0.367815	ENSG00000143162, ENSG00000124788, ENSG00000165804, ENSG00000117318, ENSG00000179111, ENSG00000115738, ENSG00000164104, ENSG00000167085, ENSG00000112333, ENSG00000187821, ENSG00000172201, ENSG00000142684	397	316	12983	1.24188	1	0.99789	99.8886
Annotation Cluster 9	Enrichment Score: 1.2545206597784744
Category	Term	Count	%	PValue	Genes	List Total	Pop Hits	Pop Total	Fold Enrichment	Bonferroni	Benjamini	FDR
GOTERM_BP_FAT	GO:0007017~microtubule-based process	15	2.19941	0.0210772	ENSG00000105974, ENSG00000167858, ENSG00000066735, ENSG00000123975, ENSG00000080986, ENSG00000167702, ENSG00000134222, ENSG00000168589, ENSG00000077063, ENSG00000122952, ENSG00000188229, ENSG00000123416, ENSG00000121621, ENSG00000168061, ENSG00000163526	408	253	13528	1.96582	1	0.869173	30.675
GOTERM_BP_FAT	GO:0000226~microtubule cytoskeleton organization	10	1.46628	0.0336027	ENSG00000077063, ENSG00000105974, ENSG00000122952, ENSG00000167858, ENSG00000123416, ENSG00000123975, ENSG00000080986, ENSG00000121621, ENSG00000168061, ENSG00000134222	408	147	13528	2.25557	1	0.882534	44.4474
GOTERM_BP_FAT	GO:0007010~cytoskeleton organization	17	2.49267	0.243361	ENSG00000105974, ENSG00000205542, ENSG00000167858, ENSG00000124006, ENSG00000123975, ENSG00000080986, ENSG00000214274, ENSG00000135596, ENSG00000134222, ENSG00000077063, ENSG00000150361, ENSG00000122952, ENSG00000154553, ENSG00000123416, ENSG00000121621, ENSG00000168061, ENSG00000163545	408	436	13528	1.29281	1	0.985533	99.1738
Annotation Cluster 10	Enrichment Score: 1.1923159938746883
Category	Term	Count	%	PValue	Genes	List Total	Pop Hits	Pop Total	Fold Enrichment	Bonferroni	Benjamini	FDR
GOTERM_BP_FAT	GO:0001990~regulation of systemic arterial blood pressure by hormone	4	0.58651	0.0210687	ENSG00000099139, ENSG00000169676, ENSG00000144891, ENSG00000176387	408	20	13528	6.63137	1	0.88172	30.6646
GOTERM_BP_FAT	GO:0050886~endocrine process	4	0.58651	0.0306377	ENSG00000099139, ENSG00000169676, ENSG00000144891, ENSG00000176387	408	23	13528	5.76641	1	0.875025	41.4422
GOTERM_BP_FAT	GO:0003044~regulation of systemic arterial blood pressure mediated by a chemical signal	4	0.58651	0.0463588	ENSG00000099139, ENSG00000169676, ENSG00000144891, ENSG00000176387	408	27	13528	4.91213	1	0.907387	55.7963
GOTERM_BP_FAT	GO:0003014~renal system process	4	0.58651	0.0508023	ENSG00000163485, ENSG00000099139, ENSG00000144891, ENSG00000176387	408	28	13528	4.73669	1	0.912059	59.208
GOTERM_BP_FAT	GO:0003073~regulation of systemic arterial blood pressure	4	0.58651	0.0872263	ENSG00000099139, ENSG00000169676, ENSG00000144891, ENSG00000176387	408	35	13528	3.78936	1	0.947737	79.1879
GOTERM_BP_FAT	GO:0003013~circulatory system process	10	1.46628	0.109217	ENSG00000077063, ENSG00000163485, ENSG00000105974, ENSG00000099139, ENSG00000169676, ENSG00000055118, ENSG00000144891, ENSG00000176387, ENSG00000204174, ENSG00000113389	408	186	13528	1.78263	1	0.960071	86.3175
GOTERM_BP_FAT	GO:0008015~blood circulation	10	1.46628	0.109217	ENSG00000077063, ENSG00000163485, ENSG00000105974, ENSG00000099139, ENSG00000169676, ENSG00000055118, ENSG00000144891, ENSG00000176387, ENSG00000204174, ENSG00000113389	408	186	13528	1.78263	1	0.960071	86.3175
GOTERM_BP_FAT	GO:0008217~regulation of blood pressure	6	0.879765	0.182952	ENSG00000163485, ENSG00000099139, ENSG00000169676, ENSG00000144891, ENSG00000176387, ENSG00000113389	408	100	13528	1.98941	1	0.977319	96.9039
Annotation Cluster 11	Enrichment Score: 1.1231318027201938
Category	Term	Count	%	PValue	Genes	List Total	Pop Hits	Pop Total	Fold Enrichment	Bonferroni	Benjamini	FDR
GOTERM_MF_FAT	GO:0048531~beta-1,3-galactosyltransferase activity	4	0.58651	0.0020626	ENSG00000176022, ENSG00000106392, ENSG00000109956, ENSG00000170340	397	9	12983	14.5346	0.72085	0.72085	3.01539
GOTERM_MF_FAT	GO:0008499~UDP-galactose:beta-N-acetylglucosamine beta-1,3-galactosyltransferase activity	3	0.439883	0.0230042	ENSG00000176022, ENSG00000109956, ENSG00000170340	397	8	12983	12.2635	0.999999	0.972558	29.186
GOTERM_MF_FAT	GO:0008378~galactosyltransferase activity	4	0.58651	0.084114	ENSG00000176022, ENSG00000106392, ENSG00000109956, ENSG00000170340	397	34	12983	3.84738	1	0.979319	72.8264
GOTERM_MF_FAT	GO:0035250~UDP-galactosyltransferase activity	3	0.439883	0.123046	ENSG00000176022, ENSG00000109956, ENSG00000170340	397	20	12983	4.90542	1	0.991546	85.7307
GOTERM_MF_FAT	GO:0030145~manganese ion binding	6	0.879765	0.507623	ENSG00000176022, ENSG00000113231, ENSG00000198585, ENSG00000109956, ENSG00000131386, ENSG00000170340	397	154	12983	1.27413	1	0.998246	99.9973
SP_PIR_KEYWORDS	manganese	5	0.733138	0.731994	ENSG00000176022, ENSG00000198585, ENSG00000109956, ENSG00000131386, ENSG00000170340	626	152	19235	1.01075	1	0.994152	100
Annotation Cluster 12	Enrichment Score: 1.1109183135167116
Category	Term	Count	%	PValue	Genes	List Total	Pop Hits	Pop Total	Fold Enrichment	Bonferroni	Benjamini	FDR
GOTERM_BP_FAT	GO:0021527~spinal cord association neuron differentiation	3	0.439883	0.0171531	ENSG00000139352, ENSG00000169840, ENSG00000112139	408	7	13528	14.2101	1	0.88561	25.7373
GOTERM_BP_FAT	GO:0048663~neuron fate commitment	5	0.733138	0.0367805	ENSG00000139352, ENSG00000169840, ENSG00000205927, ENSG00000181449, ENSG00000197921	408	42	13528	3.94725	1	0.89739	47.5067
GOTERM_BP_FAT	GO:0021515~cell differentiation in spinal cord	4	0.58651	0.0380818	ENSG00000139352, ENSG00000169840, ENSG00000112139, ENSG00000205927	408	25	13528	5.3051	1	0.878025	48.7131
GOTERM_BP_FAT	GO:0021516~dorsal spinal cord development	3	0.439883	0.0565824	ENSG00000139352, ENSG00000169840, ENSG00000112139	408	13	13528	7.65158	1	0.925369	63.2757
GOTERM_BP_FAT	GO:0021510~spinal cord development	4	0.58651	0.111792	ENSG00000139352, ENSG00000169840, ENSG00000112139, ENSG00000205927	408	39	13528	3.4007	1	0.959726	86.9819
GOTERM_BP_FAT	GO:0045165~cell fate commitment	7	1.02639	0.241123	ENSG00000139352, ENSG00000169840, ENSG00000205927, ENSG00000112333, ENSG00000181449, ENSG00000005513, ENSG00000197921	408	139	13528	1.66977	1	0.985345	99.1307
GOTERM_BP_FAT	GO:0001708~cell fate specification	3	0.439883	0.456631	ENSG00000139352, ENSG00000205927, ENSG00000181449	408	51	13528	1.9504	1	0.994864	99.9972
Annotation Cluster 13	Enrichment Score: 1.1086019190872538
Category	Term	Count	%	PValue	Genes	List Total	Pop Hits	Pop Total	Fold Enrichment	Bonferroni	Benjamini	FDR
GOTERM_MF_FAT	GO:0005544~calcium-dependent phospholipid binding	4	0.58651	0.0435757	ENSG00000175471, ENSG00000182718, ENSG00000143412, ENSG00000135046	397	26	12983	5.0312	1	0.953082	48.3502
PIR_SUPERFAMILY	PIRSF002359:annexin I	3	0.439883	0.0477767	ENSG00000182718, ENSG00000143412, ENSG00000135046	221	12	7396	8.36652	0.999996	0.955341	47.1425
SMART	SM00335:ANX	3	0.439883	0.0675765	ENSG00000182718, ENSG00000143412, ENSG00000135046	281	14	9079	6.92349	0.999996	0.873063	57.6589
INTERPRO	IPR018502:Annexin repeat	3	0.439883	0.0697818	ENSG00000182718, ENSG00000143412, ENSG00000135046	524	14	16659	6.81257	1	0.990508	67.2725
INTERPRO	IPR018252:Annexin repeat, conserved site	3	0.439883	0.0697818	ENSG00000182718, ENSG00000143412, ENSG00000135046	524	14	16659	6.81257	1	0.990508	67.2725
INTERPRO	IPR001464:Annexin	3	0.439883	0.0697818	ENSG00000182718, ENSG00000143412, ENSG00000135046	524	14	16659	6.81257	1	0.990508	67.2725
SP_PIR_KEYWORDS	annexin	3	0.439883	0.0741166	ENSG00000182718, ENSG00000143412, ENSG00000135046	626	14	19235	6.58432	1	0.957459	65.971
UP_SEQ_FEATURE	repeat:Annexin 1	3	0.439883	0.0745254	ENSG00000182718, ENSG00000143412, ENSG00000135046	624	14	19113	6.56353	1	0.999999	72.3714
UP_SEQ_FEATURE	repeat:Annexin 2	3	0.439883	0.0745254	ENSG00000182718, ENSG00000143412, ENSG00000135046	624	14	19113	6.56353	1	0.999999	72.3714
UP_SEQ_FEATURE	repeat:Annexin 3	3	0.439883	0.0745254	ENSG00000182718, ENSG00000143412, ENSG00000135046	624	14	19113	6.56353	1	0.999999	72.3714
UP_SEQ_FEATURE	repeat:Annexin 4	3	0.439883	0.0745254	ENSG00000182718, ENSG00000143412, ENSG00000135046	624	14	19113	6.56353	1	0.999999	72.3714
GOTERM_MF_FAT	GO:0005543~phospholipid binding	7	1.02639	0.455158	ENSG00000100003, ENSG00000175471, ENSG00000182718, ENSG00000172803, ENSG00000143412, ENSG00000146070, ENSG00000135046	397	177	12983	1.29333	1	0.997412	99.9877
Annotation Cluster 14	Enrichment Score: 1.0710673589044517
Category	Term	Count	%	PValue	Genes	List Total	Pop Hits	Pop Total	Fold Enrichment	Bonferroni	Benjamini	FDR
PIR_SUPERFAMILY	PIRSF500453:gamma crystallin	3	0.439883	0.00830101	ENSG00000213139, ENSG00000118231, ENSG00000163254	221	5	7396	20.0796	0.879638	0.879638	10.2874
PIR_SUPERFAMILY	PIRSF002281:beta/gamma crystallins	3	0.439883	0.0405943	ENSG00000213139, ENSG00000118231, ENSG00000163254	221	11	7396	9.12711	0.999973	0.970064	41.708
UP_SEQ_FEATURE	domain:Beta/gamma crystallin 'Greek key' 4	3	0.439883	0.0745254	ENSG00000213139, ENSG00000118231, ENSG00000163254	624	14	19113	6.56353	1	0.999999	72.3714
SMART	SM00247:XTALbg	3	0.439883	0.0764302	ENSG00000213139, ENSG00000118231, ENSG00000163254	281	15	9079	6.46192	0.999999	0.86607	62.3411
INTERPRO	IPR001064:Beta and gamma crystallin	3	0.439883	0.0788925	ENSG00000213139, ENSG00000118231, ENSG00000163254	524	15	16659	6.3584	1	0.989802	71.8869
SP_PIR_KEYWORDS	oxidation	3	0.439883	0.0837341	ENSG00000213139, ENSG00000118231, ENSG00000163254	626	15	19235	6.14537	1	0.949603	70.5984
UP_SEQ_FEATURE	site:Susceptible to oxidation	3	0.439883	0.0841905	ENSG00000213139, ENSG00000118231, ENSG00000163254	624	15	19113	6.12596	1	0.999998	76.7922
UP_SEQ_FEATURE	domain:Beta/gamma crystallin 'Greek key' 1	3	0.439883	0.0841905	ENSG00000213139, ENSG00000118231, ENSG00000163254	624	15	19113	6.12596	1	0.999998	76.7922
UP_SEQ_FEATURE	domain:Beta/gamma crystallin 'Greek key' 2	3	0.439883	0.0841905	ENSG00000213139, ENSG00000118231, ENSG00000163254	624	15	19113	6.12596	1	0.999998	76.7922
UP_SEQ_FEATURE	domain:Beta/gamma crystallin 'Greek key' 3	3	0.439883	0.0841905	ENSG00000213139, ENSG00000118231, ENSG00000163254	624	15	19113	6.12596	1	0.999998	76.7922
GOTERM_MF_FAT	GO:0005212~structural constituent of eye lens	3	0.439883	0.0934042	ENSG00000213139, ENSG00000118231, ENSG00000163254	397	17	12983	5.77108	1	0.982403	76.6391
SP_PIR_KEYWORDS	eye lens protein	3	0.439883	0.103995	ENSG00000213139, ENSG00000118231, ENSG00000163254	626	17	19235	5.42238	1	0.950285	78.5003
UP_SEQ_FEATURE	region of interest:Connecting peptide	3	0.439883	0.352767	ENSG00000213139, ENSG00000118231, ENSG00000163254	624	38	19113	2.41814	1	1	99.9272
SP_PIR_KEYWORDS	duplication	9	1.31965	0.463483	ENSG00000213139, ENSG00000134363, ENSG00000169704, ENSG00000173531, ENSG00000118231, ENSG00000182718, ENSG00000163254, ENSG00000127241, ENSG00000135046	626	228	19235	1.2129	1	0.982616	99.9836
Annotation Cluster 15	Enrichment Score: 1.0679959610440284
Category	Term	Count	%	PValue	Genes	List Total	Pop Hits	Pop Total	Fold Enrichment	Bonferroni	Benjamini	FDR
GOTERM_MF_FAT	GO:0001608~nucleotide receptor activity, G-protein coupled	4	0.58651	0.0573143	ENSG00000163485, ENSG00000184574, ENSG00000171659, ENSG00000181631	397	29	12983	4.51073	1	0.973946	58.3238
GOTERM_MF_FAT	GO:0045028~purinergic nucleotide receptor activity, G-protein coupled	4	0.58651	0.0573143	ENSG00000163485, ENSG00000184574, ENSG00000171659, ENSG00000181631	397	29	12983	4.51073	1	0.973946	58.3238
GOTERM_MF_FAT	GO:0001614~purinergic nucleotide receptor activity	4	0.58651	0.0960838	ENSG00000163485, ENSG00000184574, ENSG00000171659, ENSG00000181631	397	36	12983	3.63364	1	0.979795	77.6424
GOTERM_MF_FAT	GO:0016502~nucleotide receptor activity	4	0.58651	0.0960838	ENSG00000163485, ENSG00000184574, ENSG00000171659, ENSG00000181631	397	36	12983	3.63364	1	0.979795	77.6424
INTERPRO	IPR002286:P2 purinoceptor	3	0.439883	0.150728	ENSG00000184574, ENSG00000171659, ENSG00000181631	524	22	16659	4.33527	1	0.998514	91.9759
Annotation Cluster 16	Enrichment Score: 1.0348452062533677
Category	Term	Count	%	PValue	Genes	List Total	Pop Hits	Pop Total	Fold Enrichment	Bonferroni	Benjamini	FDR
GOTERM_BP_FAT	GO:0000160~two-component signal transduction system (phosphorelay)	3	0.439883	0.0282589	ENSG00000183960, ENSG00000113231, ENSG00000055118	408	9	13528	11.0523	1	0.87161	38.921
INTERPRO	IPR013767:PAS fold	4	0.58651	0.0423995	ENSG00000183960, ENSG00000106546, ENSG00000113231, ENSG00000055118	524	25	16659	5.08672	1	0.962991	48.7771
SMART	SM00091:PAS	4	0.58651	0.0803334	ENSG00000183960, ENSG00000106546, ENSG00000113231, ENSG00000055118	281	33	9079	3.91632	1	0.843209	64.25
INTERPRO	IPR000014:PAS	4	0.58651	0.08389	ENSG00000183960, ENSG00000106546, ENSG00000113231, ENSG00000055118	524	33	16659	3.85357	1	0.989782	74.1521
UP_SEQ_FEATURE	domain:PAS	3	0.439883	0.0841905	ENSG00000183960, ENSG00000113231, ENSG00000055118	624	15	19113	6.12596	1	0.999998	76.7922
SMART	SM00086:PAC	3	0.439883	0.190591	ENSG00000183960, ENSG00000106546, ENSG00000055118	281	26	9079	3.72803	1	0.917514	92.5521
INTERPRO	IPR001610:PAC motif	3	0.439883	0.195897	ENSG00000183960, ENSG00000106546, ENSG00000055118	524	26	16659	3.66831	1	0.99815	96.5494
UP_SEQ_FEATURE	domain:PAC	3	0.439883	0.207358	ENSG00000183960, ENSG00000106546, ENSG00000055118	624	26	19113	3.53421	1	0.999999	97.8923
Annotation Cluster 17	Enrichment Score: 1.0020821915296394
Category	Term	Count	%	PValue	Genes	List Total	Pop Hits	Pop Total	Fold Enrichment	Bonferroni	Benjamini	FDR
INTERPRO	IPR015615:Transforming growth factor-beta-related	5	0.733138	0.0172143	ENSG00000152785, ENSG00000138379, ENSG00000125965, ENSG00000116985, ENSG00000130283	524	32	16659	4.9675	1	0.874601	23.5187
SMART	SM00204:TGFB	5	0.733138	0.0263046	ENSG00000152785, ENSG00000138379, ENSG00000125965, ENSG00000116985, ENSG00000130283	281	37	9079	4.36616	0.991069	0.610795	27.922
INTERPRO	IPR017948:Transforming growth factor beta, conserved site	5	0.733138	0.0279853	ENSG00000152785, ENSG00000138379, ENSG00000125965, ENSG00000116985, ENSG00000130283	524	37	16659	4.29621	1	0.907057	35.4861
INTERPRO	IPR001839:Transforming growth factor beta	5	0.733138	0.0279853	ENSG00000152785, ENSG00000138379, ENSG00000125965, ENSG00000116985, ENSG00000130283	524	37	16659	4.29621	1	0.907057	35.4861
PIR_SUPERFAMILY	PIRSF800009:TGF-beta-like cysteine-knot cytokine	3	0.439883	0.127943	ENSG00000138379, ENSG00000125965, ENSG00000130283	221	21	7396	4.78087	1	0.999046	83.1852
SP_PIR_KEYWORDS	growth factor	8	1.17302	0.134973	ENSG00000152785, ENSG00000114279, ENSG00000173531, ENSG00000138379, ENSG00000125965, ENSG00000116985, ENSG00000130283, ENSG00000156427	626	131	19235	1.87645	1	0.963215	86.862
INTERPRO	IPR001111:Transforming growth factor beta (TGFb), N-terminal	3	0.439883	0.13979	ENSG00000138379, ENSG00000125965, ENSG00000116985	524	21	16659	4.54171	1	0.998167	90.2228
GOTERM_MF_FAT	GO:0008083~growth factor activity	8	1.17302	0.221417	ENSG00000152785, ENSG00000114279, ENSG00000138379, ENSG00000125965, ENSG00000170917, ENSG00000116985, ENSG00000130283, ENSG00000156427	397	161	12983	1.62498	1	0.993191	97.5557
SP_PIR_KEYWORDS	cytokine	6	0.879765	0.704284	ENSG00000152785, ENSG00000137033, ENSG00000138379, ENSG00000125965, ENSG00000116985, ENSG00000130283	626	181	19235	1.01857	1	0.993886	100
GOTERM_MF_FAT	GO:0005125~cytokine activity	6	0.879765	0.713998	ENSG00000152785, ENSG00000137033, ENSG00000138379, ENSG00000125965, ENSG00000116985, ENSG00000130283	397	195	12983	1.00624	1	0.999563	100
Annotation Cluster 18	Enrichment Score: 0.9537122449430269
Category	Term	Count	%	PValue	Genes	List Total	Pop Hits	Pop Total	Fold Enrichment	Bonferroni	Benjamini	FDR
GOTERM_BP_FAT	GO:0051258~protein polymerization	6	0.879765	0.0154849	ENSG00000077063, ENSG00000105974, ENSG00000188229, ENSG00000214274, ENSG00000123416, ENSG00000163526	408	49	13528	4.06002	1	0.893008	23.5395
GOTERM_BP_FAT	GO:0007018~microtubule-based movement	7	1.02639	0.125444	ENSG00000066735, ENSG00000188229, ENSG00000167702, ENSG00000123416, ENSG00000121621, ENSG00000168589, ENSG00000163526	408	113	13528	2.05396	1	0.960755	90.0265
INTERPRO	IPR018316:Tubulin/FtsZ, 2-layer sandwich domain	3	0.439883	0.150728	ENSG00000188229, ENSG00000123416, ENSG00000163526	524	22	16659	4.33527	1	0.998514	91.9759
INTERPRO	IPR000217:Tubulin	3	0.439883	0.173069	ENSG00000188229, ENSG00000123416, ENSG00000163526	524	24	16659	3.974	1	0.998676	94.6835
INTERPRO	IPR003008:Tubulin/FtsZ, GTPase domain	3	0.439883	0.173069	ENSG00000188229, ENSG00000123416, ENSG00000163526	524	24	16659	3.974	1	0.998676	94.6835
GOTERM_BP_FAT	GO:0043623~cellular protein complex assembly	8	1.17302	0.216139	ENSG00000164418, ENSG00000077063, ENSG00000105974, ENSG00000164972, ENSG00000188229, ENSG00000214274, ENSG00000123416, ENSG00000163526	408	162	13528	1.63738	1	0.983478	98.4826
Annotation Cluster 19	Enrichment Score: 0.8662267516346415
Category	Term	Count	%	PValue	Genes	List Total	Pop Hits	Pop Total	Fold Enrichment	Bonferroni	Benjamini	FDR
GOTERM_CC_FAT	GO:0033267~axon part	6	0.879765	0.0289616	ENSG00000164418, ENSG00000169855, ENSG00000163485, ENSG00000078269, ENSG00000166206, ENSG00000109255	411	54	12782	3.45553	0.999949	0.915305	32.9352
GOTERM_CC_FAT	GO:0031253~cell projection membrane	5	0.733138	0.155227	ENSG00000169855, ENSG00000163485, ENSG00000165269, ENSG00000169676, ENSG00000078269	411	65	12782	2.39229	1	0.977145	89.9046
GOTERM_CC_FAT	GO:0031256~leading edge membrane	3	0.439883	0.167372	ENSG00000169855, ENSG00000163485, ENSG00000078269	411	23	12782	4.05649	1	0.960804	91.7086
GOTERM_CC_FAT	GO:0031252~cell leading edge	6	0.879765	0.455639	ENSG00000169855, ENSG00000163485, ENSG00000129474, ENSG00000078269, ENSG00000121621, ENSG00000146426	411	138	12782	1.35216	1	0.977268	99.9743
Annotation Cluster 20	Enrichment Score: 0.8315952819314218
Category	Term	Count	%	PValue	Genes	List Total	Pop Hits	Pop Total	Fold Enrichment	Bonferroni	Benjamini	FDR
GOTERM_CC_FAT	GO:0000775~chromosome, centromeric region	10	1.46628	0.0182964	ENSG00000203760, ENSG00000123219, ENSG00000122952, ENSG00000161888, ENSG00000136982, ENSG00000080986, ENSG00000031691, ENSG00000142856, ENSG00000100162, ENSG00000104147	411	124	12782	2.50804	0.99798	0.955052	22.1993
GOTERM_CC_FAT	GO:0000777~condensed chromosome kinetochore	5	0.733138	0.115028	ENSG00000123219, ENSG00000122952, ENSG00000161888, ENSG00000080986, ENSG00000100162	411	58	12782	2.68101	1	0.96734	81.008
SP_PIR_KEYWORDS	kinetochore	5	0.733138	0.148219	ENSG00000123219, ENSG00000122952, ENSG00000161888, ENSG00000080986, ENSG00000100162	626	63	19235	2.43864	1	0.968627	89.4143
GOTERM_CC_FAT	GO:0000779~condensed chromosome, centromeric region	5	0.733138	0.161355	ENSG00000123219, ENSG00000122952, ENSG00000161888, ENSG00000080986, ENSG00000100162	411	66	12782	2.35604	1	0.962549	90.8559
GOTERM_CC_FAT	GO:0000793~condensed chromosome	7	1.02639	0.233726	ENSG00000123219, ENSG00000122952, ENSG00000161888, ENSG00000171772, ENSG00000080986, ENSG00000164104, ENSG00000100162	411	129	12782	1.68758	1	0.967946	97.3187
GOTERM_CC_FAT	GO:0000776~kinetochore	5	0.733138	0.233766	ENSG00000123219, ENSG00000122952, ENSG00000161888, ENSG00000080986, ENSG00000100162	411	77	12782	2.01946	1	0.963613	97.3206
SP_PIR_KEYWORDS	mitosis	7	1.02639	0.548896	ENSG00000122952, ENSG00000161888, ENSG00000080986, ENSG00000108504, ENSG00000134057, ENSG00000164611, ENSG00000104147	626	183	19235	1.17534	1	0.989917	99.9986
Annotation Cluster 21	Enrichment Score: 0.8176541871129664
Category	Term	Count	%	PValue	Genes	List Total	Pop Hits	Pop Total	Fold Enrichment	Bonferroni	Benjamini	FDR
GOTERM_MF_FAT	GO:0008528~peptide receptor activity, G-protein coupled	8	1.17302	0.0597497	ENSG00000166603, ENSG00000180269, ENSG00000144891, ENSG00000101292, ENSG00000184451, ENSG00000204174, ENSG00000113389, ENSG00000168329	397	114	12983	2.29493	1	0.968612	59.8923
GOTERM_MF_FAT	GO:0001653~peptide receptor activity	8	1.17302	0.0597497	ENSG00000166603, ENSG00000180269, ENSG00000144891, ENSG00000101292, ENSG00000184451, ENSG00000204174, ENSG00000113389, ENSG00000168329	397	114	12983	2.29493	1	0.968612	59.8923
GOTERM_MF_FAT	GO:0042277~peptide binding	10	1.46628	0.167525	ENSG00000099139, ENSG00000166603, ENSG00000214274, ENSG00000180269, ENSG00000144891, ENSG00000101292, ENSG00000184451, ENSG00000204174, ENSG00000113389, ENSG00000168329	397	203	12983	1.61097	1	0.995464	93.4055
SP_PIR_KEYWORDS	G protein-coupled receptor	7	1.02639	0.176342	ENSG00000163485, ENSG00000169676, ENSG00000164270, ENSG00000144891, ENSG00000184160, ENSG00000184451, ENSG00000168329	626	116	19235	1.85421	1	0.973095	93.3837
GOTERM_MF_FAT	GO:0004950~chemokine receptor activity	3	0.439883	0.17636	ENSG00000144891, ENSG00000184451, ENSG00000168329	397	25	12983	3.92433	1	0.995705	94.3704
SP_PIR_KEYWORDS	hormone receptor	3	0.439883	0.182566	ENSG00000166603, ENSG00000144891, ENSG00000113389	626	24	19235	3.84085	1	0.968055	94.0502
GOTERM_MF_FAT	GO:0019956~chemokine binding	3	0.439883	0.198583	ENSG00000144891, ENSG00000184451, ENSG00000168329	397	27	12983	3.63364	1	0.994814	96.2475
GOTERM_MF_FAT	GO:0019955~cytokine binding	5	0.733138	0.42648	ENSG00000110324, ENSG00000189108, ENSG00000144891, ENSG00000184451, ENSG00000168329	397	109	12983	1.50013	1	0.997589	99.9737
Annotation Cluster 22	Enrichment Score: 0.8145289593684253
Category	Term	Count	%	PValue	Genes	List Total	Pop Hits	Pop Total	Fold Enrichment	Bonferroni	Benjamini	FDR
GOTERM_BP_FAT	GO:0022610~biological adhesion	29	4.2522	0.0749755	ENSG00000091129, ENSG00000130396, ENSG00000185043, ENSG00000164007, ENSG00000129474, ENSG00000112280, ENSG00000143412, ENSG00000087077, ENSG00000205246, ENSG00000169704, ENSG00000204248, ENSG00000100941, ENSG00000126861, ENSG00000142856, ENSG00000185565, ENSG00000169855, ENSG00000139211, ENSG00000173406, ENSG00000119326, ENSG00000110876, ENSG00000182985, ENSG00000197921, ENSG00000185070, ENSG0000…	408	701	13528	1.37168	1	0.941638	73.8244
GOTERM_BP_FAT	GO:0007155~cell adhesion	29	4.2522	0.0777818	ENSG00000091129, ENSG00000130396, ENSG00000185043, ENSG00000164007, ENSG00000129474, ENSG00000112280, ENSG00000143412, ENSG00000087077, ENSG00000205246, ENSG00000169704, ENSG00000204248, ENSG00000100941, ENSG00000126861, ENSG00000142856, ENSG00000185565, ENSG00000169855, ENSG00000139211, ENSG00000173406, ENSG00000119326, ENSG00000110876, ENSG00000182985, ENSG00000197921, ENSG00000185070, ENSG0000…	408	700	13528	1.37364	1	0.936182	75.1571
SP_PIR_KEYWORDS	cell adhesion	14	2.05279	0.61747	ENSG00000091129, ENSG00000130396, ENSG00000139211, ENSG00000110876, ENSG00000129474, ENSG00000182985, ENSG00000087077, ENSG00000185070, ENSG00000169704, ENSG00000152268, ENSG00000164946, ENSG00000172260, ENSG00000126861, ENSG00000185565	626	422	19235	1.01937	1	0.992281	99.9999
Annotation Cluster 23	Enrichment Score: 0.7849714384896002
Category	Term	Count	%	PValue	Genes	List Total	Pop Hits	Pop Total	Fold Enrichment	Bonferroni	Benjamini	FDR
GOTERM_MF_FAT	GO:0004879~ligand-dependent nuclear receptor activity	6	0.879765	0.0314886	ENSG00000119508, ENSG00000106546, ENSG00000198963, ENSG00000204248, ENSG00000112333, ENSG00000151623	397	58	12983	3.38305	1	0.96295	37.7776
SMART	SM00399:ZnF_C4	4	0.58651	0.168386	ENSG00000119508, ENSG00000198963, ENSG00000112333, ENSG00000151623	281	46	9079	2.80953	1	0.94854	89.615
INTERPRO	IPR001628:Zinc finger, nuclear hormone receptor-type	4	0.58651	0.174841	ENSG00000119508, ENSG00000198963, ENSG00000112333, ENSG00000151623	524	46	16659	2.76452	1	0.998394	94.8567
UP_SEQ_FEATURE	zinc finger region:NR C4-type	4	0.58651	0.18046	ENSG00000119508, ENSG00000198963, ENSG00000112333, ENSG00000151623	624	45	19113	2.72265	1	0.999999	96.3313
UP_SEQ_FEATURE	DNA-binding region:Nuclear receptor	4	0.58651	0.18046	ENSG00000119508, ENSG00000198963, ENSG00000112333, ENSG00000151623	624	45	19113	2.72265	1	0.999999	96.3313
INTERPRO	IPR001723:Steroid hormone receptor	4	0.58651	0.182715	ENSG00000119508, ENSG00000198963, ENSG00000112333, ENSG00000151623	524	47	16659	2.7057	1	0.99849	95.5645
SMART	SM00430:HOLI	4	0.58651	0.183795	ENSG00000119508, ENSG00000198963, ENSG00000112333, ENSG00000151623	281	48	9079	2.69247	1	0.937033	91.7465
GOTERM_MF_FAT	GO:0003707~steroid hormone receptor activity	4	0.58651	0.187532	ENSG00000119508, ENSG00000198963, ENSG00000112333, ENSG00000151623	397	49	12983	2.66961	1	0.995241	95.4026
INTERPRO	IPR000536:Nuclear hormone receptor, ligand-binding, core	4	0.58651	0.190681	ENSG00000119508, ENSG00000198963, ENSG00000112333, ENSG00000151623	524	48	16659	2.64933	1	0.998208	96.1871
INTERPRO	IPR008946:Nuclear hormone receptor, ligand-binding	4	0.58651	0.190681	ENSG00000119508, ENSG00000198963, ENSG00000112333, ENSG00000151623	524	48	16659	2.64933	1	0.998208	96.1871
INTERPRO	IPR013088:Zinc finger, NHR/GATA-type	4	0.58651	0.215073	ENSG00000119508, ENSG00000198963, ENSG00000112333, ENSG00000151623	524	51	16659	2.49349	1	0.998225	97.6229
UP_SEQ_FEATURE	region of interest:Ligand-binding	3	0.439883	0.255913	ENSG00000119508, ENSG00000198963, ENSG00000112333	624	30	19113	3.06298	1	0.999999	99.2624
Annotation Cluster 24	Enrichment Score: 0.7753414625313289
Category	Term	Count	%	PValue	Genes	List Total	Pop Hits	Pop Total	Fold Enrichment	Bonferroni	Benjamini	FDR
GOTERM_BP_FAT	GO:0022403~cell cycle phase	19	2.78592	0.0752462	ENSG00000101773, ENSG00000171772, ENSG00000168078, ENSG00000123975, ENSG00000080986, ENSG00000136982, ENSG00000134057, ENSG00000164611, ENSG00000205078, ENSG00000172201, ENSG00000138587, ENSG00000147889, ENSG00000122952, ENSG00000100526, ENSG00000161888, ENSG00000108504, ENSG00000121621, ENSG00000168061, ENSG00000104147	408	414	13528	1.52169	1	0.936181	73.9559
GOTERM_BP_FAT	GO:0000070~mitotic sister chromatid segregation	4	0.58651	0.0931329	ENSG00000122952, ENSG00000136982, ENSG00000080986, ENSG00000121621	408	36	13528	3.6841	1	0.953235	81.3866
GOTERM_BP_FAT	GO:0000278~mitotic cell cycle	17	2.49267	0.0935127	ENSG00000101773, ENSG00000168078, ENSG00000205220, ENSG00000080986, ENSG00000136982, ENSG00000134057, ENSG00000164611, ENSG00000172201, ENSG00000147889, ENSG00000122952, ENSG00000100526, ENSG00000161888, ENSG00000108504, ENSG00000121621, ENSG00000168061, ENSG00000100911, ENSG00000104147	408	370	13528	1.52342	1	0.951608	81.5202
GOTERM_BP_FAT	GO:0000819~sister chromatid segregation	4	0.58651	0.0991998	ENSG00000122952, ENSG00000136982, ENSG00000080986, ENSG00000121621	408	37	13528	3.58453	1	0.954058	83.416
GOTERM_BP_FAT	GO:0000279~M phase	15	2.19941	0.123065	ENSG00000171772, ENSG00000168078, ENSG00000123975, ENSG00000080986, ENSG00000136982, ENSG00000134057, ENSG00000164611, ENSG00000205078, ENSG00000138587, ENSG00000122952, ENSG00000161888, ENSG00000108504, ENSG00000121621, ENSG00000168061, ENSG00000104147	408	329	13528	1.51171	1	0.962793	89.5493
GOTERM_BP_FAT	GO:0007067~mitosis	11	1.6129	0.128023	ENSG00000122952, ENSG00000161888, ENSG00000168078, ENSG00000136982, ENSG00000080986, ENSG00000108504, ENSG00000121621, ENSG00000168061, ENSG00000134057, ENSG00000164611, ENSG00000104147	408	220	13528	1.65784	1	0.960498	90.5203
GOTERM_BP_FAT	GO:0000280~nuclear division	11	1.6129	0.128023	ENSG00000122952, ENSG00000161888, ENSG00000168078, ENSG00000136982, ENSG00000080986, ENSG00000108504, ENSG00000121621, ENSG00000168061, ENSG00000134057, ENSG00000164611, ENSG00000104147	408	220	13528	1.65784	1	0.960498	90.5203
GOTERM_BP_FAT	GO:0007049~cell cycle	30	4.39883	0.132103	ENSG00000168078, ENSG00000178184, ENSG00000205220, ENSG00000129474, ENSG00000134057, ENSG00000135046, ENSG00000147889, ENSG00000122952, ENSG00000121621, ENSG00000108504, ENSG00000100911, ENSG00000120129, ENSG00000123689, ENSG00000101773, ENSG00000064961, ENSG00000171772, ENSG00000136982, ENSG00000080986, ENSG00000123975, ENSG00000134222, ENSG00000164611, ENSG00000205078, ENSG00000172201, ENSG0000…	408	776	13528	1.28184	1	0.95742	91.255
GOTERM_BP_FAT	GO:0000087~M phase of mitotic cell cycle	11	1.6129	0.139044	ENSG00000122952, ENSG00000161888, ENSG00000168078, ENSG00000136982, ENSG00000080986, ENSG00000108504, ENSG00000121621, ENSG00000168061, ENSG00000134057, ENSG00000164611, ENSG00000104147	408	224	13528	1.62824	1	0.961717	92.3829
GOTERM_BP_FAT	GO:0048285~organelle fission	11	1.6129	0.153515	ENSG00000122952, ENSG00000161888, ENSG00000168078, ENSG00000136982, ENSG00000080986, ENSG00000108504, ENSG00000121621, ENSG00000168061, ENSG00000134057, ENSG00000164611, ENSG00000104147	408	229	13528	1.59269	1	0.965793	94.3091
GOTERM_BP_FAT	GO:0007059~chromosome segregation	5	0.733138	0.226807	ENSG00000122952, ENSG00000136982, ENSG00000080986, ENSG00000121621, ENSG00000164611	408	81	13528	2.04672	1	0.984899	98.8012
SP_PIR_KEYWORDS	cell cycle	19	2.78592	0.245101	ENSG00000123689, ENSG00000171772, ENSG00000064961, ENSG00000178184, ENSG00000123975, ENSG00000080986, ENSG00000129474, ENSG00000136982, ENSG00000134057, ENSG00000164611, ENSG00000147889, ENSG00000106546, ENSG00000122952, ENSG00000100526, ENSG00000161888, ENSG00000166946, ENSG00000108504, ENSG00000104147, ENSG00000120129	626	461	19235	1.2664	1	0.955652	98.0472
GOTERM_BP_FAT	GO:0022402~cell cycle process	21	3.07918	0.257703	ENSG00000101773, ENSG00000171772, ENSG00000168078, ENSG00000205220, ENSG00000136982, ENSG00000123975, ENSG00000080986, ENSG00000134057, ENSG00000164611, ENSG00000205078, ENSG00000172201, ENSG00000138587, ENSG00000147889, ENSG00000122952, ENSG00000100526, ENSG00000161888, ENSG00000108504, ENSG00000121621, ENSG00000168061, ENSG00000100911, ENSG00000104147	408	565	13528	1.23238	1	0.987238	99.4055
GOTERM_BP_FAT	GO:0051301~cell division	12	1.75953	0.276186	ENSG00000147889, ENSG00000122952, ENSG00000161888, ENSG00000171772, ENSG00000178184, ENSG00000123975, ENSG00000080986, ENSG00000108504, ENSG00000168061, ENSG00000134057, ENSG00000164611, ENSG00000104147	408	295	13528	1.34875	1	0.989577	99.6147
SP_PIR_KEYWORDS	cell division	10	1.46628	0.489588	ENSG00000122952, ENSG00000161888, ENSG00000171772, ENSG00000178184, ENSG00000123975, ENSG00000080986, ENSG00000108504, ENSG00000134057, ENSG00000164611, ENSG00000104147	626	264	19235	1.1639	1	0.983683	99.9918
SP_PIR_KEYWORDS	mitosis	7	1.02639	0.548896	ENSG00000122952, ENSG00000161888, ENSG00000080986, ENSG00000108504, ENSG00000134057, ENSG00000164611, ENSG00000104147	626	183	19235	1.17534	1	0.989917	99.9986
Annotation Cluster 25	Enrichment Score: 0.7642710285667306
Category	Term	Count	%	PValue	Genes	List Total	Pop Hits	Pop Total	Fold Enrichment	Bonferroni	Benjamini	FDR
GOTERM_CC_FAT	GO:0031985~Golgi cisterna	3	0.439883	0.155953	ENSG00000176022, ENSG00000198964, ENSG00000182272	411	22	12782	4.24088	1	0.971575	90.022
GOTERM_CC_FAT	GO:0031984~organelle subcompartment	3	0.439883	0.178928	ENSG00000176022, ENSG00000198964, ENSG00000182272	411	24	12782	3.88747	1	0.963558	93.1433
GOTERM_CC_FAT	GO:0005795~Golgi stack	4	0.58651	0.182605	ENSG00000176022, ENSG00000196562, ENSG00000198964, ENSG00000182272	411	46	12782	2.70433	1	0.960289	93.5491
Annotation Cluster 26	Enrichment Score: 0.7526137138775518
Category	Term	Count	%	PValue	Genes	List Total	Pop Hits	Pop Total	Fold Enrichment	Bonferroni	Benjamini	FDR
UP_SEQ_FEATURE	short sequence motif:Nudix box	3	0.439883	0.148505	ENSG00000198585, ENSG00000170917, ENSG00000164978	624	21	19113	4.37569	1	0.999999	93.0751
INTERPRO	IPR000086:NUDIX hydrolase, core	3	0.439883	0.161828	ENSG00000198585, ENSG00000170917, ENSG00000164978	524	23	16659	4.14678	1	0.998789	93.4511
INTERPRO	IPR000086:NUDIX hydrolase domain	3	0.439883	0.195897	ENSG00000198585, ENSG00000170917, ENSG00000164978	524	26	16659	3.66831	1	0.99815	96.5494
UP_SEQ_FEATURE	domain:Nudix hydrolase	3	0.439883	0.207358	ENSG00000198585, ENSG00000170917, ENSG00000164978	624	26	19113	3.53421	1	0.999999	97.8923
Annotation Cluster 27	Enrichment Score: 0.7106982546538965
Category	Term	Count	%	PValue	Genes	List Total	Pop Hits	Pop Total	Fold Enrichment	Bonferroni	Benjamini	FDR
SP_PIR_KEYWORDS	folate-binding	3	0.439883	0.0259159	ENSG00000165457, ENSG00000136371, ENSG00000160282	626	8	19235	11.5226	0.999979	0.972362	30.7578
GOTERM_MF_FAT	GO:0005542~folic acid binding	3	0.439883	0.0663128	ENSG00000165457, ENSG00000136371, ENSG00000160282	397	14	12983	7.00774	1	0.970801	63.8492
GOTERM_MF_FAT	GO:0019842~vitamin binding	7	1.02639	0.206099	ENSG00000160200, ENSG00000100003, ENSG00000165457, ENSG00000136371, ENSG00000144644, ENSG00000129521, ENSG00000160282	397	130	12983	1.76092	1	0.994921	96.7368
GOTERM_MF_FAT	GO:0043176~amine binding	5	0.733138	0.433324	ENSG00000169676, ENSG00000165457, ENSG00000136371, ENSG00000143412, ENSG00000160282	397	110	12983	1.48649	1	0.99712	99.978
GOTERM_MF_FAT	GO:0016597~amino acid binding	3	0.439883	0.550382	ENSG00000165457, ENSG00000136371, ENSG00000160282	397	60	12983	1.63514	1	0.998952	99.9993
GOTERM_MF_FAT	GO:0031406~carboxylic acid binding	5	0.733138	0.644309	ENSG00000132965, ENSG00000165457, ENSG00000136371, ENSG00000129521, ENSG00000160282	397	144	12983	1.13551	1	0.999296	100
Annotation Cluster 28	Enrichment Score: 0.7087348189464182
Category	Term	Count	%	PValue	Genes	List Total	Pop Hits	Pop Total	Fold Enrichment	Bonferroni	Benjamini	FDR
GOTERM_MF_FAT	GO:0008528~peptide receptor activity, G-protein coupled	8	1.17302	0.0597497	ENSG00000166603, ENSG00000180269, ENSG00000144891, ENSG00000101292, ENSG00000184451, ENSG00000204174, ENSG00000113389, ENSG00000168329	397	114	12983	2.29493	1	0.968612	59.8923
GOTERM_MF_FAT	GO:0001653~peptide receptor activity	8	1.17302	0.0597497	ENSG00000166603, ENSG00000180269, ENSG00000144891, ENSG00000101292, ENSG00000184451, ENSG00000204174, ENSG00000113389, ENSG00000168329	397	114	12983	2.29493	1	0.968612	59.8923
GOTERM_MF_FAT	GO:0030594~neurotransmitter receptor activity	5	0.733138	0.32936	ENSG00000166206, ENSG00000180269, ENSG00000143412, ENSG00000101292, ENSG00000204174	397	95	12983	1.7212	1	0.997914	99.7327
GOTERM_MF_FAT	GO:0008188~neuropeptide receptor activity	3	0.439883	0.345929	ENSG00000180269, ENSG00000101292, ENSG00000204174	397	40	12983	2.45271	1	0.997427	99.8155
GOTERM_MF_FAT	GO:0042923~neuropeptide binding	3	0.439883	0.357067	ENSG00000180269, ENSG00000101292, ENSG00000204174	397	41	12983	2.39289	1	0.99768	99.857
GOTERM_MF_FAT	GO:0042165~neurotransmitter binding	5	0.733138	0.385045	ENSG00000166206, ENSG00000180269, ENSG00000143412, ENSG00000101292, ENSG00000204174	397	103	12983	1.58751	1	0.997545	99.9261
Annotation Cluster 29	Enrichment Score: 0.6934881657848362
Category	Term	Count	%	PValue	Genes	List Total	Pop Hits	Pop Total	Fold Enrichment	Bonferroni	Benjamini	FDR
GOTERM_BP_FAT	GO:0007017~microtubule-based process	15	2.19941	0.0210772	ENSG00000105974, ENSG00000167858, ENSG00000066735, ENSG00000123975, ENSG00000080986, ENSG00000167702, ENSG00000134222, ENSG00000168589, ENSG00000077063, ENSG00000122952, ENSG00000188229, ENSG00000123416, ENSG00000121621, ENSG00000168061, ENSG00000163526	408	253	13528	1.96582	1	0.869173	30.675
SP_PIR_KEYWORDS	motor protein	10	1.46628	0.0284389	ENSG00000092054, ENSG00000122735, ENSG00000215375, ENSG00000167306, ENSG00000066735, ENSG00000197959, ENSG00000167702, ENSG00000121621, ENSG00000168589, ENSG00000092841	626	132	19235	2.32779	0.999993	0.906125	33.2265
GOTERM_MF_FAT	GO:0003774~motor activity	10	1.46628	0.0298939	ENSG00000092054, ENSG00000122735, ENSG00000215375, ENSG00000167306, ENSG00000066735, ENSG00000197959, ENSG00000167702, ENSG00000121621, ENSG00000168589, ENSG00000092841	397	142	12983	2.30301	1	0.976511	36.2408
GOTERM_BP_FAT	GO:0007018~microtubule-based movement	7	1.02639	0.125444	ENSG00000066735, ENSG00000188229, ENSG00000167702, ENSG00000123416, ENSG00000121621, ENSG00000168589, ENSG00000163526	408	113	13528	2.05396	1	0.960755	90.0265
SP_PIR_KEYWORDS	microtubule	11	1.6129	0.218113	ENSG00000122735, ENSG00000167858, ENSG00000066629, ENSG00000066735, ENSG00000197959, ENSG00000188229, ENSG00000167702, ENSG00000123416, ENSG00000121621, ENSG00000168589, ENSG00000163526	626	231	19235	1.46318	1	0.957253	96.8069
GOTERM_CC_FAT	GO:0005874~microtubule	12	1.75953	0.268002	ENSG00000122735, ENSG00000167858, ENSG00000066629, ENSG00000066735, ENSG00000197959, ENSG00000188229, ENSG00000167702, ENSG00000123416, ENSG00000078269, ENSG00000121621, ENSG00000168589, ENSG00000163526	411	274	12782	1.36203	1	0.962212	98.5606
SMART	SM00129:KISc	3	0.439883	0.37336	ENSG00000066735, ENSG00000167702, ENSG00000121621	281	42	9079	2.30783	1	0.98054	99.6788
INTERPRO	IPR019821:Kinesin, motor region, conserved site	3	0.439883	0.381652	ENSG00000066735, ENSG00000167702, ENSG00000121621	524	42	16659	2.27086	1	0.99968	99.9402
INTERPRO	IPR001752:Kinesin, motor region	3	0.439883	0.381652	ENSG00000066735, ENSG00000167702, ENSG00000121621	524	42	16659	2.27086	1	0.99968	99.9402
UP_SEQ_FEATURE	domain:Kinesin-motor	3	0.439883	0.411159	ENSG00000066735, ENSG00000167702, ENSG00000121621	624	43	19113	2.13696	1	1	99.9849
GOTERM_MF_FAT	GO:0003777~microtubule motor activity	4	0.58651	0.418476	ENSG00000066735, ENSG00000167702, ENSG00000121621, ENSG00000168589	397	77	12983	1.69885	1	0.997737	99.9677
GOTERM_CC_FAT	GO:0044430~cytoskeletal part	32	4.69208	0.495628	ENSG00000066735, ENSG00000167702, ENSG00000129474, ENSG00000212900, ENSG00000078269, ENSG00000135596, ENSG00000134057, ENSG00000154099, ENSG00000215375, ENSG00000167306, ENSG00000066629, ENSG00000026025, ENSG00000100941, ENSG00000188229, ENSG00000123416, ENSG00000121621, ENSG00000163526, ENSG00000163485, ENSG00000122735, ENSG00000120251, ENSG00000167858, ENSG00000169122, ENSG00000134222, ENSG0000…	411	952	12782	1.04537	1	0.975504	99.9909
GOTERM_CC_FAT	GO:0015630~microtubule cytoskeleton	19	2.78592	0.501223	ENSG00000122735, ENSG00000167858, ENSG00000169122, ENSG00000066735, ENSG00000167702, ENSG00000129474, ENSG00000078269, ENSG00000134057, ENSG00000154099, ENSG00000134222, ENSG00000168589, ENSG00000127914, ENSG00000066629, ENSG00000197959, ENSG00000188229, ENSG00000123416, ENSG00000121621, ENSG00000168061, ENSG00000163526	411	549	12782	1.07631	1	0.975519	99.9922
GOTERM_CC_FAT	GO:0005875~microtubule associated complex	4	0.58651	0.640111	ENSG00000122735, ENSG00000066629, ENSG00000167702, ENSG00000168589	411	102	12782	1.2196	1	0.986326	99.9999
Annotation Cluster 30	Enrichment Score: 0.6878633500923554
Category	Term	Count	%	PValue	Genes	List Total	Pop Hits	Pop Total	Fold Enrichment	Bonferroni	Benjamini	FDR
GOTERM_BP_FAT	GO:0010863~positive regulation of phospholipase C activity	6	0.879765	0.0456289	ENSG00000064547, ENSG00000169676, ENSG00000214274, ENSG00000180269, ENSG00000144891, ENSG00000113389	408	65	13528	3.06063	1	0.909372	55.2108
GOTERM_BP_FAT	GO:0007202~activation of phospholipase C activity	6	0.879765	0.0456289	ENSG00000064547, ENSG00000169676, ENSG00000214274, ENSG00000180269, ENSG00000144891, ENSG00000113389	408	65	13528	3.06063	1	0.909372	55.2108
GOTERM_BP_FAT	GO:0010518~positive regulation of phospholipase activity	6	0.879765	0.0564342	ENSG00000064547, ENSG00000169676, ENSG00000214274, ENSG00000180269, ENSG00000144891, ENSG00000113389	408	69	13528	2.88321	1	0.929138	63.1764
GOTERM_BP_FAT	GO:0010517~regulation of phospholipase activity	6	0.879765	0.062343	ENSG00000064547, ENSG00000169676, ENSG00000214274, ENSG00000180269, ENSG00000144891, ENSG00000113389	408	71	13528	2.80199	1	0.93204	66.9473
GOTERM_BP_FAT	GO:0060193~positive regulation of lipase activity	6	0.879765	0.0751662	ENSG00000064547, ENSG00000169676, ENSG00000214274, ENSG00000180269, ENSG00000144891, ENSG00000113389	408	75	13528	2.65255	1	0.939052	73.9171
GOTERM_BP_FAT	GO:0060191~regulation of lipase activity	6	0.879765	0.121367	ENSG00000064547, ENSG00000169676, ENSG00000214274, ENSG00000180269, ENSG00000144891, ENSG00000113389	408	87	13528	2.28668	1	0.964061	89.1959
GOTERM_BP_FAT	GO:0008217~regulation of blood pressure	6	0.879765	0.182952	ENSG00000163485, ENSG00000099139, ENSG00000169676, ENSG00000144891, ENSG00000176387, ENSG00000113389	408	100	13528	1.98941	1	0.977319	96.9039
GOTERM_BP_FAT	GO:0007200~activation of phospholipase C activity by G-protein coupled receptor protein signaling pathway coupled to IP3 second messenger	4	0.58651	0.205525	ENSG00000169676, ENSG00000180269, ENSG00000144891, ENSG00000113389	408	52	13528	2.55053	1	0.98189	98.0877
GOTERM_BP_FAT	GO:0051345~positive regulation of hydrolase activity	8	1.17302	0.29389	ENSG00000147889, ENSG00000064547, ENSG00000169676, ENSG00000214274, ENSG00000180269, ENSG00000144891, ENSG00000141682, ENSG00000113389	408	179	13528	1.48187	1	0.991033	99.7483
GOTERM_BP_FAT	GO:0051336~regulation of hydrolase activity	12	1.75953	0.422943	ENSG00000147889, ENSG00000105974, ENSG00000064547, ENSG00000169676, ENSG00000131584, ENSG00000129474, ENSG00000214274, ENSG00000180269, ENSG00000144891, ENSG00000141682, ENSG00000113389, ENSG00000148429	408	337	13528	1.18066	1	0.994208	99.9922
GOTERM_BP_FAT	GO:0043085~positive regulation of catalytic activity	17	2.49267	0.508584	ENSG00000163485, ENSG00000112559, ENSG00000105974, ENSG00000169676, ENSG00000173406, ENSG00000100065, ENSG00000205220, ENSG00000214274, ENSG00000134057, ENSG00000144891, ENSG00000184160, ENSG00000147889, ENSG00000064547, ENSG00000180269, ENSG00000100911, ENSG00000141682, ENSG00000113389	408	520	13528	1.08397	1	0.995556	99.9995
GOTERM_BP_FAT	GO:0006874~cellular calcium ion homeostasis	6	0.879765	0.648536	ENSG00000164418, ENSG00000105974, ENSG00000064547, ENSG00000169676, ENSG00000144891, ENSG00000184451	408	183	13528	1.08711	1	0.998259	100
GOTERM_BP_FAT	GO:0055074~calcium ion homeostasis	6	0.879765	0.671779	ENSG00000164418, ENSG00000105974, ENSG00000064547, ENSG00000169676, ENSG00000144891, ENSG00000184451	408	188	13528	1.0582	1	0.998458	100
GOTERM_BP_FAT	GO:0030005~cellular di-, tri-valent inorganic cation homeostasis	6	0.879765	0.817422	ENSG00000164418, ENSG00000105974, ENSG00000064547, ENSG00000169676, ENSG00000144891, ENSG00000184451	408	227	13528	0.876393	1	0.999678	100
GOTERM_BP_FAT	GO:0055066~di-, tri-valent inorganic cation homeostasis	6	0.879765	0.850116	ENSG00000164418, ENSG00000105974, ENSG00000064547, ENSG00000169676, ENSG00000144891, ENSG00000184451	408	239	13528	0.83239	1	0.999803	100
Annotation Cluster 31	Enrichment Score: 0.65186919450575
Category	Term	Count	%	PValue	Genes	List Total	Pop Hits	Pop Total	Fold Enrichment	Bonferroni	Benjamini	FDR
GOTERM_CC_FAT	GO:0033267~axon part	6	0.879765	0.0289616	ENSG00000164418, ENSG00000169855, ENSG00000163485, ENSG00000078269, ENSG00000166206, ENSG00000109255	411	54	12782	3.45553	0.999949	0.915305	32.9352
GOTERM_CC_FAT	GO:0043679~nerve terminal	5	0.733138	0.0299172	ENSG00000164418, ENSG00000163485, ENSG00000078269, ENSG00000166206, ENSG00000109255	411	37	12782	4.20267	0.999963	0.870117	33.8268
GOTERM_CC_FAT	GO:0043195~terminal button	4	0.58651	0.0446897	ENSG00000164418, ENSG00000163485, ENSG00000166206, ENSG00000109255	411	25	12782	4.97596	1	0.888588	46.2859
GOTERM_BP_FAT	GO:0051966~regulation of synaptic transmission, glutamatergic	3	0.439883	0.110376	ENSG00000164418, ENSG00000163485, ENSG00000120251	408	19	13528	5.23529	1	0.959736	86.6204
GOTERM_CC_FAT	GO:0043005~neuron projection	16	2.34604	0.136575	ENSG00000169855, ENSG00000163485, ENSG00000091129, ENSG00000214274, ENSG00000078269, ENSG00000182985, ENSG00000184160, ENSG00000164418, ENSG00000150361, ENSG00000172260, ENSG00000197959, ENSG00000026025, ENSG00000166206, ENSG00000109255, ENSG00000146426, ENSG00000171659	411	342	12782	1.45496	1	0.977528	86.4153
GOTERM_CC_FAT	GO:0030424~axon	9	1.31965	0.139338	ENSG00000164418, ENSG00000169855, ENSG00000163485, ENSG00000026025, ENSG00000078269, ENSG00000166206, ENSG00000182985, ENSG00000109255, ENSG00000184160	411	159	12782	1.76036	1	0.972711	86.9944
GOTERM_CC_FAT	GO:0042995~cell projection	27	3.95894	0.237199	ENSG00000213719, ENSG00000091129, ENSG00000129474, ENSG00000214274, ENSG00000078269, ENSG00000154099, ENSG00000135046, ENSG00000077063, ENSG00000150361, ENSG00000026025, ENSG00000121621, ENSG00000109255, ENSG00000169855, ENSG00000163485, ENSG00000165269, ENSG00000122735, ENSG00000169676, ENSG00000182985, ENSG00000184160, ENSG00000164418, ENSG00000169738, ENSG00000172260, ENSG00000197959, ENSG0000…	411	697	12782	1.20473	1	0.961191	97.4793
GOTERM_BP_FAT	GO:0050806~positive regulation of synaptic transmission	3	0.439883	0.272769	ENSG00000164418, ENSG00000120251, ENSG00000109255	408	34	13528	2.92561	1	0.989554	99.5822
GOTERM_BP_FAT	GO:0051971~positive regulation of transmission of nerve impulse	3	0.439883	0.306444	ENSG00000164418, ENSG00000120251, ENSG00000109255	408	37	13528	2.68839	1	0.99147	99.8151
GOTERM_BP_FAT	GO:0044057~regulation of system process	12	1.75953	0.327691	ENSG00000164418, ENSG00000163485, ENSG00000092054, ENSG00000105974, ENSG00000134363, ENSG00000215375, ENSG00000120251, ENSG00000169676, ENSG00000138379, ENSG00000055118, ENSG00000109255, ENSG00000144891	408	309	13528	1.28765	1	0.991248	99.8917
GOTERM_BP_FAT	GO:0031646~positive regulation of neurological system process	3	0.439883	0.328738	ENSG00000164418, ENSG00000120251, ENSG00000109255	408	39	13528	2.55053	1	0.990915	99.8946
GOTERM_CC_FAT	GO:0044463~cell projection part	10	1.46628	0.335792	ENSG00000164418, ENSG00000169855, ENSG00000163485, ENSG00000165269, ENSG00000169676, ENSG00000197959, ENSG00000078269, ENSG00000166206, ENSG00000109255, ENSG00000154099	411	234	12782	1.32905	1	0.973159	99.6159
GOTERM_BP_FAT	GO:0050804~regulation of synaptic transmission	5	0.733138	0.588454	ENSG00000164418, ENSG00000163485, ENSG00000120251, ENSG00000169676, ENSG00000109255	408	136	13528	1.219	1	0.997299	100
GOTERM_CC_FAT	GO:0045211~postsynaptic membrane	5	0.733138	0.633384	ENSG00000164418, ENSG00000163485, ENSG00000120251, ENSG00000111052, ENSG00000166206	411	135	12782	1.15184	1	0.985987	99.9999
GOTERM_BP_FAT	GO:0051969~regulation of transmission of nerve impulse	5	0.733138	0.649576	ENSG00000164418, ENSG00000163485, ENSG00000120251, ENSG00000169676, ENSG00000109255	408	147	13528	1.12778	1	0.998257	100
GOTERM_BP_FAT	GO:0031644~regulation of neurological system process	5	0.733138	0.680267	ENSG00000164418, ENSG00000163485, ENSG00000120251, ENSG00000169676, ENSG00000109255	408	153	13528	1.08356	1	0.998571	100
GOTERM_BP_FAT	GO:0051240~positive regulation of multicellular organismal process	6	0.879765	0.862234	ENSG00000164418, ENSG00000105974, ENSG00000134363, ENSG00000120251, ENSG00000166603, ENSG00000109255	408	244	13528	0.815333	1	0.999845	100
Annotation Cluster 32	Enrichment Score: 0.6450381716934104
Category	Term	Count	%	PValue	Genes	List Total	Pop Hits	Pop Total	Fold Enrichment	Bonferroni	Benjamini	FDR
GOTERM_BP_FAT	GO:0051258~protein polymerization	6	0.879765	0.0154849	ENSG00000077063, ENSG00000105974, ENSG00000188229, ENSG00000214274, ENSG00000123416, ENSG00000163526	408	49	13528	4.06002	1	0.893008	23.5395
GOTERM_BP_FAT	GO:0043623~cellular protein complex assembly	8	1.17302	0.216139	ENSG00000164418, ENSG00000077063, ENSG00000105974, ENSG00000164972, ENSG00000188229, ENSG00000214274, ENSG00000123416, ENSG00000163526	408	162	13528	1.63738	1	0.983478	98.4826
GOTERM_BP_FAT	GO:0043933~macromolecular complex subunit organization	26	3.81232	0.232813	ENSG00000111332, ENSG00000105974, ENSG00000196787, ENSG00000164972, ENSG00000214274, ENSG00000077063, ENSG00000196890, ENSG00000134265, ENSG00000178458, ENSG00000132965, ENSG00000198374, ENSG00000123416, ENSG00000188229, ENSG00000164104, ENSG00000204118, ENSG00000121621, ENSG00000184357, ENSG00000182572, ENSG00000163526, ENSG00000103485, ENSG00000112727, ENSG00000100065, ENSG00000117425, ENSG0000…	408	710	13528	1.21419	1	0.985261	98.9517
GOTERM_BP_FAT	GO:0001936~regulation of endothelial cell proliferation	3	0.439883	0.250268	ENSG00000077063, ENSG00000105974, ENSG00000214274	408	32	13528	3.10846	1	0.986564	99.2943
GOTERM_BP_FAT	GO:0065003~macromolecular complex assembly	24	3.51906	0.273336	ENSG00000111332, ENSG00000105974, ENSG00000196787, ENSG00000164972, ENSG00000214274, ENSG00000077063, ENSG00000196890, ENSG00000134265, ENSG00000178458, ENSG00000132965, ENSG00000198374, ENSG00000188229, ENSG00000123416, ENSG00000204118, ENSG00000164104, ENSG00000184357, ENSG00000182572, ENSG00000163526, ENSG00000103485, ENSG00000112727, ENSG00000100065, ENSG00000117425, ENSG00000197153, ENSG0000…	408	665	13528	1.19664	1	0.989329	99.5877
GOTERM_BP_FAT	GO:0070271~protein complex biogenesis	14	2.05279	0.756817	ENSG00000103485, ENSG00000105974, ENSG00000117425, ENSG00000100065, ENSG00000164972, ENSG00000214274, ENSG00000164418, ENSG00000077063, ENSG00000134265, ENSG00000132965, ENSG00000111052, ENSG00000188229, ENSG00000123416, ENSG00000163526	408	505	13528	0.9192	1	0.999236	100
GOTERM_BP_FAT	GO:0006461~protein complex assembly	14	2.05279	0.756817	ENSG00000103485, ENSG00000105974, ENSG00000117425, ENSG00000100065, ENSG00000164972, ENSG00000214274, ENSG00000164418, ENSG00000077063, ENSG00000134265, ENSG00000132965, ENSG00000111052, ENSG00000188229, ENSG00000123416, ENSG00000163526	408	505	13528	0.9192	1	0.999236	100
Annotation Cluster 33	Enrichment Score: 0.6418982175589938
Category	Term	Count	%	PValue	Genes	List Total	Pop Hits	Pop Total	Fold Enrichment	Bonferroni	Benjamini	FDR
INTERPRO	IPR001129:Membrane-associated, eicosanoid and glutathione metabolism (MAPEG)	3	0.439883	0.0135685	ENSG00000132965, ENSG00000148344, ENSG00000213316	524	6	16659	15.896	0.999989	0.85129	19.0184
GOTERM_CC_FAT	GO:0005635~nuclear envelope	9	1.31965	0.335386	ENSG00000196911, ENSG00000213719, ENSG00000132965, ENSG00000148344, ENSG00000213689, ENSG00000055118, ENSG00000213316, ENSG00000127252, ENSG00000138587	411	205	12782	1.36536	1	0.975524	99.6127
GOTERM_BP_FAT	GO:0006690~icosanoid metabolic process	3	0.439883	0.415404	ENSG00000132965, ENSG00000148344, ENSG00000213316	408	47	13528	2.1164	1	0.994201	99.9902
GOTERM_BP_FAT	GO:0033559~unsaturated fatty acid metabolic process	3	0.439883	0.456631	ENSG00000132965, ENSG00000148344, ENSG00000213316	408	51	13528	1.9504	1	0.994864	99.9972
GOTERM_BP_FAT	GO:0006631~fatty acid metabolic process	6	0.879765	0.715151	ENSG00000083807, ENSG00000132965, ENSG00000148344, ENSG00000119673, ENSG00000213316, ENSG00000173208	408	198	13528	1.00475	1	0.998912	100
Annotation Cluster 34	Enrichment Score: 0.6319785048805503
Category	Term	Count	%	PValue	Genes	List Total	Pop Hits	Pop Total	Fold Enrichment	Bonferroni	Benjamini	FDR
GOTERM_BP_FAT	GO:0007267~cell-cell signaling	25	3.66569	0.0956788	ENSG00000099139, ENSG00000130396, ENSG00000106018, ENSG00000156427, ENSG00000121351, ENSG00000185666, ENSG00000077063, ENSG00000124788, ENSG00000125965, ENSG00000099203, ENSG00000163485, ENSG00000152785, ENSG00000120251, ENSG00000114279, ENSG00000169676, ENSG00000101327, ENSG00000166603, ENSG00000179841, ENSG00000152495, ENSG00000181449, ENSG00000184160, ENSG00000164418, ENSG00000111052, ENSG0000…	408	600	13528	1.38154	1	0.950689	82.2651
GOTERM_BP_FAT	GO:0019226~transmission of nerve impulse	15	2.19941	0.171666	ENSG00000163485, ENSG00000120251, ENSG00000164007, ENSG00000169676, ENSG00000101327, ENSG00000205927, ENSG00000179841, ENSG00000152495, ENSG00000164418, ENSG00000185666, ENSG00000077063, ENSG00000111052, ENSG00000124788, ENSG00000127914, ENSG00000166206	408	350	13528	1.42101	1	0.976218	96.0801
GOTERM_BP_FAT	GO:0007268~synaptic transmission	13	1.90616	0.187256	ENSG00000163485, ENSG00000120251, ENSG00000169676, ENSG00000101327, ENSG00000179841, ENSG00000152495, ENSG00000164418, ENSG00000185666, ENSG00000077063, ENSG00000111052, ENSG00000124788, ENSG00000127914, ENSG00000166206	408	298	13528	1.44644	1	0.97716	97.1727
GOTERM_BP_FAT	GO:0050877~neurological system process	28	4.10557	0.964164	ENSG00000164007, ENSG00000204311, ENSG00000170340, ENSG00000179520, ENSG00000121351, ENSG00000119508, ENSG00000185666, ENSG00000077063, ENSG00000124788, ENSG00000204248, ENSG00000109255, ENSG00000163485, ENSG00000120251, ENSG00000169676, ENSG00000118231, ENSG00000101327, ENSG00000205927, ENSG00000152495, ENSG00000179841, ENSG00000181449, ENSG00000164418, ENSG00000198963, ENSG00000134809, ENSG0000…	408	1210	13528	0.767266	1	0.999998	100
Annotation Cluster 35	Enrichment Score: 0.6040442705854826
Category	Term	Count	%	PValue	Genes	List Total	Pop Hits	Pop Total	Fold Enrichment	Bonferroni	Benjamini	FDR
GOTERM_MF_FAT	GO:0046966~thyroid hormone receptor binding	4	0.58651	0.0728373	ENSG00000204248, ENSG00000118418, ENSG00000171988, ENSG00000087077	397	32	12983	4.08785	1	0.972543	67.4196
GOTERM_MF_FAT	GO:0035257~nuclear hormone receptor binding	4	0.58651	0.418476	ENSG00000204248, ENSG00000118418, ENSG00000171988, ENSG00000087077	397	77	12983	1.69885	1	0.997737	99.9677
GOTERM_MF_FAT	GO:0051427~hormone receptor binding	4	0.58651	0.505641	ENSG00000204248, ENSG00000118418, ENSG00000171988, ENSG00000087077	397	88	12983	1.48649	1	0.998343	99.9971
Annotation Cluster 36	Enrichment Score: 0.6014420394819472
Category	Term	Count	%	PValue	Genes	List Total	Pop Hits	Pop Total	Fold Enrichment	Bonferroni	Benjamini	FDR
GOTERM_BP_FAT	GO:0009267~cellular response to starvation	4	0.58651	0.0705211	ENSG00000169174, ENSG00000105974, ENSG00000135116, ENSG00000163545	408	32	13528	4.14461	1	0.937122	71.57
GOTERM_BP_FAT	GO:0042594~response to starvation	4	0.58651	0.131739	ENSG00000169174, ENSG00000105974, ENSG00000135116, ENSG00000163545	408	42	13528	3.1578	1	0.958514	91.1917
GOTERM_BP_FAT	GO:0031669~cellular response to nutrient levels	4	0.58651	0.145676	ENSG00000169174, ENSG00000105974, ENSG00000135116, ENSG00000163545	408	44	13528	3.01426	1	0.963953	93.3315
GOTERM_BP_FAT	GO:0031668~cellular response to extracellular stimulus	4	0.58651	0.302764	ENSG00000169174, ENSG00000105974, ENSG00000135116, ENSG00000163545	408	64	13528	2.0723	1	0.991937	99.7975
GOTERM_BP_FAT	GO:0031667~response to nutrient levels	8	1.17302	0.38163	ENSG00000169174, ENSG00000213719, ENSG00000105974, ENSG00000181449, ENSG00000135116, ENSG00000176387, ENSG00000163545, ENSG00000120129	408	197	13528	1.34647	1	0.992679	99.9743
GOTERM_BP_FAT	GO:0009991~response to extracellular stimulus	8	1.17302	0.49446	ENSG00000169174, ENSG00000213719, ENSG00000105974, ENSG00000181449, ENSG00000135116, ENSG00000176387, ENSG00000163545, ENSG00000120129	408	220	13528	1.2057	1	0.995605	99.9992
GOTERM_BP_FAT	GO:0007584~response to nutrient	4	0.58651	0.797267	ENSG00000213719, ENSG00000105974, ENSG00000181449, ENSG00000120129	408	140	13528	0.947339	1	0.999568	100
Annotation Cluster 37	Enrichment Score: 0.5942215177975521
Category	Term	Count	%	PValue	Genes	List Total	Pop Hits	Pop Total	Fold Enrichment	Bonferroni	Benjamini	FDR
GOTERM_BP_FAT	GO:0031116~positive regulation of microtubule polymerization	3	0.439883	0.0488274	ENSG00000077063, ENSG00000105974, ENSG00000134222	408	12	13528	8.28922	1	0.913537	57.7234
GOTERM_BP_FAT	GO:0031113~regulation of microtubule polymerization	3	0.439883	0.0565824	ENSG00000077063, ENSG00000105974, ENSG00000134222	408	13	13528	7.65158	1	0.925369	63.2757
GOTERM_BP_FAT	GO:0031112~positive regulation of microtubule polymerization or depolymerization	3	0.439883	0.0565824	ENSG00000077063, ENSG00000105974, ENSG00000134222	408	13	13528	7.65158	1	0.925369	63.2757
GOTERM_BP_FAT	GO:0032273~positive regulation of protein polymerization	3	0.439883	0.172637	ENSG00000077063, ENSG00000105974, ENSG00000134222	408	25	13528	3.97882	1	0.975892	96.1583
GOTERM_BP_FAT	GO:0031110~regulation of microtubule polymerization or depolymerization	3	0.439883	0.239034	ENSG00000077063, ENSG00000105974, ENSG00000134222	408	31	13528	3.20873	1	0.985675	99.0886
GOTERM_BP_FAT	GO:0031334~positive regulation of protein complex assembly	3	0.439883	0.284014	ENSG00000077063, ENSG00000105974, ENSG00000134222	408	35	13528	2.84202	1	0.990456	99.6804
GOTERM_BP_FAT	GO:0043254~regulation of protein complex assembly	5	0.733138	0.286356	ENSG00000077063, ENSG00000106546, ENSG00000105974, ENSG00000205542, ENSG00000134222	408	90	13528	1.84205	1	0.990581	99.6979
GOTERM_BP_FAT	GO:0051130~positive regulation of cellular component organization	8	1.17302	0.303452	ENSG00000077063, ENSG00000169855, ENSG00000169174, ENSG00000106546, ENSG00000105974, ENSG00000179604, ENSG00000163661, ENSG00000134222	408	181	13528	1.4655	1	0.99152	99.8009
GOTERM_BP_FAT	GO:0032271~regulation of protein polymerization	4	0.58651	0.335907	ENSG00000077063, ENSG00000105974, ENSG00000205542, ENSG00000134222	408	68	13528	1.9504	1	0.990811	99.9124
GOTERM_BP_FAT	GO:0070507~regulation of microtubule cytoskeleton organization	3	0.439883	0.361786	ENSG00000077063, ENSG00000105974, ENSG00000134222	408	42	13528	2.36835	1	0.992304	99.9558
GOTERM_BP_FAT	GO:0051493~regulation of cytoskeleton organization	6	0.879765	0.389385	ENSG00000077063, ENSG00000105974, ENSG00000205542, ENSG00000179841, ENSG00000134222, ENSG00000179979	408	136	13528	1.4628	1	0.993057	99.9793
GOTERM_BP_FAT	GO:0051495~positive regulation of cytoskeleton organization	3	0.439883	0.394209	ENSG00000077063, ENSG00000105974, ENSG00000134222	408	45	13528	2.21046	1	0.993091	99.982
GOTERM_BP_FAT	GO:0044087~regulation of cellular component biogenesis	6	0.879765	0.425226	ENSG00000077063, ENSG00000106546, ENSG00000105974, ENSG00000205542, ENSG00000179604, ENSG00000134222	408	142	13528	1.40099	1	0.994283	99.9927
GOTERM_BP_FAT	GO:0032886~regulation of microtubule-based process	3	0.439883	0.436221	ENSG00000077063, ENSG00000105974, ENSG00000134222	408	49	13528	2.03001	1	0.99448	99.9948
GOTERM_BP_FAT	GO:0010638~positive regulation of organelle organization	3	0.439883	0.717739	ENSG00000077063, ENSG00000105974, ENSG00000134222	408	83	13528	1.19844	1	0.998926	100
GOTERM_BP_FAT	GO:0033043~regulation of organelle organization	6	0.879765	0.786017	ENSG00000077063, ENSG00000105974, ENSG00000205542, ENSG00000179841, ENSG00000134222, ENSG00000179979	408	217	13528	0.91678	1	0.999507	100
Annotation Cluster 38	Enrichment Score: 0.5940717356213031
Category	Term	Count	%	PValue	Genes	List Total	Pop Hits	Pop Total	Fold Enrichment	Bonferroni	Benjamini	FDR
GOTERM_BP_FAT	GO:0021537~telencephalon development	6	0.879765	0.0456289	ENSG00000139352, ENSG00000173406, ENSG00000106689, ENSG00000112333, ENSG00000181449, ENSG00000172201	408	65	13528	3.06063	1	0.909372	55.2108
GOTERM_BP_FAT	GO:0021543~pallium development	5	0.733138	0.0488906	ENSG00000139352, ENSG00000173406, ENSG00000112333, ENSG00000181449, ENSG00000172201	408	46	13528	3.60401	1	0.908638	57.7718
GOTERM_BP_FAT	GO:0045665~negative regulation of neuron differentiation	4	0.58651	0.0759151	ENSG00000112333, ENSG00000181449, ENSG00000197921, ENSG00000172201	408	33	13528	4.01901	1	0.934733	74.278
GOTERM_BP_FAT	GO:0021987~cerebral cortex development	4	0.58651	0.0759151	ENSG00000139352, ENSG00000173406, ENSG00000112333, ENSG00000181449	408	33	13528	4.01901	1	0.934733	74.278
GOTERM_BP_FAT	GO:0045664~regulation of neuron differentiation	8	1.17302	0.106584	ENSG00000169855, ENSG00000091129, ENSG00000139352, ENSG00000112333, ENSG00000126861, ENSG00000181449, ENSG00000197921, ENSG00000172201	408	133	13528	1.9944	1	0.958525	85.6049
GOTERM_BP_FAT	GO:0030900~forebrain development	8	1.17302	0.174445	ENSG00000153266, ENSG00000139352, ENSG00000173406, ENSG00000169840, ENSG00000106689, ENSG00000112333, ENSG00000181449, ENSG00000172201	408	152	13528	1.7451	1	0.976046	96.3002
GOTERM_BP_FAT	GO:0050767~regulation of neurogenesis	8	1.17302	0.233755	ENSG00000169855, ENSG00000091129, ENSG00000139352, ENSG00000112333, ENSG00000126861, ENSG00000181449, ENSG00000197921, ENSG00000172201	408	166	13528	1.59792	1	0.985056	98.9736
GOTERM_BP_FAT	GO:0045165~cell fate commitment	7	1.02639	0.241123	ENSG00000139352, ENSG00000169840, ENSG00000205927, ENSG00000112333, ENSG00000181449, ENSG00000005513, ENSG00000197921	408	139	13528	1.66977	1	0.985345	99.1307
GOTERM_BP_FAT	GO:0051960~regulation of nervous system development	8	1.17302	0.356982	ENSG00000169855, ENSG00000091129, ENSG00000139352, ENSG00000112333, ENSG00000126861, ENSG00000181449, ENSG00000197921, ENSG00000172201	408	192	13528	1.38154	1	0.992286	99.9497
GOTERM_BP_FAT	GO:0060284~regulation of cell development	8	1.17302	0.421128	ENSG00000169855, ENSG00000091129, ENSG00000139352, ENSG00000112333, ENSG00000126861, ENSG00000181449, ENSG00000197921, ENSG00000172201	408	205	13528	1.29393	1	0.994177	99.9917
GOTERM_BP_FAT	GO:0045596~negative regulation of cell differentiation	8	1.17302	0.474925	ENSG00000105974, ENSG00000134363, ENSG00000112333, ENSG00000126861, ENSG00000181449, ENSG00000197921, ENSG00000172201, ENSG00000121351	408	216	13528	1.22803	1	0.995085	99.9985
GOTERM_BP_FAT	GO:0031344~regulation of cell projection organization	4	0.58651	0.503966	ENSG00000169855, ENSG00000091129, ENSG00000179604, ENSG00000126861	408	89	13528	1.4902	1	0.995606	99.9994
GOTERM_BP_FAT	GO:0050770~regulation of axonogenesis	3	0.439883	0.515189	ENSG00000169855, ENSG00000091129, ENSG00000126861	408	57	13528	1.7451	1	0.995646	99.9996
GOTERM_BP_FAT	GO:0010975~regulation of neuron projection development	3	0.439883	0.626981	ENSG00000169855, ENSG00000091129, ENSG00000126861	408	70	13528	1.42101	1	0.997887	100
GOTERM_BP_FAT	GO:0010769~regulation of cell morphogenesis involved in differentiation	3	0.439883	0.678394	ENSG00000169855, ENSG00000091129, ENSG00000126861	408	77	13528	1.29183	1	0.99855	100
GOTERM_BP_FAT	GO:0022604~regulation of cell morphogenesis	4	0.58651	0.759035	ENSG00000169855, ENSG00000091129, ENSG00000179604, ENSG00000126861	408	131	13528	1.01242	1	0.999244	100
GOTERM_BP_FAT	GO:0008284~positive regulation of cell proliferation	7	1.02639	0.98687	ENSG00000124766, ENSG00000214274, ENSG00000115738, ENSG00000112333, ENSG00000181449, ENSG00000172201, ENSG00000156427	408	414	13528	0.560623	1	1	100
Annotation Cluster 39	Enrichment Score: 0.5925396443225572
Category	Term	Count	%	PValue	Genes	List Total	Pop Hits	Pop Total	Fold Enrichment	Bonferroni	Benjamini	FDR
GOTERM_BP_FAT	GO:0051100~negative regulation of binding	5	0.733138	0.10132	ENSG00000147889, ENSG00000112559, ENSG00000006047, ENSG00000117318, ENSG00000115738	408	59	13528	2.8099	1	0.953106	84.0745
GOTERM_BP_FAT	GO:0043392~negative regulation of DNA binding	4	0.58651	0.197746	ENSG00000147889, ENSG00000112559, ENSG00000117318, ENSG00000115738	408	51	13528	2.60054	1	0.979947	97.7388
GOTERM_BP_FAT	GO:0051101~regulation of DNA binding	6	0.879765	0.299877	ENSG00000147889, ENSG00000112559, ENSG00000117318, ENSG00000115738, ENSG00000082805, ENSG00000167550	408	121	13528	1.64414	1	0.991747	99.7826
GOTERM_BP_FAT	GO:0051098~regulation of binding	7	1.02639	0.313282	ENSG00000147889, ENSG00000112559, ENSG00000006047, ENSG00000117318, ENSG00000115738, ENSG00000082805, ENSG00000167550	408	153	13528	1.51698	1	0.991255	99.8441
GOTERM_BP_FAT	GO:0051090~regulation of transcription factor activity	5	0.733138	0.375281	ENSG00000147889, ENSG00000117318, ENSG00000115738, ENSG00000082805, ENSG00000167550	408	103	13528	1.60956	1	0.992648	99.9694
GOTERM_BP_FAT	GO:0043433~negative regulation of transcription factor activity	3	0.439883	0.394209	ENSG00000147889, ENSG00000117318, ENSG00000115738	408	45	13528	2.21046	1	0.993091	99.982
Annotation Cluster 40	Enrichment Score: 0.5866130578626421
Category	Term	Count	%	PValue	Genes	List Total	Pop Hits	Pop Total	Fold Enrichment	Bonferroni	Benjamini	FDR
GOTERM_BP_FAT	GO:0043193~positive regulation of gene-specific transcription	6	0.879765	0.121367	ENSG00000198963, ENSG00000080503, ENSG00000164104, ENSG00000197921, ENSG00000134222, ENSG00000030419	408	87	13528	2.28668	1	0.964061	89.1959
GOTERM_BP_FAT	GO:0032583~regulation of gene-specific transcription	7	1.02639	0.216658	ENSG00000198963, ENSG00000080503, ENSG00000164104, ENSG00000197921, ENSG00000164683, ENSG00000134222, ENSG00000030419	408	134	13528	1.73207	1	0.982512	98.4998
GOTERM_BP_FAT	GO:0010552~positive regulation of specific transcription from RNA polymerase II promoter	4	0.58651	0.245348	ENSG00000080503, ENSG00000164104, ENSG00000197921, ENSG00000030419	408	57	13528	2.3268	1	0.985645	99.2103
GOTERM_BP_FAT	GO:0010551~regulation of specific transcription from RNA polymerase II promoter	5	0.733138	0.313543	ENSG00000080503, ENSG00000164104, ENSG00000197921, ENSG00000164683, ENSG00000030419	408	94	13528	1.76366	1	0.991035	99.8451
GOTERM_BP_FAT	GO:0010553~negative regulation of specific transcription from RNA polymerase II promoter	3	0.439883	0.350831	ENSG00000080503, ENSG00000197921, ENSG00000164683	408	41	13528	2.42611	1	0.99209	99.9407
GOTERM_BP_FAT	GO:0032582~negative regulation of gene-specific transcription	3	0.439883	0.425861	ENSG00000080503, ENSG00000197921, ENSG00000164683	408	48	13528	2.0723	1	0.994065	99.9928
Annotation Cluster 41	Enrichment Score: 0.5714348469520517
Category	Term	Count	%	PValue	Genes	List Total	Pop Hits	Pop Total	Fold Enrichment	Bonferroni	Benjamini	FDR
GOTERM_BP_FAT	GO:0006639~acylglycerol metabolic process	4	0.58651	0.182414	ENSG00000169174, ENSG00000105974, ENSG00000214274, ENSG00000119919	408	49	13528	2.70668	1	0.97784	96.8686
GOTERM_BP_FAT	GO:0006638~neutral lipid metabolic process	4	0.58651	0.19004	ENSG00000169174, ENSG00000105974, ENSG00000214274, ENSG00000119919	408	50	13528	2.65255	1	0.977021	97.3348
GOTERM_BP_FAT	GO:0006662~glycerol ether metabolic process	4	0.58651	0.197746	ENSG00000169174, ENSG00000105974, ENSG00000214274, ENSG00000119919	408	51	13528	2.60054	1	0.979947	97.7388
GOTERM_BP_FAT	GO:0018904~organic ether metabolic process	4	0.58651	0.213374	ENSG00000169174, ENSG00000105974, ENSG00000214274, ENSG00000119919	408	53	13528	2.5024	1	0.983059	98.3879
GOTERM_BP_FAT	GO:0046486~glycerolipid metabolic process	7	1.02639	0.361399	ENSG00000167588, ENSG00000169174, ENSG00000105974, ENSG00000171608, ENSG00000214274, ENSG00000078269, ENSG00000119919	408	162	13528	1.4327	1	0.992654	99.9553
GOTERM_BP_FAT	GO:0006641~triglyceride metabolic process	3	0.439883	0.372671	ENSG00000169174, ENSG00000105974, ENSG00000119919	408	43	13528	2.31327	1	0.992514	99.9671
GOTERM_BP_FAT	GO:0051050~positive regulation of transport	8	1.17302	0.507567	ENSG00000169174, ENSG00000163485, ENSG00000105974, ENSG00000214274, ENSG00000182985, ENSG00000163661, ENSG00000109255, ENSG00000087077	408	223	13528	1.18948	1	0.995578	99.9995
Annotation Cluster 42	Enrichment Score: 0.558969902298786
Category	Term	Count	%	PValue	Genes	List Total	Pop Hits	Pop Total	Fold Enrichment	Bonferroni	Benjamini	FDR
KEGG_PATHWAY	hsa04530:Tight junction	7	1.02639	0.170828	ENSG00000092054, ENSG00000184697, ENSG00000130396, ENSG00000215375, ENSG00000164007, ENSG00000178184, ENSG00000137713	143	134	5085	1.85758	1	0.997263	88.5751
GOTERM_CC_FAT	GO:0043296~apical junction complex	6	0.879765	0.212037	ENSG00000184697, ENSG00000164007, ENSG00000111052, ENSG00000189337, ENSG00000178184, ENSG00000100941	411	99	12782	1.88483	1	0.969233	96.0814
GOTERM_CC_FAT	GO:0016327~apicolateral plasma membrane	6	0.879765	0.229538	ENSG00000184697, ENSG00000164007, ENSG00000111052, ENSG00000189337, ENSG00000178184, ENSG00000100941	411	102	12782	1.8294	1	0.969944	97.1125
GOTERM_CC_FAT	GO:0005911~cell-cell junction	9	1.31965	0.26604	ENSG00000184697, ENSG00000130396, ENSG00000164007, ENSG00000111052, ENSG00000124006, ENSG00000189337, ENSG00000178184, ENSG00000100941, ENSG00000182985	411	190	12782	1.47315	1	0.965	98.5073
SP_PIR_KEYWORDS	Tight junction	4	0.58651	0.318341	ENSG00000184697, ENSG00000164007, ENSG00000111052, ENSG00000178184	626	61	19235	2.01487	1	0.96467	99.532
GOTERM_CC_FAT	GO:0070160~occluding junction	4	0.58651	0.416652	ENSG00000184697, ENSG00000164007, ENSG00000111052, ENSG00000178184	411	73	12782	1.7041	1	0.975172	99.9342
GOTERM_CC_FAT	GO:0005923~tight junction	4	0.58651	0.416652	ENSG00000184697, ENSG00000164007, ENSG00000111052, ENSG00000178184	411	73	12782	1.7041	1	0.975172	99.9342
Annotation Cluster 43	Enrichment Score: 0.5548291513951494
Category	Term	Count	%	PValue	Genes	List Total	Pop Hits	Pop Total	Fold Enrichment	Bonferroni	Benjamini	FDR
SP_PIR_KEYWORDS	collagen	6	0.879765	0.19648	ENSG00000144119, ENSG00000204248, ENSG00000082196, ENSG00000112280, ENSG00000163710, ENSG00000188517	626	95	19235	1.94064	1	0.963912	95.3213
INTERPRO	IPR008160:Collagen triple helix repeat	5	0.733138	0.270581	ENSG00000144119, ENSG00000204248, ENSG00000082196, ENSG00000112280, ENSG00000188517	524	84	16659	1.89238	1	0.999041	99.234
SP_PIR_KEYWORDS	hydroxylation	4	0.58651	0.407284	ENSG00000204248, ENSG00000127241, ENSG00000112280, ENSG00000188517	626	71	19235	1.73109	1	0.976768	99.9339
Annotation Cluster 44	Enrichment Score: 0.5542814232075077
Category	Term	Count	%	PValue	Genes	List Total	Pop Hits	Pop Total	Fold Enrichment	Bonferroni	Benjamini	FDR
GOTERM_MF_FAT	GO:0030165~PDZ domain binding	7	1.02639	0.00289088	ENSG00000164418, ENSG00000120251, ENSG00000064547, ENSG00000111052, ENSG00000078269, ENSG00000182985, ENSG00000171659	397	47	12983	4.87063	0.832899	0.59122	4.20225
SP_PIR_KEYWORDS	neurotransmitter receptor	5	0.733138	0.113745	ENSG00000164418, ENSG00000120251, ENSG00000169676, ENSG00000164270, ENSG00000166206	626	57	19235	2.69534	1	0.945645	81.5533
GOTERM_CC_FAT	GO:0045211~postsynaptic membrane	5	0.733138	0.633384	ENSG00000164418, ENSG00000163485, ENSG00000120251, ENSG00000111052, ENSG00000166206	411	135	12782	1.15184	1	0.985987	99.9999
GOTERM_MF_FAT	GO:0005230~extracellular ligand-gated ion channel activity	3	0.439883	0.649804	ENSG00000164418, ENSG00000120251, ENSG00000166206	397	72	12983	1.36262	1	0.999196	100
SP_PIR_KEYWORDS	synapse	7	1.02639	0.694623	ENSG00000164418, ENSG00000185666, ENSG00000180233, ENSG00000120251, ENSG00000111052, ENSG00000166206, ENSG00000179520	626	213	19235	1.0098	1	0.994644	100
SP_PIR_KEYWORDS	postsynaptic cell membrane	4	0.58651	0.698116	ENSG00000164418, ENSG00000120251, ENSG00000111052, ENSG00000166206	626	110	19235	1.11734	1	0.99431	100
GOTERM_MF_FAT	GO:0015276~ligand-gated ion channel activity	4	0.58651	0.748737	ENSG00000164418, ENSG00000120251, ENSG00000166206, ENSG00000055118	397	127	12983	1.03001	1	0.999748	100
GOTERM_MF_FAT	GO:0022834~ligand-gated channel activity	4	0.58651	0.748737	ENSG00000164418, ENSG00000120251, ENSG00000166206, ENSG00000055118	397	127	12983	1.03001	1	0.999748	100
Annotation Cluster 45	Enrichment Score: 0.5489713290529995
Category	Term	Count	%	PValue	Genes	List Total	Pop Hits	Pop Total	Fold Enrichment	Bonferroni	Benjamini	FDR
GOTERM_CC_FAT	GO:0043232~intracellular non-membrane-bounded organelle	91	13.3431	0.217134	ENSG00000111332, ENSG00000205542, ENSG00000167702, ENSG00000154099, ENSG00000196890, ENSG00000122952, ENSG00000124788, ENSG00000188229, ENSG00000121621, ENSG00000184357, ENSG00000122735, ENSG00000120251, ENSG00000167858, ENSG00000169122, ENSG00000213741, ENSG00000205927, ENSG00000136982, ENSG00000197153, ENSG00000134222, ENSG00000129595, ENSG00000060303, ENSG00000124693, ENSG00000205869, ENSG0000…	411	2596	12782	1.09017	1	0.96752	96.4124
GOTERM_CC_FAT	GO:0043228~non-membrane-bounded organelle	91	13.3431	0.217134	ENSG00000111332, ENSG00000205542, ENSG00000167702, ENSG00000154099, ENSG00000196890, ENSG00000122952, ENSG00000124788, ENSG00000188229, ENSG00000121621, ENSG00000184357, ENSG00000122735, ENSG00000120251, ENSG00000167858, ENSG00000169122, ENSG00000213741, ENSG00000205927, ENSG00000136982, ENSG00000197153, ENSG00000134222, ENSG00000129595, ENSG00000060303, ENSG00000124693, ENSG00000205869, ENSG0000…	411	2596	12782	1.09017	1	0.96752	96.4124
GOTERM_CC_FAT	GO:0005856~cytoskeleton	46	6.74487	0.478221	ENSG00000172159, ENSG00000205542, ENSG00000066735, ENSG00000167702, ENSG00000212900, ENSG00000129474, ENSG00000078269, ENSG00000134057, ENSG00000135596, ENSG00000154099, ENSG00000184709, ENSG00000135046, ENSG00000150361, ENSG00000215375, ENSG00000172399, ENSG00000179604, ENSG00000066629, ENSG00000167306, ENSG00000189337, ENSG00000123416, ENSG00000026025, ENSG00000100941, ENSG00000188229, ENSG0000…	411	1381	12782	1.03591	1	0.97839	99.9856
Annotation Cluster 46	Enrichment Score: 0.5466608894614616
Category	Term	Count	%	PValue	Genes	List Total	Pop Hits	Pop Total	Fold Enrichment	Bonferroni	Benjamini	FDR
SP_PIR_KEYWORDS	cell cycle control	4	0.58651	0.0784145	ENSG00000147889, ENSG00000100526, ENSG00000123975, ENSG00000134057	626	31	19235	3.96475	1	0.952341	68.1167
GOTERM_BP_FAT	GO:0000082~G1/S transition of mitotic cell cycle	4	0.58651	0.237278	ENSG00000147889, ENSG00000101773, ENSG00000100526, ENSG00000172201	408	56	13528	2.36835	1	0.985632	99.0518
GOTERM_BP_FAT	GO:0051329~interphase of mitotic cell cycle	5	0.733138	0.375281	ENSG00000147889, ENSG00000101773, ENSG00000100526, ENSG00000134057, ENSG00000172201	408	103	13528	1.60956	1	0.992648	99.9694
GOTERM_BP_FAT	GO:0051325~interphase	5	0.733138	0.395823	ENSG00000147889, ENSG00000101773, ENSG00000100526, ENSG00000134057, ENSG00000172201	408	106	13528	1.564	1	0.992934	99.9828
GOTERM_BP_FAT	GO:0051726~regulation of cell cycle	10	1.46628	0.668628	ENSG00000147889, ENSG00000101773, ENSG00000122952, ENSG00000100526, ENSG00000198797, ENSG00000117318, ENSG00000123975, ENSG00000115738, ENSG00000134057, ENSG00000185088	408	331	13528	1.00172	1	0.998488	100
Annotation Cluster 47	Enrichment Score: 0.5348200242215477
Category	Term	Count	%	PValue	Genes	List Total	Pop Hits	Pop Total	Fold Enrichment	Bonferroni	Benjamini	FDR
INTERPRO	IPR016181:Acyl-CoA N-acyltransferase	4	0.58651	0.0723026	ENSG00000156689, ENSG00000154035, ENSG00000128708, ENSG00000185818	524	31	16659	4.10219	1	0.988744	68.6155
GOTERM_MF_FAT	GO:0016410~N-acyltransferase activity	4	0.58651	0.466784	ENSG00000156689, ENSG00000128708, ENSG00000130283, ENSG00000185818	397	83	12983	1.57604	1	0.997228	99.9911
SP_PIR_KEYWORDS	Acyltransferase	5	0.733138	0.736666	ENSG00000156689, ENSG00000160446, ENSG00000128708, ENSG00000163958, ENSG00000185818	626	153	19235	1.00415	1	0.993981	100
Annotation Cluster 48	Enrichment Score: 0.5298206602257142
Category	Term	Count	%	PValue	Genes	List Total	Pop Hits	Pop Total	Fold Enrichment	Bonferroni	Benjamini	FDR
GOTERM_BP_FAT	GO:0016338~calcium-independent cell-cell adhesion	3	0.439883	0.14075	ENSG00000184697, ENSG00000164007, ENSG00000182985	408	22	13528	4.52139	1	0.960665	92.6385
KEGG_PATHWAY	hsa04514:Cell adhesion molecules (CAMs)	6	0.879765	0.308333	ENSG00000184697, ENSG00000091129, ENSG00000164007, ENSG00000110876, ENSG00000172260, ENSG00000182985	143	132	5085	1.61634	1	0.998687	98.6007
GOTERM_BP_FAT	GO:0016337~cell-cell adhesion	9	1.31965	0.593018	ENSG00000169855, ENSG00000184697, ENSG00000091129, ENSG00000139211, ENSG00000164007, ENSG00000173406, ENSG00000110876, ENSG00000182985, ENSG00000143412	408	276	13528	1.0812	1	0.997287	100
Annotation Cluster 49	Enrichment Score: 0.5267043517887153
Category	Term	Count	%	PValue	Genes	List Total	Pop Hits	Pop Total	Fold Enrichment	Bonferroni	Benjamini	FDR
GOTERM_MF_FAT	GO:0042803~protein homodimerization activity	14	2.05279	0.219643	ENSG00000103485, ENSG00000160200, ENSG00000205927, ENSG00000182985, ENSG00000143412, ENSG00000127241, ENSG00000030419, ENSG00000164418, ENSG00000167588, ENSG00000092054, ENSG00000213689, ENSG00000214485, ENSG00000187821, ENSG00000113389	397	334	12983	1.37077	1	0.993957	97.4717
GOTERM_MF_FAT	GO:0042802~identical protein binding	23	3.37243	0.310148	ENSG00000169855, ENSG00000132744, ENSG00000160200, ENSG00000103485, ENSG00000105974, ENSG00000164007, ENSG00000205927, ENSG00000182985, ENSG00000127241, ENSG00000143412, ENSG00000030419, ENSG00000087077, ENSG00000167588, ENSG00000164418, ENSG00000092054, ENSG00000169174, ENSG00000184697, ENSG00000124788, ENSG00000213689, ENSG00000214485, ENSG00000187821, ENSG00000113389, ENSG00000107295	397	640	12983	1.17526	1	0.998294	99.5936
GOTERM_MF_FAT	GO:0046983~protein dimerization activity	19	2.78592	0.386012	ENSG00000169855, ENSG00000163485, ENSG00000103485, ENSG00000160200, ENSG00000205927, ENSG00000182985, ENSG00000127241, ENSG00000143412, ENSG00000144891, ENSG00000030419, ENSG00000167588, ENSG00000164418, ENSG00000092054, ENSG00000204248, ENSG00000213689, ENSG00000180269, ENSG00000214485, ENSG00000187821, ENSG00000113389	397	542	12983	1.14641	1	0.99729	99.9278
Annotation Cluster 50	Enrichment Score: 0.5254514202516058
Category	Term	Count	%	PValue	Genes	List Total	Pop Hits	Pop Total	Fold Enrichment	Bonferroni	Benjamini	FDR
GOTERM_BP_FAT	GO:0045185~maintenance of protein location	4	0.58651	0.174873	ENSG00000112559, ENSG00000105974, ENSG00000205542, ENSG00000080986	408	48	13528	2.76307	1	0.975418	96.333
GOTERM_BP_FAT	GO:0051235~maintenance of location	4	0.58651	0.302764	ENSG00000112559, ENSG00000105974, ENSG00000205542, ENSG00000080986	408	64	13528	2.0723	1	0.991937	99.7975
GOTERM_BP_FAT	GO:0032507~maintenance of protein location in cell	3	0.439883	0.350831	ENSG00000112559, ENSG00000105974, ENSG00000080986	408	41	13528	2.42611	1	0.99209	99.9407
GOTERM_BP_FAT	GO:0051651~maintenance of location in cell	3	0.439883	0.425861	ENSG00000112559, ENSG00000105974, ENSG00000080986	408	48	13528	2.0723	1	0.994065	99.9928
Annotation Cluster 51	Enrichment Score: 0.516960355668664
Category	Term	Count	%	PValue	Genes	List Total	Pop Hits	Pop Total	Fold Enrichment	Bonferroni	Benjamini	FDR
GOTERM_BP_FAT	GO:0002088~lens development in camera-type eye	3	0.439883	0.151237	ENSG00000213139, ENSG00000163254, ENSG00000181449	408	23	13528	4.32481	1	0.966271	94.04
GOTERM_BP_FAT	GO:0001654~eye development	6	0.879765	0.3654	ENSG00000213139, ENSG00000198963, ENSG00000127152, ENSG00000112333, ENSG00000163254, ENSG00000181449	408	132	13528	1.50713	1	0.992372	99.9599
GOTERM_BP_FAT	GO:0007423~sensory organ development	9	1.31965	0.384419	ENSG00000119508, ENSG00000213139, ENSG00000198963, ENSG00000139352, ENSG00000127152, ENSG00000112333, ENSG00000163254, ENSG00000181449, ENSG00000197921	408	229	13528	1.30311	1	0.992832	99.9762
GOTERM_BP_FAT	GO:0043010~camera-type eye development	5	0.733138	0.402649	ENSG00000213139, ENSG00000127152, ENSG00000112333, ENSG00000163254, ENSG00000181449	408	107	13528	1.54939	1	0.993362	99.9858
Annotation Cluster 52	Enrichment Score: 0.5104086587354207
Category	Term	Count	%	PValue	Genes	List Total	Pop Hits	Pop Total	Fold Enrichment	Bonferroni	Benjamini	FDR
UP_SEQ_FEATURE	domain:PDZ	6	0.879765	0.289202	ENSG00000130396, ENSG00000154553, ENSG00000111052, ENSG00000178184, ENSG00000146426, ENSG00000197555	624	110	19113	1.67072	1	1	99.6551
SMART	SM00228:PDZ	7	1.02639	0.311662	ENSG00000130396, ENSG00000154553, ENSG00000111052, ENSG00000178184, ENSG00000146426, ENSG00000186862, ENSG00000197555	281	149	9079	1.5179	1	0.969168	98.982
INTERPRO	IPR001478:PDZ/DHR/GLGF	7	1.02639	0.326504	ENSG00000130396, ENSG00000154553, ENSG00000111052, ENSG00000178184, ENSG00000146426, ENSG00000186862, ENSG00000197555	524	149	16659	1.49358	1	0.999248	99.7765
Annotation Cluster 53	Enrichment Score: 0.509148287738217
Category	Term	Count	%	PValue	Genes	List Total	Pop Hits	Pop Total	Fold Enrichment	Bonferroni	Benjamini	FDR
GOTERM_BP_FAT	GO:0001764~neuron migration	5	0.733138	0.126353	ENSG00000077063, ENSG00000091129, ENSG00000139352, ENSG00000173406, ENSG00000112139	408	64	13528	2.59038	1	0.960213	90.2032
GOTERM_BP_FAT	GO:0016477~cell migration	11	1.6129	0.323035	ENSG00000077063, ENSG00000169855, ENSG00000091129, ENSG00000139352, ENSG00000173406, ENSG00000110876, ENSG00000112139, ENSG00000129474, ENSG00000214274, ENSG00000112333, ENSG00000119919	408	276	13528	1.32147	1	0.991015	99.8781
GOTERM_BP_FAT	GO:0006928~cell motion	17	2.49267	0.353344	ENSG00000169855, ENSG00000091129, ENSG00000139352, ENSG00000173406, ENSG00000110876, ENSG00000129474, ENSG00000214274, ENSG00000170340, ENSG00000119919, ENSG00000135046, ENSG00000077063, ENSG00000153266, ENSG00000106689, ENSG00000112139, ENSG00000188229, ENSG00000026025, ENSG00000112333	408	475	13528	1.18667	1	0.992218	99.9445
GOTERM_BP_FAT	GO:0051674~localization of cell	11	1.6129	0.444235	ENSG00000077063, ENSG00000169855, ENSG00000091129, ENSG00000139352, ENSG00000173406, ENSG00000110876, ENSG00000112139, ENSG00000129474, ENSG00000214274, ENSG00000112333, ENSG00000119919	408	307	13528	1.18803	1	0.994419	99.9959
GOTERM_BP_FAT	GO:0048870~cell motility	11	1.6129	0.444235	ENSG00000077063, ENSG00000169855, ENSG00000091129, ENSG00000139352, ENSG00000173406, ENSG00000110876, ENSG00000112139, ENSG00000129474, ENSG00000214274, ENSG00000112333, ENSG00000119919	408	307	13528	1.18803	1	0.994419	99.9959
Annotation Cluster 54	Enrichment Score: 0.508883881287353
Category	Term	Count	%	PValue	Genes	List Total	Pop Hits	Pop Total	Fold Enrichment	Bonferroni	Benjamini	FDR
GOTERM_BP_FAT	GO:0051241~negative regulation of multicellular organismal process	9	1.31965	0.122055	ENSG00000164418, ENSG00000169174, ENSG00000163485, ENSG00000155659, ENSG00000105974, ENSG00000169676, ENSG00000182718, ENSG00000138379, ENSG00000121351	408	164	13528	1.81958	1	0.963253	89.3404
GOTERM_BP_FAT	GO:0050805~negative regulation of synaptic transmission	3	0.439883	0.130431	ENSG00000164418, ENSG00000163485, ENSG00000169676	408	21	13528	4.73669	1	0.960079	90.9606
GOTERM_BP_FAT	GO:0051970~negative regulation of transmission of nerve impulse	3	0.439883	0.172637	ENSG00000164418, ENSG00000163485, ENSG00000169676	408	25	13528	3.97882	1	0.975892	96.1583
GOTERM_BP_FAT	GO:0031645~negative regulation of neurological system process	3	0.439883	0.205538	ENSG00000164418, ENSG00000163485, ENSG00000169676	408	28	13528	3.55252	1	0.981258	98.0882
GOTERM_BP_FAT	GO:0048167~regulation of synaptic plasticity	3	0.439883	0.578025	ENSG00000164418, ENSG00000163485, ENSG00000169676	408	64	13528	1.55423	1	0.997161	100
GOTERM_BP_FAT	GO:0050804~regulation of synaptic transmission	5	0.733138	0.588454	ENSG00000164418, ENSG00000163485, ENSG00000120251, ENSG00000169676, ENSG00000109255	408	136	13528	1.219	1	0.997299	100
GOTERM_BP_FAT	GO:0051969~regulation of transmission of nerve impulse	5	0.733138	0.649576	ENSG00000164418, ENSG00000163485, ENSG00000120251, ENSG00000169676, ENSG00000109255	408	147	13528	1.12778	1	0.998257	100
GOTERM_BP_FAT	GO:0031644~regulation of neurological system process	5	0.733138	0.680267	ENSG00000164418, ENSG00000163485, ENSG00000120251, ENSG00000169676, ENSG00000109255	408	153	13528	1.08356	1	0.998571	100
Annotation Cluster 55	Enrichment Score: 0.49700618756378406
Category	Term	Count	%	PValue	Genes	List Total	Pop Hits	Pop Total	Fold Enrichment	Bonferroni	Benjamini	FDR
GOTERM_MF_FAT	GO:0008307~structural constituent of muscle	4	0.58651	0.135689	ENSG00000092054, ENSG00000215375, ENSG00000154553, ENSG00000092841	397	42	12983	3.11455	1	0.988957	88.4952
GOTERM_CC_FAT	GO:0030018~Z disc	4	0.58651	0.182605	ENSG00000154553, ENSG00000124006, ENSG00000172399, ENSG00000128591	411	46	12782	2.70433	1	0.960289	93.5491
GOTERM_CC_FAT	GO:0031674~I band	4	0.58651	0.258596	ENSG00000154553, ENSG00000124006, ENSG00000172399, ENSG00000128591	411	55	12782	2.2618	1	0.964956	98.2878
GOTERM_CC_FAT	GO:0044449~contractile fiber part	6	0.879765	0.296722	ENSG00000092054, ENSG00000215375, ENSG00000154553, ENSG00000124006, ENSG00000172399, ENSG00000128591	411	113	12782	1.65131	1	0.96915	99.1646
GOTERM_CC_FAT	GO:0043292~contractile fiber	6	0.879765	0.347433	ENSG00000092054, ENSG00000215375, ENSG00000154553, ENSG00000124006, ENSG00000172399, ENSG00000128591	411	121	12782	1.54214	1	0.972276	99.698
GOTERM_CC_FAT	GO:0030017~sarcomere	5	0.733138	0.385483	ENSG00000092054, ENSG00000154553, ENSG00000124006, ENSG00000172399, ENSG00000128591	411	98	12782	1.58672	1	0.973633	99.8665
GOTERM_CC_FAT	GO:0030016~myofibril	5	0.733138	0.478812	ENSG00000092054, ENSG00000154553, ENSG00000124006, ENSG00000172399, ENSG00000128591	411	111	12782	1.40089	1	0.977064	99.9858
GOTERM_CC_FAT	GO:0015629~actin cytoskeleton	7	1.02639	0.866722	ENSG00000092054, ENSG00000215375, ENSG00000154553, ENSG00000119326, ENSG00000172399, ENSG00000167306, ENSG00000092841	411	269	12782	0.809287	1	0.997368	100
Annotation Cluster 56	Enrichment Score: 0.48711606662416773
Category	Term	Count	%	PValue	Genes	List Total	Pop Hits	Pop Total	Fold Enrichment	Bonferroni	Benjamini	FDR
SP_PIR_KEYWORDS	deafness	6	0.879765	0.225574	ENSG00000204248, ENSG00000204311, ENSG00000177697, ENSG00000055118, ENSG00000112280, ENSG00000179520	626	100	19235	1.84361	1	0.954162	97.208
GOTERM_BP_FAT	GO:0007605~sensory perception of sound	5	0.733138	0.334083	ENSG00000134809, ENSG00000204248, ENSG00000204311, ENSG00000181449, ENSG00000179520	408	97	13528	1.70912	1	0.991015	99.9081
GOTERM_BP_FAT	GO:0050954~sensory perception of mechanical stimulus	5	0.733138	0.375281	ENSG00000134809, ENSG00000204248, ENSG00000204311, ENSG00000181449, ENSG00000179520	408	103	13528	1.60956	1	0.992648	99.9694
SP_PIR_KEYWORDS	non-syndromic deafness	3	0.439883	0.39814	ENSG00000204248, ENSG00000204311, ENSG00000179520	626	42	19235	2.19477	1	0.975701	99.9181
Annotation Cluster 57	Enrichment Score: 0.486844782537147
Category	Term	Count	%	PValue	Genes	List Total	Pop Hits	Pop Total	Fold Enrichment	Bonferroni	Benjamini	FDR
GOTERM_CC_FAT	GO:0005911~cell-cell junction	9	1.31965	0.26604	ENSG00000184697, ENSG00000130396, ENSG00000164007, ENSG00000111052, ENSG00000124006, ENSG00000189337, ENSG00000178184, ENSG00000100941, ENSG00000182985	411	190	12782	1.47315	1	0.965	98.5073
GOTERM_CC_FAT	GO:0030054~cell junction	20	2.93255	0.305385	ENSG00000180233, ENSG00000105974, ENSG00000130396, ENSG00000120251, ENSG00000164007, ENSG00000124006, ENSG00000178184, ENSG00000129474, ENSG00000182985, ENSG00000179520, ENSG00000087077, ENSG00000077063, ENSG00000164418, ENSG00000185666, ENSG00000092054, ENSG00000184697, ENSG00000111052, ENSG00000189337, ENSG00000100941, ENSG00000166206	411	518	12782	1.20076	1	0.969749	99.2942
SP_PIR_KEYWORDS	cell junction	15	2.19941	0.426256	ENSG00000180233, ENSG00000130396, ENSG00000120251, ENSG00000164007, ENSG00000178184, ENSG00000129474, ENSG00000179520, ENSG00000087077, ENSG00000164418, ENSG00000185666, ENSG00000184697, ENSG00000111052, ENSG00000189337, ENSG00000100941, ENSG00000166206	626	399	19235	1.15514	1	0.976107	99.9581
Annotation Cluster 58	Enrichment Score: 0.48532334796884985
Category	Term	Count	%	PValue	Genes	List Total	Pop Hits	Pop Total	Fold Enrichment	Bonferroni	Benjamini	FDR
SMART	SM00612:Kelch	5	0.733138	0.163365	ENSG00000150361, ENSG00000186231, ENSG00000162755, ENSG00000197705, ENSG00000185909	281	69	9079	2.34128	1	0.957452	88.8181
INTERPRO	IPR015915:Kelch-type beta propeller	5	0.733138	0.171074	ENSG00000150361, ENSG00000186231, ENSG00000162755, ENSG00000197705, ENSG00000185909	524	69	16659	2.30377	1	0.998917	94.4819
INTERPRO	IPR006652:Kelch repeat type 1	5	0.733138	0.171074	ENSG00000150361, ENSG00000186231, ENSG00000162755, ENSG00000197705, ENSG00000185909	524	69	16659	2.30377	1	0.998917	94.4819
SP_PIR_KEYWORDS	kelch repeat	5	0.733138	0.199427	ENSG00000150361, ENSG00000186231, ENSG00000162755, ENSG00000197705, ENSG00000185909	626	71	19235	2.16386	1	0.952157	95.5558
UP_SEQ_FEATURE	repeat:Kelch 1	5	0.733138	0.200927	ENSG00000150361, ENSG00000186231, ENSG00000162755, ENSG00000197705, ENSG00000185909	624	71	19113	2.15703	1	1	97.5896
UP_SEQ_FEATURE	repeat:Kelch 2	5	0.733138	0.200927	ENSG00000150361, ENSG00000186231, ENSG00000162755, ENSG00000197705, ENSG00000185909	624	71	19113	2.15703	1	1	97.5896
UP_SEQ_FEATURE	repeat:Kelch 3	5	0.733138	0.200927	ENSG00000150361, ENSG00000186231, ENSG00000162755, ENSG00000197705, ENSG00000185909	624	71	19113	2.15703	1	1	97.5896
INTERPRO	IPR013089:Kelch related	5	0.733138	0.236108	ENSG00000150361, ENSG00000186231, ENSG00000197705, ENSG00000185909, ENSG00000064726	524	79	16659	2.01215	1	0.99868	98.4373
UP_SEQ_FEATURE	repeat:Kelch 6	4	0.58651	0.239954	ENSG00000150361, ENSG00000186231, ENSG00000197705, ENSG00000185909	624	52	19113	2.35614	1	0.999999	98.9507
INTERPRO	IPR011705:BTB/Kelch-associated	4	0.58651	0.256997	ENSG00000150361, ENSG00000186231, ENSG00000197705, ENSG00000064726	524	56	16659	2.27086	1	0.998793	98.9816
PIR_SUPERFAMILY	PIRSF037037:Kelch-like_protein_gigaxonin	3	0.439883	0.34581	ENSG00000150361, ENSG00000186231, ENSG00000197705	221	41	7396	2.44874	1	1	99.602
UP_SEQ_FEATURE	repeat:Kelch 5	4	0.58651	0.364917	ENSG00000150361, ENSG00000186231, ENSG00000197705, ENSG00000185909	624	66	19113	1.85635	1	1	99.9469
INTERPRO	IPR017096:Kelch-like protein, gigaxonin	3	0.439883	0.370355	ENSG00000150361, ENSG00000186231, ENSG00000197705	524	41	16659	2.32624	1	0.99963	99.921
UP_SEQ_FEATURE	repeat:Kelch 4	4	0.58651	0.400453	ENSG00000150361, ENSG00000186231, ENSG00000197705, ENSG00000185909	624	70	19113	1.75027	1	1	99.9796
UP_SEQ_FEATURE	domain:BTB	5	0.733138	0.684262	ENSG00000150361, ENSG00000186231, ENSG00000197705, ENSG00000180332, ENSG00000064726	624	142	19113	1.07851	1	1	100
INTERPRO	IPR013069:BTB/POZ	4	0.58651	0.765773	ENSG00000150361, ENSG00000186231, ENSG00000197705, ENSG00000064726	524	127	16659	1.00132	1	0.999999	100
SMART	SM00225:BTB	5	0.733138	0.807812	ENSG00000150361, ENSG00000186231, ENSG00000197705, ENSG00000180332, ENSG00000064726	281	179	9079	0.902503	1	0.999699	100
INTERPRO	IPR000210:BTB/POZ-like	5	0.733138	0.817455	ENSG00000150361, ENSG00000186231, ENSG00000197705, ENSG00000180332, ENSG00000064726	524	179	16659	0.888044	1	1	100
INTERPRO	IPR011333:BTB/POZ fold	5	0.733138	0.824072	ENSG00000150361, ENSG00000186231, ENSG00000197705, ENSG00000180332, ENSG00000064726	524	181	16659	0.878232	1	1	100
Annotation Cluster 59	Enrichment Score: 0.45776056201105164
Category	Term	Count	%	PValue	Genes	List Total	Pop Hits	Pop Total	Fold Enrichment	Bonferroni	Benjamini	FDR
UP_SEQ_FEATURE	topological domain:Lumenal	20	2.93255	0.138323	ENSG00000144057, ENSG00000176022, ENSG00000099958, ENSG00000165389, ENSG00000170091, ENSG00000106392, ENSG00000131386, ENSG00000170340, ENSG00000154080, ENSG00000171551, ENSG00000173349, ENSG00000134970, ENSG00000100528, ENSG00000132965, ENSG00000182601, ENSG00000109956, ENSG00000100060, ENSG00000182272, ENSG00000213316, ENSG00000141349	624	444	19113	1.37972	1	1	91.5635
SP_PIR_KEYWORDS	golgi apparatus	23	3.37243	0.274339	ENSG00000144057, ENSG00000176022, ENSG00000177182, ENSG00000105974, ENSG00000150961, ENSG00000170091, ENSG00000196562, ENSG00000082805, ENSG00000131386, ENSG00000170340, ENSG00000154080, ENSG00000185829, ENSG00000134970, ENSG00000100528, ENSG00000182601, ENSG00000127914, ENSG00000198964, ENSG00000109956, ENSG00000100060, ENSG00000182272, ENSG00000160282, ENSG00000130283, ENSG00000100314	626	588	19235	1.2019	1	0.949616	98.8766
SP_PIR_KEYWORDS	Signal-anchor	16	2.34604	0.385009	ENSG00000144057, ENSG00000176022, ENSG00000170091, ENSG00000106392, ENSG00000131386, ENSG00000170340, ENSG00000137747, ENSG00000154080, ENSG00000171551, ENSG00000182601, ENSG00000163686, ENSG00000109956, ENSG00000100060, ENSG00000178297, ENSG00000182272, ENSG00000188517	626	421	19235	1.16777	1	0.973324	99.8892
GOTERM_CC_FAT	GO:0044431~Golgi apparatus part	11	1.6129	0.468868	ENSG00000144057, ENSG00000176022, ENSG00000105974, ENSG00000100528, ENSG00000099139, ENSG00000150961, ENSG00000196562, ENSG00000198964, ENSG00000100060, ENSG00000170340, ENSG00000182272	411	294	12782	1.1636	1	0.97755	99.9816
GOTERM_CC_FAT	GO:0005794~Golgi apparatus	26	3.81232	0.750749	ENSG00000144057, ENSG00000105974, ENSG00000099139, ENSG00000150961, ENSG00000170091, ENSG00000196562, ENSG00000082805, ENSG00000170340, ENSG00000154080, ENSG00000185829, ENSG00000134970, ENSG00000134265, ENSG00000136371, ENSG00000109956, ENSG00000182272, ENSG00000176022, ENSG00000134049, ENSG00000131386, ENSG00000100528, ENSG00000127914, ENSG00000182601, ENSG00000198964, ENSG00000100060, ENSG0000…	411	872	12782	0.927286	1	0.991872	100
Annotation Cluster 60	Enrichment Score: 0.45221478364624607
Category	Term	Count	%	PValue	Genes	List Total	Pop Hits	Pop Total	Fold Enrichment	Bonferroni	Benjamini	FDR
GOTERM_MF_FAT	GO:0008307~structural constituent of muscle	4	0.58651	0.135689	ENSG00000092054, ENSG00000215375, ENSG00000154553, ENSG00000092841	397	42	12983	3.11455	1	0.988957	88.4952
SP_PIR_KEYWORDS	myosin	4	0.58651	0.229851	ENSG00000092054, ENSG00000215375, ENSG00000167306, ENSG00000092841	626	51	19235	2.40995	1	0.948924	97.4162
GOTERM_CC_FAT	GO:0016459~myosin complex	4	0.58651	0.346698	ENSG00000092054, ENSG00000215375, ENSG00000167306, ENSG00000092841	411	65	12782	1.91383	1	0.974465	99.6933
SP_PIR_KEYWORDS	muscle protein	3	0.439883	0.584929	ENSG00000092054, ENSG00000215375, ENSG00000092841	626	60	19235	1.53634	1	0.991293	99.9995
GOTERM_CC_FAT	GO:0015629~actin cytoskeleton	7	1.02639	0.866722	ENSG00000092054, ENSG00000215375, ENSG00000154553, ENSG00000119326, ENSG00000172399, ENSG00000167306, ENSG00000092841	411	269	12782	0.809287	1	0.997368	100
Annotation Cluster 61	Enrichment Score: 0.43797997429914437
Category	Term	Count	%	PValue	Genes	List Total	Pop Hits	Pop Total	Fold Enrichment	Bonferroni	Benjamini	FDR
GOTERM_BP_FAT	GO:0042981~regulation of apoptosis	28	4.10557	0.306581	ENSG00000185088, ENSG00000164978, ENSG00000135046, ENSG00000159388, ENSG00000183960, ENSG00000147889, ENSG00000169174, ENSG00000178662, ENSG00000125965, ENSG00000124766, ENSG00000117318, ENSG00000188229, ENSG00000142856, ENSG00000141682, ENSG00000163545, ENSG00000120129, ENSG00000163485, ENSG00000139211, ENSG00000100065, ENSG00000182985, ENSG00000135116, ENSG00000164418, ENSG00000139921, ENSG0000…	408	804	13528	1.15472	1	0.991226	99.8158
GOTERM_BP_FAT	GO:0043068~positive regulation of programmed cell death	16	2.34604	0.309932	ENSG00000163485, ENSG00000182985, ENSG00000185088, ENSG00000135116, ENSG00000164978, ENSG00000164418, ENSG00000169174, ENSG00000147889, ENSG00000178662, ENSG00000124766, ENSG00000117318, ENSG00000188229, ENSG00000142856, ENSG00000146426, ENSG00000141682, ENSG00000120129	408	433	13528	1.2252	1	0.991501	99.8305
GOTERM_BP_FAT	GO:0043067~regulation of programmed cell death	28	4.10557	0.322706	ENSG00000185088, ENSG00000164978, ENSG00000135046, ENSG00000159388, ENSG00000183960, ENSG00000147889, ENSG00000169174, ENSG00000178662, ENSG00000125965, ENSG00000124766, ENSG00000117318, ENSG00000188229, ENSG00000142856, ENSG00000141682, ENSG00000163545, ENSG00000120129, ENSG00000163485, ENSG00000139211, ENSG00000100065, ENSG00000182985, ENSG00000135116, ENSG00000164418, ENSG00000139921, ENSG0000…	408	812	13528	1.14334	1	0.991466	99.8771
GOTERM_BP_FAT	GO:0010942~positive regulation of cell death	16	2.34604	0.329628	ENSG00000163485, ENSG00000182985, ENSG00000185088, ENSG00000135116, ENSG00000164978, ENSG00000164418, ENSG00000169174, ENSG00000147889, ENSG00000178662, ENSG00000124766, ENSG00000117318, ENSG00000188229, ENSG00000142856, ENSG00000146426, ENSG00000141682, ENSG00000120129	408	435	13528	1.21956	1	0.990805	99.897
GOTERM_BP_FAT	GO:0010941~regulation of cell death	28	4.10557	0.331442	ENSG00000185088, ENSG00000164978, ENSG00000135046, ENSG00000159388, ENSG00000183960, ENSG00000147889, ENSG00000169174, ENSG00000178662, ENSG00000125965, ENSG00000124766, ENSG00000117318, ENSG00000188229, ENSG00000142856, ENSG00000141682, ENSG00000163545, ENSG00000120129, ENSG00000163485, ENSG00000139211, ENSG00000100065, ENSG00000182985, ENSG00000135116, ENSG00000164418, ENSG00000139921, ENSG0000…	408	815	13528	1.13913	1	0.990845	99.9017
GOTERM_BP_FAT	GO:0012502~induction of programmed cell death	12	1.75953	0.370376	ENSG00000164418, ENSG00000169174, ENSG00000163485, ENSG00000147889, ENSG00000188229, ENSG00000182985, ENSG00000185088, ENSG00000142856, ENSG00000146426, ENSG00000135116, ENSG00000141682, ENSG00000164978	408	321	13528	1.23951	1	0.992611	99.965
GOTERM_BP_FAT	GO:0043066~negative regulation of apoptosis	13	1.90616	0.377527	ENSG00000163485, ENSG00000139211, ENSG00000135116, ENSG00000135046, ENSG00000159388, ENSG00000183960, ENSG00000139921, ENSG00000164418, ENSG00000127152, ENSG00000198964, ENSG00000124766, ENSG00000112333, ENSG00000163545	408	354	13528	1.21762	1	0.992359	99.9712
GOTERM_BP_FAT	GO:0043069~negative regulation of programmed cell death	13	1.90616	0.391796	ENSG00000163485, ENSG00000139211, ENSG00000135116, ENSG00000135046, ENSG00000159388, ENSG00000183960, ENSG00000139921, ENSG00000164418, ENSG00000127152, ENSG00000198964, ENSG00000124766, ENSG00000112333, ENSG00000163545	408	359	13528	1.20067	1	0.993159	99.9807
GOTERM_BP_FAT	GO:0060548~negative regulation of cell death	13	1.90616	0.397254	ENSG00000163485, ENSG00000139211, ENSG00000135116, ENSG00000135046, ENSG00000159388, ENSG00000183960, ENSG00000139921, ENSG00000164418, ENSG00000127152, ENSG00000198964, ENSG00000124766, ENSG00000112333, ENSG00000163545	408	360	13528	1.19733	1	0.992927	99.9835
GOTERM_BP_FAT	GO:0043065~positive regulation of apoptosis	15	2.19941	0.420158	ENSG00000163485, ENSG00000182985, ENSG00000135116, ENSG00000185088, ENSG00000164978, ENSG00000169174, ENSG00000147889, ENSG00000178662, ENSG00000124766, ENSG00000117318, ENSG00000188229, ENSG00000142856, ENSG00000146426, ENSG00000141682, ENSG00000120129	408	430	13528	1.15663	1	0.994226	99.9915
GOTERM_BP_FAT	GO:0006917~induction of apoptosis	11	1.6129	0.496636	ENSG00000169174, ENSG00000163485, ENSG00000147889, ENSG00000188229, ENSG00000182985, ENSG00000185088, ENSG00000142856, ENSG00000146426, ENSG00000135116, ENSG00000141682, ENSG00000164978	408	320	13528	1.13977	1	0.995471	99.9993
Annotation Cluster 62	Enrichment Score: 0.42577514790253757
Category	Term	Count	%	PValue	Genes	List Total	Pop Hits	Pop Total	Fold Enrichment	Bonferroni	Benjamini	FDR
GOTERM_BP_FAT	GO:0043627~response to estrogen stimulus	6	0.879765	0.209224	ENSG00000077063, ENSG00000181085, ENSG00000105974, ENSG00000138379, ENSG00000179979, ENSG00000120129	408	105	13528	1.89468	1	0.982095	98.2352
GOTERM_BP_FAT	GO:0048545~response to steroid hormone stimulus	8	1.17302	0.356982	ENSG00000077063, ENSG00000181085, ENSG00000105974, ENSG00000138379, ENSG00000164104, ENSG00000176387, ENSG00000179979, ENSG00000120129	408	192	13528	1.38154	1	0.992286	99.9497
GOTERM_BP_FAT	GO:0031667~response to nutrient levels	8	1.17302	0.38163	ENSG00000169174, ENSG00000213719, ENSG00000105974, ENSG00000181449, ENSG00000135116, ENSG00000176387, ENSG00000163545, ENSG00000120129	408	197	13528	1.34647	1	0.992679	99.9743
GOTERM_BP_FAT	GO:0051384~response to glucocorticoid stimulus	4	0.58651	0.417935	ENSG00000105974, ENSG00000138379, ENSG00000176387, ENSG00000120129	408	78	13528	1.70035	1	0.994157	99.9909
GOTERM_BP_FAT	GO:0031960~response to corticosteroid stimulus	4	0.58651	0.473379	ENSG00000105974, ENSG00000138379, ENSG00000176387, ENSG00000120129	408	85	13528	1.56032	1	0.995073	99.9984
GOTERM_BP_FAT	GO:0009991~response to extracellular stimulus	8	1.17302	0.49446	ENSG00000169174, ENSG00000213719, ENSG00000105974, ENSG00000181449, ENSG00000135116, ENSG00000176387, ENSG00000163545, ENSG00000120129	408	220	13528	1.2057	1	0.995605	99.9992
Annotation Cluster 63	Enrichment Score: 0.41966061949420963
Category	Term	Count	%	PValue	Genes	List Total	Pop Hits	Pop Total	Fold Enrichment	Bonferroni	Benjamini	FDR
GOTERM_BP_FAT	GO:0051216~cartilage development	5	0.733138	0.18303	ENSG00000152785, ENSG00000204248, ENSG00000112280, ENSG00000116985, ENSG00000156427	408	74	13528	2.24033	1	0.976551	96.909
GOTERM_BP_FAT	GO:0001503~ossification	5	0.733138	0.456606	ENSG00000203877, ENSG00000152785, ENSG00000116985, ENSG00000115461, ENSG00000156427	408	115	13528	1.4416	1	0.994978	99.9972
GOTERM_BP_FAT	GO:0001501~skeletal system development	11	1.6129	0.492844	ENSG00000203877, ENSG00000099139, ENSG00000152785, ENSG00000204248, ENSG00000182718, ENSG00000179111, ENSG00000112280, ENSG00000116985, ENSG00000115461, ENSG00000113389, ENSG00000156427	408	319	13528	1.14334	1	0.995588	99.9992
GOTERM_BP_FAT	GO:0060348~bone development	5	0.733138	0.508844	ENSG00000203877, ENSG00000152785, ENSG00000116985, ENSG00000115461, ENSG00000156427	408	123	13528	1.34784	1	0.995482	99.9995
Annotation Cluster 64	Enrichment Score: 0.4191511260584351
Category	Term	Count	%	PValue	Genes	List Total	Pop Hits	Pop Total	Fold Enrichment	Bonferroni	Benjamini	FDR
INTERPRO	IPR019750:Band 4.1 subgroup	3	0.439883	0.184432	ENSG00000172159, ENSG00000129595, ENSG00000114541	524	25	16659	3.81504	1	0.9982	95.7062
INTERPRO	IPR018980:FERM, C-terminal PH-like domain	3	0.439883	0.184432	ENSG00000172159, ENSG00000129595, ENSG00000114541	524	25	16659	3.81504	1	0.9982	95.7062
INTERPRO	IPR018979:FERM, N-terminal	3	0.439883	0.242448	ENSG00000172159, ENSG00000129595, ENSG00000114541	524	30	16659	3.1792	1	0.998693	98.626
INTERPRO	IPR014352:FERM/acyl-CoA-binding protein, 3-helical bundle	3	0.439883	0.392863	ENSG00000172159, ENSG00000129595, ENSG00000114541	524	43	16659	2.21805	1	0.999675	99.955
INTERPRO	IPR019748:FERM central domain	3	0.439883	0.436725	ENSG00000172159, ENSG00000129595, ENSG00000114541	524	47	16659	2.02928	1	0.999781	99.9858
INTERPRO	IPR000299:FERM domain	3	0.439883	0.436725	ENSG00000172159, ENSG00000129595, ENSG00000114541	524	47	16659	2.02928	1	0.999781	99.9858
SMART	SM00295:B41	3	0.439883	0.459411	ENSG00000172159, ENSG00000129595, ENSG00000114541	281	50	9079	1.93858	1	0.987156	99.9477
UP_SEQ_FEATURE	domain:FERM	3	0.439883	0.466838	ENSG00000172159, ENSG00000129595, ENSG00000114541	624	48	19113	1.91436	1	1	99.9971
INTERPRO	IPR019749:Band 4.1 domain	3	0.439883	0.468469	ENSG00000172159, ENSG00000129595, ENSG00000114541	524	50	16659	1.90752	1	0.999829	99.9942
INTERPRO	IPR019747:FERM conserved site	3	0.439883	0.468469	ENSG00000172159, ENSG00000129595, ENSG00000114541	524	50	16659	1.90752	1	0.999829	99.9942
INTERPRO	IPR011993:Pleckstrin homology-type	8	1.17302	0.842674	ENSG00000172159, ENSG00000115325, ENSG00000129595, ENSG00000114541, ENSG00000131584, ENSG00000197959, ENSG00000146426, ENSG00000070882	524	303	16659	0.839392	1	1	100
Annotation Cluster 65	Enrichment Score: 0.4171664818202769
Category	Term	Count	%	PValue	Genes	List Total	Pop Hits	Pop Total	Fold Enrichment	Bonferroni	Benjamini	FDR
SP_PIR_KEYWORDS	wnt signaling pathway	6	0.879765	0.363977	ENSG00000106829, ENSG00000152284, ENSG00000154310, ENSG00000106483, ENSG00000177283, ENSG00000165617	626	122	19235	1.51116	1	0.971786	99.8226
GOTERM_BP_FAT	GO:0016055~Wnt receptor signaling pathway	6	0.879765	0.371397	ENSG00000106829, ENSG00000152284, ENSG00000124766, ENSG00000106483, ENSG00000177283, ENSG00000165617	408	133	13528	1.4958	1	0.992547	99.9659
KEGG_PATHWAY	hsa04310:Wnt signaling pathway	6	0.879765	0.414561	ENSG00000152284, ENSG00000183943, ENSG00000100968, ENSG00000137713, ENSG00000106483, ENSG00000177283	143	151	5085	1.41296	1	0.998824	99.7971
Annotation Cluster 66	Enrichment Score: 0.4157195414378427
Category	Term	Count	%	PValue	Genes	List Total	Pop Hits	Pop Total	Fold Enrichment	Bonferroni	Benjamini	FDR
GOTERM_BP_FAT	GO:0030148~sphingolipid biosynthetic process	3	0.439883	0.239034	ENSG00000165389, ENSG00000198964, ENSG00000130283	408	31	13528	3.20873	1	0.985675	99.0886
GOTERM_BP_FAT	GO:0046467~membrane lipid biosynthetic process	3	0.439883	0.272769	ENSG00000165389, ENSG00000198964, ENSG00000130283	408	34	13528	2.92561	1	0.989554	99.5822
GOTERM_BP_FAT	GO:0006672~ceramide metabolic process	3	0.439883	0.361786	ENSG00000104763, ENSG00000198964, ENSG00000130283	408	42	13528	2.36835	1	0.992304	99.9558
GOTERM_BP_FAT	GO:0006665~sphingolipid metabolic process	4	0.58651	0.393579	ENSG00000104763, ENSG00000165389, ENSG00000198964, ENSG00000130283	408	75	13528	1.76837	1	0.99319	99.9816
GOTERM_BP_FAT	GO:0046519~sphingoid metabolic process	3	0.439883	0.394209	ENSG00000104763, ENSG00000198964, ENSG00000130283	408	45	13528	2.21046	1	0.993091	99.982
GOTERM_BP_FAT	GO:0006643~membrane lipid metabolic process	4	0.58651	0.441963	ENSG00000104763, ENSG00000165389, ENSG00000198964, ENSG00000130283	408	81	13528	1.63738	1	0.9946	99.9956
GOTERM_BP_FAT	GO:0008610~lipid biosynthetic process	9	1.31965	0.760523	ENSG00000132965, ENSG00000165389, ENSG00000198964, ENSG00000082196, ENSG00000214274, ENSG00000213316, ENSG00000176387, ENSG00000130283, ENSG00000088766	408	323	13528	0.923875	1	0.999254	100
Annotation Cluster 67	Enrichment Score: 0.408287897052838
Category	Term	Count	%	PValue	Genes	List Total	Pop Hits	Pop Total	Fold Enrichment	Bonferroni	Benjamini	FDR
GOTERM_MF_FAT	GO:0031404~chloride ion binding	5	0.733138	0.208068	ENSG00000213719, ENSG00000127325, ENSG00000166206, ENSG00000074855, ENSG00000113389	397	77	12983	2.12356	1	0.994194	96.8548
SP_PIR_KEYWORDS	chloride	5	0.733138	0.226789	ENSG00000213719, ENSG00000127325, ENSG00000166206, ENSG00000074855, ENSG00000113389	626	75	19235	2.04846	1	0.950854	97.2687
GOTERM_CC_FAT	GO:0034707~chloride channel complex	4	0.58651	0.258596	ENSG00000213719, ENSG00000127325, ENSG00000166206, ENSG00000074855	411	55	12782	2.2618	1	0.964956	98.2878
SP_PIR_KEYWORDS	chloride channel	4	0.58651	0.273715	ENSG00000213719, ENSG00000127325, ENSG00000166206, ENSG00000074855	626	56	19235	2.19477	1	0.95593	98.863
GOTERM_MF_FAT	GO:0043168~anion binding	5	0.733138	0.308553	ENSG00000213719, ENSG00000127325, ENSG00000166206, ENSG00000074855, ENSG00000113389	397	92	12983	1.77732	1	0.998777	99.5795
GOTERM_MF_FAT	GO:0005254~chloride channel activity	4	0.58651	0.377167	ENSG00000213719, ENSG00000127325, ENSG00000166206, ENSG00000074855	397	72	12983	1.81682	1	0.997748	99.9107
GOTERM_MF_FAT	GO:0005253~anion channel activity	4	0.58651	0.426636	ENSG00000213719, ENSG00000127325, ENSG00000166206, ENSG00000074855	397	78	12983	1.67707	1	0.997333	99.9738
SP_PIR_KEYWORDS	ionic channel	11	1.6129	0.586933	ENSG00000164418, ENSG00000183960, ENSG00000213719, ENSG00000184261, ENSG00000127325, ENSG00000120251, ENSG00000080709, ENSG00000166206, ENSG00000055118, ENSG00000169282, ENSG00000074855	626	318	19235	1.06288	1	0.990414	99.9996
GOTERM_MF_FAT	GO:0005216~ion channel activity	12	1.75953	0.634491	ENSG00000164418, ENSG00000183960, ENSG00000213719, ENSG00000184261, ENSG00000127325, ENSG00000120251, ENSG00000080709, ENSG00000166206, ENSG00000055118, ENSG00000169282, ENSG00000180332, ENSG00000074855	397	386	12983	1.01667	1	0.999277	100
GOTERM_MF_FAT	GO:0008509~anion transmembrane transporter activity	5	0.733138	0.660271	ENSG00000213719, ENSG00000127325, ENSG00000166206, ENSG00000074855, ENSG00000104044	397	147	12983	1.11234	1	0.999234	100
GOTERM_CC_FAT	GO:0034702~ion channel complex	6	0.879765	0.791457	ENSG00000213719, ENSG00000127325, ENSG00000166206, ENSG00000055118, ENSG00000180332, ENSG00000074855	411	205	12782	0.910237	1	0.993987	100
Annotation Cluster 68	Enrichment Score: 0.40632205828269075
Category	Term	Count	%	PValue	Genes	List Total	Pop Hits	Pop Total	Fold Enrichment	Bonferroni	Benjamini	FDR
GOTERM_CC_FAT	GO:0030173~integral to Golgi membrane	4	0.58651	0.158782	ENSG00000144057, ENSG00000198964, ENSG00000100060, ENSG00000170340	411	43	12782	2.893	1	0.967203	90.4671
GOTERM_CC_FAT	GO:0031228~intrinsic to Golgi membrane	4	0.58651	0.182605	ENSG00000144057, ENSG00000198964, ENSG00000100060, ENSG00000170340	411	46	12782	2.70433	1	0.960289	93.5491
GOTERM_CC_FAT	GO:0000139~Golgi membrane	8	1.17302	0.388083	ENSG00000144057, ENSG00000105974, ENSG00000100528, ENSG00000150961, ENSG00000198964, ENSG00000100060, ENSG00000170340, ENSG00000182272	411	186	12782	1.33762	1	0.972335	99.874
GOTERM_CC_FAT	GO:0044431~Golgi apparatus part	11	1.6129	0.468868	ENSG00000144057, ENSG00000176022, ENSG00000105974, ENSG00000100528, ENSG00000099139, ENSG00000150961, ENSG00000196562, ENSG00000198964, ENSG00000100060, ENSG00000170340, ENSG00000182272	411	294	12782	1.1636	1	0.97755	99.9816
GOTERM_CC_FAT	GO:0031301~integral to organelle membrane	5	0.733138	0.559734	ENSG00000144057, ENSG00000099958, ENSG00000198964, ENSG00000100060, ENSG00000170340	411	123	12782	1.26422	1	0.977085	99.9986
GOTERM_CC_FAT	GO:0031300~intrinsic to organelle membrane	5	0.733138	0.693522	ENSG00000144057, ENSG00000099958, ENSG00000198964, ENSG00000100060, ENSG00000170340	411	146	12782	1.06506	1	0.988492	100
SP_PIR_KEYWORDS	glycosyltransferase	7	1.02639	0.698897	ENSG00000144057, ENSG00000176022, ENSG00000103485, ENSG00000106392, ENSG00000100060, ENSG00000131386, ENSG00000170340	626	214	19235	1.00508	1	0.994061	100
Annotation Cluster 69	Enrichment Score: 0.40348920455536896
Category	Term	Count	%	PValue	Genes	List Total	Pop Hits	Pop Total	Fold Enrichment	Bonferroni	Benjamini	FDR
GOTERM_CC_FAT	GO:0016323~basolateral plasma membrane	10	1.46628	0.204813	ENSG00000077063, ENSG00000163485, ENSG00000092054, ENSG00000105974, ENSG00000164007, ENSG00000111052, ENSG00000129474, ENSG00000182985, ENSG00000135046, ENSG00000087077	411	203	12782	1.53201	1	0.969808	95.5639
GOTERM_CC_FAT	GO:0070161~anchoring junction	8	1.17302	0.314833	ENSG00000077063, ENSG00000092054, ENSG00000105974, ENSG00000130396, ENSG00000189337, ENSG00000129474, ENSG00000100941, ENSG00000087077	411	172	12782	1.4465	1	0.970662	99.4141
GOTERM_CC_FAT	GO:0005925~focal adhesion	5	0.733138	0.414608	ENSG00000077063, ENSG00000092054, ENSG00000105974, ENSG00000129474, ENSG00000087077	411	102	12782	1.5245	1	0.976443	99.931
GOTERM_CC_FAT	GO:0005924~cell-substrate adherens junction	5	0.733138	0.443423	ENSG00000077063, ENSG00000092054, ENSG00000105974, ENSG00000129474, ENSG00000087077	411	106	12782	1.46697	1	0.975637	99.9653
GOTERM_MF_FAT	GO:0019900~kinase binding	7	1.02639	0.465912	ENSG00000077063, ENSG00000147889, ENSG00000105974, ENSG00000186471, ENSG00000026025, ENSG00000179841, ENSG00000087077	397	179	12983	1.27888	1	0.997428	99.9909
GOTERM_CC_FAT	GO:0030055~cell-substrate junction	5	0.733138	0.485788	ENSG00000077063, ENSG00000092054, ENSG00000105974, ENSG00000129474, ENSG00000087077	411	112	12782	1.38838	1	0.975879	99.9882
GOTERM_CC_FAT	GO:0005912~adherens junction	6	0.879765	0.55838	ENSG00000077063, ENSG00000092054, ENSG00000105974, ENSG00000130396, ENSG00000129474, ENSG00000087077	411	155	12782	1.20386	1	0.977942	99.9985
Annotation Cluster 70	Enrichment Score: 0.3989479888025889
Category	Term	Count	%	PValue	Genes	List Total	Pop Hits	Pop Total	Fold Enrichment	Bonferroni	Benjamini	FDR
GOTERM_MF_FAT	GO:0003924~GTPase activity	10	1.46628	0.195072	ENSG00000158417, ENSG00000155366, ENSG00000166592, ENSG00000108830, ENSG00000197959, ENSG00000188229, ENSG00000123416, ENSG00000167550, ENSG00000125249, ENSG00000163526	397	211	12983	1.54989	1	0.995319	95.9962
UP_SEQ_FEATURE	nucleotide phosphate-binding region:GTP	13	1.90616	0.256912	ENSG00000155366, ENSG00000166592, ENSG00000185829, ENSG00000167550, ENSG00000158417, ENSG00000118508, ENSG00000108830, ENSG00000188229, ENSG00000123416, ENSG00000197959, ENSG00000196503, ENSG00000163526, ENSG00000125249	624	295	19113	1.34979	1	0.999999	99.2786
INTERPRO	IPR005225:Small GTP-binding protein	8	1.17302	0.271637	ENSG00000158417, ENSG00000155366, ENSG00000166592, ENSG00000118508, ENSG00000108830, ENSG00000196503, ENSG00000167550, ENSG00000125249	524	167	16659	1.52297	1	0.998889	99.251
SP_PIR_KEYWORDS	gtp-binding	14	2.05279	0.274307	ENSG00000155366, ENSG00000166592, ENSG00000185829, ENSG00000164978, ENSG00000167550, ENSG00000158417, ENSG00000118508, ENSG00000108830, ENSG00000197959, ENSG00000188229, ENSG00000123416, ENSG00000196503, ENSG00000163526, ENSG00000125249	626	329	19235	1.30752	1	0.952979	98.8759
GOTERM_MF_FAT	GO:0005525~GTP binding	14	2.05279	0.342896	ENSG00000155366, ENSG00000166592, ENSG00000185829, ENSG00000164978, ENSG00000167550, ENSG00000158417, ENSG00000118508, ENSG00000108830, ENSG00000197959, ENSG00000188229, ENSG00000123416, ENSG00000196503, ENSG00000163526, ENSG00000125249	397	372	12983	1.23075	1	0.997607	99.8024
INTERPRO	IPR013753:Ras	6	0.879765	0.356043	ENSG00000155366, ENSG00000166592, ENSG00000118508, ENSG00000108830, ENSG00000167550, ENSG00000125249	524	125	16659	1.52602	1	0.999536	99.8882
UP_SEQ_FEATURE	short sequence motif:Effector region	5	0.733138	0.374773	ENSG00000155366, ENSG00000118508, ENSG00000108830, ENSG00000167550, ENSG00000125249	624	95	19113	1.6121	1	1	99.959
GOTERM_MF_FAT	GO:0019001~guanyl nucleotide binding	14	2.05279	0.376182	ENSG00000155366, ENSG00000166592, ENSG00000185829, ENSG00000164978, ENSG00000167550, ENSG00000158417, ENSG00000118508, ENSG00000108830, ENSG00000197959, ENSG00000188229, ENSG00000123416, ENSG00000196503, ENSG00000163526, ENSG00000125249	397	382	12983	1.19853	1	0.997981	99.9086
GOTERM_MF_FAT	GO:0032561~guanyl ribonucleotide binding	14	2.05279	0.376182	ENSG00000155366, ENSG00000166592, ENSG00000185829, ENSG00000164978, ENSG00000167550, ENSG00000158417, ENSG00000118508, ENSG00000108830, ENSG00000197959, ENSG00000188229, ENSG00000123416, ENSG00000196503, ENSG00000163526, ENSG00000125249	397	382	12983	1.19853	1	0.997981	99.9086
INTERPRO	IPR001806:Ras GTPase	6	0.879765	0.418495	ENSG00000155366, ENSG00000166592, ENSG00000118508, ENSG00000108830, ENSG00000167550, ENSG00000125249	524	135	16659	1.41298	1	0.999739	99.9769
SP_PIR_KEYWORDS	prenylation	6	0.879765	0.575311	ENSG00000155366, ENSG00000122042, ENSG00000118508, ENSG00000108830, ENSG00000167550, ENSG00000125249	626	156	19235	1.1818	1	0.990736	99.9994
UP_SEQ_FEATURE	lipid moiety-binding region:S-geranylgeranyl cysteine	4	0.58651	0.650584	ENSG00000155366, ENSG00000122042, ENSG00000118508, ENSG00000108830	624	102	19113	1.20117	1	1	100
GOTERM_BP_FAT	GO:0007264~small GTPase mediated signal transduction	9	1.31965	0.702854	ENSG00000115325, ENSG00000155366, ENSG00000166592, ENSG00000118508, ENSG00000173406, ENSG00000179604, ENSG00000108830, ENSG00000167550, ENSG00000125249	408	305	13528	0.978399	1	0.998839	100
GOTERM_CC_FAT	GO:0009898~internal side of plasma membrane	6	0.879765	0.976183	ENSG00000185666, ENSG00000155366, ENSG00000108830, ENSG00000107338, ENSG00000167550, ENSG00000125249	411	316	12782	0.590502	1	0.999873	100
Annotation Cluster 71	Enrichment Score: 0.39682986641400814
Category	Term	Count	%	PValue	Genes	List Total	Pop Hits	Pop Total	Fold Enrichment	Bonferroni	Benjamini	FDR
GOTERM_BP_FAT	GO:0043627~response to estrogen stimulus	6	0.879765	0.209224	ENSG00000077063, ENSG00000181085, ENSG00000105974, ENSG00000138379, ENSG00000179979, ENSG00000120129	408	105	13528	1.89468	1	0.982095	98.2352
GOTERM_BP_FAT	GO:0048545~response to steroid hormone stimulus	8	1.17302	0.356982	ENSG00000077063, ENSG00000181085, ENSG00000105974, ENSG00000138379, ENSG00000164104, ENSG00000176387, ENSG00000179979, ENSG00000120129	408	192	13528	1.38154	1	0.992286	99.9497
GOTERM_BP_FAT	GO:0009725~response to hormone stimulus	13	1.90616	0.425296	ENSG00000105974, ENSG00000166603, ENSG00000214274, ENSG00000176387, ENSG00000179979, ENSG00000159388, ENSG00000119508, ENSG00000077063, ENSG00000169174, ENSG00000181085, ENSG00000138379, ENSG00000164104, ENSG00000120129	408	367	13528	1.17449	1	0.994151	99.9927
GOTERM_BP_FAT	GO:0009719~response to endogenous stimulus	14	2.05279	0.445053	ENSG00000105974, ENSG00000169676, ENSG00000166603, ENSG00000214274, ENSG00000176387, ENSG00000179979, ENSG00000159388, ENSG00000119508, ENSG00000077063, ENSG00000181085, ENSG00000169174, ENSG00000138379, ENSG00000164104, ENSG00000120129	408	405	13528	1.14616	1	0.994364	99.996
GOTERM_BP_FAT	GO:0043434~response to peptide hormone stimulus	6	0.879765	0.495439	ENSG00000119508, ENSG00000077063, ENSG00000169174, ENSG00000166603, ENSG00000176387, ENSG00000159388	408	154	13528	1.29183	1	0.995578	99.9992
GOTERM_BP_FAT	GO:0010033~response to organic substance	22	3.22581	0.593842	ENSG00000213719, ENSG00000105974, ENSG00000099958, ENSG00000169676, ENSG00000166603, ENSG00000214274, ENSG00000169271, ENSG00000176387, ENSG00000179979, ENSG00000159388, ENSG00000077063, ENSG00000119508, ENSG00000181085, ENSG00000169174, ENSG00000104763, ENSG00000178201, ENSG00000117318, ENSG00000138379, ENSG00000164104, ENSG00000115738, ENSG00000141682, ENSG00000120129	408	721	13528	1.01172	1	0.997271	100
Annotation Cluster 72	Enrichment Score: 0.3950139916419015
Category	Term	Count	%	PValue	Genes	List Total	Pop Hits	Pop Total	Fold Enrichment	Bonferroni	Benjamini	FDR
INTERPRO	IPR013151:Immunoglobulin	11	1.6129	0.104796	ENSG00000155659, ENSG00000091129, ENSG00000139211, ENSG00000124006, ENSG00000143061, ENSG00000172260, ENSG00000112139, ENSG00000175161, ENSG00000182985, ENSG00000189108, ENSG00000185565	524	202	16659	1.73125	1	0.994187	81.9024
SMART	SM00408:IGc2	10	1.46628	0.179997	ENSG00000169855, ENSG00000155659, ENSG00000091129, ENSG00000124006, ENSG00000172260, ENSG00000112139, ENSG00000175161, ENSG00000182985, ENSG00000149571, ENSG00000185565	281	205	9079	1.57608	1	0.946448	91.2622
INTERPRO	IPR003598:Immunoglobulin subtype 2	10	1.46628	0.196905	ENSG00000169855, ENSG00000155659, ENSG00000091129, ENSG00000124006, ENSG00000172260, ENSG00000112139, ENSG00000175161, ENSG00000182985, ENSG00000149571, ENSG00000185565	524	205	16659	1.55083	1	0.997797	96.6155
INTERPRO	IPR013162:CD80-like, immunoglobulin C2-set	3	0.439883	0.277672	ENSG00000175161, ENSG00000182985, ENSG00000149571	524	33	16659	2.89018	1	0.998893	99.3413
SMART	SM00409:IG	13	1.90616	0.324832	ENSG00000091129, ENSG00000139211, ENSG00000124006, ENSG00000143061, ENSG00000175161, ENSG00000182985, ENSG00000155659, ENSG00000172260, ENSG00000112139, ENSG00000095970, ENSG00000189108, ENSG00000185565, ENSG00000149571	281	330	9079	1.2728	1	0.969076	99.1971
INTERPRO	IPR003599:Immunoglobulin subtype	13	1.90616	0.343482	ENSG00000091129, ENSG00000139211, ENSG00000124006, ENSG00000143061, ENSG00000175161, ENSG00000182985, ENSG00000155659, ENSG00000172260, ENSG00000112139, ENSG00000095970, ENSG00000189108, ENSG00000185565, ENSG00000149571	524	330	16659	1.25241	1	0.999444	99.8493
UP_SEQ_FEATURE	domain:Ig-like C2-type 3	6	0.879765	0.366474	ENSG00000169855, ENSG00000143061, ENSG00000172260, ENSG00000189108, ENSG00000149571, ENSG00000185565	624	122	19113	1.50638	1	1	99.949
UP_SEQ_FEATURE	domain:Ig-like C2-type 1	8	1.17302	0.425325	ENSG00000169855, ENSG00000143061, ENSG00000172260, ENSG00000175161, ENSG00000182985, ENSG00000189108, ENSG00000149571, ENSG00000185565	624	190	19113	1.28968	1	1	99.9899
UP_SEQ_FEATURE	domain:Ig-like C2-type 2	8	1.17302	0.430656	ENSG00000169855, ENSG00000143061, ENSG00000172260, ENSG00000175161, ENSG00000182985, ENSG00000189108, ENSG00000149571, ENSG00000185565	624	191	19113	1.28292	1	1	99.9913
INTERPRO	IPR013098:Immunoglobulin I-set	6	0.879765	0.437083	ENSG00000169855, ENSG00000091129, ENSG00000124006, ENSG00000172260, ENSG00000149571, ENSG00000185565	524	138	16659	1.38226	1	0.999712	99.986
UP_SEQ_FEATURE	domain:Ig-like C2-type 5	3	0.439883	0.53926	ENSG00000169855, ENSG00000143061, ENSG00000149571	624	55	19113	1.67072	1	1	99.9997
INTERPRO	IPR013106:Immunoglobulin V-set	8	1.17302	0.669241	ENSG00000155659, ENSG00000124006, ENSG00000143061, ENSG00000172260, ENSG00000175161, ENSG00000095970, ENSG00000182985, ENSG00000149571	524	249	16659	1.02143	1	0.999997	100
UP_SEQ_FEATURE	domain:Ig-like C2-type 4	3	0.439883	0.713692	ENSG00000169855, ENSG00000143061, ENSG00000149571	624	76	19113	1.20907	1	1	100
INTERPRO	IPR013783:Immunoglobulin-like fold	16	2.34604	0.75537	ENSG00000169855, ENSG00000091129, ENSG00000139211, ENSG00000124006, ENSG00000143061, ENSG00000175161, ENSG00000182985, ENSG00000155659, ENSG00000128591, ENSG00000172260, ENSG00000100968, ENSG00000112139, ENSG00000095970, ENSG00000189108, ENSG00000185565, ENSG00000149571	524	553	16659	0.91984	1	0.999999	100
SP_PIR_KEYWORDS	Immunoglobulin domain	13	1.90616	0.840158	ENSG00000169855, ENSG00000091129, ENSG00000139211, ENSG00000143061, ENSG00000175161, ENSG00000182985, ENSG00000155659, ENSG00000172260, ENSG00000112139, ENSG00000095970, ENSG00000189108, ENSG00000185565, ENSG00000149571	626	470	19235	0.849891	1	0.997784	100
INTERPRO	IPR007110:Immunoglobulin-like	13	1.90616	0.86685	ENSG00000169855, ENSG00000091129, ENSG00000139211, ENSG00000124006, ENSG00000143061, ENSG00000175161, ENSG00000182985, ENSG00000155659, ENSG00000172260, ENSG00000112139, ENSG00000189108, ENSG00000185565, ENSG00000149571	524	501	16659	0.824942	1	1	100
Annotation Cluster 73	Enrichment Score: 0.3902940721518393
Category	Term	Count	%	PValue	Genes	List Total	Pop Hits	Pop Total	Fold Enrichment	Bonferroni	Benjamini	FDR
GOTERM_BP_FAT	GO:0046888~negative regulation of hormone secretion	3	0.439883	0.183513	ENSG00000163485, ENSG00000134363, ENSG00000113231	408	26	13528	3.82579	1	0.975992	96.9403
GOTERM_BP_FAT	GO:0046883~regulation of hormone secretion	4	0.58651	0.319331	ENSG00000163485, ENSG00000134363, ENSG00000113231, ENSG00000109255	408	66	13528	2.00951	1	0.991443	99.8661
GOTERM_BP_FAT	GO:0060341~regulation of cellular localization	9	1.31965	0.471057	ENSG00000163485, ENSG00000147889, ENSG00000112559, ENSG00000134363, ENSG00000113231, ENSG00000214274, ENSG00000182985, ENSG00000109255, ENSG00000087077	408	248	13528	1.20327	1	0.995001	99.9982
GOTERM_BP_FAT	GO:0051048~negative regulation of secretion	3	0.439883	0.496133	ENSG00000163485, ENSG00000134363, ENSG00000113231	408	55	13528	1.80856	1	0.995531	99.9992
GOTERM_BP_FAT	GO:0051046~regulation of secretion	7	1.02639	0.57054	ENSG00000163485, ENSG00000134363, ENSG00000113231, ENSG00000214274, ENSG00000182985, ENSG00000109255, ENSG00000144891	408	202	13528	1.149	1	0.997043	100
GOTERM_BP_FAT	GO:0051051~negative regulation of transport	5	0.733138	0.582599	ENSG00000163485, ENSG00000112559, ENSG00000134363, ENSG00000127325, ENSG00000113231	408	135	13528	1.22803	1	0.997256	100
Annotation Cluster 74	Enrichment Score: 0.3819124538164742
Category	Term	Count	%	PValue	Genes	List Total	Pop Hits	Pop Total	Fold Enrichment	Bonferroni	Benjamini	FDR
GOTERM_BP_FAT	GO:0042326~negative regulation of phosphorylation	3	0.439883	0.394209	ENSG00000147889, ENSG00000105974, ENSG00000124788	408	45	13528	2.21046	1	0.993091	99.982
GOTERM_BP_FAT	GO:0010563~negative regulation of phosphorus metabolic process	3	0.439883	0.425861	ENSG00000147889, ENSG00000105974, ENSG00000124788	408	48	13528	2.0723	1	0.994065	99.9928
GOTERM_BP_FAT	GO:0045936~negative regulation of phosphate metabolic process	3	0.439883	0.425861	ENSG00000147889, ENSG00000105974, ENSG00000124788	408	48	13528	2.0723	1	0.994065	99.9928
Annotation Cluster 75	Enrichment Score: 0.36752772861316435
Category	Term	Count	%	PValue	Genes	List Total	Pop Hits	Pop Total	Fold Enrichment	Bonferroni	Benjamini	FDR
GOTERM_BP_FAT	GO:0045807~positive regulation of endocytosis	3	0.439883	0.216656	ENSG00000169174, ENSG00000105974, ENSG00000163661	408	29	13528	3.43002	1	0.983091	98.4997
GOTERM_BP_FAT	GO:0051130~positive regulation of cellular component organization	8	1.17302	0.303452	ENSG00000077063, ENSG00000169855, ENSG00000169174, ENSG00000106546, ENSG00000105974, ENSG00000179604, ENSG00000163661, ENSG00000134222	408	181	13528	1.4655	1	0.99152	99.8009
GOTERM_BP_FAT	GO:0051050~positive regulation of transport	8	1.17302	0.507567	ENSG00000169174, ENSG00000163485, ENSG00000105974, ENSG00000214274, ENSG00000182985, ENSG00000163661, ENSG00000109255, ENSG00000087077	408	223	13528	1.18948	1	0.995578	99.9995
GOTERM_BP_FAT	GO:0030100~regulation of endocytosis	3	0.439883	0.551842	ENSG00000169174, ENSG00000105974, ENSG00000163661	408	61	13528	1.63067	1	0.996676	99.9999
GOTERM_BP_FAT	GO:0060627~regulation of vesicle-mediated transport	3	0.439883	0.789211	ENSG00000169174, ENSG00000105974, ENSG00000163661	408	96	13528	1.03615	1	0.999524	100
Annotation Cluster 76	Enrichment Score: 0.3661141067426967
Category	Term	Count	%	PValue	Genes	List Total	Pop Hits	Pop Total	Fold Enrichment	Bonferroni	Benjamini	FDR
GOTERM_BP_FAT	GO:0046496~nicotinamide nucleotide metabolic process	3	0.439883	0.339813	ENSG00000167588, ENSG00000103485, ENSG00000169738	408	40	13528	2.48676	1	0.991177	99.9208
GOTERM_BP_FAT	GO:0006769~nicotinamide metabolic process	3	0.439883	0.339813	ENSG00000167588, ENSG00000103485, ENSG00000169738	408	40	13528	2.48676	1	0.991177	99.9208
GOTERM_BP_FAT	GO:0009820~alkaloid metabolic process	3	0.439883	0.350831	ENSG00000167588, ENSG00000103485, ENSG00000169738	408	41	13528	2.42611	1	0.99209	99.9407
GOTERM_BP_FAT	GO:0019362~pyridine nucleotide metabolic process	3	0.439883	0.361786	ENSG00000167588, ENSG00000103485, ENSG00000169738	408	42	13528	2.36835	1	0.992304	99.9558
GOTERM_BP_FAT	GO:0019748~secondary metabolic process	4	0.58651	0.425984	ENSG00000167588, ENSG00000103485, ENSG00000169738, ENSG00000104044	408	79	13528	1.67883	1	0.993936	99.9929
GOTERM_BP_FAT	GO:0006733~oxidoreduction coenzyme metabolic process	3	0.439883	0.466675	ENSG00000167588, ENSG00000103485, ENSG00000169738	408	52	13528	1.9129	1	0.994761	99.998
GOTERM_BP_FAT	GO:0006732~coenzyme metabolic process	6	0.879765	0.489697	ENSG00000167588, ENSG00000103485, ENSG00000169738, ENSG00000119673, ENSG00000136371, ENSG00000160282	408	153	13528	1.30027	1	0.995463	99.9991
GOTERM_BP_FAT	GO:0043603~cellular amide metabolic process	3	0.439883	0.50572	ENSG00000167588, ENSG00000103485, ENSG00000169738	408	56	13528	1.77626	1	0.995634	99.9995
GOTERM_BP_FAT	GO:0051186~cofactor metabolic process	6	0.879765	0.70258	ENSG00000167588, ENSG00000103485, ENSG00000169738, ENSG00000119673, ENSG00000136371, ENSG00000160282	408	195	13528	1.02021	1	0.998855	100
Annotation Cluster 77	Enrichment Score: 0.36532377523053355
Category	Term	Count	%	PValue	Genes	List Total	Pop Hits	Pop Total	Fold Enrichment	Bonferroni	Benjamini	FDR
SP_PIR_KEYWORDS	ribonucleoprotein	13	1.90616	0.198914	ENSG00000143742, ENSG00000119707, ENSG00000213741, ENSG00000130332, ENSG00000185088, ENSG00000205246, ENSG00000161970, ENSG00000173867, ENSG00000169249, ENSG00000204822, ENSG00000214485, ENSG00000136897, ENSG00000104852	626	279	19235	1.43172	1	0.956527	95.5158
KEGG_PATHWAY	hsa03010:Ribosome	5	0.733138	0.224628	ENSG00000205246, ENSG00000161970, ENSG00000213741, ENSG00000185088, ENSG00000214485	143	87	5085	2.04365	1	0.998357	94.7465
SP_PIR_KEYWORDS	ribosomal protein	9	1.31965	0.268373	ENSG00000205246, ENSG00000060303, ENSG00000161970, ENSG00000173867, ENSG00000213741, ENSG00000185088, ENSG00000214485, ENSG00000204822, ENSG00000136897	626	188	19235	1.47097	1	0.956056	98.7402
GOTERM_BP_FAT	GO:0006414~translational elongation	5	0.733138	0.361551	ENSG00000205246, ENSG00000161970, ENSG00000213741, ENSG00000104529, ENSG00000214485	408	101	13528	1.64143	1	0.992475	99.9555
GOTERM_CC_FAT	GO:0044445~cytosolic part	7	1.02639	0.361681	ENSG00000205246, ENSG00000161970, ENSG00000171608, ENSG00000213934, ENSG00000213741, ENSG00000082805, ENSG00000214485	411	152	12782	1.43223	1	0.97475	99.7763
GOTERM_CC_FAT	GO:0005840~ribosome	9	1.31965	0.384103	ENSG00000205246, ENSG00000060303, ENSG00000161970, ENSG00000173867, ENSG00000213741, ENSG00000185088, ENSG00000214485, ENSG00000204822, ENSG00000136897	411	215	12782	1.30185	1	0.977342	99.8624
SP_PIR_KEYWORDS	ribosome	4	0.58651	0.42473	ENSG00000205246, ENSG00000161970, ENSG00000213741, ENSG00000214485	626	73	19235	1.68366	1	0.977137	99.9565
GOTERM_CC_FAT	GO:0022626~cytosolic ribosome	4	0.58651	0.484022	ENSG00000205246, ENSG00000161970, ENSG00000213741, ENSG00000214485	411	81	12782	1.53579	1	0.976908	99.9876
GOTERM_CC_FAT	GO:0030529~ribonucleoprotein complex	18	2.6393	0.488524	ENSG00000165269, ENSG00000143742, ENSG00000119707, ENSG00000213741, ENSG00000185088, ENSG00000130332, ENSG00000064726, ENSG00000205246, ENSG00000060303, ENSG00000006047, ENSG00000161970, ENSG00000173867, ENSG00000100941, ENSG00000169249, ENSG00000204822, ENSG00000214485, ENSG00000136897, ENSG00000104852	411	515	12782	1.08698	1	0.975103	99.989
GOTERM_MF_FAT	GO:0003735~structural constituent of ribosome	6	0.879765	0.585248	ENSG00000205246, ENSG00000060303, ENSG00000161970, ENSG00000213741, ENSG00000185088, ENSG00000214485	397	168	12983	1.16796	1	0.999144	99.9998
SP_PIR_KEYWORDS	protein biosynthesis	6	0.879765	0.735044	ENSG00000158417, ENSG00000205246, ENSG00000161970, ENSG00000213741, ENSG00000104529, ENSG00000214485	626	188	19235	0.980644	1	0.994127	100
GOTERM_CC_FAT	GO:0033279~ribosomal subunit	4	0.58651	0.783198	ENSG00000205246, ENSG00000161970, ENSG00000213741, ENSG00000214485	411	128	12782	0.971867	1	0.9935	100
GOTERM_BP_FAT	GO:0006412~translation	8	1.17302	0.874159	ENSG00000158417, ENSG00000205246, ENSG00000060303, ENSG00000161970, ENSG00000213741, ENSG00000104529, ENSG00000185088, ENSG00000214485	408	331	13528	0.801374	1	0.999881	100
Annotation Cluster 78	Enrichment Score: 0.36486974250871906
Category	Term	Count	%	PValue	Genes	List Total	Pop Hits	Pop Total	Fold Enrichment	Bonferroni	Benjamini	FDR
SP_PIR_KEYWORDS	calmodulin-binding	6	0.879765	0.351038	ENSG00000092054, ENSG00000166592, ENSG00000167306, ENSG00000080709, ENSG00000152495, ENSG00000179841	626	120	19235	1.53634	1	0.969069	99.7648
GOTERM_MF_FAT	GO:0005516~calmodulin binding	6	0.879765	0.424853	ENSG00000092054, ENSG00000166592, ENSG00000167306, ENSG00000080709, ENSG00000152495, ENSG00000179841	397	140	12983	1.40155	1	0.997766	99.9726
UP_SEQ_FEATURE	region of interest:Calmodulin-binding	3	0.439883	0.53926	ENSG00000166592, ENSG00000080709, ENSG00000152495	624	55	19113	1.67072	1	1	99.9997
Annotation Cluster 79	Enrichment Score: 0.36473613016045714
Category	Term	Count	%	PValue	Genes	List Total	Pop Hits	Pop Total	Fold Enrichment	Bonferroni	Benjamini	FDR
SMART	SM00013:LRRNT	6	0.879765	0.190259	ENSG00000185070, ENSG00000139211, ENSG00000169704, ENSG00000176204, ENSG00000126861, ENSG00000184709	281	99	9079	1.95816	1	0.93062	92.5144
INTERPRO	IPR000372:Leucine-rich repeat, cysteine-rich flanking region, N-terminal	6	0.879765	0.200218	ENSG00000185070, ENSG00000139211, ENSG00000169704, ENSG00000176204, ENSG00000126861, ENSG00000184709	524	99	16659	1.92679	1	0.9976	96.8248
INTERPRO	IPR001611:Leucine-rich repeat	10	1.46628	0.227658	ENSG00000178125, ENSG00000185070, ENSG00000010626, ENSG00000139211, ENSG00000141294, ENSG00000176204, ENSG00000136141, ENSG00000126861, ENSG00000154099, ENSG00000184709	524	213	16659	1.49258	1	0.998573	98.148
SP_PIR_KEYWORDS	leucine-rich repeat	14	2.05279	0.252921	ENSG00000178125, ENSG00000139211, ENSG00000136141, ENSG00000181350, ENSG00000154099, ENSG00000184709, ENSG00000185070, ENSG00000128596, ENSG00000010626, ENSG00000169704, ENSG00000178026, ENSG00000141294, ENSG00000176204, ENSG00000126861	626	322	19235	1.33595	1	0.956978	98.312
UP_SEQ_FEATURE	repeat:LRR 1	13	1.90616	0.342932	ENSG00000178125, ENSG00000139211, ENSG00000136141, ENSG00000181350, ENSG00000154099, ENSG00000184709, ENSG00000185070, ENSG00000128596, ENSG00000010626, ENSG00000178026, ENSG00000141294, ENSG00000176204, ENSG00000126861	624	318	19113	1.25216	1	1	99.9065
UP_SEQ_FEATURE	repeat:LRR 2	13	1.90616	0.346053	ENSG00000178125, ENSG00000139211, ENSG00000136141, ENSG00000181350, ENSG00000154099, ENSG00000184709, ENSG00000185070, ENSG00000128596, ENSG00000010626, ENSG00000178026, ENSG00000141294, ENSG00000176204, ENSG00000126861	624	319	19113	1.24824	1	1	99.9136
SMART	SM00369:LRR_TYP	6	0.879765	0.379113	ENSG00000185070, ENSG00000139211, ENSG00000176204, ENSG00000136141, ENSG00000126861, ENSG00000184709	281	131	9079	1.47983	1	0.978388	99.7132
INTERPRO	IPR003591:Leucine-rich repeat, typical subtype	6	0.879765	0.393564	ENSG00000185070, ENSG00000139211, ENSG00000176204, ENSG00000136141, ENSG00000126861, ENSG00000184709	524	131	16659	1.45612	1	0.999629	99.9557
UP_SEQ_FEATURE	repeat:LRR 4	10	1.46628	0.438261	ENSG00000178125, ENSG00000185070, ENSG00000010626, ENSG00000139211, ENSG00000141294, ENSG00000176204, ENSG00000136141, ENSG00000126861, ENSG00000154099, ENSG00000184709	624	252	19113	1.21547	1	1	99.9931
UP_SEQ_FEATURE	repeat:LRR 5	9	1.31965	0.483815	ENSG00000178125, ENSG00000185070, ENSG00000010626, ENSG00000139211, ENSG00000176204, ENSG00000136141, ENSG00000126861, ENSG00000154099, ENSG00000184709	624	231	19113	1.19337	1	1	99.9983
SMART	SM00082:LRRCT	4	0.58651	0.513344	ENSG00000185070, ENSG00000139211, ENSG00000169704, ENSG00000184709	281	88	9079	1.46862	1	0.991096	99.9856
INTERPRO	IPR000483:Cysteine-rich flanking region, C-terminal	4	0.58651	0.525017	ENSG00000185070, ENSG00000139211, ENSG00000169704, ENSG00000184709	524	88	16659	1.44509	1	0.999931	99.999
UP_SEQ_FEATURE	repeat:LRR 6	8	1.17302	0.528624	ENSG00000178125, ENSG00000185070, ENSG00000139211, ENSG00000176204, ENSG00000136141, ENSG00000126861, ENSG00000154099, ENSG00000184709	624	210	19113	1.16685	1	1	99.9996
UP_SEQ_FEATURE	repeat:LRR 3	10	1.46628	0.642926	ENSG00000178125, ENSG00000185070, ENSG00000010626, ENSG00000139211, ENSG00000141294, ENSG00000176204, ENSG00000136141, ENSG00000126861, ENSG00000154099, ENSG00000184709	624	299	19113	1.02441	1	1	100
UP_SEQ_FEATURE	repeat:LRR 7	4	0.58651	0.931002	ENSG00000185070, ENSG00000176204, ENSG00000136141, ENSG00000126861	624	177	19113	0.692199	1	1	100
UP_SEQ_FEATURE	repeat:LRR 9	3	0.439883	0.937352	ENSG00000185070, ENSG00000176204, ENSG00000136141	624	135	19113	0.680662	1	1	100
UP_SEQ_FEATURE	repeat:LRR 8	3	0.439883	0.957376	ENSG00000185070, ENSG00000176204, ENSG00000136141	624	149	19113	0.616708	1	1	100
Annotation Cluster 80	Enrichment Score: 0.36353958002623166
Category	Term	Count	%	PValue	Genes	List Total	Pop Hits	Pop Total	Fold Enrichment	Bonferroni	Benjamini	FDR
GOTERM_BP_FAT	GO:0019932~second-messenger-mediated signaling	14	2.05279	0.025702	ENSG00000163485, ENSG00000175471, ENSG00000169676, ENSG00000166603, ENSG00000123975, ENSG00000080986, ENSG00000171608, ENSG00000164270, ENSG00000144891, ENSG00000178538, ENSG00000122952, ENSG00000164104, ENSG00000180269, ENSG00000113389	408	235	13528	1.9753	1	0.865735	36.0973
SP_PIR_KEYWORDS	lipoprotein	28	4.10557	0.10296	ENSG00000180233, ENSG00000105974, ENSG00000185043, ENSG00000165457, ENSG00000185829, ENSG00000167550, ENSG00000134970, ENSG00000064547, ENSG00000118508, ENSG00000155926, ENSG00000108830, ENSG00000126861, ENSG00000185565, ENSG00000125249, ENSG00000163485, ENSG00000155366, ENSG00000122042, ENSG00000120251, ENSG00000169676, ENSG00000166603, ENSG00000164270, ENSG00000163032, ENSG00000144891, ENSG0000…	626	642	19235	1.34011	1	0.958499	78.1501
UP_SEQ_FEATURE	lipid moiety-binding region:S-palmitoyl cysteine	10	1.46628	0.138086	ENSG00000163485, ENSG00000105974, ENSG00000120251, ENSG00000064547, ENSG00000169676, ENSG00000166603, ENSG00000177697, ENSG00000164270, ENSG00000144891, ENSG00000204174	624	181	19113	1.69225	1	1	91.5249
GOTERM_BP_FAT	GO:0008217~regulation of blood pressure	6	0.879765	0.182952	ENSG00000163485, ENSG00000099139, ENSG00000169676, ENSG00000144891, ENSG00000176387, ENSG00000113389	408	100	13528	1.98941	1	0.977319	96.9039
SP_PIR_KEYWORDS	palmitate	10	1.46628	0.257666	ENSG00000163485, ENSG00000105974, ENSG00000120251, ENSG00000064547, ENSG00000169676, ENSG00000166603, ENSG00000177697, ENSG00000164270, ENSG00000144891, ENSG00000204174	626	213	19235	1.44257	1	0.956385	98.4561
GOTERM_BP_FAT	GO:0007187~G-protein signaling, coupled to cyclic nucleotide second messenger	5	0.733138	0.456606	ENSG00000163485, ENSG00000169676, ENSG00000166603, ENSG00000164270, ENSG00000113389	408	115	13528	1.4416	1	0.994978	99.9972
GOTERM_BP_FAT	GO:0007188~G-protein signaling, coupled to cAMP nucleotide second messenger	4	0.58651	0.473379	ENSG00000163485, ENSG00000169676, ENSG00000166603, ENSG00000113389	408	85	13528	1.56032	1	0.995073	99.9984
GOTERM_BP_FAT	GO:0019933~cAMP-mediated signaling	4	0.58651	0.548059	ENSG00000163485, ENSG00000169676, ENSG00000166603, ENSG00000113389	408	95	13528	1.39608	1	0.99661	99.9999
GOTERM_BP_FAT	GO:0019935~cyclic-nucleotide-mediated signaling	5	0.733138	0.552625	ENSG00000163485, ENSG00000169676, ENSG00000166603, ENSG00000164270, ENSG00000113389	408	130	13528	1.27526	1	0.99665	99.9999
GOTERM_BP_FAT	GO:0043086~negative regulation of catalytic activity	9	1.31965	0.59712	ENSG00000169174, ENSG00000163485, ENSG00000147889, ENSG00000105974, ENSG00000169676, ENSG00000205220, ENSG00000100911, ENSG00000179979, ENSG00000113389	408	277	13528	1.0773	1	0.997258	100
GOTERM_BP_FAT	GO:0045761~regulation of adenylate cyclase activity	3	0.439883	0.789211	ENSG00000163485, ENSG00000169676, ENSG00000113389	408	96	13528	1.03615	1	0.999524	100
GOTERM_BP_FAT	GO:0031279~regulation of cyclase activity	3	0.439883	0.80326	ENSG00000163485, ENSG00000169676, ENSG00000113389	408	99	13528	1.00475	1	0.999605	100
GOTERM_BP_FAT	GO:0051339~regulation of lyase activity	3	0.439883	0.812159	ENSG00000163485, ENSG00000169676, ENSG00000113389	408	101	13528	0.984857	1	0.999671	100
GOTERM_BP_FAT	GO:0030817~regulation of cAMP biosynthetic process	3	0.439883	0.812159	ENSG00000163485, ENSG00000169676, ENSG00000113389	408	101	13528	0.984857	1	0.999671	100
GOTERM_BP_FAT	GO:0030814~regulation of cAMP metabolic process	3	0.439883	0.820697	ENSG00000163485, ENSG00000169676, ENSG00000113389	408	103	13528	0.965734	1	0.999693	100
GOTERM_BP_FAT	GO:0030802~regulation of cyclic nucleotide biosynthetic process	3	0.439883	0.847906	ENSG00000163485, ENSG00000169676, ENSG00000113389	408	110	13528	0.904278	1	0.999801	100
GOTERM_BP_FAT	GO:0030808~regulation of nucleotide biosynthetic process	3	0.439883	0.847906	ENSG00000163485, ENSG00000169676, ENSG00000113389	408	110	13528	0.904278	1	0.999801	100
GOTERM_BP_FAT	GO:0030799~regulation of cyclic nucleotide metabolic process	3	0.439883	0.858375	ENSG00000163485, ENSG00000169676, ENSG00000113389	408	113	13528	0.880271	1	0.999835	100
GOTERM_BP_FAT	GO:0006140~regulation of nucleotide metabolic process	3	0.439883	0.868184	ENSG00000163485, ENSG00000169676, ENSG00000113389	408	116	13528	0.857505	1	0.999868	100
Annotation Cluster 81	Enrichment Score: 0.3614228381346883
Category	Term	Count	%	PValue	Genes	List Total	Pop Hits	Pop Total	Fold Enrichment	Bonferroni	Benjamini	FDR
GOTERM_BP_FAT	GO:0030182~neuron differentiation	21	3.07918	0.0424421	ENSG00000169855, ENSG00000091129, ENSG00000139352, ENSG00000169840, ENSG00000205927, ENSG00000181449, ENSG00000170340, ENSG00000197921, ENSG00000136327, ENSG00000172201, ENSG00000159388, ENSG00000150361, ENSG00000169174, ENSG00000153266, ENSG00000198963, ENSG00000127152, ENSG00000106689, ENSG00000117318, ENSG00000112139, ENSG00000112333, ENSG00000187821	408	438	13528	1.58971	1	0.89856	52.5679
GOTERM_BP_FAT	GO:0007409~axonogenesis	8	1.17302	0.361903	ENSG00000169855, ENSG00000091129, ENSG00000153266, ENSG00000127152, ENSG00000106689, ENSG00000112333, ENSG00000170340, ENSG00000136327	408	193	13528	1.37438	1	0.992116	99.9559
GOTERM_BP_FAT	GO:0048667~cell morphogenesis involved in neuron differentiation	8	1.17302	0.440702	ENSG00000169855, ENSG00000091129, ENSG00000153266, ENSG00000127152, ENSG00000106689, ENSG00000112333, ENSG00000170340, ENSG00000136327	408	209	13528	1.26916	1	0.994617	99.9954
GOTERM_BP_FAT	GO:0030030~cell projection organization	13	1.90616	0.442296	ENSG00000169855, ENSG00000091129, ENSG00000122735, ENSG00000129474, ENSG00000170340, ENSG00000154099, ENSG00000136327, ENSG00000150361, ENSG00000153266, ENSG00000127152, ENSG00000106689, ENSG00000197959, ENSG00000112333	408	368	13528	1.1713	1	0.994502	99.9956
GOTERM_BP_FAT	GO:0048812~neuron projection morphogenesis	8	1.17302	0.458283	ENSG00000169855, ENSG00000091129, ENSG00000153266, ENSG00000127152, ENSG00000106689, ENSG00000112333, ENSG00000170340, ENSG00000136327	408	213	13528	1.24533	1	0.994647	99.9974
GOTERM_BP_FAT	GO:0048858~cell projection morphogenesis	9	1.31965	0.459192	ENSG00000169855, ENSG00000091129, ENSG00000153266, ENSG00000127152, ENSG00000106689, ENSG00000112333, ENSG00000154099, ENSG00000170340, ENSG00000136327	408	245	13528	1.21801	1	0.994605	99.9974
GOTERM_BP_FAT	GO:0031175~neuron projection development	9	1.31965	0.507162	ENSG00000169855, ENSG00000150361, ENSG00000091129, ENSG00000153266, ENSG00000127152, ENSG00000106689, ENSG00000112333, ENSG00000170340, ENSG00000136327	408	256	13528	1.16567	1	0.995641	99.9995
GOTERM_BP_FAT	GO:0032990~cell part morphogenesis	9	1.31965	0.507162	ENSG00000169855, ENSG00000091129, ENSG00000153266, ENSG00000127152, ENSG00000106689, ENSG00000112333, ENSG00000154099, ENSG00000170340, ENSG00000136327	408	256	13528	1.16567	1	0.995641	99.9995
GOTERM_BP_FAT	GO:0048666~neuron development	11	1.6129	0.57081	ENSG00000169855, ENSG00000150361, ENSG00000091129, ENSG00000153266, ENSG00000198963, ENSG00000139352, ENSG00000127152, ENSG00000106689, ENSG00000112333, ENSG00000170340, ENSG00000136327	408	339	13528	1.07589	1	0.996997	100
GOTERM_BP_FAT	GO:0000904~cell morphogenesis involved in differentiation	8	1.17302	0.604358	ENSG00000169855, ENSG00000091129, ENSG00000153266, ENSG00000127152, ENSG00000106689, ENSG00000112333, ENSG00000170340, ENSG00000136327	408	244	13528	1.08711	1	0.997417	100
GOTERM_BP_FAT	GO:0007411~axon guidance	4	0.58651	0.628936	ENSG00000169855, ENSG00000153266, ENSG00000106689, ENSG00000170340	408	107	13528	1.23951	1	0.997915	100
GOTERM_BP_FAT	GO:0000902~cell morphogenesis	10	1.46628	0.748718	ENSG00000169855, ENSG00000091129, ENSG00000153266, ENSG00000127152, ENSG00000106689, ENSG00000080986, ENSG00000112333, ENSG00000154099, ENSG00000170340, ENSG00000136327	408	356	13528	0.931373	1	0.99922	100
GOTERM_BP_FAT	GO:0032989~cellular component morphogenesis	11	1.6129	0.760544	ENSG00000169855, ENSG00000091129, ENSG00000153266, ENSG00000127152, ENSG00000124006, ENSG00000106689, ENSG00000080986, ENSG00000112333, ENSG00000154099, ENSG00000170340, ENSG00000136327	408	397	13528	0.918704	1	0.99924	100
Annotation Cluster 82	Enrichment Score: 0.35681860418203143
Category	Term	Count	%	PValue	Genes	List Total	Pop Hits	Pop Total	Fold Enrichment	Bonferroni	Benjamini	FDR
GOTERM_BP_FAT	GO:0032268~regulation of cellular protein metabolic process	18	2.6393	0.26634	ENSG00000163485, ENSG00000160200, ENSG00000112559, ENSG00000105974, ENSG00000188613, ENSG00000143742, ENSG00000205220, ENSG00000214274, ENSG00000134057, ENSG00000127241, ENSG00000144891, ENSG00000158417, ENSG00000181085, ENSG00000147889, ENSG00000169174, ENSG00000006047, ENSG00000100911, ENSG00000115461	408	474	13528	1.25912	1	0.988523	99.5139
GOTERM_BP_FAT	GO:0044092~negative regulation of molecular function	13	1.90616	0.304628	ENSG00000112559, ENSG00000163485, ENSG00000105974, ENSG00000169676, ENSG00000205220, ENSG00000179979, ENSG00000169174, ENSG00000147889, ENSG00000006047, ENSG00000117318, ENSG00000115738, ENSG00000100911, ENSG00000113389	408	334	13528	1.29054	1	0.991443	99.8066
GOTERM_BP_FAT	GO:0043085~positive regulation of catalytic activity	17	2.49267	0.508584	ENSG00000163485, ENSG00000112559, ENSG00000105974, ENSG00000169676, ENSG00000173406, ENSG00000100065, ENSG00000205220, ENSG00000214274, ENSG00000134057, ENSG00000144891, ENSG00000184160, ENSG00000147889, ENSG00000064547, ENSG00000180269, ENSG00000100911, ENSG00000141682, ENSG00000113389	408	520	13528	1.08397	1	0.995556	99.9995
GOTERM_BP_FAT	GO:0043086~negative regulation of catalytic activity	9	1.31965	0.59712	ENSG00000169174, ENSG00000163485, ENSG00000147889, ENSG00000105974, ENSG00000169676, ENSG00000205220, ENSG00000100911, ENSG00000179979, ENSG00000113389	408	277	13528	1.0773	1	0.997258	100
GOTERM_BP_FAT	GO:0031399~regulation of protein modification process	9	1.31965	0.667232	ENSG00000181085, ENSG00000163485, ENSG00000147889, ENSG00000112559, ENSG00000160200, ENSG00000105974, ENSG00000205220, ENSG00000100911, ENSG00000134057	408	295	13528	1.01157	1	0.998479	100
Annotation Cluster 83	Enrichment Score: 0.3547654286767934
Category	Term	Count	%	PValue	Genes	List Total	Pop Hits	Pop Total	Fold Enrichment	Bonferroni	Benjamini	FDR
GOTERM_BP_FAT	GO:0060541~respiratory system development	6	0.879765	0.225544	ENSG00000077063, ENSG00000104763, ENSG00000139352, ENSG00000181449, ENSG00000136327, ENSG00000156427	408	108	13528	1.84205	1	0.985013	98.7671
GOTERM_BP_FAT	GO:0030323~respiratory tube development	5	0.733138	0.368418	ENSG00000077063, ENSG00000104763, ENSG00000099139, ENSG00000136327, ENSG00000156427	408	102	13528	1.62534	1	0.99256	99.963
GOTERM_BP_FAT	GO:0030324~lung development	4	0.58651	0.576147	ENSG00000077063, ENSG00000104763, ENSG00000136327, ENSG00000156427	408	99	13528	1.33967	1	0.997188	100
GOTERM_BP_FAT	GO:0035295~tube development	6	0.879765	0.795852	ENSG00000119508, ENSG00000077063, ENSG00000104763, ENSG00000099139, ENSG00000136327, ENSG00000156427	408	220	13528	0.904278	1	0.999562	100
Annotation Cluster 84	Enrichment Score: 0.347941082747384
Category	Term	Count	%	PValue	Genes	List Total	Pop Hits	Pop Total	Fold Enrichment	Bonferroni	Benjamini	FDR
UP_SEQ_FEATURE	propeptide:Removed in mature form	11	1.6129	0.215349	ENSG00000155366, ENSG00000122042, ENSG00000108830, ENSG00000165457, ENSG00000172260, ENSG00000205220, ENSG00000112139, ENSG00000126861, ENSG00000167550, ENSG00000185565, ENSG00000125249	624	229	19113	1.4713	1	0.999998	98.2188
SP_PIR_KEYWORDS	gpi-anchor	5	0.733138	0.588821	ENSG00000165457, ENSG00000172260, ENSG00000112139, ENSG00000126861, ENSG00000185565	626	126	19235	1.21932	1	0.990072	99.9996
GOTERM_CC_FAT	GO:0031225~anchored to membrane	7	1.02639	0.712936	ENSG00000122042, ENSG00000185043, ENSG00000165457, ENSG00000172260, ENSG00000112139, ENSG00000126861, ENSG00000185565	411	220	12782	0.989538	1	0.989518	100
Annotation Cluster 85	Enrichment Score: 0.34505005534554045
Category	Term	Count	%	PValue	Genes	List Total	Pop Hits	Pop Total	Fold Enrichment	Bonferroni	Benjamini	FDR
GOTERM_MF_FAT	GO:0019842~vitamin binding	7	1.02639	0.206099	ENSG00000160200, ENSG00000100003, ENSG00000165457, ENSG00000136371, ENSG00000144644, ENSG00000129521, ENSG00000160282	397	130	12983	1.76092	1	0.994921	96.7368
SP_PIR_KEYWORDS	pyridoxal phosphate	3	0.439883	0.602855	ENSG00000160200, ENSG00000144644, ENSG00000160282	626	62	19235	1.48678	1	0.991197	99.9998
SP_PIR_KEYWORDS	lyase	4	0.58651	0.74227	ENSG00000160200, ENSG00000144644, ENSG00000160282, ENSG00000213316	626	118	19235	1.04159	1	0.994184	100
Annotation Cluster 86	Enrichment Score: 0.34320658670451554
Category	Term	Count	%	PValue	Genes	List Total	Pop Hits	Pop Total	Fold Enrichment	Bonferroni	Benjamini	FDR
GOTERM_BP_FAT	GO:0010647~positive regulation of cell communication	13	1.90616	0.290617	ENSG00000155366, ENSG00000116729, ENSG00000105974, ENSG00000120251, ENSG00000139352, ENSG00000104529, ENSG00000181449, ENSG00000156427, ENSG00000164418, ENSG00000134970, ENSG00000064547, ENSG00000124766, ENSG00000109255	408	329	13528	1.31015	1	0.991043	99.7275
GOTERM_BP_FAT	GO:0010627~regulation of protein kinase cascade	10	1.46628	0.335028	ENSG00000164418, ENSG00000112559, ENSG00000160200, ENSG00000155366, ENSG00000116729, ENSG00000105974, ENSG00000134970, ENSG00000064547, ENSG00000165233, ENSG00000104529	408	249	13528	1.3316	1	0.990918	99.9104
GOTERM_BP_FAT	GO:0043122~regulation of I-kappaB kinase/NF-kappaB cascade	5	0.733138	0.402649	ENSG00000155366, ENSG00000116729, ENSG00000134970, ENSG00000165233, ENSG00000104529	408	107	13528	1.54939	1	0.993362	99.9858
GOTERM_BP_FAT	GO:0009967~positive regulation of signal transduction	10	1.46628	0.531745	ENSG00000155366, ENSG00000116729, ENSG00000105974, ENSG00000134970, ENSG00000139352, ENSG00000064547, ENSG00000124766, ENSG00000104529, ENSG00000181449, ENSG00000156427	408	295	13528	1.12396	1	0.996199	99.9998
GOTERM_BP_FAT	GO:0043123~positive regulation of I-kappaB kinase/NF-kappaB cascade	4	0.58651	0.562239	ENSG00000155366, ENSG00000116729, ENSG00000134970, ENSG00000104529	408	97	13528	1.36729	1	0.99682	99.9999
GOTERM_BP_FAT	GO:0010740~positive regulation of protein kinase cascade	5	0.733138	0.744401	ENSG00000155366, ENSG00000116729, ENSG00000134970, ENSG00000064547, ENSG00000104529	408	167	13528	0.99272	1	0.999178	100
Annotation Cluster 87	Enrichment Score: 0.33571482512441303
Category	Term	Count	%	PValue	Genes	List Total	Pop Hits	Pop Total	Fold Enrichment	Bonferroni	Benjamini	FDR
INTERPRO	IPR002198:Short-chain dehydrogenase/reductase SDR	4	0.58651	0.282662	ENSG00000169738, ENSG00000103202, ENSG00000151552, ENSG00000176387	524	59	16659	2.15539	1	0.998866	99.4082
INTERPRO	IPR002347:Glucose/ribitol dehydrogenase	3	0.439883	0.499122	ENSG00000169738, ENSG00000103202, ENSG00000176387	524	53	16659	1.79955	1	0.999898	99.9977
INTERPRO	IPR016040:NAD(P)-binding domain	5	0.733138	0.697237	ENSG00000167588, ENSG00000169738, ENSG00000103202, ENSG00000154316, ENSG00000176387	524	150	16659	1.05973	1	0.999998	100
Annotation Cluster 88	Enrichment Score: 0.332719745449386
Category	Term	Count	%	PValue	Genes	List Total	Pop Hits	Pop Total	Fold Enrichment	Bonferroni	Benjamini	FDR
GOTERM_BP_FAT	GO:0007416~synaptogenesis	3	0.439883	0.250268	ENSG00000091129, ENSG00000197959, ENSG00000182985	408	32	13528	3.10846	1	0.986564	99.2943
GOTERM_BP_FAT	GO:0050808~synapse organization	3	0.439883	0.551842	ENSG00000091129, ENSG00000197959, ENSG00000182985	408	61	13528	1.63067	1	0.996676	99.9999
GOTERM_BP_FAT	GO:0043062~extracellular structure organization	5	0.733138	0.727144	ENSG00000091129, ENSG00000204248, ENSG00000182718, ENSG00000197959, ENSG00000182985	408	163	13528	1.01708	1	0.999036	100
Annotation Cluster 89	Enrichment Score: 0.32668784344399304
Category	Term	Count	%	PValue	Genes	List Total	Pop Hits	Pop Total	Fold Enrichment	Bonferroni	Benjamini	FDR
INTERPRO	IPR002198:Short-chain dehydrogenase/reductase SDR	4	0.58651	0.282662	ENSG00000169738, ENSG00000103202, ENSG00000151552, ENSG00000176387	524	59	16659	2.15539	1	0.998866	99.4082
UP_SEQ_FEATURE	nucleotide phosphate-binding region:NADP	4	0.58651	0.418019	ENSG00000169738, ENSG00000103202, ENSG00000151552, ENSG00000117448	624	72	19113	1.70166	1	1	99.9875
SP_PIR_KEYWORDS	nadp	4	0.58651	0.88608	ENSG00000169738, ENSG00000103202, ENSG00000151552, ENSG00000117448	626	156	19235	0.787868	1	0.998826	100
Annotation Cluster 90	Enrichment Score: 0.31789922909526774
Category	Term	Count	%	PValue	Genes	List Total	Pop Hits	Pop Total	Fold Enrichment	Bonferroni	Benjamini	FDR
GOTERM_BP_FAT	GO:0006195~purine nucleotide catabolic process	3	0.439883	0.261517	ENSG00000092054, ENSG00000180389, ENSG00000113231	408	33	13528	3.01426	1	0.987779	99.4559
GOTERM_BP_FAT	GO:0044270~nitrogen compound catabolic process	4	0.58651	0.32762	ENSG00000092054, ENSG00000180389, ENSG00000113231, ENSG00000128309	408	67	13528	1.97951	1	0.991482	99.8915
GOTERM_BP_FAT	GO:0009166~nucleotide catabolic process	3	0.439883	0.456631	ENSG00000092054, ENSG00000180389, ENSG00000113231	408	51	13528	1.9504	1	0.994864	99.9972
GOTERM_BP_FAT	GO:0034655~nucleobase, nucleoside, nucleotide and nucleic acid catabolic process	3	0.439883	0.524536	ENSG00000092054, ENSG00000180389, ENSG00000113231	408	58	13528	1.71501	1	0.995915	99.9997
GOTERM_BP_FAT	GO:0034656~nucleobase, nucleoside and nucleotide catabolic process	3	0.439883	0.524536	ENSG00000092054, ENSG00000180389, ENSG00000113231	408	58	13528	1.71501	1	0.995915	99.9997
GOTERM_BP_FAT	GO:0046700~heterocycle catabolic process	3	0.439883	0.678394	ENSG00000092054, ENSG00000180389, ENSG00000113231	408	77	13528	1.29183	1	0.99855	100
GOTERM_BP_FAT	GO:0006163~purine nucleotide metabolic process	5	0.733138	0.815152	ENSG00000092054, ENSG00000180389, ENSG00000113231, ENSG00000124406, ENSG00000169020	408	186	13528	0.891314	1	0.999678	100
Annotation Cluster 91	Enrichment Score: 0.313608408850786
Category	Term	Count	%	PValue	Genes	List Total	Pop Hits	Pop Total	Fold Enrichment	Bonferroni	Benjamini	FDR
GOTERM_BP_FAT	GO:0007517~muscle organ development	9	1.31965	0.303326	ENSG00000092054, ENSG00000105974, ENSG00000124006, ENSG00000138379, ENSG00000150051, ENSG00000111913, ENSG00000184357, ENSG00000092841, ENSG00000115461	408	211	13528	1.41427	1	0.991764	99.8003
GOTERM_BP_FAT	GO:0014706~striated muscle tissue development	5	0.733138	0.482985	ENSG00000092054, ENSG00000105974, ENSG00000124006, ENSG00000092841, ENSG00000115461	408	119	13528	1.39315	1	0.995275	99.9988
GOTERM_BP_FAT	GO:0060537~muscle tissue development	5	0.733138	0.521555	ENSG00000092054, ENSG00000105974, ENSG00000124006, ENSG00000092841, ENSG00000115461	408	125	13528	1.32627	1	0.995808	99.9997
GOTERM_BP_FAT	GO:0060538~skeletal muscle organ development	3	0.439883	0.59485	ENSG00000105974, ENSG00000092841, ENSG00000115461	408	66	13528	1.50713	1	0.997262	100
GOTERM_BP_FAT	GO:0007519~skeletal muscle tissue development	3	0.439883	0.59485	ENSG00000105974, ENSG00000092841, ENSG00000115461	408	66	13528	1.50713	1	0.997262	100
Annotation Cluster 92	Enrichment Score: 0.3109049695327329
Category	Term	Count	%	PValue	Genes	List Total	Pop Hits	Pop Total	Fold Enrichment	Bonferroni	Benjamini	FDR
GOTERM_BP_FAT	GO:0060079~regulation of excitatory postsynaptic membrane potential	3	0.439883	0.110376	ENSG00000164418, ENSG00000163485, ENSG00000124788	408	19	13528	5.23529	1	0.959736	86.6204
GOTERM_BP_FAT	GO:0051899~membrane depolarization	4	0.58651	0.138648	ENSG00000164418, ENSG00000163485, ENSG00000105974, ENSG00000124788	408	43	13528	3.08436	1	0.962689	92.3224
GOTERM_BP_FAT	GO:0060078~regulation of postsynaptic membrane potential	3	0.439883	0.151237	ENSG00000164418, ENSG00000163485, ENSG00000124788	408	23	13528	4.32481	1	0.966271	94.04
GOTERM_BP_FAT	GO:0050880~regulation of blood vessel size	4	0.58651	0.213374	ENSG00000077063, ENSG00000105974, ENSG00000169676, ENSG00000144891	408	53	13528	2.5024	1	0.983059	98.3879
GOTERM_BP_FAT	GO:0035150~regulation of tube size	4	0.58651	0.213374	ENSG00000077063, ENSG00000105974, ENSG00000169676, ENSG00000144891	408	53	13528	2.5024	1	0.983059	98.3879
GOTERM_BP_FAT	GO:0003018~vascular process in circulatory system	4	0.58651	0.25346	ENSG00000077063, ENSG00000105974, ENSG00000169676, ENSG00000144891	408	58	13528	2.28668	1	0.98698	99.3443
GOTERM_BP_FAT	GO:0042391~regulation of membrane potential	6	0.879765	0.377394	ENSG00000164418, ENSG00000163485, ENSG00000105974, ENSG00000124788, ENSG00000205927, ENSG00000055118	408	134	13528	1.48464	1	0.992532	99.9711
GOTERM_BP_FAT	GO:0043408~regulation of MAPKKK cascade	5	0.733138	0.416257	ENSG00000164418, ENSG00000112559, ENSG00000160200, ENSG00000105974, ENSG00000064547	408	109	13528	1.52096	1	0.994139	99.9905
GOTERM_BP_FAT	GO:0006875~cellular metal ion homeostasis	7	1.02639	0.5408	ENSG00000164418, ENSG00000105974, ENSG00000064547, ENSG00000169676, ENSG00000151623, ENSG00000144891, ENSG00000184451	408	196	13528	1.18417	1	0.99635	99.9998
GOTERM_BP_FAT	GO:0055065~metal ion homeostasis	7	1.02639	0.585009	ENSG00000164418, ENSG00000105974, ENSG00000064547, ENSG00000169676, ENSG00000151623, ENSG00000144891, ENSG00000184451	408	205	13528	1.13219	1	0.997254	100
GOTERM_BP_FAT	GO:0006874~cellular calcium ion homeostasis	6	0.879765	0.648536	ENSG00000164418, ENSG00000105974, ENSG00000064547, ENSG00000169676, ENSG00000144891, ENSG00000184451	408	183	13528	1.08711	1	0.998259	100
GOTERM_BP_FAT	GO:0055074~calcium ion homeostasis	6	0.879765	0.671779	ENSG00000164418, ENSG00000105974, ENSG00000064547, ENSG00000169676, ENSG00000144891, ENSG00000184451	408	188	13528	1.0582	1	0.998458	100
GOTERM_BP_FAT	GO:0006873~cellular ion homeostasis	11	1.6129	0.693036	ENSG00000164418, ENSG00000163485, ENSG00000105974, ENSG00000064547, ENSG00000124788, ENSG00000169676, ENSG00000205927, ENSG00000055118, ENSG00000151623, ENSG00000144891, ENSG00000184451	408	374	13528	0.975202	1	0.998732	100
GOTERM_BP_FAT	GO:0051480~cytosolic calcium ion homeostasis	4	0.58651	0.693825	ENSG00000105974, ENSG00000064547, ENSG00000144891, ENSG00000184451	408	118	13528	1.12396	1	0.998727	100
GOTERM_BP_FAT	GO:0055082~cellular chemical homeostasis	11	1.6129	0.711695	ENSG00000164418, ENSG00000163485, ENSG00000105974, ENSG00000064547, ENSG00000124788, ENSG00000169676, ENSG00000205927, ENSG00000055118, ENSG00000151623, ENSG00000144891, ENSG00000184451	408	380	13528	0.959804	1	0.99888	100
GOTERM_BP_FAT	GO:0019725~cellular homeostasis	13	1.90616	0.749961	ENSG00000163485, ENSG00000105974, ENSG00000169676, ENSG00000205927, ENSG00000151623, ENSG00000144891, ENSG00000184451, ENSG00000139921, ENSG00000164418, ENSG00000064547, ENSG00000124788, ENSG00000055118, ENSG00000173221	408	466	13528	0.924977	1	0.999225	100
GOTERM_BP_FAT	GO:0030003~cellular cation homeostasis	7	1.02639	0.780499	ENSG00000164418, ENSG00000105974, ENSG00000064547, ENSG00000169676, ENSG00000151623, ENSG00000144891, ENSG00000184451	408	254	13528	0.913772	1	0.999461	100
GOTERM_BP_FAT	GO:0050801~ion homeostasis	11	1.6129	0.791392	ENSG00000164418, ENSG00000163485, ENSG00000105974, ENSG00000064547, ENSG00000124788, ENSG00000169676, ENSG00000205927, ENSG00000055118, ENSG00000151623, ENSG00000144891, ENSG00000184451	408	409	13528	0.891749	1	0.999531	100
GOTERM_BP_FAT	GO:0042592~homeostatic process	20	2.93255	0.81457	ENSG00000163485, ENSG00000105974, ENSG00000169676, ENSG00000205927, ENSG00000214274, ENSG00000112280, ENSG00000151623, ENSG00000144891, ENSG00000119919, ENSG00000184451, ENSG00000139921, ENSG00000164418, ENSG00000169174, ENSG00000064547, ENSG00000204248, ENSG00000124788, ENSG00000115738, ENSG00000055118, ENSG00000184956, ENSG00000173221	408	751	13528	0.883006	1	0.999679	100
GOTERM_BP_FAT	GO:0030005~cellular di-, tri-valent inorganic cation homeostasis	6	0.879765	0.817422	ENSG00000164418, ENSG00000105974, ENSG00000064547, ENSG00000169676, ENSG00000144891, ENSG00000184451	408	227	13528	0.876393	1	0.999678	100
GOTERM_BP_FAT	GO:0007204~elevation of cytosolic calcium ion concentration	3	0.439883	0.847906	ENSG00000064547, ENSG00000144891, ENSG00000184451	408	110	13528	0.904278	1	0.999801	100
GOTERM_BP_FAT	GO:0055066~di-, tri-valent inorganic cation homeostasis	6	0.879765	0.850116	ENSG00000164418, ENSG00000105974, ENSG00000064547, ENSG00000169676, ENSG00000144891, ENSG00000184451	408	239	13528	0.83239	1	0.999803	100
GOTERM_BP_FAT	GO:0055080~cation homeostasis	7	1.02639	0.864777	ENSG00000164418, ENSG00000105974, ENSG00000064547, ENSG00000169676, ENSG00000151623, ENSG00000144891, ENSG00000184451	408	286	13528	0.811532	1	0.999855	100
GOTERM_BP_FAT	GO:0048878~chemical homeostasis	12	1.75953	0.907653	ENSG00000164418, ENSG00000169174, ENSG00000163485, ENSG00000105974, ENSG00000064547, ENSG00000124788, ENSG00000169676, ENSG00000205927, ENSG00000055118, ENSG00000151623, ENSG00000144891, ENSG00000184451	408	512	13528	0.777114	1	0.999955	100
Annotation Cluster 93	Enrichment Score: 0.30841352032434277
Category	Term	Count	%	PValue	Genes	List Total	Pop Hits	Pop Total	Fold Enrichment	Bonferroni	Benjamini	FDR
GOTERM_BP_FAT	GO:0007389~pattern specification process	10	1.46628	0.410825	ENSG00000112559, ENSG00000203877, ENSG00000134363, ENSG00000152284, ENSG00000099139, ENSG00000139352, ENSG00000106689, ENSG00000179111, ENSG00000100060, ENSG00000159388	408	267	13528	1.24183	1	0.994049	99.9888
GOTERM_BP_FAT	GO:0035282~segmentation	3	0.439883	0.425861	ENSG00000203877, ENSG00000152284, ENSG00000179111	408	48	13528	2.0723	1	0.994065	99.9928
GOTERM_BP_FAT	GO:0003002~regionalization	7	1.02639	0.545889	ENSG00000112559, ENSG00000203877, ENSG00000152284, ENSG00000099139, ENSG00000106689, ENSG00000179111, ENSG00000159388	408	197	13528	1.17816	1	0.996563	99.9999
GOTERM_BP_FAT	GO:0009952~anterior/posterior pattern formation	5	0.733138	0.611387	ENSG00000203877, ENSG00000152284, ENSG00000099139, ENSG00000179111, ENSG00000159388	408	140	13528	1.18417	1	0.997561	100
Annotation Cluster 94	Enrichment Score: 0.30583366552972896
Category	Term	Count	%	PValue	Genes	List Total	Pop Hits	Pop Total	Fold Enrichment	Bonferroni	Benjamini	FDR
GOTERM_BP_FAT	GO:0042312~regulation of vasodilation	3	0.439883	0.120299	ENSG00000163485, ENSG00000105974, ENSG00000144891	408	20	13528	4.97353	1	0.966	88.9677
GOTERM_BP_FAT	GO:0019216~regulation of lipid metabolic process	4	0.58651	0.659548	ENSG00000163485, ENSG00000100003, ENSG00000105974, ENSG00000144891	408	112	13528	1.18417	1	0.998387	100
GOTERM_BP_FAT	GO:0032270~positive regulation of cellular protein metabolic process	7	1.02639	0.706692	ENSG00000181085, ENSG00000163485, ENSG00000105974, ENSG00000205220, ENSG00000100911, ENSG00000134057, ENSG00000144891	408	233	13528	0.996129	1	0.998879	100
GOTERM_BP_FAT	GO:0032101~regulation of response to external stimulus	5	0.733138	0.709036	ENSG00000163485, ENSG00000105974, ENSG00000182718, ENSG00000127241, ENSG00000144891	408	159	13528	1.04267	1	0.998907	100
GOTERM_BP_FAT	GO:0051247~positive regulation of protein metabolic process	7	1.02639	0.743748	ENSG00000181085, ENSG00000163485, ENSG00000105974, ENSG00000205220, ENSG00000100911, ENSG00000134057, ENSG00000144891	408	243	13528	0.955136	1	0.999183	100
Annotation Cluster 95	Enrichment Score: 0.3021849144537461
Category	Term	Count	%	PValue	Genes	List Total	Pop Hits	Pop Total	Fold Enrichment	Bonferroni	Benjamini	FDR
GOTERM_BP_FAT	GO:0017148~negative regulation of translation	4	0.58651	0.0814852	ENSG00000006047, ENSG00000143742, ENSG00000214274, ENSG00000115461	408	34	13528	3.90081	1	0.941593	76.8182
GOTERM_BP_FAT	GO:0032269~negative regulation of cellular protein metabolic process	9	1.31965	0.175941	ENSG00000147889, ENSG00000105974, ENSG00000006047, ENSG00000143742, ENSG00000205220, ENSG00000214274, ENSG00000100911, ENSG00000127241, ENSG00000115461	408	180	13528	1.65784	1	0.975157	96.4138
GOTERM_BP_FAT	GO:0051248~negative regulation of protein metabolic process	9	1.31965	0.202371	ENSG00000147889, ENSG00000105974, ENSG00000006047, ENSG00000143742, ENSG00000205220, ENSG00000214274, ENSG00000100911, ENSG00000127241, ENSG00000115461	408	187	13528	1.59578	1	0.981254	97.9528
GOTERM_BP_FAT	GO:0010608~posttranscriptional regulation of gene expression	9	1.31965	0.303326	ENSG00000158417, ENSG00000147889, ENSG00000134265, ENSG00000006047, ENSG00000143742, ENSG00000188613, ENSG00000124766, ENSG00000214274, ENSG00000115461	408	211	13528	1.41427	1	0.991764	99.8003
GOTERM_BP_FAT	GO:0031396~regulation of protein ubiquitination	5	0.733138	0.354682	ENSG00000181085, ENSG00000147889, ENSG00000205220, ENSG00000100911, ENSG00000134057	408	100	13528	1.65784	1	0.992187	99.9465
GOTERM_BP_FAT	GO:0006417~regulation of translation	6	0.879765	0.395376	ENSG00000158417, ENSG00000006047, ENSG00000143742, ENSG00000188613, ENSG00000214274, ENSG00000115461	408	137	13528	1.45213	1	0.993053	99.9825
GOTERM_BP_FAT	GO:0051438~regulation of ubiquitin-protein ligase activity	4	0.58651	0.417935	ENSG00000147889, ENSG00000205220, ENSG00000100911, ENSG00000134057	408	78	13528	1.70035	1	0.994157	99.9909
GOTERM_BP_FAT	GO:0051340~regulation of ligase activity	4	0.58651	0.441963	ENSG00000147889, ENSG00000205220, ENSG00000100911, ENSG00000134057	408	81	13528	1.63738	1	0.9946	99.9956
GOTERM_BP_FAT	GO:0031398~positive regulation of protein ubiquitination	4	0.58651	0.465599	ENSG00000181085, ENSG00000205220, ENSG00000100911, ENSG00000134057	408	84	13528	1.5789	1	0.994787	99.9979
GOTERM_BP_FAT	GO:0010562~positive regulation of phosphorus metabolic process	4	0.58651	0.582996	ENSG00000181085, ENSG00000163485, ENSG00000105974, ENSG00000214274	408	100	13528	1.32627	1	0.997219	100
GOTERM_BP_FAT	GO:0045937~positive regulation of phosphate metabolic process	4	0.58651	0.582996	ENSG00000181085, ENSG00000163485, ENSG00000105974, ENSG00000214274	408	100	13528	1.32627	1	0.997219	100
GOTERM_BP_FAT	GO:0031145~anaphase-promoting complex-dependent proteasomal ubiquitin-dependent protein catabolic process	3	0.439883	0.586501	ENSG00000205220, ENSG00000100911, ENSG00000134057	408	65	13528	1.53032	1	0.997266	100
GOTERM_BP_FAT	GO:0043161~proteasomal ubiquitin-dependent protein catabolic process	4	0.58651	0.596483	ENSG00000099958, ENSG00000205220, ENSG00000100911, ENSG00000134057	408	102	13528	1.30027	1	0.997282	100
GOTERM_BP_FAT	GO:0010498~proteasomal protein catabolic process	4	0.58651	0.596483	ENSG00000099958, ENSG00000205220, ENSG00000100911, ENSG00000134057	408	102	13528	1.30027	1	0.997282	100
GOTERM_BP_FAT	GO:0051352~negative regulation of ligase activity	3	0.439883	0.603072	ENSG00000147889, ENSG00000205220, ENSG00000100911	408	67	13528	1.48464	1	0.997412	100
GOTERM_BP_FAT	GO:0051444~negative regulation of ubiquitin-protein ligase activity	3	0.439883	0.603072	ENSG00000147889, ENSG00000205220, ENSG00000100911	408	67	13528	1.48464	1	0.997412	100
GOTERM_BP_FAT	GO:0051437~positive regulation of ubiquitin-protein ligase activity during mitotic cell cycle	3	0.439883	0.611168	ENSG00000205220, ENSG00000100911, ENSG00000134057	408	68	13528	1.4628	1	0.997598	100
GOTERM_BP_FAT	GO:0051443~positive regulation of ubiquitin-protein ligase activity	3	0.439883	0.626981	ENSG00000205220, ENSG00000100911, ENSG00000134057	408	70	13528	1.42101	1	0.997887	100
GOTERM_BP_FAT	GO:0051439~regulation of ubiquitin-protein ligase activity during mitotic cell cycle	3	0.439883	0.634699	ENSG00000205220, ENSG00000100911, ENSG00000134057	408	71	13528	1.40099	1	0.997996	100
GOTERM_BP_FAT	GO:0051351~positive regulation of ligase activity	3	0.439883	0.649758	ENSG00000205220, ENSG00000100911, ENSG00000134057	408	73	13528	1.36261	1	0.998228	100
GOTERM_BP_FAT	GO:0031397~negative regulation of protein ubiquitination	3	0.439883	0.657102	ENSG00000147889, ENSG00000205220, ENSG00000100911	408	74	13528	1.3442	1	0.998348	100
GOTERM_BP_FAT	GO:0031401~positive regulation of protein modification process	6	0.879765	0.667212	ENSG00000181085, ENSG00000163485, ENSG00000105974, ENSG00000205220, ENSG00000100911, ENSG00000134057	408	187	13528	1.06386	1	0.998508	100
GOTERM_BP_FAT	GO:0031399~regulation of protein modification process	9	1.31965	0.667232	ENSG00000181085, ENSG00000163485, ENSG00000147889, ENSG00000112559, ENSG00000160200, ENSG00000105974, ENSG00000205220, ENSG00000100911, ENSG00000134057	408	295	13528	1.01157	1	0.998479	100
GOTERM_BP_FAT	GO:0031400~negative regulation of protein modification process	4	0.58651	0.699278	ENSG00000147889, ENSG00000105974, ENSG00000205220, ENSG00000100911	408	119	13528	1.11452	1	0.998805	100
GOTERM_BP_FAT	GO:0032270~positive regulation of cellular protein metabolic process	7	1.02639	0.706692	ENSG00000181085, ENSG00000163485, ENSG00000105974, ENSG00000205220, ENSG00000100911, ENSG00000134057, ENSG00000144891	408	233	13528	0.996129	1	0.998879	100
GOTERM_BP_FAT	GO:0051247~positive regulation of protein metabolic process	7	1.02639	0.743748	ENSG00000181085, ENSG00000163485, ENSG00000105974, ENSG00000205220, ENSG00000100911, ENSG00000134057, ENSG00000144891	408	243	13528	0.955136	1	0.999183	100
GOTERM_BP_FAT	GO:0042327~positive regulation of phosphorylation	3	0.439883	0.793989	ENSG00000181085, ENSG00000105974, ENSG00000214274	408	97	13528	1.02547	1	0.99955	100
GOTERM_BP_FAT	GO:0006511~ubiquitin-dependent protein catabolic process	5	0.733138	0.936264	ENSG00000099958, ENSG00000205220, ENSG00000215475, ENSG00000100911, ENSG00000134057	408	242	13528	0.685059	1	0.999986	100
Annotation Cluster 96	Enrichment Score: 0.3016745551426532
Category	Term	Count	%	PValue	Genes	List Total	Pop Hits	Pop Total	Fold Enrichment	Bonferroni	Benjamini	FDR
GOTERM_BP_FAT	GO:0006029~proteoglycan metabolic process	3	0.439883	0.372671	ENSG00000182601, ENSG00000196562, ENSG00000154080	408	43	13528	2.31327	1	0.992514	99.9671
GOTERM_BP_FAT	GO:0006790~sulfur metabolic process	5	0.733138	0.456606	ENSG00000160200, ENSG00000182601, ENSG00000196562, ENSG00000175806, ENSG00000154080	408	115	13528	1.4416	1	0.994978	99.9972
GOTERM_BP_FAT	GO:0009100~glycoprotein metabolic process	6	0.879765	0.731323	ENSG00000144057, ENSG00000176022, ENSG00000182601, ENSG00000196562, ENSG00000154080, ENSG00000170340	408	202	13528	0.984857	1	0.999044	100
Annotation Cluster 97	Enrichment Score: 0.2975384444415217
Category	Term	Count	%	PValue	Genes	List Total	Pop Hits	Pop Total	Fold Enrichment	Bonferroni	Benjamini	FDR
UP_SEQ_FEATURE	zinc finger region:C2H2-type 2	26	3.81232	0.138395	ENSG00000198546, ENSG00000152926, ENSG00000102349, ENSG00000174586, ENSG00000145908, ENSG00000169926, ENSG00000121297, ENSG00000030419, ENSG00000178150, ENSG00000130544, ENSG00000198040, ENSG00000188227, ENSG00000125846, ENSG00000187801, ENSG00000198105, ENSG00000196263, ENSG00000153266, ENSG00000127152, ENSG00000182463, ENSG00000165804, ENSG00000197841, ENSG00000204597, ENSG00000196693, ENSG0000…	624	608	19113	1.30983	1	0.999999	91.5752
UP_SEQ_FEATURE	zinc finger region:C2H2-type 14	8	1.17302	0.252403	ENSG00000196263, ENSG00000174586, ENSG00000198040, ENSG00000196693, ENSG00000196267, ENSG00000125846, ENSG00000196268, ENSG00000197385	624	157	19113	1.56075	1	0.999999	99.2024
SMART	SM00355:ZnF_C2H2	29	4.2522	0.260041	ENSG00000198546, ENSG00000152926, ENSG00000102349, ENSG00000174586, ENSG00000145908, ENSG00000169926, ENSG00000121297, ENSG00000030419, ENSG00000178150, ENSG00000130544, ENSG00000198040, ENSG00000188227, ENSG00000125846, ENSG00000187801, ENSG00000142684, ENSG00000004534, ENSG00000198105, ENSG00000011243, ENSG00000196263, ENSG00000153266, ENSG00000127152, ENSG00000182463, ENSG00000165804, ENSG0000…	281	797	9079	1.17563	1	0.956527	97.5255
INTERPRO	IPR015880:Zinc finger, C2H2-like	29	4.2522	0.296122	ENSG00000198546, ENSG00000152926, ENSG00000102349, ENSG00000174586, ENSG00000145908, ENSG00000169926, ENSG00000121297, ENSG00000030419, ENSG00000178150, ENSG00000130544, ENSG00000198040, ENSG00000188227, ENSG00000125846, ENSG00000187801, ENSG00000142684, ENSG00000004534, ENSG00000198105, ENSG00000011243, ENSG00000196263, ENSG00000153266, ENSG00000127152, ENSG00000182463, ENSG00000165804, ENSG0000…	524	797	16659	1.1568	1	0.999086	99.5582
UP_SEQ_FEATURE	zinc finger region:C2H2-type 5	21	3.07918	0.306092	ENSG00000198105, ENSG00000152926, ENSG00000174586, ENSG00000145908, ENSG00000121297, ENSG00000030419, ENSG00000196263, ENSG00000153266, ENSG00000130544, ENSG00000127152, ENSG00000182463, ENSG00000165804, ENSG00000198040, ENSG00000197841, ENSG00000196693, ENSG00000188227, ENSG00000125846, ENSG00000196267, ENSG00000187801, ENSG00000196268, ENSG00000197385	624	538	19113	1.19559	1	1	99.7687
SMART	SM00349:KRAB	14	2.05279	0.307425	ENSG00000198105, ENSG00000145908, ENSG00000196263, ENSG00000178150, ENSG00000130544, ENSG00000197841, ENSG00000198040, ENSG00000196693, ENSG00000188227, ENSG00000125846, ENSG00000196267, ENSG00000187801, ENSG00000197385, ENSG00000196268	281	355	9079	1.27418	1	0.973006	98.9023
INTERPRO	IPR013087:Zinc finger, C2H2-type/integrase, DNA-binding	23	3.37243	0.308853	ENSG00000198105, ENSG00000152926, ENSG00000102349, ENSG00000174586, ENSG00000145908, ENSG00000169926, ENSG00000030419, ENSG00000196263, ENSG00000153266, ENSG00000178150, ENSG00000130544, ENSG00000127152, ENSG00000165804, ENSG00000198040, ENSG00000204597, ENSG00000197841, ENSG00000196693, ENSG00000188227, ENSG00000125846, ENSG00000196267, ENSG00000187801, ENSG00000196268, ENSG00000197385	524	621	16659	1.17748	1	0.999246	99.6667
UP_SEQ_FEATURE	zinc finger region:C2H2-type 1	21	3.07918	0.316903	ENSG00000198546, ENSG00000102349, ENSG00000174586, ENSG00000145908, ENSG00000169926, ENSG00000121297, ENSG00000030419, ENSG00000196263, ENSG00000153266, ENSG00000178150, ENSG00000130544, ENSG00000127152, ENSG00000182463, ENSG00000165804, ENSG00000198040, ENSG00000197841, ENSG00000196693, ENSG00000188227, ENSG00000187801, ENSG00000125846, ENSG00000196267	624	542	19113	1.18676	1	1	99.8218
INTERPRO	IPR001909:Krueppel-associated box	14	2.05279	0.325292	ENSG00000198105, ENSG00000145908, ENSG00000196263, ENSG00000178150, ENSG00000130544, ENSG00000197841, ENSG00000198040, ENSG00000196693, ENSG00000188227, ENSG00000125846, ENSG00000196267, ENSG00000187801, ENSG00000197385, ENSG00000196268	524	355	16659	1.25377	1	0.999337	99.7702
PIR_SUPERFAMILY	PIRSF005559:zinc finger protein ZFP-36	6	0.879765	0.386134	ENSG00000196263, ENSG00000198105, ENSG00000145908, ENSG00000197841, ENSG00000125846, ENSG00000197385	221	137	7396	1.46567	1	1	99.8262
UP_SEQ_FEATURE	domain:KRAB	13	1.90616	0.405223	ENSG00000198105, ENSG00000145908, ENSG00000196263, ENSG00000178150, ENSG00000130544, ENSG00000197841, ENSG00000198040, ENSG00000196693, ENSG00000188227, ENSG00000125846, ENSG00000196267, ENSG00000187801, ENSG00000197385	624	332	19113	1.19936	1	1	99.9821
INTERPRO	IPR007087:Zinc finger, C2H2-type	27	3.95894	0.418095	ENSG00000198546, ENSG00000152926, ENSG00000102349, ENSG00000174586, ENSG00000145908, ENSG00000169926, ENSG00000121297, ENSG00000030419, ENSG00000178150, ENSG00000130544, ENSG00000198040, ENSG00000188227, ENSG00000125846, ENSG00000187801, ENSG00000142684, ENSG00000198105, ENSG00000196263, ENSG00000153266, ENSG00000127152, ENSG00000182463, ENSG00000165804, ENSG00000197841, ENSG00000204597, ENSG0000…	524	784	16659	1.09488	1	0.999773	99.9766
UP_SEQ_FEATURE	zinc finger region:C2H2-type 4	21	3.07918	0.419891	ENSG00000198105, ENSG00000152926, ENSG00000174586, ENSG00000145908, ENSG00000121297, ENSG00000030419, ENSG00000196263, ENSG00000153266, ENSG00000178150, ENSG00000130544, ENSG00000127152, ENSG00000182463, ENSG00000165804, ENSG00000198040, ENSG00000197841, ENSG00000196693, ENSG00000188227, ENSG00000125846, ENSG00000196267, ENSG00000187801, ENSG00000197385	624	575	19113	1.11865	1	1	99.9882
UP_SEQ_FEATURE	zinc finger region:C2H2-type 3	22	3.22581	0.463874	ENSG00000198546, ENSG00000198105, ENSG00000102349, ENSG00000174586, ENSG00000145908, ENSG00000169926, ENSG00000030419, ENSG00000196263, ENSG00000153266, ENSG00000178150, ENSG00000130544, ENSG00000127152, ENSG00000165804, ENSG00000198040, ENSG00000197841, ENSG00000196693, ENSG00000188227, ENSG00000187801, ENSG00000125846, ENSG00000196267, ENSG00000196268, ENSG00000197385	624	622	19113	1.08337	1	1	99.9968
UP_SEQ_FEATURE	zinc finger region:C2H2-type 11	11	1.6129	0.487052	ENSG00000196263, ENSG00000152926, ENSG00000174586, ENSG00000145908, ENSG00000198040, ENSG00000197841, ENSG00000196693, ENSG00000196267, ENSG00000125846, ENSG00000196268, ENSG00000197385	624	293	19113	1.14992	1	1	99.9985
UP_SEQ_FEATURE	zinc finger region:C2H2-type 6	17	2.49267	0.523375	ENSG00000198105, ENSG00000152926, ENSG00000174586, ENSG00000145908, ENSG00000030419, ENSG00000196263, ENSG00000153266, ENSG00000130544, ENSG00000127152, ENSG00000165804, ENSG00000198040, ENSG00000197841, ENSG00000196693, ENSG00000125846, ENSG00000196267, ENSG00000187801, ENSG00000197385	624	488	19113	1.06702	1	1	99.9995
UP_SEQ_FEATURE	zinc finger region:C2H2-type 19	3	0.439883	0.53926	ENSG00000198040, ENSG00000196267, ENSG00000196268	624	55	19113	1.67072	1	1	99.9997
UP_SEQ_FEATURE	zinc finger region:C2H2-type 9	13	1.90616	0.571055	ENSG00000152926, ENSG00000174586, ENSG00000145908, ENSG00000196263, ENSG00000130544, ENSG00000197841, ENSG00000198040, ENSG00000196693, ENSG00000125846, ENSG00000196267, ENSG00000187801, ENSG00000197385, ENSG00000196268	624	376	19113	1.05901	1	1	99.9999
UP_SEQ_FEATURE	zinc finger region:C2H2-type 12	9	1.31965	0.580319	ENSG00000196263, ENSG00000174586, ENSG00000145908, ENSG00000198040, ENSG00000196693, ENSG00000196267, ENSG00000125846, ENSG00000196268, ENSG00000197385	624	252	19113	1.09392	1	1	99.9999
UP_SEQ_FEATURE	zinc finger region:C2H2-type 15	5	0.733138	0.639748	ENSG00000196263, ENSG00000198040, ENSG00000196693, ENSG00000196267, ENSG00000196268	624	134	19113	1.1429	1	1	100
UP_SEQ_FEATURE	zinc finger region:C2H2-type 13	7	1.02639	0.643303	ENSG00000196263, ENSG00000174586, ENSG00000198040, ENSG00000196693, ENSG00000196267, ENSG00000125846, ENSG00000196268	624	201	19113	1.06671	1	1	100
GOTERM_MF_FAT	GO:0008270~zinc ion binding	69	10.1173	0.65074	ENSG00000180233, ENSG00000102349, ENSG00000145908, ENSG00000180537, ENSG00000129474, ENSG00000121297, ENSG00000135596, ENSG00000171988, ENSG00000030419, ENSG00000087077, ENSG00000178150, ENSG00000160446, ENSG00000188227, ENSG00000125846, ENSG00000132744, ENSG00000004534, ENSG00000198105, ENSG00000166407, ENSG00000213741, ENSG00000215475, ENSG00000151623, ENSG00000183840, ENSG00000178538, ENSG0000…	397	2311	12983	0.976413	1	0.999147	100
UP_SEQ_FEATURE	zinc finger region:C2H2-type 10	11	1.6129	0.652403	ENSG00000196263, ENSG00000130544, ENSG00000174586, ENSG00000145908, ENSG00000198040, ENSG00000197841, ENSG00000196693, ENSG00000196267, ENSG00000125846, ENSG00000196268, ENSG00000197385	624	334	19113	1.00877	1	1	100
UP_SEQ_FEATURE	zinc finger region:C2H2-type 16	4	0.58651	0.657088	ENSG00000198040, ENSG00000196693, ENSG00000196267, ENSG00000196268	624	103	19113	1.18951	1	1	100
UP_SEQ_FEATURE	zinc finger region:C2H2-type 8	13	1.90616	0.710647	ENSG00000152926, ENSG00000198105, ENSG00000174586, ENSG00000145908, ENSG00000196263, ENSG00000130544, ENSG00000197841, ENSG00000198040, ENSG00000196693, ENSG00000125846, ENSG00000196267, ENSG00000187801, ENSG00000197385	624	417	19113	0.954886	1	1	100
UP_SEQ_FEATURE	zinc finger region:C2H2-type 17	3	0.439883	0.75808	ENSG00000198040, ENSG00000196267, ENSG00000196268	624	83	19113	1.1071	1	1	100
SP_PIR_KEYWORDS	zinc	67	9.82405	0.762107	ENSG00000180233, ENSG00000102349, ENSG00000145908, ENSG00000180537, ENSG00000129474, ENSG00000121297, ENSG00000135596, ENSG00000171988, ENSG00000030419, ENSG00000087077, ENSG00000178150, ENSG00000160446, ENSG00000188227, ENSG00000125846, ENSG00000132744, ENSG00000198105, ENSG00000166407, ENSG00000213741, ENSG00000215475, ENSG00000151623, ENSG00000183840, ENSG00000178538, ENSG00000198963, ENSG0000…	626	2189	19235	0.940474	1	0.995028	100
GOTERM_MF_FAT	GO:0046914~transition metal ion binding	80	11.7302	0.787423	ENSG00000180233, ENSG00000102349, ENSG00000145908, ENSG00000198585, ENSG00000129474, ENSG00000180537, ENSG00000121297, ENSG00000135596, ENSG00000170340, ENSG00000171988, ENSG00000030419, ENSG00000087077, ENSG00000178150, ENSG00000160446, ENSG00000188227, ENSG00000125846, ENSG00000132744, ENSG00000004534, ENSG00000198105, ENSG00000166407, ENSG00000215475, ENSG00000213741, ENSG00000151623, ENSG0000…	397	2785	12983	0.939397	1	0.999833	100
UP_SEQ_FEATURE	zinc finger region:C2H2-type 7	13	1.90616	0.802142	ENSG00000152926, ENSG00000198105, ENSG00000174586, ENSG00000145908, ENSG00000196263, ENSG00000130544, ENSG00000197841, ENSG00000198040, ENSG00000196693, ENSG00000125846, ENSG00000196267, ENSG00000187801, ENSG00000197385	624	451	19113	0.882899	1	1	100
SP_PIR_KEYWORDS	zinc-finger	51	7.47801	0.815511	ENSG00000180233, ENSG00000102349, ENSG00000145908, ENSG00000180537, ENSG00000121297, ENSG00000171988, ENSG00000030419, ENSG00000178150, ENSG00000160446, ENSG00000188227, ENSG00000125846, ENSG00000198105, ENSG00000215475, ENSG00000151623, ENSG00000198963, ENSG00000182463, ENSG00000127152, ENSG00000213221, ENSG00000165804, ENSG00000197841, ENSG00000168894, ENSG00000196693, ENSG00000066185, ENSG0000…	626	1718	19235	0.912147	1	0.996895	100
GOTERM_MF_FAT	GO:0046872~metal ion binding	117	17.1554	0.881539	ENSG00000164007, ENSG00000145908, ENSG00000121297, ENSG00000143412, ENSG00000127241, ENSG00000074855, ENSG00000087077, ENSG00000213689, ENSG00000188227, ENSG00000125846, ENSG00000132744, ENSG00000004534, ENSG00000213741, ENSG00000215475, ENSG00000197747, ENSG00000134809, ENSG00000182463, ENSG00000164946, ENSG00000106689, ENSG00000213221, ENSG00000197841, ENSG00000168894, ENSG00000213934, ENSG0000…	397	4140	12983	0.924209	1	0.999976	100
GOTERM_MF_FAT	GO:0043167~ion binding	120	17.5953	0.881786	ENSG00000164007, ENSG00000145908, ENSG00000121297, ENSG00000143412, ENSG00000127241, ENSG00000074855, ENSG00000087077, ENSG00000213689, ENSG00000188227, ENSG00000125846, ENSG00000113389, ENSG00000132744, ENSG00000004534, ENSG00000215475, ENSG00000213741, ENSG00000197747, ENSG00000134809, ENSG00000182463, ENSG00000164946, ENSG00000106689, ENSG00000213221, ENSG00000197841, ENSG00000168894, ENSG0000…	397	4241	12983	0.925332	1	0.999974	100
GOTERM_MF_FAT	GO:0043169~cation binding	117	17.1554	0.9052	ENSG00000164007, ENSG00000145908, ENSG00000121297, ENSG00000143412, ENSG00000127241, ENSG00000074855, ENSG00000087077, ENSG00000213689, ENSG00000188227, ENSG00000125846, ENSG00000132744, ENSG00000004534, ENSG00000213741, ENSG00000215475, ENSG00000197747, ENSG00000134809, ENSG00000182463, ENSG00000164946, ENSG00000106689, ENSG00000213221, ENSG00000197841, ENSG00000168894, ENSG00000213934, ENSG0000…	397	4179	12983	0.915584	1	0.999982	100
SP_PIR_KEYWORDS	metal-binding	83	12.1701	0.957311	ENSG00000180233, ENSG00000010219, ENSG00000102349, ENSG00000196562, ENSG00000106392, ENSG00000145908, ENSG00000198585, ENSG00000129474, ENSG00000180537, ENSG00000121297, ENSG00000135596, ENSG00000141401, ENSG00000127241, ENSG00000171988, ENSG00000030419, ENSG00000087077, ENSG00000178150, ENSG00000160446, ENSG00000188227, ENSG00000163545, ENSG00000125846, ENSG00000132744, ENSG00000198105, ENSG0000…	626	2972	19235	0.858118	1	0.999762	100
Annotation Cluster 98	Enrichment Score: 0.29591377477648934
Category	Term	Count	%	PValue	Genes	List Total	Pop Hits	Pop Total	Fold Enrichment	Bonferroni	Benjamini	FDR
GOTERM_BP_FAT	GO:0006022~aminoglycan metabolic process	4	0.58651	0.311044	ENSG00000185674, ENSG00000176022, ENSG00000154080, ENSG00000170340	408	65	13528	2.04042	1	0.991418	99.8351
GOTERM_BP_FAT	GO:0016051~carbohydrate biosynthetic process	5	0.733138	0.402649	ENSG00000167588, ENSG00000176022, ENSG00000154080, ENSG00000170340, ENSG00000141349	408	107	13528	1.54939	1	0.993362	99.9858
GOTERM_BP_FAT	GO:0005976~polysaccharide metabolic process	5	0.733138	0.429794	ENSG00000185674, ENSG00000176022, ENSG00000132825, ENSG00000154080, ENSG00000170340	408	111	13528	1.49355	1	0.994022	99.9936
GOTERM_BP_FAT	GO:0030203~glycosaminoglycan metabolic process	3	0.439883	0.496133	ENSG00000185674, ENSG00000176022, ENSG00000154080	408	55	13528	1.80856	1	0.995531	99.9992
GOTERM_BP_FAT	GO:0009100~glycoprotein metabolic process	6	0.879765	0.731323	ENSG00000144057, ENSG00000176022, ENSG00000182601, ENSG00000196562, ENSG00000154080, ENSG00000170340	408	202	13528	0.984857	1	0.999044	100
GOTERM_BP_FAT	GO:0009101~glycoprotein biosynthetic process	4	0.58651	0.858619	ENSG00000144057, ENSG00000176022, ENSG00000154080, ENSG00000170340	408	158	13528	0.839414	1	0.999833	100
Annotation Cluster 99	Enrichment Score: 0.28226575767926504
Category	Term	Count	%	PValue	Genes	List Total	Pop Hits	Pop Total	Fold Enrichment	Bonferroni	Benjamini	FDR
GOTERM_CC_FAT	GO:0044455~mitochondrial membrane part	8	1.17302	0.107222	ENSG00000180389, ENSG00000134809, ENSG00000189043, ENSG00000078269, ENSG00000090266, ENSG00000131174, ENSG00000196683, ENSG00000169020	411	125	12782	1.99038	1	0.968708	78.5999
SP_PIR_KEYWORDS	mitochondrion inner membrane	10	1.46628	0.177749	ENSG00000164919, ENSG00000013306, ENSG00000180389, ENSG00000134809, ENSG00000189043, ENSG00000167085, ENSG00000090266, ENSG00000131174, ENSG00000088766, ENSG00000169020	626	193	19235	1.59206	1	0.96946	93.5402
KEGG_PATHWAY	hsa00190:Oxidative phosphorylation	6	0.879765	0.297319	ENSG00000164919, ENSG00000180389, ENSG00000189043, ENSG00000090266, ENSG00000131174, ENSG00000169020	143	130	5085	1.6412	1	0.999395	98.3198
SP_PIR_KEYWORDS	respiratory chain	4	0.58651	0.407284	ENSG00000164919, ENSG00000189043, ENSG00000090266, ENSG00000131174	626	71	19235	1.73109	1	0.976768	99.9339
KEGG_PATHWAY	hsa05012:Parkinson's disease	5	0.733138	0.482583	ENSG00000164919, ENSG00000180389, ENSG00000189043, ENSG00000090266, ENSG00000131174	143	128	5085	1.38904	1	0.996053	99.9515
GOTERM_MF_FAT	GO:0015078~hydrogen ion transmembrane transporter activity	4	0.58651	0.520771	ENSG00000164919, ENSG00000180389, ENSG00000131174, ENSG00000169020	397	90	12983	1.45346	1	0.998488	99.9982
GOTERM_CC_FAT	GO:0031975~envelope	21	3.07918	0.528896	ENSG00000164919, ENSG00000196911, ENSG00000213719, ENSG00000148344, ENSG00000078269, ENSG00000127252, ENSG00000138587, ENSG00000013306, ENSG00000180389, ENSG00000189043, ENSG00000132965, ENSG00000134809, ENSG00000213689, ENSG00000167085, ENSG00000055118, ENSG00000090266, ENSG00000131174, ENSG00000213316, ENSG00000088766, ENSG00000196683, ENSG00000169020	411	622	12782	1.04999	1	0.97833	99.9964
GOTERM_CC_FAT	GO:0031967~organelle envelope	21	3.07918	0.53294	ENSG00000164919, ENSG00000196911, ENSG00000213719, ENSG00000148344, ENSG00000078269, ENSG00000127252, ENSG00000138587, ENSG00000013306, ENSG00000180389, ENSG00000189043, ENSG00000132965, ENSG00000134809, ENSG00000213689, ENSG00000167085, ENSG00000055118, ENSG00000090266, ENSG00000131174, ENSG00000213316, ENSG00000088766, ENSG00000196683, ENSG00000169020	411	620	12782	1.05338	1	0.978025	99.9968
GOTERM_BP_FAT	GO:0006119~oxidative phosphorylation	4	0.58651	0.569228	ENSG00000180389, ENSG00000189043, ENSG00000090266, ENSG00000169020	408	98	13528	1.35334	1	0.997099	99.9999
KEGG_PATHWAY	hsa05016:Huntington's disease	6	0.879765	0.569885	ENSG00000164919, ENSG00000122735, ENSG00000180389, ENSG00000189043, ENSG00000090266, ENSG00000131174	143	180	5085	1.18531	1	0.998698	99.9943
GOTERM_CC_FAT	GO:0005746~mitochondrial respiratory chain	3	0.439883	0.613328	ENSG00000189043, ENSG00000090266, ENSG00000131174	411	64	12782	1.4578	1	0.984176	99.9998
GOTERM_MF_FAT	GO:0015077~monovalent inorganic cation transmembrane transporter activity	4	0.58651	0.619067	ENSG00000164919, ENSG00000180389, ENSG00000131174, ENSG00000169020	397	104	12983	1.2578	1	0.999175	99.9999
GOTERM_CC_FAT	GO:0005743~mitochondrial inner membrane	10	1.46628	0.652034	ENSG00000164919, ENSG00000013306, ENSG00000180389, ENSG00000134809, ENSG00000189043, ENSG00000167085, ENSG00000090266, ENSG00000131174, ENSG00000088766, ENSG00000169020	411	306	12782	1.01633	1	0.987462	99.9999
KEGG_PATHWAY	hsa05010:Alzheimer's disease	5	0.733138	0.674183	ENSG00000164919, ENSG00000180389, ENSG00000189043, ENSG00000090266, ENSG00000131174	143	163	5085	1.09078	1	0.998376	99.9998
GOTERM_CC_FAT	GO:0031090~organelle membrane	34	4.98534	0.676492	ENSG00000144057, ENSG00000083807, ENSG00000105974, ENSG00000150961, ENSG00000143742, ENSG00000078269, ENSG00000170340, ENSG00000179520, ENSG00000173208, ENSG00000077063, ENSG00000185666, ENSG00000162511, ENSG00000180389, ENSG00000169704, ENSG00000189043, ENSG00000132965, ENSG00000131174, ENSG00000182272, ENSG00000196683, ENSG00000164919, ENSG00000099958, ENSG00000120251, ENSG00000165389, ENSG0000…	411	1096	12782	0.964773	1	0.989047	100
GOTERM_MF_FAT	GO:0022890~inorganic cation transmembrane transporter activity	5	0.733138	0.680792	ENSG00000164919, ENSG00000180389, ENSG00000131174, ENSG00000169020, ENSG00000141873	397	151	12983	1.08287	1	0.999308	100
GOTERM_CC_FAT	GO:0070469~respiratory chain	3	0.439883	0.698655	ENSG00000189043, ENSG00000090266, ENSG00000131174	411	75	12782	1.24399	1	0.988645	100
GOTERM_CC_FAT	GO:0031966~mitochondrial membrane	12	1.75953	0.723793	ENSG00000164919, ENSG00000013306, ENSG00000180389, ENSG00000134809, ENSG00000189043, ENSG00000078269, ENSG00000167085, ENSG00000090266, ENSG00000131174, ENSG00000196683, ENSG00000088766, ENSG00000169020	411	394	12782	0.947201	1	0.989438	100
GOTERM_CC_FAT	GO:0019866~organelle inner membrane	10	1.46628	0.733373	ENSG00000164919, ENSG00000013306, ENSG00000180389, ENSG00000134809, ENSG00000189043, ENSG00000167085, ENSG00000090266, ENSG00000131174, ENSG00000088766, ENSG00000169020	411	329	12782	0.945281	1	0.990213	100
GOTERM_CC_FAT	GO:0005740~mitochondrial envelope	12	1.75953	0.792905	ENSG00000164919, ENSG00000013306, ENSG00000180389, ENSG00000134809, ENSG00000189043, ENSG00000078269, ENSG00000167085, ENSG00000090266, ENSG00000131174, ENSG00000196683, ENSG00000088766, ENSG00000169020	411	419	12782	0.890685	1	0.993824	100
GOTERM_CC_FAT	GO:0044429~mitochondrial part	12	1.75953	0.98557	ENSG00000164919, ENSG00000013306, ENSG00000180389, ENSG00000134809, ENSG00000189043, ENSG00000078269, ENSG00000167085, ENSG00000090266, ENSG00000131174, ENSG00000196683, ENSG00000088766, ENSG00000169020	411	595	12782	0.627222	1	0.999953	100
Annotation Cluster 100	Enrichment Score: 0.27937402165843767
Category	Term	Count	%	PValue	Genes	List Total	Pop Hits	Pop Total	Fold Enrichment	Bonferroni	Benjamini	FDR
SMART	SM00060:FN3	9	1.31965	0.2297	ENSG00000185070, ENSG00000169855, ENSG00000070886, ENSG00000091129, ENSG00000148219, ENSG00000124006, ENSG00000112139, ENSG00000137261, ENSG00000164694	281	190	9079	1.53046	1	0.944259	95.9463
INTERPRO	IPR003961:Fibronectin, type III	9	1.31965	0.24807	ENSG00000185070, ENSG00000169855, ENSG00000070886, ENSG00000091129, ENSG00000148219, ENSG00000124006, ENSG00000112139, ENSG00000137261, ENSG00000164694	524	190	16659	1.50594	1	0.998678	98.7753
UP_SEQ_FEATURE	domain:Fibronectin type-III	3	0.439883	0.577485	ENSG00000185070, ENSG00000148219, ENSG00000112139	624	59	19113	1.55745	1	1	99.9999
INTERPRO	IPR008957:Fibronectin, type III-like fold	6	0.879765	0.689414	ENSG00000169855, ENSG00000070886, ENSG00000091129, ENSG00000110324, ENSG00000124006, ENSG00000164694	524	184	16659	1.0367	1	0.999997	100
UP_SEQ_FEATURE	domain:Fibronectin type-III 3	3	0.439883	0.75808	ENSG00000169855, ENSG00000091129, ENSG00000164694	624	83	19113	1.1071	1	1	100
UP_SEQ_FEATURE	domain:Fibronectin type-III 2	4	0.58651	0.800432	ENSG00000169855, ENSG00000070886, ENSG00000091129, ENSG00000164694	624	130	19113	0.942456	1	1	100
UP_SEQ_FEATURE	domain:Fibronectin type-III 1	4	0.58651	0.804613	ENSG00000169855, ENSG00000070886, ENSG00000091129, ENSG00000164694	624	131	19113	0.935261	1	1	100
Annotation Cluster 101	Enrichment Score: 0.2740295644776916
Category	Term	Count	%	PValue	Genes	List Total	Pop Hits	Pop Total	Fold Enrichment	Bonferroni	Benjamini	FDR
GOTERM_BP_FAT	GO:0045859~regulation of protein kinase activity	14	2.05279	0.240916	ENSG00000163485, ENSG00000160200, ENSG00000112559, ENSG00000105974, ENSG00000169676, ENSG00000173406, ENSG00000100065, ENSG00000123975, ENSG00000214274, ENSG00000184160, ENSG00000179979, ENSG00000147889, ENSG00000100526, ENSG00000064547	408	345	13528	1.3455	1	0.985754	99.1266
GOTERM_BP_FAT	GO:0043549~regulation of kinase activity	14	2.05279	0.279148	ENSG00000163485, ENSG00000160200, ENSG00000112559, ENSG00000105974, ENSG00000169676, ENSG00000173406, ENSG00000100065, ENSG00000123975, ENSG00000214274, ENSG00000184160, ENSG00000179979, ENSG00000147889, ENSG00000100526, ENSG00000064547	408	357	13528	1.30027	1	0.989841	99.6409
GOTERM_BP_FAT	GO:0051338~regulation of transferase activity	14	2.05279	0.328738	ENSG00000163485, ENSG00000160200, ENSG00000112559, ENSG00000105974, ENSG00000169676, ENSG00000173406, ENSG00000100065, ENSG00000123975, ENSG00000214274, ENSG00000184160, ENSG00000179979, ENSG00000147889, ENSG00000100526, ENSG00000064547	408	372	13528	1.24784	1	0.991164	99.8946
GOTERM_BP_FAT	GO:0042325~regulation of phosphorylation	16	2.34604	0.426087	ENSG00000163485, ENSG00000160200, ENSG00000112559, ENSG00000105974, ENSG00000169676, ENSG00000173406, ENSG00000100065, ENSG00000123975, ENSG00000214274, ENSG00000184160, ENSG00000179979, ENSG00000181085, ENSG00000147889, ENSG00000100526, ENSG00000064547, ENSG00000124788	408	466	13528	1.13843	1	0.993803	99.9929
GOTERM_BP_FAT	GO:0044093~positive regulation of molecular function	19	2.78592	0.499415	ENSG00000163485, ENSG00000112559, ENSG00000105974, ENSG00000173406, ENSG00000169676, ENSG00000100065, ENSG00000205220, ENSG00000214274, ENSG00000134057, ENSG00000082805, ENSG00000144891, ENSG00000184160, ENSG00000167550, ENSG00000147889, ENSG00000064547, ENSG00000180269, ENSG00000100911, ENSG00000141682, ENSG00000113389	408	586	13528	1.07505	1	0.995571	99.9993
GOTERM_BP_FAT	GO:0019220~regulation of phosphate metabolic process	16	2.34604	0.500456	ENSG00000163485, ENSG00000160200, ENSG00000112559, ENSG00000105974, ENSG00000169676, ENSG00000173406, ENSG00000100065, ENSG00000123975, ENSG00000214274, ENSG00000184160, ENSG00000179979, ENSG00000181085, ENSG00000147889, ENSG00000100526, ENSG00000064547, ENSG00000124788	408	485	13528	1.09383	1	0.99555	99.9993
GOTERM_BP_FAT	GO:0051174~regulation of phosphorus metabolic process	16	2.34604	0.500456	ENSG00000163485, ENSG00000160200, ENSG00000112559, ENSG00000105974, ENSG00000169676, ENSG00000173406, ENSG00000100065, ENSG00000123975, ENSG00000214274, ENSG00000184160, ENSG00000179979, ENSG00000181085, ENSG00000147889, ENSG00000100526, ENSG00000064547, ENSG00000124788	408	485	13528	1.09383	1	0.99555	99.9993
GOTERM_BP_FAT	GO:0043085~positive regulation of catalytic activity	17	2.49267	0.508584	ENSG00000163485, ENSG00000112559, ENSG00000105974, ENSG00000169676, ENSG00000173406, ENSG00000100065, ENSG00000205220, ENSG00000214274, ENSG00000134057, ENSG00000144891, ENSG00000184160, ENSG00000147889, ENSG00000064547, ENSG00000180269, ENSG00000100911, ENSG00000141682, ENSG00000113389	408	520	13528	1.08397	1	0.995556	99.9995
GOTERM_BP_FAT	GO:0043405~regulation of MAP kinase activity	5	0.733138	0.616996	ENSG00000112559, ENSG00000160200, ENSG00000105974, ENSG00000064547, ENSG00000184160	408	141	13528	1.17578	1	0.997689	100
GOTERM_BP_FAT	GO:0000165~MAPKKK cascade	6	0.879765	0.653266	ENSG00000163485, ENSG00000112559, ENSG00000105974, ENSG00000154310, ENSG00000064547, ENSG00000184160	408	184	13528	1.0812	1	0.998301	100
GOTERM_BP_FAT	GO:0045860~positive regulation of protein kinase activity	7	1.02639	0.666178	ENSG00000163485, ENSG00000112559, ENSG00000064547, ENSG00000173406, ENSG00000100065, ENSG00000214274, ENSG00000184160	408	223	13528	1.0408	1	0.998509	100
GOTERM_BP_FAT	GO:0033674~positive regulation of kinase activity	7	1.02639	0.698863	ENSG00000163485, ENSG00000112559, ENSG00000064547, ENSG00000173406, ENSG00000100065, ENSG00000214274, ENSG00000184160	408	231	13528	1.00475	1	0.998818	100
GOTERM_BP_FAT	GO:0000187~activation of MAPK activity	3	0.439883	0.711474	ENSG00000112559, ENSG00000064547, ENSG00000184160	408	82	13528	1.21306	1	0.998896	100
GOTERM_BP_FAT	GO:0051347~positive regulation of transferase activity	7	1.02639	0.732997	ENSG00000163485, ENSG00000112559, ENSG00000064547, ENSG00000173406, ENSG00000100065, ENSG00000214274, ENSG00000184160	408	240	13528	0.967075	1	0.999058	100
GOTERM_BP_FAT	GO:0043406~positive regulation of MAP kinase activity	3	0.439883	0.816472	ENSG00000112559, ENSG00000064547, ENSG00000184160	408	102	13528	0.975202	1	0.999676	100
GOTERM_BP_FAT	GO:0032147~activation of protein kinase activity	3	0.439883	0.861717	ENSG00000163485, ENSG00000100065, ENSG00000214274	408	114	13528	0.872549	1	0.999846	100
Annotation Cluster 102	Enrichment Score: 0.27039139362449416
Category	Term	Count	%	PValue	Genes	List Total	Pop Hits	Pop Total	Fold Enrichment	Bonferroni	Benjamini	FDR
GOTERM_BP_FAT	GO:0006469~negative regulation of protein kinase activity	4	0.58651	0.488784	ENSG00000147889, ENSG00000105974, ENSG00000169676, ENSG00000179979	408	87	13528	1.52445	1	0.995496	99.999
GOTERM_BP_FAT	GO:0033673~negative regulation of kinase activity	4	0.58651	0.51147	ENSG00000147889, ENSG00000105974, ENSG00000169676, ENSG00000179979	408	90	13528	1.47364	1	0.995482	99.9996
GOTERM_BP_FAT	GO:0051348~negative regulation of transferase activity	4	0.58651	0.555183	ENSG00000147889, ENSG00000105974, ENSG00000169676, ENSG00000179979	408	96	13528	1.38154	1	0.996717	99.9999
GOTERM_BP_FAT	GO:0043086~negative regulation of catalytic activity	9	1.31965	0.59712	ENSG00000169174, ENSG00000163485, ENSG00000147889, ENSG00000105974, ENSG00000169676, ENSG00000205220, ENSG00000100911, ENSG00000179979, ENSG00000113389	408	277	13528	1.0773	1	0.997258	100
Annotation Cluster 103	Enrichment Score: 0.26931265527906856
Category	Term	Count	%	PValue	Genes	List Total	Pop Hits	Pop Total	Fold Enrichment	Bonferroni	Benjamini	FDR
UP_SEQ_FEATURE	domain:RRM	6	0.879765	0.347006	ENSG00000004534, ENSG00000185272, ENSG00000119707, ENSG00000169249, ENSG00000078269, ENSG00000104852	624	119	19113	1.54436	1	1	99.9157
SMART	SM00360:RRM	8	1.17302	0.46912	ENSG00000113742, ENSG00000004534, ENSG00000185272, ENSG00000119707, ENSG00000169249, ENSG00000078269, ENSG00000101104, ENSG00000104852	281	211	9079	1.22501	1	0.986577	99.9581
INTERPRO	IPR000504:RNA recognition motif, RNP-1	8	1.17302	0.495675	ENSG00000113742, ENSG00000004534, ENSG00000185272, ENSG00000119707, ENSG00000169249, ENSG00000078269, ENSG00000101104, ENSG00000104852	524	211	16659	1.20538	1	0.999903	99.9974
INTERPRO	IPR012677:Nucleotide-binding, alpha-beta plait	8	1.17302	0.505716	ENSG00000113742, ENSG00000004534, ENSG00000185272, ENSG00000119707, ENSG00000125351, ENSG00000169249, ENSG00000101104, ENSG00000104852	524	213	16659	1.19407	1	0.999901	99.9981
SP_PIR_KEYWORDS	rna-binding	16	2.34604	0.768564	ENSG00000113742, ENSG00000004534, ENSG00000188613, ENSG00000143742, ENSG00000125351, ENSG00000198585, ENSG00000078269, ENSG00000130332, ENSG00000006047, ENSG00000185272, ENSG00000124788, ENSG00000169249, ENSG00000214485, ENSG00000101104, ENSG00000104852, ENSG00000061936	626	540	19235	0.910425	1	0.995286	100
GOTERM_MF_FAT	GO:0003723~RNA binding	20	2.93255	0.772183	ENSG00000113742, ENSG00000004534, ENSG00000143742, ENSG00000188613, ENSG00000119707, ENSG00000125351, ENSG00000198585, ENSG00000214274, ENSG00000078269, ENSG00000130332, ENSG00000108848, ENSG00000006047, ENSG00000185272, ENSG00000124788, ENSG00000161970, ENSG00000169249, ENSG00000101104, ENSG00000214485, ENSG00000061936, ENSG00000104852	397	718	12983	0.910941	1	0.999772	100
Annotation Cluster 104	Enrichment Score: 0.2681946396071473
Category	Term	Count	%	PValue	Genes	List Total	Pop Hits	Pop Total	Fold Enrichment	Bonferroni	Benjamini	FDR
GOTERM_BP_FAT	GO:0060341~regulation of cellular localization	9	1.31965	0.471057	ENSG00000163485, ENSG00000147889, ENSG00000112559, ENSG00000134363, ENSG00000113231, ENSG00000214274, ENSG00000182985, ENSG00000109255, ENSG00000087077	408	248	13528	1.20327	1	0.995001	99.9982
GOTERM_BP_FAT	GO:0046822~regulation of nucleocytoplasmic transport	3	0.439883	0.524536	ENSG00000147889, ENSG00000112559, ENSG00000087077	408	58	13528	1.71501	1	0.995915	99.9997
GOTERM_BP_FAT	GO:0032386~regulation of intracellular transport	3	0.439883	0.634699	ENSG00000147889, ENSG00000112559, ENSG00000087077	408	71	13528	1.40099	1	0.997996	100
Annotation Cluster 105	Enrichment Score: 0.25830960244181805
Category	Term	Count	%	PValue	Genes	List Total	Pop Hits	Pop Total	Fold Enrichment	Bonferroni	Benjamini	FDR
GOTERM_BP_FAT	GO:0048514~blood vessel morphogenesis	8	1.17302	0.451325	ENSG00000169855, ENSG00000105974, ENSG00000182718, ENSG00000106392, ENSG00000107338, ENSG00000214274, ENSG00000164683, ENSG00000156427	408	211	13528	1.25713	1	0.99466	99.9967
GOTERM_BP_FAT	GO:0001525~angiogenesis	6	0.879765	0.460659	ENSG00000169855, ENSG00000182718, ENSG00000106392, ENSG00000107338, ENSG00000214274, ENSG00000156427	408	148	13528	1.3442	1	0.99461	99.9976
GOTERM_BP_FAT	GO:0001568~blood vessel development	8	1.17302	0.608672	ENSG00000169855, ENSG00000105974, ENSG00000182718, ENSG00000106392, ENSG00000107338, ENSG00000214274, ENSG00000164683, ENSG00000156427	408	245	13528	1.08267	1	0.997546	100
GOTERM_BP_FAT	GO:0001944~vasculature development	8	1.17302	0.634022	ENSG00000169855, ENSG00000105974, ENSG00000182718, ENSG00000106392, ENSG00000107338, ENSG00000214274, ENSG00000164683, ENSG00000156427	408	251	13528	1.05679	1	0.998011	100
SP_PIR_KEYWORDS	angiogenesis	3	0.439883	0.636935	ENSG00000106392, ENSG00000107338, ENSG00000214274	626	66	19235	1.39667	1	0.992883	99.9999
Annotation Cluster 106	Enrichment Score: 0.2412541201117942
Category	Term	Count	%	PValue	Genes	List Total	Pop Hits	Pop Total	Fold Enrichment	Bonferroni	Benjamini	FDR
GOTERM_BP_FAT	GO:0051327~M phase of meiotic cell cycle	4	0.58651	0.569228	ENSG00000171772, ENSG00000123975, ENSG00000205078, ENSG00000138587	408	98	13528	1.35334	1	0.997099	99.9999
GOTERM_BP_FAT	GO:0007126~meiosis	4	0.58651	0.569228	ENSG00000171772, ENSG00000123975, ENSG00000205078, ENSG00000138587	408	98	13528	1.35334	1	0.997099	99.9999
GOTERM_BP_FAT	GO:0051321~meiotic cell cycle	4	0.58651	0.582996	ENSG00000171772, ENSG00000123975, ENSG00000205078, ENSG00000138587	408	100	13528	1.32627	1	0.997219	100
Annotation Cluster 107	Enrichment Score: 0.2353551788742981
Category	Term	Count	%	PValue	Genes	List Total	Pop Hits	Pop Total	Fold Enrichment	Bonferroni	Benjamini	FDR
GOTERM_BP_FAT	GO:0006091~generation of precursor metabolites and energy	11	1.6129	0.461469	ENSG00000164919, ENSG00000139921, ENSG00000180389, ENSG00000165269, ENSG00000189043, ENSG00000132825, ENSG00000166603, ENSG00000100968, ENSG00000090266, ENSG00000169020, ENSG00000173221	408	313	13528	1.16526	1	0.99456	99.9976
SP_PIR_KEYWORDS	electron transport	4	0.58651	0.635175	ENSG00000139921, ENSG00000189043, ENSG00000090266, ENSG00000173221	626	100	19235	1.22907	1	0.993132	99.9999
GOTERM_BP_FAT	GO:0022900~electron transport chain	4	0.58651	0.671272	ENSG00000139921, ENSG00000189043, ENSG00000090266, ENSG00000173221	408	114	13528	1.1634	1	0.998501	100
Annotation Cluster 108	Enrichment Score: 0.23531863576196146
Category	Term	Count	%	PValue	Genes	List Total	Pop Hits	Pop Total	Fold Enrichment	Bonferroni	Benjamini	FDR
GOTERM_BP_FAT	GO:0006351~transcription, DNA-dependent	10	1.46628	0.518066	ENSG00000147889, ENSG00000106546, ENSG00000006047, ENSG00000165804, ENSG00000169926, ENSG00000100968, ENSG00000214274, ENSG00000001167, ENSG00000164611, ENSG00000136327	408	292	13528	1.13551	1	0.995751	99.9996
GOTERM_BP_FAT	GO:0032774~RNA biosynthetic process	10	1.46628	0.534641	ENSG00000147889, ENSG00000106546, ENSG00000006047, ENSG00000165804, ENSG00000169926, ENSG00000100968, ENSG00000214274, ENSG00000001167, ENSG00000164611, ENSG00000136327	408	296	13528	1.12016	1	0.996139	99.9998
GOTERM_BP_FAT	GO:0006366~transcription from RNA polymerase II promoter	7	1.02639	0.710554	ENSG00000106546, ENSG00000006047, ENSG00000169926, ENSG00000100968, ENSG00000001167, ENSG00000164611, ENSG00000136327	408	234	13528	0.991872	1	0.998898	100
Annotation Cluster 109	Enrichment Score: 0.22686623462690295
Category	Term	Count	%	PValue	Genes	List Total	Pop Hits	Pop Total	Fold Enrichment	Bonferroni	Benjamini	FDR
GOTERM_BP_FAT	GO:0007423~sensory organ development	9	1.31965	0.384419	ENSG00000119508, ENSG00000213139, ENSG00000198963, ENSG00000139352, ENSG00000127152, ENSG00000112333, ENSG00000163254, ENSG00000181449, ENSG00000197921	408	229	13528	1.30311	1	0.992832	99.9762
GOTERM_BP_FAT	GO:0048839~inner ear development	3	0.439883	0.691982	ENSG00000119508, ENSG00000181449, ENSG00000197921	408	79	13528	1.25912	1	0.998731	100
GOTERM_BP_FAT	GO:0043583~ear development	3	0.439883	0.784335	ENSG00000119508, ENSG00000181449, ENSG00000197921	408	95	13528	1.04706	1	0.999497	100
Annotation Cluster 110	Enrichment Score: 0.22660004001658016
Category	Term	Count	%	PValue	Genes	List Total	Pop Hits	Pop Total	Fold Enrichment	Bonferroni	Benjamini	FDR
GOTERM_BP_FAT	GO:0043408~regulation of MAPKKK cascade	5	0.733138	0.416257	ENSG00000164418, ENSG00000112559, ENSG00000160200, ENSG00000105974, ENSG00000064547	408	109	13528	1.52096	1	0.994139	99.9905
GOTERM_BP_FAT	GO:0046328~regulation of JNK cascade	3	0.439883	0.586501	ENSG00000164418, ENSG00000112559, ENSG00000160200	408	65	13528	1.53032	1	0.997266	100
GOTERM_BP_FAT	GO:0070302~regulation of stress-activated protein kinase signaling pathway	3	0.439883	0.619138	ENSG00000164418, ENSG00000112559, ENSG00000160200	408	69	13528	1.4416	1	0.997726	100
GOTERM_BP_FAT	GO:0080135~regulation of cellular response to stress	3	0.439883	0.820697	ENSG00000164418, ENSG00000112559, ENSG00000160200	408	103	13528	0.965734	1	0.999693	100
Annotation Cluster 111	Enrichment Score: 0.22158371586759865
Category	Term	Count	%	PValue	Genes	List Total	Pop Hits	Pop Total	Fold Enrichment	Bonferroni	Benjamini	FDR
GOTERM_BP_FAT	GO:0046486~glycerolipid metabolic process	7	1.02639	0.361399	ENSG00000167588, ENSG00000169174, ENSG00000105974, ENSG00000171608, ENSG00000214274, ENSG00000078269, ENSG00000119919	408	162	13528	1.4327	1	0.992654	99.9553
GOTERM_BP_FAT	GO:0019637~organophosphate metabolic process	6	0.879765	0.723322	ENSG00000167588, ENSG00000169174, ENSG00000198964, ENSG00000171608, ENSG00000078269, ENSG00000088766	408	200	13528	0.994706	1	0.99898	100
GOTERM_BP_FAT	GO:0006644~phospholipid metabolic process	5	0.733138	0.827809	ENSG00000169174, ENSG00000198964, ENSG00000171608, ENSG00000078269, ENSG00000088766	408	190	13528	0.872549	1	0.999721	100
Annotation Cluster 112	Enrichment Score: 0.22073021795533945
Category	Term	Count	%	PValue	Genes	List Total	Pop Hits	Pop Total	Fold Enrichment	Bonferroni	Benjamini	FDR
GOTERM_CC_FAT	GO:0030672~synaptic vesicle membrane	3	0.439883	0.167372	ENSG00000185666, ENSG00000120251, ENSG00000179520	411	23	12782	4.05649	1	0.960804	91.7086
GOTERM_CC_FAT	GO:0044456~synapse part	10	1.46628	0.384414	ENSG00000164418, ENSG00000185666, ENSG00000163485, ENSG00000120251, ENSG00000111052, ENSG00000197959, ENSG00000166206, ENSG00000182985, ENSG00000082805, ENSG00000179520	411	246	12782	1.26422	1	0.9754	99.8633
GOTERM_CC_FAT	GO:0030662~coated vesicle membrane	4	0.58651	0.416652	ENSG00000185666, ENSG00000150961, ENSG00000120251, ENSG00000179520	411	73	12782	1.7041	1	0.975172	99.9342
GOTERM_CC_FAT	GO:0008021~synaptic vesicle	4	0.58651	0.442302	ENSG00000185666, ENSG00000120251, ENSG00000182985, ENSG00000179520	411	76	12782	1.63683	1	0.97702	99.9643
GOTERM_CC_FAT	GO:0030659~cytoplasmic vesicle membrane	6	0.879765	0.461896	ENSG00000077063, ENSG00000185666, ENSG00000150961, ENSG00000169704, ENSG00000120251, ENSG00000179520	411	139	12782	1.34244	1	0.97731	99.978
GOTERM_CC_FAT	GO:0030665~clathrin coated vesicle membrane	3	0.439883	0.510752	ENSG00000185666, ENSG00000120251, ENSG00000179520	411	53	12782	1.76036	1	0.976556	99.994
GOTERM_CC_FAT	GO:0012506~vesicle membrane	6	0.879765	0.53501	ENSG00000077063, ENSG00000185666, ENSG00000150961, ENSG00000169704, ENSG00000120251, ENSG00000179520	411	151	12782	1.23575	1	0.97726	99.997
GOTERM_CC_FAT	GO:0045211~postsynaptic membrane	5	0.733138	0.633384	ENSG00000164418, ENSG00000163485, ENSG00000120251, ENSG00000111052, ENSG00000166206	411	135	12782	1.15184	1	0.985987	99.9999
SP_PIR_KEYWORDS	synapse	7	1.02639	0.694623	ENSG00000164418, ENSG00000185666, ENSG00000180233, ENSG00000120251, ENSG00000111052, ENSG00000166206, ENSG00000179520	626	213	19235	1.0098	1	0.994644	100
GOTERM_CC_FAT	GO:0045202~synapse	11	1.6129	0.707285	ENSG00000164418, ENSG00000185666, ENSG00000163485, ENSG00000180233, ENSG00000120251, ENSG00000111052, ENSG00000197959, ENSG00000166206, ENSG00000182985, ENSG00000082805, ENSG00000179520	411	355	12782	0.963654	1	0.989286	100
GOTERM_CC_FAT	GO:0044433~cytoplasmic vesicle part	6	0.879765	0.721037	ENSG00000077063, ENSG00000185666, ENSG00000150961, ENSG00000169704, ENSG00000120251, ENSG00000179520	411	187	12782	0.997853	1	0.989574	100
GOTERM_CC_FAT	GO:0030135~coated vesicle	5	0.733138	0.755117	ENSG00000185666, ENSG00000150961, ENSG00000120251, ENSG00000182985, ENSG00000179520	411	159	12782	0.97798	1	0.991965	100
GOTERM_CC_FAT	GO:0030136~clathrin-coated vesicle	4	0.58651	0.800432	ENSG00000185666, ENSG00000120251, ENSG00000182985, ENSG00000179520	411	132	12782	0.942417	1	0.994242	100
GOTERM_CC_FAT	GO:0031982~vesicle	16	2.34604	0.948641	ENSG00000105974, ENSG00000152785, ENSG00000099139, ENSG00000150961, ENSG00000120251, ENSG00000170091, ENSG00000182718, ENSG00000177854, ENSG00000182985, ENSG00000173926, ENSG00000131386, ENSG00000179520, ENSG00000185666, ENSG00000077063, ENSG00000169704, ENSG00000124406	411	670	12782	0.742681	1	0.999535	100
GOTERM_CC_FAT	GO:0031410~cytoplasmic vesicle	15	2.19941	0.955094	ENSG00000099139, ENSG00000105974, ENSG00000150961, ENSG00000120251, ENSG00000170091, ENSG00000182718, ENSG00000177854, ENSG00000182985, ENSG00000173926, ENSG00000131386, ENSG00000179520, ENSG00000185666, ENSG00000077063, ENSG00000169704, ENSG00000124406	411	642	12782	0.72663	1	0.999606	100
GOTERM_CC_FAT	GO:0031988~membrane-bounded vesicle	12	1.75953	0.976895	ENSG00000077063, ENSG00000185666, ENSG00000099139, ENSG00000152785, ENSG00000150961, ENSG00000169704, ENSG00000120251, ENSG00000182718, ENSG00000177854, ENSG00000182985, ENSG00000131386, ENSG00000179520	411	568	12782	0.657037	1	0.999874	100
GOTERM_CC_FAT	GO:0016023~cytoplasmic membrane-bounded vesicle	11	1.6129	0.984448	ENSG00000077063, ENSG00000185666, ENSG00000099139, ENSG00000150961, ENSG00000169704, ENSG00000120251, ENSG00000182718, ENSG00000177854, ENSG00000182985, ENSG00000131386, ENSG00000179520	411	550	12782	0.621995	1	0.999947	100
Annotation Cluster 113	Enrichment Score: 0.21719711162634267
Category	Term	Count	%	PValue	Genes	List Total	Pop Hits	Pop Total	Fold Enrichment	Bonferroni	Benjamini	FDR
GOTERM_BP_FAT	GO:0009611~response to wounding	18	2.6393	0.413608	ENSG00000163485, ENSG00000169676, ENSG00000173531, ENSG00000129474, ENSG00000134057, ENSG00000127241, ENSG00000146070, ENSG00000135046, ENSG00000155659, ENSG00000134970, ENSG00000169704, ENSG00000198964, ENSG00000074416, ENSG00000117318, ENSG00000138379, ENSG00000100968, ENSG00000163661, ENSG00000168329	408	530	13528	1.12608	1	0.994173	99.9897
GOTERM_BP_FAT	GO:0006954~inflammatory response	10	1.46628	0.647354	ENSG00000163485, ENSG00000155659, ENSG00000134970, ENSG00000198964, ENSG00000074416, ENSG00000100968, ENSG00000163661, ENSG00000127241, ENSG00000146070, ENSG00000135046	408	325	13528	1.02021	1	0.99829	100
GOTERM_BP_FAT	GO:0006952~defense response	16	2.34604	0.833062	ENSG00000163485, ENSG00000213719, ENSG00000127241, ENSG00000146070, ENSG00000135046, ENSG00000164418, ENSG00000155659, ENSG00000134970, ENSG00000198964, ENSG00000074416, ENSG00000100968, ENSG00000188229, ENSG00000189108, ENSG00000163661, ENSG00000170677, ENSG00000168329	408	615	13528	0.862618	1	0.999744	100
Annotation Cluster 114	Enrichment Score: 0.21294666001437768
Category	Term	Count	%	PValue	Genes	List Total	Pop Hits	Pop Total	Fold Enrichment	Bonferroni	Benjamini	FDR
SP_PIR_KEYWORDS	transmembrane	163	23.9003	0.486137	ENSG00000083807, ENSG00000105974, ENSG00000091129, ENSG00000123179, ENSG00000164007, ENSG00000148344, ENSG00000205746, ENSG00000117598, ENSG00000134825, ENSG00000074855, ENSG00000101463, ENSG00000110660, ENSG00000128254, ENSG00000163686, ENSG00000099203, ENSG00000095970, ENSG00000188022, ENSG00000131174, ENSG00000213316, ENSG00000113389, ENSG00000169855, ENSG00000134049, ENSG00000165269, ENSG0000…	626	4973	19235	1.00713	1	0.984999	99.991
SP_PIR_KEYWORDS	membrane	205	30.0587	0.490333	ENSG00000091129, ENSG00000123179, ENSG00000205746, ENSG00000134825, ENSG00000074855, ENSG00000110660, ENSG00000163686, ENSG00000099203, ENSG00000064199, ENSG00000188022, ENSG00000213316, ENSG00000113389, ENSG00000132744, ENSG00000169855, ENSG00000134049, ENSG00000166592, ENSG00000120251, ENSG00000184160, ENSG00000133460, ENSG00000134809, ENSG00000188921, ENSG00000055118, ENSG00000204174, ENSG0000…	626	6256	19235	1.00687	1	0.982816	99.992
UP_SEQ_FEATURE	transmembrane region	161	23.607	0.518639	ENSG00000083807, ENSG00000105974, ENSG00000091129, ENSG00000123179, ENSG00000164007, ENSG00000148344, ENSG00000117598, ENSG00000134825, ENSG00000074855, ENSG00000101463, ENSG00000110660, ENSG00000128254, ENSG00000163686, ENSG00000099203, ENSG00000095970, ENSG00000188022, ENSG00000131174, ENSG00000213316, ENSG00000113389, ENSG00000169855, ENSG00000134049, ENSG00000165269, ENSG00000120251, ENSG0000…	624	4911	19113	1.00415	1	1	99.9995
GOTERM_CC_FAT	GO:0031224~intrinsic to membrane	176	25.8065	0.557131	ENSG00000083807, ENSG00000105974, ENSG00000091129, ENSG00000123179, ENSG00000164007, ENSG00000148344, ENSG00000117598, ENSG00000205746, ENSG00000134825, ENSG00000074855, ENSG00000101463, ENSG00000087077, ENSG00000110660, ENSG00000128254, ENSG00000163686, ENSG00000099203, ENSG00000095970, ENSG00000188022, ENSG00000131174, ENSG00000213316, ENSG00000113389, ENSG00000196911, ENSG00000169855, ENSG0000…	411	5485	12782	0.997914	1	0.97995	99.9984
GOTERM_CC_FAT	GO:0016021~integral to membrane	169	24.7801	0.595927	ENSG00000083807, ENSG00000105974, ENSG00000091129, ENSG00000123179, ENSG00000164007, ENSG00000148344, ENSG00000205746, ENSG00000117598, ENSG00000134825, ENSG00000074855, ENSG00000101463, ENSG00000087077, ENSG00000110660, ENSG00000128254, ENSG00000163686, ENSG00000099203, ENSG00000095970, ENSG00000188022, ENSG00000131174, ENSG00000213316, ENSG00000113389, ENSG00000196911, ENSG00000169855, ENSG0000…	411	5297	12782	0.992233	1	0.982744	99.9996
UP_SEQ_FEATURE	topological domain:Cytoplasmic	103	15.1026	0.816966	ENSG00000083807, ENSG00000091129, ENSG00000105974, ENSG00000164007, ENSG00000074855, ENSG00000099203, ENSG00000163686, ENSG00000095970, ENSG00000213316, ENSG00000113389, ENSG00000169855, ENSG00000165269, ENSG00000099958, ENSG00000120251, ENSG00000164270, ENSG00000184160, ENSG00000181631, ENSG00000133460, ENSG00000155659, ENSG00000182601, ENSG00000055118, ENSG00000178297, ENSG00000204174, ENSG0000…	624	3374	19113	0.935053	1	1	100
UP_SEQ_FEATURE	topological domain:Extracellular	75	10.9971	0.963615	ENSG00000091129, ENSG00000164007, ENSG00000106018, ENSG00000189077, ENSG00000074855, ENSG00000169704, ENSG00000099203, ENSG00000163686, ENSG00000137261, ENSG00000095970, ENSG00000152154, ENSG00000171462, ENSG00000113389, ENSG00000169855, ENSG00000165269, ENSG00000120251, ENSG00000110324, ENSG00000166603, ENSG00000184574, ENSG00000164270, ENSG00000182985, ENSG00000184160, ENSG00000183840, ENSG0000…	624	2719	19113	0.844883	1	1	100
Annotation Cluster 115	Enrichment Score: 0.2127883083656457
Category	Term	Count	%	PValue	Genes	List Total	Pop Hits	Pop Total	Fold Enrichment	Bonferroni	Benjamini	FDR
GOTERM_BP_FAT	GO:0060341~regulation of cellular localization	9	1.31965	0.471057	ENSG00000163485, ENSG00000147889, ENSG00000112559, ENSG00000134363, ENSG00000113231, ENSG00000214274, ENSG00000182985, ENSG00000109255, ENSG00000087077	408	248	13528	1.20327	1	0.995001	99.9982
GOTERM_BP_FAT	GO:0051050~positive regulation of transport	8	1.17302	0.507567	ENSG00000169174, ENSG00000163485, ENSG00000105974, ENSG00000214274, ENSG00000182985, ENSG00000163661, ENSG00000109255, ENSG00000087077	408	223	13528	1.18948	1	0.995578	99.9995
GOTERM_BP_FAT	GO:0051046~regulation of secretion	7	1.02639	0.57054	ENSG00000163485, ENSG00000134363, ENSG00000113231, ENSG00000214274, ENSG00000182985, ENSG00000109255, ENSG00000144891	408	202	13528	1.149	1	0.997043	100
GOTERM_BP_FAT	GO:0051222~positive regulation of protein transport	3	0.439883	0.603072	ENSG00000214274, ENSG00000182985, ENSG00000087077	408	67	13528	1.48464	1	0.997412	100
GOTERM_BP_FAT	GO:0051047~positive regulation of secretion	4	0.58651	0.641404	ENSG00000163485, ENSG00000214274, ENSG00000182985, ENSG00000109255	408	109	13528	1.21677	1	0.998177	100
GOTERM_BP_FAT	GO:0051223~regulation of protein transport	4	0.58651	0.671272	ENSG00000112559, ENSG00000214274, ENSG00000182985, ENSG00000087077	408	114	13528	1.1634	1	0.998501	100
GOTERM_BP_FAT	GO:0070201~regulation of establishment of protein localization	4	0.58651	0.709962	ENSG00000112559, ENSG00000214274, ENSG00000182985, ENSG00000087077	408	121	13528	1.09609	1	0.998906	100
GOTERM_BP_FAT	GO:0032880~regulation of protein localization	4	0.58651	0.789236	ENSG00000112559, ENSG00000214274, ENSG00000182985, ENSG00000087077	408	138	13528	0.961068	1	0.999516	100
Annotation Cluster 116	Enrichment Score: 0.21257247004897228
Category	Term	Count	%	PValue	Genes	List Total	Pop Hits	Pop Total	Fold Enrichment	Bonferroni	Benjamini	FDR
GOTERM_BP_FAT	GO:0043408~regulation of MAPKKK cascade	5	0.733138	0.416257	ENSG00000164418, ENSG00000112559, ENSG00000160200, ENSG00000105974, ENSG00000064547	408	109	13528	1.52096	1	0.994139	99.9905
GOTERM_BP_FAT	GO:0043405~regulation of MAP kinase activity	5	0.733138	0.616996	ENSG00000112559, ENSG00000160200, ENSG00000105974, ENSG00000064547, ENSG00000184160	408	141	13528	1.17578	1	0.997689	100
GOTERM_BP_FAT	GO:0001932~regulation of protein amino acid phosphorylation	4	0.58651	0.896683	ENSG00000181085, ENSG00000112559, ENSG00000160200, ENSG00000105974	408	173	13528	0.766633	1	0.999934	100
Annotation Cluster 117	Enrichment Score: 0.20610790669006573
Category	Term	Count	%	PValue	Genes	List Total	Pop Hits	Pop Total	Fold Enrichment	Bonferroni	Benjamini	FDR
GOTERM_BP_FAT	GO:0048477~oogenesis	3	0.439883	0.317612	ENSG00000006047, ENSG00000214274, ENSG00000134057	408	38	13528	2.61765	1	0.991427	99.8602
GOTERM_BP_FAT	GO:0007292~female gamete generation	3	0.439883	0.586501	ENSG00000006047, ENSG00000214274, ENSG00000134057	408	65	13528	1.53032	1	0.997266	100
GOTERM_BP_FAT	GO:0007281~germ cell development	4	0.58651	0.589775	ENSG00000006047, ENSG00000214274, ENSG00000134057, ENSG00000104044	408	101	13528	1.31314	1	0.99725	100
GOTERM_BP_FAT	GO:0003006~reproductive developmental process	8	1.17302	0.677987	ENSG00000134363, ENSG00000006047, ENSG00000214274, ENSG00000164104, ENSG00000134057, ENSG00000181449, ENSG00000171794, ENSG00000104044	408	262	13528	1.01242	1	0.998566	100
GOTERM_BP_FAT	GO:0048610~reproductive cellular process	5	0.733138	0.722697	ENSG00000006047, ENSG00000214274, ENSG00000064199, ENSG00000134057, ENSG00000104044	408	162	13528	1.02336	1	0.998987	100
GOTERM_BP_FAT	GO:0007276~gamete generation	11	1.6129	0.75511	ENSG00000134363, ENSG00000165269, ENSG00000006047, ENSG00000117425, ENSG00000214274, ENSG00000064199, ENSG00000164104, ENSG00000182985, ENSG00000134057, ENSG00000164611, ENSG00000104044	408	395	13528	0.923356	1	0.999237	100
GOTERM_BP_FAT	GO:0019953~sexual reproduction	11	1.6129	0.887574	ENSG00000134363, ENSG00000165269, ENSG00000006047, ENSG00000117425, ENSG00000214274, ENSG00000064199, ENSG00000164104, ENSG00000182985, ENSG00000134057, ENSG00000164611, ENSG00000104044	408	458	13528	0.796344	1	0.999919	100
Annotation Cluster 118	Enrichment Score: 0.19756896003490937
Category	Term	Count	%	PValue	Genes	List Total	Pop Hits	Pop Total	Fold Enrichment	Bonferroni	Benjamini	FDR
UP_SEQ_FEATURE	site:Cleavage; by autolysis	3	0.439883	0.0942093	ENSG00000169174, ENSG00000099139, ENSG00000127241	624	16	19113	5.74309	1	0.999999	80.6674
UP_SEQ_FEATURE	active site:Charge relay system	9	1.31965	0.309064	ENSG00000169174, ENSG00000099139, ENSG00000074416, ENSG00000119673, ENSG00000163686, ENSG00000127241, ENSG00000178297, ENSG00000137747, ENSG00000146070	624	196	19113	1.40647	1	1	99.7846
GOTERM_BP_FAT	GO:0051605~protein maturation by peptide bond cleavage	4	0.58651	0.481108	ENSG00000169174, ENSG00000155659, ENSG00000099139, ENSG00000127241	408	86	13528	1.54218	1	0.995238	99.9987
GOTERM_MF_FAT	GO:0004252~serine-type endopeptidase activity	6	0.879765	0.507623	ENSG00000169174, ENSG00000099139, ENSG00000173531, ENSG00000127241, ENSG00000178297, ENSG00000137747	397	154	12983	1.27413	1	0.998246	99.9973
GOTERM_MF_FAT	GO:0008236~serine-type peptidase activity	6	0.879765	0.636429	ENSG00000169174, ENSG00000099139, ENSG00000173531, ENSG00000127241, ENSG00000178297, ENSG00000137747	397	178	12983	1.10234	1	0.999244	100
INTERPRO	IPR001314:Peptidase S1A, chymotrypsin	4	0.58651	0.638408	ENSG00000173531, ENSG00000127241, ENSG00000178297, ENSG00000137747	524	104	16659	1.22277	1	0.999994	100
GOTERM_MF_FAT	GO:0017171~serine hydrolase activity	6	0.879765	0.646187	ENSG00000169174, ENSG00000099139, ENSG00000173531, ENSG00000127241, ENSG00000178297, ENSG00000137747	397	180	12983	1.09009	1	0.999264	100
SP_PIR_KEYWORDS	Serine protease	5	0.733138	0.648788	ENSG00000169174, ENSG00000099139, ENSG00000127241, ENSG00000178297, ENSG00000137747	626	136	19235	1.12966	1	0.992782	100
GOTERM_BP_FAT	GO:0016485~protein processing	4	0.58651	0.659548	ENSG00000169174, ENSG00000155659, ENSG00000099139, ENSG00000127241	408	112	13528	1.18417	1	0.998387	100
SMART	SM00020:Tryp_SPc	4	0.58651	0.699461	ENSG00000173531, ENSG00000127241, ENSG00000178297, ENSG00000137747	281	116	9079	1.11412	1	0.998416	100
INTERPRO	IPR001254:Peptidase S1 and S6, chymotrypsin/Hap	4	0.58651	0.710112	ENSG00000173531, ENSG00000127241, ENSG00000178297, ENSG00000137747	524	116	16659	1.09628	1	0.999998	100
GOTERM_BP_FAT	GO:0051604~protein maturation	4	0.58651	0.715194	ENSG00000169174, ENSG00000155659, ENSG00000099139, ENSG00000127241	408	122	13528	1.08711	1	0.998893	100
INTERPRO	IPR018114:Peptidase S1/S6, chymotrypsin/Hap, active site	3	0.439883	0.846275	ENSG00000127241, ENSG00000178297, ENSG00000137747	524	105	16659	0.908342	1	1	100
UP_SEQ_FEATURE	domain:Peptidase S1	3	0.439883	0.864427	ENSG00000173531, ENSG00000127241, ENSG00000137747	624	106	19113	0.866881	1	1	100
GOTERM_MF_FAT	GO:0004175~endopeptidase activity	9	1.31965	0.890143	ENSG00000169174, ENSG00000099139, ENSG00000173531, ENSG00000166106, ENSG00000205220, ENSG00000127241, ENSG00000178297, ENSG00000137747, ENSG00000171551	397	375	12983	0.784866	1	0.99997	100
SP_PIR_KEYWORDS	zymogen	4	0.58651	0.965494	ENSG00000169174, ENSG00000099139, ENSG00000166106, ENSG00000205220	626	206	19235	0.596638	1	0.999848	100
GOTERM_MF_FAT	GO:0070011~peptidase activity, acting on L-amino acid peptides	9	1.31965	0.994939	ENSG00000169174, ENSG00000099139, ENSG00000173531, ENSG00000166106, ENSG00000205220, ENSG00000127241, ENSG00000178297, ENSG00000137747, ENSG00000171551	397	549	12983	0.536111	1	1	100
SP_PIR_KEYWORDS	Protease	8	1.17302	0.996035	ENSG00000169174, ENSG00000099139, ENSG00000166106, ENSG00000205220, ENSG00000127241, ENSG00000178297, ENSG00000137747, ENSG00000171551	626	484	19235	0.507882	1	0.999997	100
GOTERM_MF_FAT	GO:0008233~peptidase activity	9	1.31965	0.996948	ENSG00000169174, ENSG00000099139, ENSG00000173531, ENSG00000166106, ENSG00000205220, ENSG00000127241, ENSG00000178297, ENSG00000137747, ENSG00000171551	397	574	12983	0.512761	1	1	100
Annotation Cluster 119	Enrichment Score: 0.19447327017292193
Category	Term	Count	%	PValue	Genes	List Total	Pop Hits	Pop Total	Fold Enrichment	Bonferroni	Benjamini	FDR
GOTERM_BP_FAT	GO:0048871~multicellular organismal homeostasis	4	0.58651	0.473379	ENSG00000163485, ENSG00000204248, ENSG00000184956, ENSG00000112280	408	85	13528	1.56032	1	0.995073	99.9984
GOTERM_BP_FAT	GO:0001894~tissue homeostasis	3	0.439883	0.569423	ENSG00000204248, ENSG00000184956, ENSG00000112280	408	63	13528	1.5789	1	0.997049	99.9999
GOTERM_MF_FAT	GO:0005201~extracellular matrix structural constituent	3	0.439883	0.742837	ENSG00000204248, ENSG00000184956, ENSG00000112280	397	86	12983	1.14079	1	0.999733	100
GOTERM_BP_FAT	GO:0060249~anatomical structure homeostasis	3	0.439883	0.832854	ENSG00000204248, ENSG00000184956, ENSG00000112280	408	106	13528	0.938402	1	0.999747	100
Annotation Cluster 120	Enrichment Score: 0.19258953260186185
Category	Term	Count	%	PValue	Genes	List Total	Pop Hits	Pop Total	Fold Enrichment	Bonferroni	Benjamini	FDR
GOTERM_BP_FAT	GO:0045137~development of primary sexual characteristics	5	0.733138	0.534108	ENSG00000134363, ENSG00000214274, ENSG00000164104, ENSG00000181449, ENSG00000171794	408	127	13528	1.30539	1	0.996185	99.9998
GOTERM_BP_FAT	GO:0046546~development of primary male sexual characteristics	3	0.439883	0.586501	ENSG00000164104, ENSG00000181449, ENSG00000171794	408	65	13528	1.53032	1	0.997266	100
GOTERM_BP_FAT	GO:0046661~male sex differentiation	3	0.439883	0.649758	ENSG00000164104, ENSG00000181449, ENSG00000171794	408	73	13528	1.36261	1	0.998228	100
GOTERM_BP_FAT	GO:0008406~gonad development	4	0.58651	0.659548	ENSG00000134363, ENSG00000214274, ENSG00000164104, ENSG00000171794	408	112	13528	1.18417	1	0.998387	100
GOTERM_BP_FAT	GO:0007548~sex differentiation	5	0.733138	0.67025	ENSG00000134363, ENSG00000214274, ENSG00000164104, ENSG00000181449, ENSG00000171794	408	151	13528	1.09791	1	0.998503	100
GOTERM_BP_FAT	GO:0003006~reproductive developmental process	8	1.17302	0.677987	ENSG00000134363, ENSG00000006047, ENSG00000214274, ENSG00000164104, ENSG00000134057, ENSG00000181449, ENSG00000171794, ENSG00000104044	408	262	13528	1.01242	1	0.998566	100
GOTERM_BP_FAT	GO:0048608~reproductive structure development	4	0.58651	0.735394	ENSG00000134363, ENSG00000214274, ENSG00000164104, ENSG00000171794	408	126	13528	1.0526	1	0.999085	100
Annotation Cluster 121	Enrichment Score: 0.19120279795283643
Category	Term	Count	%	PValue	Genes	List Total	Pop Hits	Pop Total	Fold Enrichment	Bonferroni	Benjamini	FDR
INTERPRO	IPR018248:EF hand	6	0.879765	0.387314	ENSG00000152611, ENSG00000215375, ENSG00000185043, ENSG00000163032, ENSG00000100314, ENSG00000092841	524	130	16659	1.46732	1	0.999678	99.9482
SMART	SM00054:EFh	6	0.879765	0.452577	ENSG00000152611, ENSG00000215375, ENSG00000185043, ENSG00000163032, ENSG00000100314, ENSG00000092841	281	143	9079	1.35565	1	0.988247	99.9389
INTERPRO	IPR002048:Calcium-binding EF-hand	6	0.879765	0.467745	ENSG00000152611, ENSG00000215375, ENSG00000185043, ENSG00000163032, ENSG00000100314, ENSG00000092841	524	143	16659	1.33393	1	0.999849	99.9941
UP_SEQ_FEATURE	domain:EF-hand 3	4	0.58651	0.595427	ENSG00000152611, ENSG00000215375, ENSG00000163032, ENSG00000092841	624	94	19113	1.3034	1	1	100
UP_SEQ_FEATURE	domain:EF-hand 2	6	0.879765	0.711435	ENSG00000152611, ENSG00000215375, ENSG00000185043, ENSG00000163032, ENSG00000100314, ENSG00000092841	624	182	19113	1.00977	1	1	100
UP_SEQ_FEATURE	domain:EF-hand 1	6	0.879765	0.711435	ENSG00000152611, ENSG00000215375, ENSG00000185043, ENSG00000163032, ENSG00000100314, ENSG00000092841	624	182	19113	1.00977	1	1	100
UP_SEQ_FEATURE	calcium-binding region:2	4	0.58651	0.728335	ENSG00000152611, ENSG00000185043, ENSG00000163032, ENSG00000100314	624	115	19113	1.06538	1	1	100
INTERPRO	IPR011992:EF-Hand type	7	1.02639	0.754724	ENSG00000152611, ENSG00000197747, ENSG00000215375, ENSG00000185043, ENSG00000163032, ENSG00000100314, ENSG00000092841	524	236	16659	0.942983	1	0.999999	100
UP_SEQ_FEATURE	calcium-binding region:1	4	0.58651	0.782953	ENSG00000152611, ENSG00000185043, ENSG00000163032, ENSG00000100314	624	126	19113	0.972375	1	1	100
INTERPRO	IPR018247:EF-HAND 1	6	0.879765	0.815432	ENSG00000152611, ENSG00000215375, ENSG00000185043, ENSG00000138379, ENSG00000163032, ENSG00000100314	524	217	16659	0.879041	1	1	100
INTERPRO	IPR018249:EF-HAND 2	5	0.733138	0.909205	ENSG00000152611, ENSG00000185043, ENSG00000163032, ENSG00000100314, ENSG00000092841	524	215	16659	0.739348	1	1	100
Annotation Cluster 122	Enrichment Score: 0.1900846777307363
Category	Term	Count	%	PValue	Genes	List Total	Pop Hits	Pop Total	Fold Enrichment	Bonferroni	Benjamini	FDR
KEGG_PATHWAY	hsa04080:Neuroactive ligand-receptor interaction	13	1.90616	0.0529477	ENSG00000163485, ENSG00000120251, ENSG00000169676, ENSG00000166603, ENSG00000106018, ENSG00000164270, ENSG00000184160, ENSG00000144891, ENSG00000181631, ENSG00000164418, ENSG00000064547, ENSG00000166206, ENSG00000204174	143	256	5085	1.80575	0.998945	0.967524	46.7407
GOTERM_BP_FAT	GO:0007186~G-protein coupled receptor protein signaling pathway	32	4.69208	0.720389	ENSG00000170091, ENSG00000128165, ENSG00000170837, ENSG00000205746, ENSG00000106018, ENSG00000171551, ENSG00000121351, ENSG00000172209, ENSG00000064547, ENSG00000180269, ENSG00000109255, ENSG00000113389, ENSG00000150681, ENSG00000163485, ENSG00000169676, ENSG00000166603, ENSG00000101327, ENSG00000184574, ENSG00000164270, ENSG00000184160, ENSG00000144891, ENSG00000101292, ENSG00000183840, ENSG0000…	408	1123	13528	0.944808	1	0.99896	100
PIR_SUPERFAMILY	PIRSF800006:rhodopsin-like G protein-coupled receptors	18	2.6393	0.820627	ENSG00000163485, ENSG00000169676, ENSG00000170837, ENSG00000166603, ENSG00000184574, ENSG00000164270, ENSG00000144891, ENSG00000184160, ENSG00000101292, ENSG00000183840, ENSG00000184451, ENSG00000181631, ENSG00000172209, ENSG00000064547, ENSG00000180269, ENSG00000171659, ENSG00000168329, ENSG00000204174	221	686	7396	0.878118	1	1	100
INTERPRO	IPR017452:GPCR, rhodopsin-like superfamily	19	2.78592	0.877942	ENSG00000163485, ENSG00000169676, ENSG00000170837, ENSG00000166603, ENSG00000184574, ENSG00000164270, ENSG00000144891, ENSG00000184160, ENSG00000101292, ENSG00000183840, ENSG00000184451, ENSG00000181631, ENSG00000172209, ENSG00000178201, ENSG00000064547, ENSG00000180269, ENSG00000171659, ENSG00000168329, ENSG00000204174	524	726	16659	0.832022	1	1	100
INTERPRO	IPR000276:7TM GPCR, rhodopsin-like	19	2.78592	0.879265	ENSG00000163485, ENSG00000169676, ENSG00000170837, ENSG00000166603, ENSG00000184574, ENSG00000164270, ENSG00000144891, ENSG00000184160, ENSG00000101292, ENSG00000183840, ENSG00000184451, ENSG00000181631, ENSG00000172209, ENSG00000178201, ENSG00000064547, ENSG00000180269, ENSG00000171659, ENSG00000168329, ENSG00000204174	524	727	16659	0.830877	1	1	100
GOTERM_BP_FAT	GO:0007166~cell surface receptor linked signal transduction	48	7.03812	0.916575	ENSG00000115325, ENSG00000070886, ENSG00000128165, ENSG00000170091, ENSG00000170837, ENSG00000205746, ENSG00000106018, ENSG00000164683, ENSG00000171551, ENSG00000121351, ENSG00000135046, ENSG00000156427, ENSG00000172209, ENSG00000064547, ENSG00000124766, ENSG00000125965, ENSG00000106483, ENSG00000179111, ENSG00000109255, ENSG00000180269, ENSG00000113389, ENSG00000150681, ENSG00000163485, ENSG0000…	408	1856	13528	0.857505	1	0.999968	100
SP_PIR_KEYWORDS	g-protein coupled receptor	21	3.07918	0.926446	ENSG00000163485, ENSG00000169676, ENSG00000170837, ENSG00000166603, ENSG00000106018, ENSG00000184574, ENSG00000164270, ENSG00000144891, ENSG00000184160, ENSG00000101292, ENSG00000183840, ENSG00000184451, ENSG00000181631, ENSG00000172209, ENSG00000178201, ENSG00000064547, ENSG00000180269, ENSG00000171659, ENSG00000177283, ENSG00000168329, ENSG00000204174	626	816	19235	0.790764	1	0.99931	100
SP_PIR_KEYWORDS	transducer	21	3.07918	0.964451	ENSG00000163485, ENSG00000169676, ENSG00000170837, ENSG00000166603, ENSG00000106018, ENSG00000184574, ENSG00000164270, ENSG00000144891, ENSG00000184160, ENSG00000101292, ENSG00000183840, ENSG00000184451, ENSG00000181631, ENSG00000172209, ENSG00000178201, ENSG00000064547, ENSG00000180269, ENSG00000171659, ENSG00000177283, ENSG00000168329, ENSG00000204174	626	874	19235	0.738288	1	0.999845	100
SP_PIR_KEYWORDS	receptor	39	5.71848	0.983614	ENSG00000116729, ENSG00000070886, ENSG00000205664, ENSG00000170837, ENSG00000165457, ENSG00000106018, ENSG00000119508, ENSG00000172209, ENSG00000205246, ENSG00000064547, ENSG00000095970, ENSG00000180269, ENSG00000189108, ENSG00000113389, ENSG00000169855, ENSG00000163485, ENSG00000120251, ENSG00000110324, ENSG00000169676, ENSG00000166603, ENSG00000117425, ENSG00000184574, ENSG00000164270, ENSG0000…	626	1583	19235	0.75701	1	0.999956	100
Annotation Cluster 123	Enrichment Score: 0.18718011371428156
Category	Term	Count	%	PValue	Genes	List Total	Pop Hits	Pop Total	Fold Enrichment	Bonferroni	Benjamini	FDR
UP_SEQ_FEATURE	repeat:ANK 3	8	1.17302	0.446607	ENSG00000077063, ENSG00000147889, ENSG00000156381, ENSG00000089847, ENSG00000133302, ENSG00000131584, ENSG00000088448, ENSG00000065413	624	194	19113	1.26308	1	1	99.9946
SMART	SM00248:ANK	8	1.17302	0.605087	ENSG00000077063, ENSG00000147889, ENSG00000156381, ENSG00000089847, ENSG00000133302, ENSG00000131584, ENSG00000088448, ENSG00000065413	281	238	9079	1.08604	1	0.995837	99.9989
INTERPRO	IPR002110:Ankyrin	8	1.17302	0.622671	ENSG00000077063, ENSG00000147889, ENSG00000156381, ENSG00000089847, ENSG00000133302, ENSG00000131584, ENSG00000088448, ENSG00000065413	524	238	16659	1.06864	1	0.999991	100
UP_SEQ_FEATURE	repeat:ANK 1	8	1.17302	0.630587	ENSG00000077063, ENSG00000147889, ENSG00000156381, ENSG00000089847, ENSG00000133302, ENSG00000131584, ENSG00000088448, ENSG00000065413	624	231	19113	1.06077	1	1	100
UP_SEQ_FEATURE	repeat:ANK 2	8	1.17302	0.635076	ENSG00000077063, ENSG00000147889, ENSG00000156381, ENSG00000089847, ENSG00000133302, ENSG00000131584, ENSG00000088448, ENSG00000065413	624	232	19113	1.0562	1	1	100
SP_PIR_KEYWORDS	ank repeat	8	1.17302	0.66663	ENSG00000077063, ENSG00000147889, ENSG00000156381, ENSG00000089847, ENSG00000133302, ENSG00000131584, ENSG00000088448, ENSG00000065413	626	240	19235	1.02423	1	0.993658	100
UP_SEQ_FEATURE	repeat:ANK 4	5	0.733138	0.76128	ENSG00000077063, ENSG00000147889, ENSG00000089847, ENSG00000088448, ENSG00000065413	624	158	19113	0.969298	1	1	100
UP_SEQ_FEATURE	repeat:ANK 5	3	0.439883	0.930158	ENSG00000077063, ENSG00000089847, ENSG00000065413	624	131	19113	0.701446	1	1	100
Annotation Cluster 124	Enrichment Score: 0.1819902775118134
Category	Term	Count	%	PValue	Genes	List Total	Pop Hits	Pop Total	Fold Enrichment	Bonferroni	Benjamini	FDR
GOTERM_CC_FAT	GO:0005882~intermediate filament	7	1.02639	0.536552	ENSG00000094796, ENSG00000212900, ENSG00000026025, ENSG00000100941, ENSG00000205869, ENSG00000135596, ENSG00000138587	411	183	12782	1.18961	1	0.976364	99.9971
GOTERM_CC_FAT	GO:0045111~intermediate filament cytoskeleton	7	1.02639	0.557827	ENSG00000094796, ENSG00000212900, ENSG00000026025, ENSG00000100941, ENSG00000205869, ENSG00000135596, ENSG00000138587	411	187	12782	1.16416	1	0.978972	99.9985
SP_PIR_KEYWORDS	keratin	3	0.439883	0.950426	ENSG00000094796, ENSG00000212900, ENSG00000205869	626	144	19235	0.640142	1	0.999698	100
Annotation Cluster 125	Enrichment Score: 0.17840427530738667
Category	Term	Count	%	PValue	Genes	List Total	Pop Hits	Pop Total	Fold Enrichment	Bonferroni	Benjamini	FDR
GOTERM_BP_FAT	GO:0030336~negative regulation of cell migration	3	0.439883	0.515189	ENSG00000163485, ENSG00000169676, ENSG00000115461	408	57	13528	1.7451	1	0.995646	99.9996
GOTERM_BP_FAT	GO:0040013~negative regulation of locomotion	3	0.439883	0.551842	ENSG00000163485, ENSG00000169676, ENSG00000115461	408	61	13528	1.63067	1	0.996676	99.9999
GOTERM_BP_FAT	GO:0051271~negative regulation of cell motion	3	0.439883	0.569423	ENSG00000163485, ENSG00000169676, ENSG00000115461	408	63	13528	1.5789	1	0.997049	99.9999
GOTERM_BP_FAT	GO:0030334~regulation of cell migration	5	0.733138	0.752713	ENSG00000163485, ENSG00000169676, ENSG00000129474, ENSG00000087077, ENSG00000115461	408	169	13528	0.980972	1	0.999241	100
GOTERM_BP_FAT	GO:0040012~regulation of locomotion	5	0.733138	0.833863	ENSG00000163485, ENSG00000169676, ENSG00000129474, ENSG00000087077, ENSG00000115461	408	192	13528	0.86346	1	0.999745	100
GOTERM_BP_FAT	GO:0051270~regulation of cell motion	5	0.733138	0.836824	ENSG00000163485, ENSG00000169676, ENSG00000129474, ENSG00000087077, ENSG00000115461	408	193	13528	0.858986	1	0.99976	100
Annotation Cluster 126	Enrichment Score: 0.17681823585809683
Category	Term	Count	%	PValue	Genes	List Total	Pop Hits	Pop Total	Fold Enrichment	Bonferroni	Benjamini	FDR
UP_SEQ_FEATURE	domain:SH2	4	0.58651	0.609732	ENSG00000155926, ENSG00000107338, ENSG00000104611, ENSG00000170677	624	96	19113	1.27624	1	1	100
SMART	SM00252:SH2	4	0.58651	0.670646	ENSG00000155926, ENSG00000107338, ENSG00000104611, ENSG00000170677	281	111	9079	1.16431	1	0.997852	99.9999
INTERPRO	IPR000980:SH2 motif	4	0.58651	0.681652	ENSG00000155926, ENSG00000107338, ENSG00000104611, ENSG00000170677	524	111	16659	1.14566	1	0.999997	100
SP_PIR_KEYWORDS	SH2 domain	4	0.58651	0.703933	ENSG00000155926, ENSG00000107338, ENSG00000104611, ENSG00000170677	626	111	19235	1.10727	1	0.99417	100
Annotation Cluster 127	Enrichment Score: 0.16218457561072672
Category	Term	Count	%	PValue	Genes	List Total	Pop Hits	Pop Total	Fold Enrichment	Bonferroni	Benjamini	FDR
GOTERM_BP_FAT	GO:0006793~phosphorus metabolic process	34	4.98534	0.254736	ENSG00000070886, ENSG00000010219, ENSG00000154310, ENSG00000013441, ENSG00000168078, ENSG00000078269, ENSG00000141401, ENSG00000082805, ENSG00000077063, ENSG00000181085, ENSG00000180389, ENSG00000064547, ENSG00000189043, ENSG00000106341, ENSG00000119640, ENSG00000161326, ENSG00000183943, ENSG00000108504, ENSG00000028116, ENSG00000163545, ENSG00000120129, ENSG00000163485, ENSG00000112559, ENSG0000…	408	973	13528	1.15862	1	0.986893	99.3633
GOTERM_BP_FAT	GO:0006796~phosphate metabolic process	34	4.98534	0.254736	ENSG00000070886, ENSG00000010219, ENSG00000154310, ENSG00000013441, ENSG00000168078, ENSG00000078269, ENSG00000141401, ENSG00000082805, ENSG00000077063, ENSG00000181085, ENSG00000180389, ENSG00000064547, ENSG00000189043, ENSG00000106341, ENSG00000119640, ENSG00000161326, ENSG00000183943, ENSG00000108504, ENSG00000028116, ENSG00000163545, ENSG00000120129, ENSG00000163485, ENSG00000112559, ENSG0000…	408	973	13528	1.15862	1	0.986893	99.3633
SMART	SM00220:S_TKc	10	1.46628	0.399094	ENSG00000181085, ENSG00000010219, ENSG00000154310, ENSG00000188322, ENSG00000013441, ENSG00000183943, ENSG00000152495, ENSG00000108504, ENSG00000163545, ENSG00000130413	281	259	9079	1.24748	1	0.98015	99.8081
INTERPRO	IPR002290:Serine/threonine protein kinase	10	1.46628	0.426536	ENSG00000181085, ENSG00000010219, ENSG00000154310, ENSG00000188322, ENSG00000013441, ENSG00000183943, ENSG00000152495, ENSG00000108504, ENSG00000163545, ENSG00000130413	524	259	16659	1.22749	1	0.999754	99.9813
INTERPRO	IPR008271:Serine/threonine protein kinase, active site	13	1.90616	0.43703	ENSG00000010219, ENSG00000188322, ENSG00000154310, ENSG00000013441, ENSG00000168078, ENSG00000152495, ENSG00000181085, ENSG00000127914, ENSG00000183943, ENSG00000108504, ENSG00000028116, ENSG00000163545, ENSG00000130413	524	354	16659	1.1675	1	0.999749	99.986
GOTERM_BP_FAT	GO:0006468~protein amino acid phosphorylation	22	3.22581	0.438087	ENSG00000163485, ENSG00000112559, ENSG00000070886, ENSG00000010219, ENSG00000188322, ENSG00000154310, ENSG00000013441, ENSG00000168078, ENSG00000171608, ENSG00000152495, ENSG00000082805, ENSG00000184160, ENSG00000077063, ENSG00000181085, ENSG00000106341, ENSG00000064547, ENSG00000127914, ENSG00000183943, ENSG00000108504, ENSG00000028116, ENSG00000163545, ENSG00000130413	408	667	13528	1.09363	1	0.994516	99.995
GOTERM_BP_FAT	GO:0016310~phosphorylation	26	3.81232	0.446732	ENSG00000070886, ENSG00000010219, ENSG00000154310, ENSG00000013441, ENSG00000168078, ENSG00000082805, ENSG00000077063, ENSG00000181085, ENSG00000180389, ENSG00000064547, ENSG00000189043, ENSG00000106341, ENSG00000183943, ENSG00000108504, ENSG00000028116, ENSG00000163545, ENSG00000112559, ENSG00000163485, ENSG00000188322, ENSG00000171608, ENSG00000152495, ENSG00000184160, ENSG00000127914, ENSG0000…	408	800	13528	1.0776	1	0.994386	99.9962
UP_SEQ_FEATURE	active site:Proton acceptor	23	3.37243	0.469459	ENSG00000070886, ENSG00000010219, ENSG00000188322, ENSG00000154310, ENSG00000013441, ENSG00000168078, ENSG00000214274, ENSG00000152495, ENSG00000176387, ENSG00000167588, ENSG00000181085, ENSG00000169738, ENSG00000088002, ENSG00000151552, ENSG00000126790, ENSG00000183943, ENSG00000109956, ENSG00000108504, ENSG00000181784, ENSG00000028116, ENSG00000213316, ENSG00000163545, ENSG00000130413	624	658	19113	1.07065	1	1	99.9973
SP_PIR_KEYWORDS	kinase	23	3.37243	0.562089	ENSG00000115325, ENSG00000070886, ENSG00000010219, ENSG00000188322, ENSG00000154310, ENSG00000013441, ENSG00000124006, ENSG00000168078, ENSG00000123975, ENSG00000171608, ENSG00000152495, ENSG00000179841, ENSG00000181085, ENSG00000147889, ENSG00000100526, ENSG00000127914, ENSG00000198964, ENSG00000137133, ENSG00000183943, ENSG00000108504, ENSG00000028116, ENSG00000163545, ENSG00000130413	626	688	19235	1.02721	1	0.990924	99.999
INTERPRO	IPR017442:Serine/threonine protein kinase-related	12	1.75953	0.575945	ENSG00000181085, ENSG00000010219, ENSG00000154310, ENSG00000188322, ENSG00000013441, ENSG00000127914, ENSG00000168078, ENSG00000183943, ENSG00000152495, ENSG00000108504, ENSG00000163545, ENSG00000130413	524	359	16659	1.06268	1	0.999981	99.9998
SP_PIR_KEYWORDS	serine/threonine-protein kinase	13	1.90616	0.585112	ENSG00000010219, ENSG00000188322, ENSG00000154310, ENSG00000013441, ENSG00000168078, ENSG00000152495, ENSG00000181085, ENSG00000127914, ENSG00000183943, ENSG00000108504, ENSG00000028116, ENSG00000163545, ENSG00000130413	626	381	19235	1.04842	1	0.990761	99.9996
GOTERM_MF_FAT	GO:0004674~protein serine/threonine kinase activity	13	1.90616	0.66529	ENSG00000010219, ENSG00000188322, ENSG00000154310, ENSG00000013441, ENSG00000168078, ENSG00000152495, ENSG00000181085, ENSG00000127914, ENSG00000183943, ENSG00000108504, ENSG00000028116, ENSG00000163545, ENSG00000130413	397	430	12983	0.988688	1	0.999191	100
INTERPRO	IPR017441:Protein kinase, ATP binding site	14	2.05279	0.675384	ENSG00000010219, ENSG00000070886, ENSG00000188322, ENSG00000154310, ENSG00000013441, ENSG00000168078, ENSG00000152495, ENSG00000181085, ENSG00000127914, ENSG00000183943, ENSG00000108504, ENSG00000028116, ENSG00000163545, ENSG00000130413	524	455	16659	0.978215	1	0.999997	100
INTERPRO	IPR000719:Protein kinase, core	14	2.05279	0.735218	ENSG00000010219, ENSG00000070886, ENSG00000188322, ENSG00000154310, ENSG00000013441, ENSG00000168078, ENSG00000152495, ENSG00000181085, ENSG00000127914, ENSG00000183943, ENSG00000108504, ENSG00000028116, ENSG00000163545, ENSG00000130413	524	476	16659	0.935058	1	0.999999	100
GOTERM_MF_FAT	GO:0004672~protein kinase activity	17	2.49267	0.759713	ENSG00000070886, ENSG00000010219, ENSG00000188322, ENSG00000154310, ENSG00000013441, ENSG00000168078, ENSG00000152495, ENSG00000077063, ENSG00000183960, ENSG00000181085, ENSG00000127914, ENSG00000183943, ENSG00000108504, ENSG00000055118, ENSG00000028116, ENSG00000163545, ENSG00000130413	397	606	12983	0.917404	1	0.999773	100
UP_SEQ_FEATURE	domain:Protein kinase	13	1.90616	0.841143	ENSG00000010219, ENSG00000070886, ENSG00000188322, ENSG00000154310, ENSG00000013441, ENSG00000168078, ENSG00000152495, ENSG00000181085, ENSG00000183943, ENSG00000108504, ENSG00000028116, ENSG00000163545, ENSG00000130413	624	469	19113	0.849014	1	1	100
UP_SEQ_FEATURE	binding site:ATP	14	2.05279	0.902469	ENSG00000010219, ENSG00000070886, ENSG00000188322, ENSG00000154310, ENSG00000013441, ENSG00000168078, ENSG00000152495, ENSG00000181085, ENSG00000136371, ENSG00000183943, ENSG00000108504, ENSG00000028116, ENSG00000163545, ENSG00000130413	624	542	19113	0.791176	1	1	100
SP_PIR_KEYWORDS	transferase	37	5.42522	0.941663	ENSG00000144057, ENSG00000010219, ENSG00000156689, ENSG00000070886, ENSG00000154310, ENSG00000013441, ENSG00000168078, ENSG00000106392, ENSG00000170340, ENSG00000154080, ENSG00000181085, ENSG00000170941, ENSG00000088002, ENSG00000160446, ENSG00000183943, ENSG00000128309, ENSG00000108504, ENSG00000109956, ENSG00000028116, ENSG00000182272, ENSG00000213316, ENSG00000163545, ENSG00000176022, ENSG0000…	626	1394	19235	0.815562	1	0.999598	100
UP_SEQ_FEATURE	nucleotide phosphate-binding region:ATP	24	3.51906	0.955765	ENSG00000070886, ENSG00000010219, ENSG00000188322, ENSG00000154310, ENSG00000013441, ENSG00000168078, ENSG00000066735, ENSG00000080503, ENSG00000167702, ENSG00000152495, ENSG00000205432, ENSG00000173208, ENSG00000181085, ENSG00000092054, ENSG00000126215, ENSG00000167306, ENSG00000136371, ENSG00000183943, ENSG00000108504, ENSG00000121621, ENSG00000028116, ENSG00000124406, ENSG00000163545, ENSG0000…	624	962	19113	0.764153	1	1	100
SP_PIR_KEYWORDS	nucleotide-binding	42	6.15836	0.983103	ENSG00000083807, ENSG00000010219, ENSG00000070886, ENSG00000154310, ENSG00000013441, ENSG00000168078, ENSG00000066735, ENSG00000080503, ENSG00000167702, ENSG00000185829, ENSG00000164978, ENSG00000167550, ENSG00000173208, ENSG00000185666, ENSG00000158417, ENSG00000181085, ENSG00000118508, ENSG00000167306, ENSG00000108830, ENSG00000183943, ENSG00000136371, ENSG00000123416, ENSG00000188229, ENSG0000…	626	1686	19235	0.765437	1	0.999955	100
GOTERM_MF_FAT	GO:0032555~purine ribonucleotide binding	42	6.15836	0.990608	ENSG00000083807, ENSG00000010219, ENSG00000070886, ENSG00000154310, ENSG00000013441, ENSG00000168078, ENSG00000066735, ENSG00000080503, ENSG00000167702, ENSG00000185829, ENSG00000164978, ENSG00000167550, ENSG00000173208, ENSG00000185666, ENSG00000158417, ENSG00000181085, ENSG00000118508, ENSG00000167306, ENSG00000108830, ENSG00000183943, ENSG00000136371, ENSG00000123416, ENSG00000188229, ENSG0000…	397	1836	12983	0.748103	1	1	100
GOTERM_MF_FAT	GO:0032553~ribonucleotide binding	42	6.15836	0.990608	ENSG00000083807, ENSG00000010219, ENSG00000070886, ENSG00000154310, ENSG00000013441, ENSG00000168078, ENSG00000066735, ENSG00000080503, ENSG00000167702, ENSG00000185829, ENSG00000164978, ENSG00000167550, ENSG00000173208, ENSG00000185666, ENSG00000158417, ENSG00000181085, ENSG00000118508, ENSG00000167306, ENSG00000108830, ENSG00000183943, ENSG00000136371, ENSG00000123416, ENSG00000188229, ENSG0000…	397	1836	12983	0.748103	1	1	100
GOTERM_MF_FAT	GO:0000166~nucleotide binding	53	7.77126	0.990819	ENSG00000113742, ENSG00000083807, ENSG00000010219, ENSG00000154310, ENSG00000168078, ENSG00000080503, ENSG00000167702, ENSG00000185829, ENSG00000176387, ENSG00000164978, ENSG00000158417, ENSG00000181085, ENSG00000118508, ENSG00000185272, ENSG00000213689, ENSG00000123416, ENSG00000188229, ENSG00000121621, ENSG00000108504, ENSG00000163545, ENSG00000125249, ENSG00000166592, ENSG00000004534, ENSG0000…	397	2245	12983	0.772048	1	1	100
GOTERM_MF_FAT	GO:0017076~purine nucleotide binding	43	6.30499	0.994424	ENSG00000083807, ENSG00000010219, ENSG00000070886, ENSG00000154310, ENSG00000013441, ENSG00000168078, ENSG00000066735, ENSG00000080503, ENSG00000167702, ENSG00000185829, ENSG00000164978, ENSG00000167550, ENSG00000173208, ENSG00000185666, ENSG00000158417, ENSG00000181085, ENSG00000118508, ENSG00000167306, ENSG00000213689, ENSG00000108830, ENSG00000183943, ENSG00000136371, ENSG00000123416, ENSG0000…	397	1918	12983	0.73317	1	1	100
SP_PIR_KEYWORDS	atp-binding	28	4.10557	0.997627	ENSG00000083807, ENSG00000070886, ENSG00000010219, ENSG00000154310, ENSG00000013441, ENSG00000168078, ENSG00000080503, ENSG00000066735, ENSG00000167702, ENSG00000173208, ENSG00000185666, ENSG00000181085, ENSG00000167306, ENSG00000136371, ENSG00000183943, ENSG00000121621, ENSG00000108504, ENSG00000028116, ENSG00000163545, ENSG00000188322, ENSG00000171608, ENSG00000152495, ENSG00000205432, ENSG0000…	626	1326	19235	0.648832	1	0.999999	100
GOTERM_MF_FAT	GO:0005524~ATP binding	28	4.10557	0.999247	ENSG00000083807, ENSG00000070886, ENSG00000010219, ENSG00000154310, ENSG00000013441, ENSG00000168078, ENSG00000080503, ENSG00000066735, ENSG00000167702, ENSG00000173208, ENSG00000185666, ENSG00000181085, ENSG00000167306, ENSG00000136371, ENSG00000183943, ENSG00000121621, ENSG00000108504, ENSG00000028116, ENSG00000163545, ENSG00000188322, ENSG00000171608, ENSG00000152495, ENSG00000205432, ENSG0000…	397	1477	12983	0.619958	1	1	100
GOTERM_MF_FAT	GO:0032559~adenyl ribonucleotide binding	28	4.10557	0.999452	ENSG00000083807, ENSG00000070886, ENSG00000010219, ENSG00000154310, ENSG00000013441, ENSG00000168078, ENSG00000080503, ENSG00000066735, ENSG00000167702, ENSG00000173208, ENSG00000185666, ENSG00000181085, ENSG00000167306, ENSG00000136371, ENSG00000183943, ENSG00000121621, ENSG00000108504, ENSG00000028116, ENSG00000163545, ENSG00000188322, ENSG00000171608, ENSG00000152495, ENSG00000205432, ENSG0000…	397	1497	12983	0.611675	1	1	100
GOTERM_MF_FAT	GO:0001883~purine nucleoside binding	30	4.39883	0.999613	ENSG00000083807, ENSG00000070886, ENSG00000010219, ENSG00000154310, ENSG00000013441, ENSG00000168078, ENSG00000080503, ENSG00000066735, ENSG00000167702, ENSG00000173208, ENSG00000185666, ENSG00000181085, ENSG00000213689, ENSG00000167306, ENSG00000136371, ENSG00000183943, ENSG00000121621, ENSG00000108504, ENSG00000028116, ENSG00000163545, ENSG00000163485, ENSG00000188322, ENSG00000171608, ENSG0000…	397	1601	12983	0.612794	1	1	100
GOTERM_MF_FAT	GO:0001882~nucleoside binding	30	4.39883	0.999676	ENSG00000083807, ENSG00000070886, ENSG00000010219, ENSG00000154310, ENSG00000013441, ENSG00000168078, ENSG00000080503, ENSG00000066735, ENSG00000167702, ENSG00000173208, ENSG00000185666, ENSG00000181085, ENSG00000213689, ENSG00000167306, ENSG00000136371, ENSG00000183943, ENSG00000121621, ENSG00000108504, ENSG00000028116, ENSG00000163545, ENSG00000163485, ENSG00000188322, ENSG00000171608, ENSG0000…	397	1612	12983	0.608612	1	1	100
GOTERM_MF_FAT	GO:0030554~adenyl nucleotide binding	29	4.2522	0.999707	ENSG00000083807, ENSG00000070886, ENSG00000010219, ENSG00000154310, ENSG00000013441, ENSG00000168078, ENSG00000080503, ENSG00000066735, ENSG00000167702, ENSG00000173208, ENSG00000185666, ENSG00000181085, ENSG00000213689, ENSG00000167306, ENSG00000136371, ENSG00000183943, ENSG00000121621, ENSG00000108504, ENSG00000028116, ENSG00000163545, ENSG00000188322, ENSG00000171608, ENSG00000152495, ENSG0000…	397	1577	12983	0.601383	1	1	100
Annotation Cluster 128	Enrichment Score: 0.15707184611305067
Category	Term	Count	%	PValue	Genes	List Total	Pop Hits	Pop Total	Fold Enrichment	Bonferroni	Benjamini	FDR
GOTERM_BP_FAT	GO:0048609~reproductive process in a multicellular organism	16	2.34604	0.501108	ENSG00000105974, ENSG00000165269, ENSG00000169676, ENSG00000117425, ENSG00000177551, ENSG00000214274, ENSG00000182985, ENSG00000134057, ENSG00000164611, ENSG00000077063, ENSG00000134363, ENSG00000006047, ENSG00000138379, ENSG00000064199, ENSG00000164104, ENSG00000104044	408	487	13528	1.08934	1	0.995501	99.9994
GOTERM_BP_FAT	GO:0032504~multicellular organism reproduction	16	2.34604	0.501108	ENSG00000105974, ENSG00000165269, ENSG00000169676, ENSG00000117425, ENSG00000177551, ENSG00000214274, ENSG00000182985, ENSG00000134057, ENSG00000164611, ENSG00000077063, ENSG00000134363, ENSG00000006047, ENSG00000138379, ENSG00000064199, ENSG00000164104, ENSG00000104044	408	487	13528	1.08934	1	0.995501	99.9994
GOTERM_BP_FAT	GO:0007276~gamete generation	11	1.6129	0.75511	ENSG00000134363, ENSG00000165269, ENSG00000006047, ENSG00000117425, ENSG00000214274, ENSG00000064199, ENSG00000164104, ENSG00000182985, ENSG00000134057, ENSG00000164611, ENSG00000104044	408	395	13528	0.923356	1	0.999237	100
GOTERM_BP_FAT	GO:0007283~spermatogenesis	8	1.17302	0.823655	ENSG00000165269, ENSG00000006047, ENSG00000117425, ENSG00000064199, ENSG00000164104, ENSG00000182985, ENSG00000164611, ENSG00000104044	408	308	13528	0.861217	1	0.9997	100
GOTERM_BP_FAT	GO:0048232~male gamete generation	8	1.17302	0.823655	ENSG00000165269, ENSG00000006047, ENSG00000117425, ENSG00000064199, ENSG00000164104, ENSG00000182985, ENSG00000164611, ENSG00000104044	408	308	13528	0.861217	1	0.9997	100
GOTERM_BP_FAT	GO:0019953~sexual reproduction	11	1.6129	0.887574	ENSG00000134363, ENSG00000165269, ENSG00000006047, ENSG00000117425, ENSG00000214274, ENSG00000064199, ENSG00000164104, ENSG00000182985, ENSG00000134057, ENSG00000164611, ENSG00000104044	408	458	13528	0.796344	1	0.999919	100
Annotation Cluster 129	Enrichment Score: 0.15003754694569604
Category	Term	Count	%	PValue	Genes	List Total	Pop Hits	Pop Total	Fold Enrichment	Bonferroni	Benjamini	FDR
GOTERM_BP_FAT	GO:0008219~cell death	21	3.07918	0.674909	ENSG00000185043, ENSG00000126453, ENSG00000214274, ENSG00000107338, ENSG00000182985, ENSG00000135116, ENSG00000108848, ENSG00000121351, ENSG00000164418, ENSG00000147889, ENSG00000106546, ENSG00000178662, ENSG00000124788, ENSG00000213689, ENSG00000198964, ENSG00000129521, ENSG00000146426, ENSG00000142856, ENSG00000141682, ENSG00000163545, ENSG00000170113	408	719	13528	0.96842	1	0.998513	100
GOTERM_BP_FAT	GO:0016265~death	21	3.07918	0.686767	ENSG00000185043, ENSG00000126453, ENSG00000214274, ENSG00000107338, ENSG00000182985, ENSG00000135116, ENSG00000108848, ENSG00000121351, ENSG00000164418, ENSG00000147889, ENSG00000106546, ENSG00000178662, ENSG00000124788, ENSG00000213689, ENSG00000198964, ENSG00000129521, ENSG00000146426, ENSG00000142856, ENSG00000141682, ENSG00000163545, ENSG00000170113	408	724	13528	0.961732	1	0.998681	100
SP_PIR_KEYWORDS	Apoptosis	12	1.75953	0.697476	ENSG00000147889, ENSG00000178662, ENSG00000126453, ENSG00000198964, ENSG00000137133, ENSG00000107338, ENSG00000129521, ENSG00000182985, ENSG00000142856, ENSG00000135116, ENSG00000141682, ENSG00000163545	626	381	19235	0.967774	1	0.994565	100
GOTERM_BP_FAT	GO:0006915~apoptosis	17	2.49267	0.731181	ENSG00000185043, ENSG00000126453, ENSG00000107338, ENSG00000182985, ENSG00000135116, ENSG00000108848, ENSG00000121351, ENSG00000164418, ENSG00000147889, ENSG00000106546, ENSG00000178662, ENSG00000198964, ENSG00000129521, ENSG00000146426, ENSG00000142856, ENSG00000141682, ENSG00000163545	408	602	13528	0.936323	1	0.999059	100
GOTERM_BP_FAT	GO:0012501~programmed cell death	17	2.49267	0.751975	ENSG00000185043, ENSG00000126453, ENSG00000107338, ENSG00000182985, ENSG00000135116, ENSG00000108848, ENSG00000121351, ENSG00000164418, ENSG00000147889, ENSG00000106546, ENSG00000178662, ENSG00000198964, ENSG00000129521, ENSG00000146426, ENSG00000142856, ENSG00000141682, ENSG00000163545	408	611	13528	0.922531	1	0.999243	100
Annotation Cluster 130	Enrichment Score: 0.14942628759049043
Category	Term	Count	%	PValue	Genes	List Total	Pop Hits	Pop Total	Fold Enrichment	Bonferroni	Benjamini	FDR
GOTERM_MF_FAT	GO:0008138~protein tyrosine/serine/threonine phosphatase activity	3	0.439883	0.390042	ENSG00000100526, ENSG00000161326, ENSG00000120129	397	44	12983	2.22973	1	0.996863	99.9345
GOTERM_MF_FAT	GO:0016791~phosphatase activity	9	1.31965	0.487619	ENSG00000100526, ENSG00000132825, ENSG00000161326, ENSG00000078269, ENSG00000104331, ENSG00000141401, ENSG00000078237, ENSG00000141349, ENSG00000120129	397	249	12983	1.18203	1	0.997904	99.9951
INTERPRO	IPR000387:Protein-tyrosine phosphatase	3	0.439883	0.727056	ENSG00000100526, ENSG00000161326, ENSG00000120129	524	81	16659	1.17748	1	0.999999	100
INTERPRO	IPR000387:Dual-specific/protein-tyrosine phosphatase, conserved region	3	0.439883	0.733288	ENSG00000100526, ENSG00000161326, ENSG00000120129	524	82	16659	1.16312	1	0.999999	100
INTERPRO	IPR016130:Protein-tyrosine phosphatase, active site	3	0.439883	0.7736	ENSG00000100526, ENSG00000161326, ENSG00000120129	524	89	16659	1.07164	1	0.999999	100
GOTERM_MF_FAT	GO:0004725~protein tyrosine phosphatase activity	3	0.439883	0.830722	ENSG00000100526, ENSG00000161326, ENSG00000120129	397	104	12983	0.943349	1	0.999901	100
GOTERM_BP_FAT	GO:0016311~dephosphorylation	4	0.58651	0.846585	ENSG00000100526, ENSG00000161326, ENSG00000078269, ENSG00000120129	408	154	13528	0.861217	1	0.999801	100
GOTERM_MF_FAT	GO:0004721~phosphoprotein phosphatase activity	4	0.58651	0.883497	ENSG00000100526, ENSG00000132825, ENSG00000161326, ENSG00000120129	397	165	12983	0.792794	1	0.999974	100
SP_PIR_KEYWORDS	protein phosphatase	3	0.439883	0.927429	ENSG00000100526, ENSG00000161326, ENSG00000120129	626	130	19235	0.709081	1	0.999302	100
Annotation Cluster 131	Enrichment Score: 0.14885531263402482
Category	Term	Count	%	PValue	Genes	List Total	Pop Hits	Pop Total	Fold Enrichment	Bonferroni	Benjamini	FDR
SMART	SM00389:HOX	8	1.17302	0.591609	ENSG00000182463, ENSG00000169840, ENSG00000106689, ENSG00000150051, ENSG00000121297, ENSG00000136327, ENSG00000119919, ENSG00000182568	281	235	9079	1.0999	1	0.996521	99.9983
INTERPRO	IPR017970:Homeobox, conserved site	8	1.17302	0.595816	ENSG00000182463, ENSG00000169840, ENSG00000106689, ENSG00000150051, ENSG00000121297, ENSG00000136327, ENSG00000119919, ENSG00000182568	524	232	16659	1.09628	1	0.999988	99.9999
INTERPRO	IPR001356:Homeobox	8	1.17302	0.609365	ENSG00000182463, ENSG00000169840, ENSG00000106689, ENSG00000150051, ENSG00000121297, ENSG00000136327, ENSG00000119919, ENSG00000182568	524	235	16659	1.08228	1	0.999991	100
SP_PIR_KEYWORDS	Homeobox	8	1.17302	0.675018	ENSG00000182463, ENSG00000169840, ENSG00000106689, ENSG00000150051, ENSG00000121297, ENSG00000136327, ENSG00000119919, ENSG00000182568	626	242	19235	1.01576	1	0.994026	100
GOTERM_MF_FAT	GO:0043565~sequence-specific DNA binding	17	2.49267	0.761944	ENSG00000164379, ENSG00000139352, ENSG00000169840, ENSG00000150051, ENSG00000205927, ENSG00000121297, ENSG00000151623, ENSG00000181449, ENSG00000136327, ENSG00000119919, ENSG00000183960, ENSG00000119508, ENSG00000198963, ENSG00000182463, ENSG00000106689, ENSG00000112333, ENSG00000182568	397	607	12983	0.915893	1	0.999768	100
UP_SEQ_FEATURE	DNA-binding region:Homeobox	5	0.733138	0.870737	ENSG00000169840, ENSG00000106689, ENSG00000136327, ENSG00000119919, ENSG00000182568	624	190	19113	0.806048	1	1	100
INTERPRO	IPR012287:Homeodomain-related	5	0.733138	0.943762	ENSG00000169840, ENSG00000106689, ENSG00000150051, ENSG00000136327, ENSG00000119919	524	238	16659	0.667899	1	1	100
Annotation Cluster 132	Enrichment Score: 0.14828132794723142
Category	Term	Count	%	PValue	Genes	List Total	Pop Hits	Pop Total	Fold Enrichment	Bonferroni	Benjamini	FDR
GOTERM_MF_FAT	GO:0005267~potassium channel activity	6	0.879765	0.382419	ENSG00000183960, ENSG00000184261, ENSG00000080709, ENSG00000055118, ENSG00000169282, ENSG00000180332	397	133	12983	1.47531	1	0.997708	99.9213
GOTERM_BP_FAT	GO:0006813~potassium ion transport	6	0.879765	0.529356	ENSG00000183960, ENSG00000184261, ENSG00000080709, ENSG00000055118, ENSG00000169282, ENSG00000180332	408	160	13528	1.24338	1	0.996134	99.9998
GOTERM_MF_FAT	GO:0022838~substrate specific channel activity	13	1.90616	0.558253	ENSG00000165269, ENSG00000213719, ENSG00000120251, ENSG00000080709, ENSG00000169282, ENSG00000180332, ENSG00000074855, ENSG00000183960, ENSG00000164418, ENSG00000127325, ENSG00000184261, ENSG00000166206, ENSG00000055118	397	398	12983	1.06818	1	0.999009	99.9995
SP_PIR_KEYWORDS	ionic channel	11	1.6129	0.586933	ENSG00000164418, ENSG00000183960, ENSG00000213719, ENSG00000184261, ENSG00000127325, ENSG00000120251, ENSG00000080709, ENSG00000166206, ENSG00000055118, ENSG00000169282, ENSG00000074855	626	318	19235	1.06288	1	0.990414	99.9996
GOTERM_MF_FAT	GO:0005249~voltage-gated potassium channel activity	4	0.58651	0.592417	ENSG00000183960, ENSG00000055118, ENSG00000169282, ENSG00000180332	397	100	12983	1.30811	1	0.999184	99.9998
GOTERM_MF_FAT	GO:0015267~channel activity	13	1.90616	0.606789	ENSG00000165269, ENSG00000213719, ENSG00000120251, ENSG00000080709, ENSG00000169282, ENSG00000180332, ENSG00000074855, ENSG00000183960, ENSG00000164418, ENSG00000127325, ENSG00000184261, ENSG00000166206, ENSG00000055118	397	412	12983	1.03188	1	0.999261	99.9999
GOTERM_MF_FAT	GO:0022836~gated channel activity	10	1.46628	0.607643	ENSG00000164418, ENSG00000183960, ENSG00000213719, ENSG00000184261, ENSG00000120251, ENSG00000080709, ENSG00000166206, ENSG00000055118, ENSG00000169282, ENSG00000180332	397	310	12983	1.05493	1	0.999206	99.9999
GOTERM_MF_FAT	GO:0022803~passive transmembrane transporter activity	13	1.90616	0.610161	ENSG00000165269, ENSG00000213719, ENSG00000120251, ENSG00000080709, ENSG00000169282, ENSG00000180332, ENSG00000074855, ENSG00000183960, ENSG00000164418, ENSG00000127325, ENSG00000184261, ENSG00000166206, ENSG00000055118	397	413	12983	1.02939	1	0.999175	99.9999
GOTERM_BP_FAT	GO:0006811~ion transport	23	3.37243	0.626373	ENSG00000213719, ENSG00000105974, ENSG00000120251, ENSG00000080709, ENSG00000169282, ENSG00000112280, ENSG00000180332, ENSG00000074855, ENSG00000179520, ENSG00000141873, ENSG00000077063, ENSG00000183960, ENSG00000164418, ENSG00000180389, ENSG00000184261, ENSG00000127325, ENSG00000082196, ENSG00000128309, ENSG00000166206, ENSG00000055118, ENSG00000104044, ENSG00000170290, ENSG00000169020	408	768	13528	0.992979	1	0.997906	100
GOTERM_MF_FAT	GO:0005216~ion channel activity	12	1.75953	0.634491	ENSG00000164418, ENSG00000183960, ENSG00000213719, ENSG00000184261, ENSG00000127325, ENSG00000120251, ENSG00000080709, ENSG00000166206, ENSG00000055118, ENSG00000169282, ENSG00000180332, ENSG00000074855	397	386	12983	1.01667	1	0.999277	100
GOTERM_MF_FAT	GO:0022832~voltage-gated channel activity	6	0.879765	0.713998	ENSG00000183960, ENSG00000213719, ENSG00000184261, ENSG00000055118, ENSG00000169282, ENSG00000180332	397	195	12983	1.00624	1	0.999563	100
GOTERM_MF_FAT	GO:0005244~voltage-gated ion channel activity	6	0.879765	0.713998	ENSG00000183960, ENSG00000213719, ENSG00000184261, ENSG00000055118, ENSG00000169282, ENSG00000180332	397	195	12983	1.00624	1	0.999563	100
SP_PIR_KEYWORDS	voltage-gated channel	5	0.733138	0.722466	ENSG00000183960, ENSG00000213719, ENSG00000184261, ENSG00000055118, ENSG00000169282	626	150	19235	1.02423	1	0.994502	100
SP_PIR_KEYWORDS	potassium channel	3	0.439883	0.725399	ENSG00000183960, ENSG00000184261, ENSG00000055118	626	78	19235	1.1818	1	0.994456	100
SP_PIR_KEYWORDS	potassium transport	4	0.58651	0.726347	ENSG00000183960, ENSG00000184261, ENSG00000055118, ENSG00000169282	626	115	19235	1.06876	1	0.994249	100
GOTERM_BP_FAT	GO:0015672~monovalent inorganic cation transport	9	1.31965	0.745349	ENSG00000183960, ENSG00000180389, ENSG00000184261, ENSG00000080709, ENSG00000055118, ENSG00000169282, ENSG00000180332, ENSG00000179520, ENSG00000169020	408	318	13528	0.938402	1	0.999179	100
GOTERM_MF_FAT	GO:0030955~potassium ion binding	4	0.58651	0.753476	ENSG00000183960, ENSG00000184261, ENSG00000055118, ENSG00000169282	397	128	12983	1.02196	1	0.999757	100
SP_PIR_KEYWORDS	potassium	4	0.58651	0.781132	ENSG00000183960, ENSG00000184261, ENSG00000055118, ENSG00000169282	626	126	19235	0.975455	1	0.995345	100
GOTERM_MF_FAT	GO:0022843~voltage-gated cation channel activity	4	0.58651	0.830511	ENSG00000183960, ENSG00000055118, ENSG00000169282, ENSG00000180332	397	147	12983	0.889871	1	0.999908	100
SP_PIR_KEYWORDS	ion transport	16	2.34604	0.846873	ENSG00000213719, ENSG00000120251, ENSG00000080709, ENSG00000169282, ENSG00000074855, ENSG00000179520, ENSG00000141873, ENSG00000183960, ENSG00000164418, ENSG00000180389, ENSG00000127325, ENSG00000184261, ENSG00000166206, ENSG00000055118, ENSG00000170113, ENSG00000169020	626	578	19235	0.85057	1	0.99798	100
GOTERM_MF_FAT	GO:0031420~alkali metal ion binding	5	0.733138	0.920888	ENSG00000183960, ENSG00000184261, ENSG00000055118, ENSG00000169282, ENSG00000179520	397	228	12983	0.717166	1	0.999988	100
GOTERM_MF_FAT	GO:0005261~cation channel activity	6	0.879765	0.925822	ENSG00000183960, ENSG00000184261, ENSG00000080709, ENSG00000055118, ENSG00000169282, ENSG00000180332	397	275	12983	0.713515	1	0.999989	100
GOTERM_BP_FAT	GO:0055085~transmembrane transport	13	1.90616	0.926949	ENSG00000165269, ENSG00000165457, ENSG00000169282, ENSG00000179520, ENSG00000141873, ENSG00000183960, ENSG00000133460, ENSG00000013306, ENSG00000180389, ENSG00000134809, ENSG00000055118, ENSG00000104044, ENSG00000169020	408	569	13528	0.757538	1	0.999979	100
GOTERM_MF_FAT	GO:0046873~metal ion transmembrane transporter activity	7	1.02639	0.938307	ENSG00000183960, ENSG00000184261, ENSG00000080709, ENSG00000055118, ENSG00000169282, ENSG00000180332, ENSG00000141873	397	328	12983	0.697925	1	0.999994	100
GOTERM_BP_FAT	GO:0030001~metal ion transport	10	1.46628	0.943475	ENSG00000183960, ENSG00000105974, ENSG00000184261, ENSG00000080709, ENSG00000055118, ENSG00000169282, ENSG00000180332, ENSG00000170290, ENSG00000179520, ENSG00000141873	408	465	13528	0.713051	1	0.999991	100
GOTERM_BP_FAT	GO:0006812~cation transport	12	1.75953	0.948083	ENSG00000183960, ENSG00000105974, ENSG00000180389, ENSG00000184261, ENSG00000080709, ENSG00000055118, ENSG00000169282, ENSG00000180332, ENSG00000170290, ENSG00000179520, ENSG00000169020, ENSG00000141873	408	553	13528	0.719498	1	0.999993	100
Annotation Cluster 133	Enrichment Score: 0.14741480252360686
Category	Term	Count	%	PValue	Genes	List Total	Pop Hits	Pop Total	Fold Enrichment	Bonferroni	Benjamini	FDR
GOTERM_CC_FAT	GO:0005626~insoluble fraction	26	3.81232	0.679971	ENSG00000105974, ENSG00000213719, ENSG00000148344, ENSG00000165457, ENSG00000078269, ENSG00000179520, ENSG00000176387, ENSG00000077063, ENSG00000134265, ENSG00000100197, ENSG00000142856, ENSG00000028116, ENSG00000213316, ENSG00000113389, ENSG00000132744, ENSG00000175471, ENSG00000110876, ENSG00000164270, ENSG00000182985, ENSG00000139921, ENSG00000164418, ENSG00000111052, ENSG00000177697, ENSG0000…	411	839	12782	0.963759	1	0.988338	100
GOTERM_CC_FAT	GO:0005624~membrane fraction	25	3.66569	0.685708	ENSG00000105974, ENSG00000213719, ENSG00000148344, ENSG00000165457, ENSG00000179520, ENSG00000176387, ENSG00000077063, ENSG00000134265, ENSG00000100197, ENSG00000142856, ENSG00000028116, ENSG00000213316, ENSG00000113389, ENSG00000132744, ENSG00000175471, ENSG00000110876, ENSG00000164270, ENSG00000182985, ENSG00000139921, ENSG00000164418, ENSG00000111052, ENSG00000177697, ENSG00000146426, ENSG0000…	411	809	12782	0.961056	1	0.987957	100
GOTERM_CC_FAT	GO:0000267~cell fraction	32	4.69208	0.774687	ENSG00000213719, ENSG00000105974, ENSG00000148344, ENSG00000165457, ENSG00000078269, ENSG00000179520, ENSG00000176387, ENSG00000121351, ENSG00000077063, ENSG00000134265, ENSG00000106341, ENSG00000100197, ENSG00000213085, ENSG00000142856, ENSG00000028116, ENSG00000213316, ENSG00000113389, ENSG00000132744, ENSG00000175471, ENSG00000110876, ENSG00000118231, ENSG00000182718, ENSG00000164270, ENSG0000…	411	1083	12782	0.918922	1	0.993311	100
Annotation Cluster 134	Enrichment Score: 0.13747708015527643
Category	Term	Count	%	PValue	Genes	List Total	Pop Hits	Pop Total	Fold Enrichment	Bonferroni	Benjamini	FDR
GOTERM_BP_FAT	GO:0010324~membrane invagination	7	1.02639	0.653365	ENSG00000163485, ENSG00000105974, ENSG00000120251, ENSG00000197959, ENSG00000173926, ENSG00000163661, ENSG00000107295	408	220	13528	1.05499	1	0.998271	100
GOTERM_BP_FAT	GO:0006897~endocytosis	7	1.02639	0.653365	ENSG00000163485, ENSG00000105974, ENSG00000120251, ENSG00000197959, ENSG00000173926, ENSG00000163661, ENSG00000107295	408	220	13528	1.05499	1	0.998271	100
GOTERM_CC_FAT	GO:0014069~postsynaptic density	3	0.439883	0.669585	ENSG00000163485, ENSG00000120251, ENSG00000197959	411	71	12782	1.31407	1	0.9887	100
GOTERM_BP_FAT	GO:0016044~membrane organization	11	1.6129	0.714734	ENSG00000163485, ENSG00000105974, ENSG00000134265, ENSG00000091129, ENSG00000150961, ENSG00000134809, ENSG00000120251, ENSG00000197959, ENSG00000173926, ENSG00000163661, ENSG00000107295	408	381	13528	0.957285	1	0.998924	100
SP_PIR_KEYWORDS	Endocytosis	3	0.439883	0.823493	ENSG00000197959, ENSG00000173926, ENSG00000107295	626	96	19235	0.960214	1	0.997196	100
GOTERM_BP_FAT	GO:0016192~vesicle-mediated transport	14	2.05279	0.889642	ENSG00000163485, ENSG00000105974, ENSG00000150961, ENSG00000120251, ENSG00000173926, ENSG00000082805, ENSG00000185829, ENSG00000139921, ENSG00000100528, ENSG00000134265, ENSG00000111052, ENSG00000197959, ENSG00000163661, ENSG00000107295	408	576	13528	0.805896	1	0.999922	100
Annotation Cluster 135	Enrichment Score: 0.1350255661935165
Category	Term	Count	%	PValue	Genes	List Total	Pop Hits	Pop Total	Fold Enrichment	Bonferroni	Benjamini	FDR
SP_PIR_KEYWORDS	mitochondrion	30	4.39883	0.37327	ENSG00000156689, ENSG00000119673, ENSG00000205220, ENSG00000154316, ENSG00000180389, ENSG00000189043, ENSG00000118508, ENSG00000128951, ENSG00000128309, ENSG00000183172, ENSG00000213085, ENSG00000204183, ENSG00000106153, ENSG00000204822, ENSG00000141682, ENSG00000131174, ENSG00000136897, ENSG00000196683, ENSG00000164919, ENSG00000013306, ENSG00000134809, ENSG00000173867, ENSG00000137133, ENSG0000…	626	832	19235	1.10794	1	0.97307	99.8556
GOTERM_CC_FAT	GO:0005739~mitochondrion	34	4.98534	0.657842	ENSG00000156689, ENSG00000105974, ENSG00000119673, ENSG00000078269, ENSG00000154316, ENSG00000077063, ENSG00000180389, ENSG00000134265, ENSG00000189043, ENSG00000128951, ENSG00000118508, ENSG00000183172, ENSG00000128309, ENSG00000213085, ENSG00000204183, ENSG00000106153, ENSG00000204822, ENSG00000141682, ENSG00000131174, ENSG00000136897, ENSG00000196683, ENSG00000164919, ENSG00000169122, ENSG0000…	411	1087	12782	0.972761	1	0.987656	100
GOTERM_CC_FAT	GO:0031966~mitochondrial membrane	12	1.75953	0.723793	ENSG00000164919, ENSG00000013306, ENSG00000180389, ENSG00000134809, ENSG00000189043, ENSG00000078269, ENSG00000167085, ENSG00000090266, ENSG00000131174, ENSG00000196683, ENSG00000088766, ENSG00000169020	411	394	12782	0.947201	1	0.989438	100
GOTERM_CC_FAT	GO:0005740~mitochondrial envelope	12	1.75953	0.792905	ENSG00000164919, ENSG00000013306, ENSG00000180389, ENSG00000134809, ENSG00000189043, ENSG00000078269, ENSG00000167085, ENSG00000090266, ENSG00000131174, ENSG00000196683, ENSG00000088766, ENSG00000169020	411	419	12782	0.890685	1	0.993824	100
UP_SEQ_FEATURE	transit peptide:Mitochondrion	12	1.75953	0.898664	ENSG00000128951, ENSG00000173867, ENSG00000119673, ENSG00000137133, ENSG00000183172, ENSG00000106153, ENSG00000204183, ENSG00000213085, ENSG00000204822, ENSG00000154316, ENSG00000090266, ENSG00000131174	624	467	19113	0.787061	1	1	100
SP_PIR_KEYWORDS	transit peptide	12	1.75953	0.908984	ENSG00000128951, ENSG00000173867, ENSG00000119673, ENSG00000137133, ENSG00000183172, ENSG00000106153, ENSG00000204183, ENSG00000213085, ENSG00000204822, ENSG00000154316, ENSG00000090266, ENSG00000131174	626	476	19235	0.774626	1	0.99906	100
GOTERM_CC_FAT	GO:0044429~mitochondrial part	12	1.75953	0.98557	ENSG00000164919, ENSG00000013306, ENSG00000180389, ENSG00000134809, ENSG00000189043, ENSG00000078269, ENSG00000167085, ENSG00000090266, ENSG00000131174, ENSG00000196683, ENSG00000088766, ENSG00000169020	411	595	12782	0.627222	1	0.999953	100
Annotation Cluster 136	Enrichment Score: 0.13237191242083524
Category	Term	Count	%	PValue	Genes	List Total	Pop Hits	Pop Total	Fold Enrichment	Bonferroni	Benjamini	FDR
UP_SEQ_FEATURE	repeat:4	7	1.02639	0.546627	ENSG00000198221, ENSG00000112773, ENSG00000110876, ENSG00000205869, ENSG00000214485, ENSG00000134222, ENSG00000179979	624	182	19113	1.17807	1	1	99.9998
UP_SEQ_FEATURE	repeat:3	8	1.17302	0.549855	ENSG00000198221, ENSG00000112773, ENSG00000110876, ENSG00000212900, ENSG00000205869, ENSG00000214485, ENSG00000134222, ENSG00000179979	624	214	19113	1.14504	1	1	99.9998
UP_SEQ_FEATURE	repeat:2	9	1.31965	0.552882	ENSG00000198221, ENSG00000112773, ENSG00000110876, ENSG00000212900, ENSG00000205869, ENSG00000184956, ENSG00000214485, ENSG00000134222, ENSG00000179979	624	246	19113	1.1206	1	1	99.9998
UP_SEQ_FEATURE	repeat:1	8	1.17302	0.682344	ENSG00000198221, ENSG00000112773, ENSG00000110876, ENSG00000212900, ENSG00000205869, ENSG00000214485, ENSG00000134222, ENSG00000179979	624	243	19113	1.00839	1	1	100
UP_SEQ_FEATURE	repeat:8	3	0.439883	0.906149	ENSG00000110876, ENSG00000205869, ENSG00000179979	624	120	19113	0.765745	1	1	100
UP_SEQ_FEATURE	repeat:7	3	0.439883	0.926275	ENSG00000110876, ENSG00000205869, ENSG00000179979	624	129	19113	0.712321	1	1	100
UP_SEQ_FEATURE	repeat:6	3	0.439883	0.949684	ENSG00000110876, ENSG00000205869, ENSG00000179979	624	143	19113	0.642583	1	1	100
UP_SEQ_FEATURE	repeat:5	3	0.439883	0.965898	ENSG00000110876, ENSG00000205869, ENSG00000179979	624	157	19113	0.585283	1	1	100
Annotation Cluster 137	Enrichment Score: 0.13090035884797815
Category	Term	Count	%	PValue	Genes	List Total	Pop Hits	Pop Total	Fold Enrichment	Bonferroni	Benjamini	FDR
SP_PIR_KEYWORDS	peroxisome	4	0.58651	0.563648	ENSG00000119673, ENSG00000103202, ENSG00000082196, ENSG00000173208	626	90	19235	1.36564	1	0.990512	99.9991
GOTERM_CC_FAT	GO:0042579~microbody	3	0.439883	0.847511	ENSG00000103202, ENSG00000082196, ENSG00000173208	411	103	12782	0.905818	1	0.99663	100
GOTERM_CC_FAT	GO:0005777~peroxisome	3	0.439883	0.847511	ENSG00000103202, ENSG00000082196, ENSG00000173208	411	103	12782	0.905818	1	0.99663	100
Annotation Cluster 138	Enrichment Score: 0.11471096731099716
Category	Term	Count	%	PValue	Genes	List Total	Pop Hits	Pop Total	Fold Enrichment	Bonferroni	Benjamini	FDR
GOTERM_BP_FAT	GO:0008380~RNA splicing	9	1.31965	0.625251	ENSG00000119707, ENSG00000125351, ENSG00000169249, ENSG00000100941, ENSG00000130332, ENSG00000104852, ENSG00000108848, ENSG00000061936, ENSG00000145642	408	284	13528	1.05075	1	0.997907	100
GOTERM_BP_FAT	GO:0000398~nuclear mRNA splicing, via spliceosome	5	0.733138	0.680267	ENSG00000119707, ENSG00000125351, ENSG00000130332, ENSG00000104852, ENSG00000061936	408	153	13528	1.08356	1	0.998571	100
GOTERM_BP_FAT	GO:0000375~RNA splicing, via transesterification reactions	5	0.733138	0.680267	ENSG00000119707, ENSG00000125351, ENSG00000130332, ENSG00000104852, ENSG00000061936	408	153	13528	1.08356	1	0.998571	100
GOTERM_BP_FAT	GO:0000377~RNA splicing, via transesterification reactions with bulged adenosine as nucleophile	5	0.733138	0.680267	ENSG00000119707, ENSG00000125351, ENSG00000130332, ENSG00000104852, ENSG00000061936	408	153	13528	1.08356	1	0.998571	100
GOTERM_BP_FAT	GO:0006397~mRNA processing	9	1.31965	0.754532	ENSG00000119707, ENSG00000125351, ENSG00000100941, ENSG00000130332, ENSG00000181784, ENSG00000104852, ENSG00000108848, ENSG00000061936, ENSG00000145642	408	321	13528	0.929632	1	0.999242	100
GOTERM_BP_FAT	GO:0006396~RNA processing	15	2.19941	0.770289	ENSG00000004534, ENSG00000119707, ENSG00000125351, ENSG00000130332, ENSG00000108848, ENSG00000147889, ENSG00000124788, ENSG00000161970, ENSG00000100941, ENSG00000169249, ENSG00000214485, ENSG00000181784, ENSG00000104852, ENSG00000061936, ENSG00000145642	408	547	13528	0.909238	1	0.999349	100
GOTERM_BP_FAT	GO:0016071~mRNA metabolic process	10	1.46628	0.787293	ENSG00000006047, ENSG00000119707, ENSG00000125351, ENSG00000100941, ENSG00000130332, ENSG00000181784, ENSG00000104852, ENSG00000108848, ENSG00000061936, ENSG00000145642	408	370	13528	0.896131	1	0.999512	100
SP_PIR_KEYWORDS	mrna splicing	6	0.879765	0.813155	ENSG00000119707, ENSG00000100941, ENSG00000130332, ENSG00000108848, ENSG00000061936, ENSG00000145642	626	209	19235	0.88211	1	0.99691	100
GOTERM_CC_FAT	GO:0016607~nuclear speck	3	0.439883	0.847511	ENSG00000119707, ENSG00000100941, ENSG00000108848	411	103	12782	0.905818	1	0.99663	100
SP_PIR_KEYWORDS	mrna processing	7	1.02639	0.852594	ENSG00000119707, ENSG00000100941, ENSG00000130332, ENSG00000104852, ENSG00000108848, ENSG00000061936, ENSG00000145642	626	260	19235	0.827261	1	0.99803	100
KEGG_PATHWAY	hsa03040:Spliceosome	3	0.439883	0.872985	ENSG00000119707, ENSG00000130332, ENSG00000104852	143	126	5085	0.846653	1	0.999406	100
GOTERM_CC_FAT	GO:0016604~nuclear body	4	0.58651	0.909578	ENSG00000119707, ENSG00000100941, ENSG00000108848, ENSG00000104147	411	168	12782	0.74047	1	0.998933	100
Annotation Cluster 139	Enrichment Score: 0.11338977711971471
Category	Term	Count	%	PValue	Genes	List Total	Pop Hits	Pop Total	Fold Enrichment	Bonferroni	Benjamini	FDR
GOTERM_MF_FAT	GO:0008092~cytoskeletal protein binding	16	2.34604	0.576819	ENSG00000172159, ENSG00000091129, ENSG00000205542, ENSG00000124006, ENSG00000106789, ENSG00000182718, ENSG00000164972, ENSG00000214274, ENSG00000134222, ENSG00000150361, ENSG00000092054, ENSG00000129595, ENSG00000154553, ENSG00000167306, ENSG00000128591, ENSG00000121621	397	504	12983	1.03818	1	0.999082	99.9997
GOTERM_MF_FAT	GO:0003779~actin binding	8	1.17302	0.87335	ENSG00000150361, ENSG00000092054, ENSG00000205542, ENSG00000106789, ENSG00000167306, ENSG00000128591, ENSG00000214274, ENSG00000121621	397	326	12983	0.802522	1	0.999969	100
SP_PIR_KEYWORDS	actin-binding	6	0.879765	0.906989	ENSG00000150361, ENSG00000092054, ENSG00000205542, ENSG00000106789, ENSG00000167306, ENSG00000128591	626	247	19235	0.746401	1	0.999093	100
Annotation Cluster 140	Enrichment Score: 0.113019816377163
Category	Term	Count	%	PValue	Genes	List Total	Pop Hits	Pop Total	Fold Enrichment	Bonferroni	Benjamini	FDR
GOTERM_MF_FAT	GO:0008047~enzyme activator activity	13	1.90616	0.323	ENSG00000150681, ENSG00000105974, ENSG00000131584, ENSG00000035499, ENSG00000185088, ENSG00000144891, ENSG00000148429, ENSG00000100003, ENSG00000132965, ENSG00000146426, ENSG00000076344, ENSG00000197555, ENSG00000213316	397	335	12983	1.26906	1	0.998243	99.6925
GOTERM_MF_FAT	GO:0005096~GTPase activator activity	7	1.02639	0.666451	ENSG00000150681, ENSG00000131584, ENSG00000035499, ENSG00000146426, ENSG00000076344, ENSG00000197555, ENSG00000148429	397	220	12983	1.04054	1	0.999148	100
GOTERM_MF_FAT	GO:0030695~GTPase regulator activity	10	1.46628	0.872845	ENSG00000150681, ENSG00000154310, ENSG00000182718, ENSG00000131584, ENSG00000035499, ENSG00000082805, ENSG00000146426, ENSG00000076344, ENSG00000197555, ENSG00000148429	397	404	12983	0.809475	1	0.999971	100
GOTERM_MF_FAT	GO:0060589~nucleoside-triphosphatase regulator activity	10	1.46628	0.887977	ENSG00000150681, ENSG00000154310, ENSG00000182718, ENSG00000131584, ENSG00000035499, ENSG00000082805, ENSG00000146426, ENSG00000076344, ENSG00000197555, ENSG00000148429	397	413	12983	0.791835	1	0.999972	100
SP_PIR_KEYWORDS	GTPase activation	4	0.58651	0.893602	ENSG00000131584, ENSG00000035499, ENSG00000197555, ENSG00000148429	626	159	19235	0.773002	1	0.998776	100
GOTERM_MF_FAT	GO:0005083~small GTPase regulator activity	6	0.879765	0.92442	ENSG00000154310, ENSG00000182718, ENSG00000131584, ENSG00000082805, ENSG00000146426, ENSG00000148429	397	274	12983	0.716119	1	0.999989	100
GOTERM_BP_FAT	GO:0051056~regulation of small GTPase mediated signal transduction	5	0.733138	0.948043	ENSG00000064547, ENSG00000131584, ENSG00000146426, ENSG00000197555, ENSG00000148429	408	252	13528	0.657874	1	0.999993	100
GOTERM_BP_FAT	GO:0046578~regulation of Ras protein signal transduction	4	0.58651	0.954313	ENSG00000064547, ENSG00000131584, ENSG00000146426, ENSG00000148429	408	210	13528	0.631559	1	0.999995	100
Annotation Cluster 141	Enrichment Score: 0.11118456941354843
Category	Term	Count	%	PValue	Genes	List Total	Pop Hits	Pop Total	Fold Enrichment	Bonferroni	Benjamini	FDR
GOTERM_CC_FAT	GO:0044420~extracellular matrix part	5	0.733138	0.520073	ENSG00000204248, ENSG00000164946, ENSG00000182718, ENSG00000214274, ENSG00000112280	411	117	12782	1.32905	1	0.977513	99.9954
GOTERM_CC_FAT	GO:0005604~basement membrane	3	0.439883	0.719043	ENSG00000164946, ENSG00000182718, ENSG00000214274	411	78	12782	1.19614	1	0.989814	100
GOTERM_CC_FAT	GO:0005578~proteinaceous extracellular matrix	8	1.17302	0.892572	ENSG00000185070, ENSG00000152268, ENSG00000204248, ENSG00000166106, ENSG00000164946, ENSG00000182718, ENSG00000214274, ENSG00000112280	411	320	12782	0.777494	1	0.998438	100
SP_PIR_KEYWORDS	extracellular matrix	6	0.879765	0.895638	ENSG00000152268, ENSG00000204248, ENSG00000166106, ENSG00000164946, ENSG00000182718, ENSG00000112280	626	241	19235	0.764983	1	0.998786	100
GOTERM_CC_FAT	GO:0031012~extracellular matrix	8	1.17302	0.93	ENSG00000185070, ENSG00000152268, ENSG00000204248, ENSG00000166106, ENSG00000164946, ENSG00000182718, ENSG00000214274, ENSG00000112280	411	345	12782	0.721154	1	0.9993	100
Annotation Cluster 142	Enrichment Score: 0.09884022653923771
Category	Term	Count	%	PValue	Genes	List Total	Pop Hits	Pop Total	Fold Enrichment	Bonferroni	Benjamini	FDR
GOTERM_BP_FAT	GO:0000302~response to reactive oxygen species	3	0.439883	0.664321	ENSG00000092054, ENSG00000118231, ENSG00000120129	408	75	13528	1.32627	1	0.998488	100
GOTERM_BP_FAT	GO:0010035~response to inorganic substance	5	0.733138	0.869026	ENSG00000092054, ENSG00000105974, ENSG00000120251, ENSG00000118231, ENSG00000120129	408	205	13528	0.808704	1	0.999866	100
GOTERM_BP_FAT	GO:0006979~response to oxidative stress	4	0.58651	0.875121	ENSG00000092054, ENSG00000118231, ENSG00000175806, ENSG00000120129	408	164	13528	0.808704	1	0.999882	100
Annotation Cluster 143	Enrichment Score: 0.09648982332438741
Category	Term	Count	%	PValue	Genes	List Total	Pop Hits	Pop Total	Fold Enrichment	Bonferroni	Benjamini	FDR
GOTERM_BP_FAT	GO:0006006~glucose metabolic process	5	0.733138	0.680267	ENSG00000167588, ENSG00000132825, ENSG00000169738, ENSG00000117448, ENSG00000141349	408	153	13528	1.08356	1	0.998571	100
GOTERM_BP_FAT	GO:0019318~hexose metabolic process	5	0.733138	0.833863	ENSG00000167588, ENSG00000132825, ENSG00000169738, ENSG00000117448, ENSG00000141349	408	192	13528	0.86346	1	0.999745	100
GOTERM_BP_FAT	GO:0005996~monosaccharide metabolic process	5	0.733138	0.905224	ENSG00000167588, ENSG00000132825, ENSG00000169738, ENSG00000117448, ENSG00000141349	408	222	13528	0.746776	1	0.999951	100
Annotation Cluster 144	Enrichment Score: 0.09320964933127013
Category	Term	Count	%	PValue	Genes	List Total	Pop Hits	Pop Total	Fold Enrichment	Bonferroni	Benjamini	FDR
GOTERM_MF_FAT	GO:0001871~pattern binding	5	0.733138	0.695605	ENSG00000164764, ENSG00000214274, ENSG00000163661, ENSG00000163710, ENSG00000188517	397	154	12983	1.06178	1	0.999447	100
GOTERM_MF_FAT	GO:0030247~polysaccharide binding	5	0.733138	0.695605	ENSG00000164764, ENSG00000214274, ENSG00000163661, ENSG00000163710, ENSG00000188517	397	154	12983	1.06178	1	0.999447	100
GOTERM_MF_FAT	GO:0008201~heparin binding	3	0.439883	0.826652	ENSG00000214274, ENSG00000163710, ENSG00000188517	397	103	12983	0.952508	1	0.999905	100
GOTERM_MF_FAT	GO:0030246~carbohydrate binding	8	1.17302	0.918887	ENSG00000164764, ENSG00000110876, ENSG00000164946, ENSG00000214274, ENSG00000163661, ENSG00000131386, ENSG00000163710, ENSG00000188517	397	354	12983	0.739046	1	0.999988	100
GOTERM_MF_FAT	GO:0005539~glycosaminoglycan binding	3	0.439883	0.93034	ENSG00000214274, ENSG00000163710, ENSG00000188517	397	140	12983	0.700774	1	0.99999	100
Annotation Cluster 145	Enrichment Score: 0.0926035539318807
Category	Term	Count	%	PValue	Genes	List Total	Pop Hits	Pop Total	Fold Enrichment	Bonferroni	Benjamini	FDR
GOTERM_BP_FAT	GO:0009141~nucleoside triphosphate metabolic process	5	0.733138	0.558711	ENSG00000092054, ENSG00000180389, ENSG00000128951, ENSG00000124406, ENSG00000169020	408	131	13528	1.26553	1	0.996769	99.9999
GOTERM_BP_FAT	GO:0046034~ATP metabolic process	4	0.58651	0.616174	ENSG00000092054, ENSG00000180389, ENSG00000124406, ENSG00000169020	408	105	13528	1.26312	1	0.997702	100
GOTERM_BP_FAT	GO:0009205~purine ribonucleoside triphosphate metabolic process	4	0.58651	0.688298	ENSG00000092054, ENSG00000180389, ENSG00000124406, ENSG00000169020	408	117	13528	1.13357	1	0.998693	100
GOTERM_BP_FAT	GO:0009199~ribonucleoside triphosphate metabolic process	4	0.58651	0.693825	ENSG00000092054, ENSG00000180389, ENSG00000124406, ENSG00000169020	408	118	13528	1.12396	1	0.998727	100
GOTERM_BP_FAT	GO:0009144~purine nucleoside triphosphate metabolic process	4	0.58651	0.715194	ENSG00000092054, ENSG00000180389, ENSG00000124406, ENSG00000169020	408	122	13528	1.08711	1	0.998893	100
GOTERM_BP_FAT	GO:0006754~ATP biosynthetic process	3	0.439883	0.752961	ENSG00000180389, ENSG00000124406, ENSG00000169020	408	89	13528	1.11765	1	0.999231	100
GOTERM_BP_FAT	GO:0009150~purine ribonucleotide metabolic process	4	0.58651	0.789236	ENSG00000092054, ENSG00000180389, ENSG00000124406, ENSG00000169020	408	138	13528	0.961068	1	0.999516	100
GOTERM_BP_FAT	GO:0009206~purine ribonucleoside triphosphate biosynthetic process	3	0.439883	0.798672	ENSG00000180389, ENSG00000124406, ENSG00000169020	408	98	13528	1.01501	1	0.999575	100
GOTERM_BP_FAT	GO:0009201~ribonucleoside triphosphate biosynthetic process	3	0.439883	0.80326	ENSG00000180389, ENSG00000124406, ENSG00000169020	408	99	13528	1.00475	1	0.999605	100
GOTERM_BP_FAT	GO:0009145~purine nucleoside triphosphate biosynthetic process	3	0.439883	0.80326	ENSG00000180389, ENSG00000124406, ENSG00000169020	408	99	13528	1.00475	1	0.999605	100
GOTERM_BP_FAT	GO:0006163~purine nucleotide metabolic process	5	0.733138	0.815152	ENSG00000092054, ENSG00000180389, ENSG00000113231, ENSG00000124406, ENSG00000169020	408	186	13528	0.891314	1	0.999678	100
GOTERM_BP_FAT	GO:0009142~nucleoside triphosphate biosynthetic process	3	0.439883	0.816472	ENSG00000180389, ENSG00000124406, ENSG00000169020	408	102	13528	0.975202	1	0.999676	100
GOTERM_BP_FAT	GO:0009259~ribonucleotide metabolic process	4	0.58651	0.823386	ENSG00000092054, ENSG00000180389, ENSG00000124406, ENSG00000169020	408	147	13528	0.902228	1	0.999703	100
GOTERM_BP_FAT	GO:0009152~purine ribonucleotide biosynthetic process	3	0.439883	0.871312	ENSG00000180389, ENSG00000124406, ENSG00000169020	408	117	13528	0.850176	1	0.999871	100
GOTERM_MF_FAT	GO:0016887~ATPase activity	8	1.17302	0.888135	ENSG00000092054, ENSG00000180389, ENSG00000126215, ENSG00000080503, ENSG00000124406, ENSG00000092841, ENSG00000169020, ENSG00000173208	397	334	12983	0.7833	1	0.99997	100
GOTERM_BP_FAT	GO:0009260~ribonucleotide biosynthetic process	3	0.439883	0.891368	ENSG00000180389, ENSG00000124406, ENSG00000169020	408	124	13528	0.802182	1	0.999926	100
GOTERM_MF_FAT	GO:0042623~ATPase activity, coupled	6	0.879765	0.921545	ENSG00000092054, ENSG00000180389, ENSG00000126215, ENSG00000080503, ENSG00000124406, ENSG00000092841	397	272	12983	0.721385	1	0.999988	100
GOTERM_BP_FAT	GO:0009165~nucleotide biosynthetic process	4	0.58651	0.921943	ENSG00000103485, ENSG00000180389, ENSG00000124406, ENSG00000169020	408	186	13528	0.713051	1	0.999974	100
GOTERM_BP_FAT	GO:0034654~nucleobase, nucleoside, nucleotide and nucleic acid biosynthetic process	4	0.58651	0.933079	ENSG00000103485, ENSG00000180389, ENSG00000124406, ENSG00000169020	408	193	13528	0.687189	1	0.999985	100
GOTERM_BP_FAT	GO:0034404~nucleobase, nucleoside and nucleotide biosynthetic process	4	0.58651	0.933079	ENSG00000103485, ENSG00000180389, ENSG00000124406, ENSG00000169020	408	193	13528	0.687189	1	0.999985	100
GOTERM_BP_FAT	GO:0006164~purine nucleotide biosynthetic process	3	0.439883	0.940143	ENSG00000180389, ENSG00000124406, ENSG00000169020	408	148	13528	0.672099	1	0.999989	100
GOTERM_BP_FAT	GO:0044271~nitrogen compound biosynthetic process	6	0.879765	0.969564	ENSG00000160200, ENSG00000103485, ENSG00000180389, ENSG00000151552, ENSG00000124406, ENSG00000169020	408	325	13528	0.612127	1	0.999999	100
Annotation Cluster 146	Enrichment Score: 0.09127398758861295
Category	Term	Count	%	PValue	Genes	List Total	Pop Hits	Pop Total	Fold Enrichment	Bonferroni	Benjamini	FDR
GOTERM_BP_FAT	GO:0006259~DNA metabolic process	16	2.34604	0.561272	ENSG00000101773, ENSG00000185043, ENSG00000136982, ENSG00000185088, ENSG00000164611, ENSG00000159388, ENSG00000139921, ENSG00000147889, ENSG00000126215, ENSG00000128951, ENSG00000127152, ENSG00000213689, ENSG00000131153, ENSG00000164104, ENSG00000167085, ENSG00000120853	408	506	13528	1.04844	1	0.996835	99.9999
GOTERM_BP_FAT	GO:0033554~cellular response to stress	16	2.34604	0.730288	ENSG00000101773, ENSG00000112559, ENSG00000105974, ENSG00000154310, ENSG00000185043, ENSG00000099958, ENSG00000118231, ENSG00000185088, ENSG00000164611, ENSG00000135116, ENSG00000159388, ENSG00000169174, ENSG00000126215, ENSG00000213689, ENSG00000164104, ENSG00000163545	408	566	13528	0.937296	1	0.99906	100
GOTERM_BP_FAT	GO:0006281~DNA repair	8	1.17302	0.755433	ENSG00000101773, ENSG00000126215, ENSG00000185043, ENSG00000213689, ENSG00000164104, ENSG00000185088, ENSG00000164611, ENSG00000159388	408	284	13528	0.933996	1	0.999228	100
GOTERM_BP_FAT	GO:0006974~response to DNA damage stimulus	8	1.17302	0.935603	ENSG00000101773, ENSG00000126215, ENSG00000185043, ENSG00000213689, ENSG00000164104, ENSG00000185088, ENSG00000164611, ENSG00000159388	408	373	13528	0.711139	1	0.999986	100
SP_PIR_KEYWORDS	dna repair	3	0.439883	0.986816	ENSG00000126215, ENSG00000213689, ENSG00000164611	626	191	19235	0.48262	1	0.999969	100
SP_PIR_KEYWORDS	DNA damage	3	0.439883	0.991208	ENSG00000126215, ENSG00000213689, ENSG00000164611	626	205	19235	0.449661	1	0.999986	100
Annotation Cluster 147	Enrichment Score: 0.09033178307901023
Category	Term	Count	%	PValue	Genes	List Total	Pop Hits	Pop Total	Fold Enrichment	Bonferroni	Benjamini	FDR
GOTERM_MF_FAT	GO:0017016~Ras GTPase binding	3	0.439883	0.770547	ENSG00000179604, ENSG00000182718, ENSG00000082805	397	91	12983	1.07811	1	0.99978	100
GOTERM_MF_FAT	GO:0031267~small GTPase binding	3	0.439883	0.818247	ENSG00000179604, ENSG00000182718, ENSG00000082805	397	101	12983	0.971369	1	0.999903	100
GOTERM_MF_FAT	GO:0051020~GTPase binding	3	0.439883	0.849809	ENSG00000179604, ENSG00000182718, ENSG00000082805	397	109	12983	0.900076	1	0.999938	100
Annotation Cluster 148	Enrichment Score: 0.08213311989994941
Category	Term	Count	%	PValue	Genes	List Total	Pop Hits	Pop Total	Fold Enrichment	Bonferroni	Benjamini	FDR
SP_PIR_KEYWORDS	glycosyltransferase	7	1.02639	0.698897	ENSG00000144057, ENSG00000176022, ENSG00000103485, ENSG00000106392, ENSG00000100060, ENSG00000131386, ENSG00000170340	626	214	19235	1.00508	1	0.994061	100
GOTERM_BP_FAT	GO:0009100~glycoprotein metabolic process	6	0.879765	0.731323	ENSG00000144057, ENSG00000176022, ENSG00000182601, ENSG00000196562, ENSG00000154080, ENSG00000170340	408	202	13528	0.984857	1	0.999044	100
GOTERM_BP_FAT	GO:0009101~glycoprotein biosynthetic process	4	0.58651	0.858619	ENSG00000144057, ENSG00000176022, ENSG00000154080, ENSG00000170340	408	158	13528	0.839414	1	0.999833	100
GOTERM_BP_FAT	GO:0043413~biopolymer glycosylation	3	0.439883	0.901487	ENSG00000144057, ENSG00000176022, ENSG00000170340	408	128	13528	0.777114	1	0.999945	100
GOTERM_BP_FAT	GO:0070085~glycosylation	3	0.439883	0.901487	ENSG00000144057, ENSG00000176022, ENSG00000170340	408	128	13528	0.777114	1	0.999945	100
GOTERM_BP_FAT	GO:0006486~protein amino acid glycosylation	3	0.439883	0.901487	ENSG00000144057, ENSG00000176022, ENSG00000170340	408	128	13528	0.777114	1	0.999945	100
Annotation Cluster 149	Enrichment Score: 0.08130436696351634
Category	Term	Count	%	PValue	Genes	List Total	Pop Hits	Pop Total	Fold Enrichment	Bonferroni	Benjamini	FDR
GOTERM_CC_FAT	GO:0031226~intrinsic to plasma membrane	35	5.13196	0.824977	ENSG00000070886, ENSG00000091129, ENSG00000105974, ENSG00000106018, ENSG00000180332, ENSG00000171551, ENSG00000087077, ENSG00000173208, ENSG00000172209, ENSG00000162511, ENSG00000169704, ENSG00000064547, ENSG00000169855, ENSG00000163485, ENSG00000165269, ENSG00000110876, ENSG00000169676, ENSG00000117425, ENSG00000164270, ENSG00000184160, ENSG00000144891, ENSG00000183840, ENSG00000184451, ENSG0000…	411	1215	12782	0.895878	1	0.995801	100
GOTERM_CC_FAT	GO:0044459~plasma membrane part	65	9.53079	0.829227	ENSG00000180233, ENSG00000105974, ENSG00000091129, ENSG00000164007, ENSG00000106018, ENSG00000129474, ENSG00000180332, ENSG00000087077, ENSG00000162511, ENSG00000169174, ENSG00000169704, ENSG00000121621, ENSG00000125249, ENSG00000132744, ENSG00000169855, ENSG00000165269, ENSG00000120251, ENSG00000164270, ENSG00000182985, ENSG00000117448, ENSG00000184160, ENSG00000183840, ENSG00000164418, ENSG0000…	411	2203	12782	0.917605	1	0.995908	100
GOTERM_CC_FAT	GO:0005887~integral to plasma membrane	34	4.98534	0.833626	ENSG00000070886, ENSG00000091129, ENSG00000105974, ENSG00000106018, ENSG00000180332, ENSG00000171551, ENSG00000087077, ENSG00000173208, ENSG00000172209, ENSG00000162511, ENSG00000169704, ENSG00000064547, ENSG00000169855, ENSG00000163485, ENSG00000165269, ENSG00000110876, ENSG00000169676, ENSG00000117425, ENSG00000164270, ENSG00000184160, ENSG00000144891, ENSG00000183840, ENSG00000184451, ENSG0000…	411	1188	12782	0.89006	1	0.996029	100
Annotation Cluster 150	Enrichment Score: 0.07708682228498756
Category	Term	Count	%	PValue	Genes	List Total	Pop Hits	Pop Total	Fold Enrichment	Bonferroni	Benjamini	FDR
GOTERM_BP_FAT	GO:0009416~response to light stimulus	4	0.58651	0.789236	ENSG00000124788, ENSG00000169676, ENSG00000109255, ENSG00000120129	408	138	13528	0.961068	1	0.999516	100
GOTERM_BP_FAT	GO:0009314~response to radiation	5	0.733138	0.856334	ENSG00000105974, ENSG00000124788, ENSG00000169676, ENSG00000109255, ENSG00000120129	408	200	13528	0.828922	1	0.999827	100
GOTERM_BP_FAT	GO:0009628~response to abiotic stimulus	9	1.31965	0.86874	ENSG00000105974, ENSG00000124788, ENSG00000169676, ENSG00000138379, ENSG00000169271, ENSG00000109255, ENSG00000181449, ENSG00000120129, ENSG00000159388	408	368	13528	0.810902	1	0.999867	100
Annotation Cluster 151	Enrichment Score: 0.07400914500892605
Category	Term	Count	%	PValue	Genes	List Total	Pop Hits	Pop Total	Fold Enrichment	Bonferroni	Benjamini	FDR
GOTERM_BP_FAT	GO:0002252~immune effector process	5	0.733138	0.576696	ENSG00000155659, ENSG00000188229, ENSG00000182985, ENSG00000163661, ENSG00000127241	408	134	13528	1.2372	1	0.997156	100
GOTERM_BP_FAT	GO:0045087~innate immune response	5	0.733138	0.600019	ENSG00000155659, ENSG00000134970, ENSG00000188229, ENSG00000189108, ENSG00000127241	408	138	13528	1.20134	1	0.997333	100
GOTERM_BP_FAT	GO:0050778~positive regulation of immune response	3	0.439883	0.935439	ENSG00000155659, ENSG00000182985, ENSG00000127241	408	145	13528	0.686004	1	0.999986	100
GOTERM_BP_FAT	GO:0048584~positive regulation of response to stimulus	4	0.58651	0.974997	ENSG00000155659, ENSG00000182985, ENSG00000127241, ENSG00000144891	408	236	13528	0.561981	1	0.999999	100
SP_PIR_KEYWORDS	immune response	4	0.58651	0.978092	ENSG00000155659, ENSG00000134970, ENSG00000182985, ENSG00000127241	626	224	19235	0.548694	1	0.999933	100
GOTERM_BP_FAT	GO:0006955~immune response	13	1.90616	0.988197	ENSG00000164764, ENSG00000205664, ENSG00000205220, ENSG00000182985, ENSG00000127241, ENSG00000119919, ENSG00000155659, ENSG00000100528, ENSG00000134970, ENSG00000188229, ENSG00000095970, ENSG00000189108, ENSG00000163661	408	690	13528	0.624695	1	1	100
GOTERM_BP_FAT	GO:0002684~positive regulation of immune system process	3	0.439883	0.994448	ENSG00000155659, ENSG00000182985, ENSG00000127241	408	238	13528	0.417944	1	1	100
Annotation Cluster 152	Enrichment Score: 0.0638945037123573
Category	Term	Count	%	PValue	Genes	List Total	Pop Hits	Pop Total	Fold Enrichment	Bonferroni	Benjamini	FDR
GOTERM_CC_FAT	GO:0005576~extracellular region	64	9.38416	0.601927	ENSG00000164764, ENSG00000196562, ENSG00000127241, ENSG00000121351, ENSG00000169174, ENSG00000181085, ENSG00000198797, ENSG00000095970, ENSG00000104901, ENSG00000109255, ENSG00000116985, ENSG00000152785, ENSG00000139088, ENSG00000173531, ENSG00000144119, ENSG00000221887, ENSG00000101327, ENSG00000174721, ENSG00000196711, ENSG00000185070, ENSG00000134363, ENSG00000172410, ENSG00000137033, ENSG0000…	411	2010	12782	0.990241	1	0.982962	99.9996
SP_PIR_KEYWORDS	Secreted	53	7.77126	0.681339	ENSG00000164764, ENSG00000127241, ENSG00000121351, ENSG00000169174, ENSG00000198797, ENSG00000104901, ENSG00000095970, ENSG00000109255, ENSG00000116985, ENSG00000152785, ENSG00000173531, ENSG00000144119, ENSG00000221887, ENSG00000101327, ENSG00000174721, ENSG00000196711, ENSG00000134363, ENSG00000172410, ENSG00000166106, ENSG00000152268, ENSG00000137033, ENSG00000100802, ENSG00000164946, ENSG0000…	626	1689	19235	0.964193	1	0.993882	100
GOTERM_CC_FAT	GO:0044421~extracellular region part	27	3.95894	0.843649	ENSG00000099139, ENSG00000196562, ENSG00000214274, ENSG00000127241, ENSG00000112280, ENSG00000146070, ENSG00000156427, ENSG00000169174, ENSG00000204248, ENSG00000125965, ENSG00000106483, ENSG00000104901, ENSG00000116985, ENSG00000152785, ENSG00000114279, ENSG00000182718, ENSG00000185070, ENSG00000152268, ENSG00000166106, ENSG00000137033, ENSG00000164946, ENSG00000138379, ENSG00000179431, ENSG0000…	411	960	12782	0.874681	1	0.996546	100
SP_PIR_KEYWORDS	signal	96	14.0762	0.886929	ENSG00000164764, ENSG00000091129, ENSG00000196562, ENSG00000106018, ENSG00000127241, ENSG00000121351, ENSG00000169174, ENSG00000134970, ENSG00000169704, ENSG00000198797, ENSG00000099203, ENSG00000137261, ENSG00000095970, ENSG00000104901, ENSG00000109255, ENSG00000116985, ENSG00000152154, ENSG00000171462, ENSG00000113389, ENSG00000169855, ENSG00000152785, ENSG00000120251, ENSG00000144119, ENSG0000…	626	3250	19235	0.907623	1	0.998793	100
UP_SEQ_FEATURE	signal peptide	96	14.0762	0.893712	ENSG00000164764, ENSG00000091129, ENSG00000196562, ENSG00000106018, ENSG00000127241, ENSG00000121351, ENSG00000169174, ENSG00000134970, ENSG00000169704, ENSG00000198797, ENSG00000099203, ENSG00000137261, ENSG00000095970, ENSG00000104901, ENSG00000109255, ENSG00000116985, ENSG00000152154, ENSG00000171462, ENSG00000113389, ENSG00000169855, ENSG00000152785, ENSG00000120251, ENSG00000144119, ENSG0000…	624	3250	19113	0.904757	1	1	100
SP_PIR_KEYWORDS	disulfide bond	77	11.2903	0.988182	ENSG00000144057, ENSG00000164764, ENSG00000091129, ENSG00000106018, ENSG00000106392, ENSG00000127241, ENSG00000121351, ENSG00000169174, ENSG00000169704, ENSG00000128309, ENSG00000095970, ENSG00000116985, ENSG00000171462, ENSG00000113389, ENSG00000169855, ENSG00000152785, ENSG00000110324, ENSG00000173531, ENSG00000101327, ENSG00000184574, ENSG00000157890, ENSG00000164270, ENSG00000174721, ENSG0000…	626	2924	19235	0.809154	1	0.999975	100
UP_SEQ_FEATURE	glycosylation site:N-linked (GlcNAc...)	112	16.4223	0.99244	ENSG00000091129, ENSG00000127241, ENSG00000198797, ENSG00000104901, ENSG00000095970, ENSG00000188022, ENSG00000169855, ENSG00000152785, ENSG00000120251, ENSG00000164270, ENSG00000184160, ENSG00000181631, ENSG00000133460, ENSG00000152268, ENSG00000182601, ENSG00000164946, ENSG00000138379, ENSG00000055118, ENSG00000178297, ENSG00000163710, ENSG00000204174, ENSG00000070886, ENSG00000170837, ENSG0000…	624	4129	19113	0.83084	1	1	100
SP_PIR_KEYWORDS	glycoprotein	117	17.1554	0.993098	ENSG00000091129, ENSG00000127241, ENSG00000198797, ENSG00000104901, ENSG00000121621, ENSG00000095970, ENSG00000188022, ENSG00000113389, ENSG00000169855, ENSG00000152785, ENSG00000120251, ENSG00000164270, ENSG00000184160, ENSG00000181631, ENSG00000133460, ENSG00000152268, ENSG00000182601, ENSG00000164946, ENSG00000138379, ENSG00000055118, ENSG00000178297, ENSG00000163710, ENSG00000204174, ENSG0000…	626	4318	19235	0.832571	1	0.999991	100
UP_SEQ_FEATURE	disulfide bond	71	10.4106	0.996002	ENSG00000144057, ENSG00000164764, ENSG00000091129, ENSG00000106018, ENSG00000127241, ENSG00000121351, ENSG00000169174, ENSG00000095970, ENSG00000116985, ENSG00000171462, ENSG00000113389, ENSG00000169855, ENSG00000152785, ENSG00000110324, ENSG00000173531, ENSG00000184574, ENSG00000157890, ENSG00000164270, ENSG00000174721, ENSG00000182985, ENSG00000184160, ENSG00000183840, ENSG00000181631, ENSG0000…	624	2819	19113	0.77145	1	1	100
Annotation Cluster 153	Enrichment Score: 0.06335193417015862
Category	Term	Count	%	PValue	Genes	List Total	Pop Hits	Pop Total	Fold Enrichment	Bonferroni	Benjamini	FDR
INTERPRO	IPR016040:NAD(P)-binding domain	5	0.733138	0.697237	ENSG00000167588, ENSG00000169738, ENSG00000103202, ENSG00000154316, ENSG00000176387	524	150	16659	1.05973	1	0.999998	100
GOTERM_MF_FAT	GO:0048037~cofactor binding	5	0.733138	0.94859	ENSG00000167588, ENSG00000160200, ENSG00000144644, ENSG00000154316, ENSG00000176387	397	249	12983	0.656682	1	0.999996	100
GOTERM_MF_FAT	GO:0050662~coenzyme binding	3	0.439883	0.976079	ENSG00000167588, ENSG00000154316, ENSG00000176387	397	181	12983	0.542035	1	1	100
Annotation Cluster 154	Enrichment Score: 0.06270228033060479
Category	Term	Count	%	PValue	Genes	List Total	Pop Hits	Pop Total	Fold Enrichment	Bonferroni	Benjamini	FDR
UP_SEQ_FEATURE	domain:EGF-like 3	3	0.439883	0.706821	ENSG00000148219, ENSG00000157890, ENSG00000171462	624	75	19113	1.22519	1	1	100
UP_SEQ_FEATURE	domain:EGF-like 2	3	0.439883	0.786031	ENSG00000148219, ENSG00000157890, ENSG00000171462	624	88	19113	1.0442	1	1	100
UP_SEQ_FEATURE	domain:EGF-like 1	3	0.439883	0.906149	ENSG00000148219, ENSG00000157890, ENSG00000171462	624	120	19113	0.765745	1	1	100
SP_PIR_KEYWORDS	egf-like domain	4	0.58651	0.981215	ENSG00000148219, ENSG00000157890, ENSG00000127241, ENSG00000171462	626	230	19235	0.53438	1	0.999945	100
INTERPRO	IPR013032:EGF-like region, conserved site	5	0.733138	0.983503	ENSG00000070886, ENSG00000148219, ENSG00000157890, ENSG00000127241, ENSG00000171462	524	293	16659	0.542525	1	1	100
Annotation Cluster 155	Enrichment Score: 0.06239161869484623
Category	Term	Count	%	PValue	Genes	List Total	Pop Hits	Pop Total	Fold Enrichment	Bonferroni	Benjamini	FDR
GOTERM_BP_FAT	GO:0009952~anterior/posterior pattern formation	5	0.733138	0.611387	ENSG00000203877, ENSG00000152284, ENSG00000099139, ENSG00000179111, ENSG00000159388	408	140	13528	1.18417	1	0.997561	100
GOTERM_BP_FAT	GO:0001701~in utero embryonic development	3	0.439883	0.970845	ENSG00000183734, ENSG00000101773, ENSG00000005513	408	176	13528	0.565174	1	0.999999	100
GOTERM_BP_FAT	GO:0043009~chordate embryonic development	6	0.879765	0.973034	ENSG00000183734, ENSG00000101773, ENSG00000203877, ENSG00000099139, ENSG00000179111, ENSG00000005513	408	331	13528	0.601031	1	0.999999	100
GOTERM_BP_FAT	GO:0009792~embryonic development ending in birth or egg hatching	6	0.879765	0.974629	ENSG00000183734, ENSG00000101773, ENSG00000203877, ENSG00000099139, ENSG00000179111, ENSG00000005513	408	334	13528	0.595632	1	0.999999	100
Annotation Cluster 156	Enrichment Score: 0.053813203996094065
Category	Term	Count	%	PValue	Genes	List Total	Pop Hits	Pop Total	Fold Enrichment	Bonferroni	Benjamini	FDR
GOTERM_BP_FAT	GO:0030217~T cell differentiation	3	0.439883	0.586501	ENSG00000127152, ENSG00000124766, ENSG00000119919	408	65	13528	1.53032	1	0.997266	100
GOTERM_BP_FAT	GO:0030098~lymphocyte differentiation	3	0.439883	0.820697	ENSG00000127152, ENSG00000124766, ENSG00000119919	408	103	13528	0.965734	1	0.999693	100
GOTERM_BP_FAT	GO:0042110~T cell activation	3	0.439883	0.896543	ENSG00000127152, ENSG00000124766, ENSG00000119919	408	126	13528	0.789449	1	0.999935	100
GOTERM_BP_FAT	GO:0002521~leukocyte differentiation	3	0.439883	0.908493	ENSG00000127152, ENSG00000124766, ENSG00000119919	408	131	13528	0.759317	1	0.999956	100
GOTERM_BP_FAT	GO:0030097~hemopoiesis	5	0.733138	0.928084	ENSG00000127152, ENSG00000124766, ENSG00000115738, ENSG00000119919, ENSG00000149571	408	236	13528	0.702476	1	0.99998	100
GOTERM_BP_FAT	GO:0045321~leukocyte activation	5	0.733138	0.936264	ENSG00000139921, ENSG00000127152, ENSG00000124766, ENSG00000107338, ENSG00000119919	408	242	13528	0.685059	1	0.999986	100
GOTERM_BP_FAT	GO:0046649~lymphocyte activation	4	0.58651	0.941442	ENSG00000127152, ENSG00000124766, ENSG00000107338, ENSG00000119919	408	199	13528	0.66647	1	0.99999	100
GOTERM_BP_FAT	GO:0048534~hemopoietic or lymphoid organ development	5	0.733138	0.955995	ENSG00000127152, ENSG00000124766, ENSG00000115738, ENSG00000119919, ENSG00000149571	408	260	13528	0.637632	1	0.999996	100
GOTERM_BP_FAT	GO:0002520~immune system development	5	0.733138	0.96864	ENSG00000127152, ENSG00000124766, ENSG00000115738, ENSG00000119919, ENSG00000149571	408	276	13528	0.600668	1	0.999999	100
GOTERM_BP_FAT	GO:0001775~cell activation	5	0.733138	0.975274	ENSG00000139921, ENSG00000127152, ENSG00000124766, ENSG00000107338, ENSG00000119919	408	287	13528	0.577646	1	0.999999	100
Annotation Cluster 157	Enrichment Score: 0.053742618562058475
Category	Term	Count	%	PValue	Genes	List Total	Pop Hits	Pop Total	Fold Enrichment	Bonferroni	Benjamini	FDR
GOTERM_BP_FAT	GO:0006364~rRNA processing	3	0.439883	0.769111	ENSG00000147889, ENSG00000161970, ENSG00000214485	408	92	13528	1.0812	1	0.999344	100
GOTERM_BP_FAT	GO:0016072~rRNA metabolic process	3	0.439883	0.789211	ENSG00000147889, ENSG00000161970, ENSG00000214485	408	96	13528	1.03615	1	0.999524	100
GOTERM_BP_FAT	GO:0042254~ribosome biogenesis	3	0.439883	0.885955	ENSG00000147889, ENSG00000161970, ENSG00000214485	408	122	13528	0.815333	1	0.999916	100
GOTERM_BP_FAT	GO:0022613~ribonucleoprotein complex biogenesis	4	0.58651	0.911078	ENSG00000147889, ENSG00000161970, ENSG00000214485, ENSG00000061936	408	180	13528	0.736819	1	0.99996	100
GOTERM_BP_FAT	GO:0034470~ncRNA processing	3	0.439883	0.978148	ENSG00000147889, ENSG00000161970, ENSG00000214485	408	187	13528	0.531928	1	1	100
GOTERM_BP_FAT	GO:0034660~ncRNA metabolic process	3	0.439883	0.993095	ENSG00000147889, ENSG00000161970, ENSG00000214485	408	230	13528	0.432481	1	1	100
Annotation Cluster 158	Enrichment Score: 0.05084941617814835
Category	Term	Count	%	PValue	Genes	List Total	Pop Hits	Pop Total	Fold Enrichment	Bonferroni	Benjamini	FDR
GOTERM_BP_FAT	GO:0033365~protein localization in organelle	4	0.58651	0.819839	ENSG00000196911, ENSG00000134809, ENSG00000143742, ENSG00000196683	408	146	13528	0.908407	1	0.999692	100
GOTERM_BP_FAT	GO:0046907~intracellular transport	17	2.49267	0.841462	ENSG00000196911, ENSG00000150961, ENSG00000143742, ENSG00000152495, ENSG00000179841, ENSG00000082805, ENSG00000139921, ENSG00000164418, ENSG00000092054, ENSG00000169174, ENSG00000134265, ENSG00000134809, ENSG00000124788, ENSG00000171659, ENSG00000196683, ENSG00000092841, ENSG00000107295	408	657	13528	0.85794	1	0.999778	100
GOTERM_BP_FAT	GO:0008104~protein localization	23	3.37243	0.848365	ENSG00000196911, ENSG00000112559, ENSG00000105974, ENSG00000099139, ENSG00000150961, ENSG00000120251, ENSG00000205542, ENSG00000143742, ENSG00000080986, ENSG00000179841, ENSG00000082805, ENSG00000185829, ENSG00000173349, ENSG00000164418, ENSG00000134265, ENSG00000134809, ENSG00000111052, ENSG00000118508, ENSG00000167306, ENSG00000121621, ENSG00000172803, ENSG00000171659, ENSG00000196683	408	882	13528	0.864635	1	0.9998	100
GOTERM_BP_FAT	GO:0006886~intracellular protein transport	9	1.31965	0.879596	ENSG00000164418, ENSG00000196911, ENSG00000134265, ENSG00000150961, ENSG00000134809, ENSG00000143742, ENSG00000179841, ENSG00000171659, ENSG00000196683	408	374	13528	0.797892	1	0.999898	100
GOTERM_BP_FAT	GO:0006605~protein targeting	5	0.733138	0.891544	ENSG00000196911, ENSG00000134809, ENSG00000143742, ENSG00000179841, ENSG00000196683	408	215	13528	0.77109	1	0.999925	100
GOTERM_BP_FAT	GO:0045184~establishment of protein localization	19	2.78592	0.89321	ENSG00000196911, ENSG00000099139, ENSG00000150961, ENSG00000120251, ENSG00000143742, ENSG00000179841, ENSG00000082805, ENSG00000185829, ENSG00000173349, ENSG00000164418, ENSG00000134265, ENSG00000134809, ENSG00000111052, ENSG00000118508, ENSG00000167306, ENSG00000121621, ENSG00000172803, ENSG00000171659, ENSG00000196683	408	769	13528	0.81922	1	0.999928	100
GOTERM_BP_FAT	GO:0017038~protein import	3	0.439883	0.908493	ENSG00000196911, ENSG00000134809, ENSG00000196683	408	131	13528	0.759317	1	0.999956	100
SP_PIR_KEYWORDS	protein transport	12	1.75953	0.920185	ENSG00000196911, ENSG00000134265, ENSG00000150961, ENSG00000134809, ENSG00000111052, ENSG00000167306, ENSG00000121621, ENSG00000082805, ENSG00000172803, ENSG00000185829, ENSG00000196683, ENSG00000173349	626	485	19235	0.760252	1	0.999174	100
GOTERM_BP_FAT	GO:0015031~protein transport	18	2.6393	0.924833	ENSG00000196911, ENSG00000099139, ENSG00000150961, ENSG00000143742, ENSG00000179841, ENSG00000082805, ENSG00000185829, ENSG00000173349, ENSG00000164418, ENSG00000134265, ENSG00000134809, ENSG00000111052, ENSG00000118508, ENSG00000167306, ENSG00000121621, ENSG00000172803, ENSG00000171659, ENSG00000196683	408	762	13528	0.783233	1	0.999977	100
GOTERM_BP_FAT	GO:0034613~cellular protein localization	9	1.31965	0.931306	ENSG00000164418, ENSG00000196911, ENSG00000134265, ENSG00000150961, ENSG00000134809, ENSG00000143742, ENSG00000179841, ENSG00000171659, ENSG00000196683	408	411	13528	0.726063	1	0.999983	100
GOTERM_BP_FAT	GO:0070727~cellular macromolecule localization	9	1.31965	0.934498	ENSG00000164418, ENSG00000196911, ENSG00000134265, ENSG00000150961, ENSG00000134809, ENSG00000143742, ENSG00000179841, ENSG00000171659, ENSG00000196683	408	414	13528	0.720801	1	0.999986	100
Annotation Cluster 159	Enrichment Score: 0.04186197020610006
Category	Term	Count	%	PValue	Genes	List Total	Pop Hits	Pop Total	Fold Enrichment	Bonferroni	Benjamini	FDR
GOTERM_BP_FAT	GO:0043161~proteasomal ubiquitin-dependent protein catabolic process	4	0.58651	0.596483	ENSG00000099958, ENSG00000205220, ENSG00000100911, ENSG00000134057	408	102	13528	1.30027	1	0.997282	100
GOTERM_BP_FAT	GO:0010498~proteasomal protein catabolic process	4	0.58651	0.596483	ENSG00000099958, ENSG00000205220, ENSG00000100911, ENSG00000134057	408	102	13528	1.30027	1	0.997282	100
GOTERM_BP_FAT	GO:0006511~ubiquitin-dependent protein catabolic process	5	0.733138	0.936264	ENSG00000099958, ENSG00000205220, ENSG00000215475, ENSG00000100911, ENSG00000134057	408	242	13528	0.685059	1	0.999986	100
GOTERM_BP_FAT	GO:0044257~cellular protein catabolic process	11	1.6129	0.988277	ENSG00000169174, ENSG00000180233, ENSG00000099958, ENSG00000109670, ENSG00000205220, ENSG00000215475, ENSG00000100911, ENSG00000134057, ENSG00000173926, ENSG00000170677, ENSG00000064726	408	603	13528	0.604852	1	1	100
GOTERM_BP_FAT	GO:0019941~modification-dependent protein catabolic process	10	1.46628	0.991176	ENSG00000180233, ENSG00000099958, ENSG00000109670, ENSG00000205220, ENSG00000215475, ENSG00000100911, ENSG00000134057, ENSG00000173926, ENSG00000170677, ENSG00000064726	408	574	13528	0.577646	1	1	100
GOTERM_BP_FAT	GO:0043632~modification-dependent macromolecule catabolic process	10	1.46628	0.991176	ENSG00000180233, ENSG00000099958, ENSG00000109670, ENSG00000205220, ENSG00000215475, ENSG00000100911, ENSG00000134057, ENSG00000173926, ENSG00000170677, ENSG00000064726	408	574	13528	0.577646	1	1	100
GOTERM_BP_FAT	GO:0030163~protein catabolic process	11	1.6129	0.991621	ENSG00000169174, ENSG00000180233, ENSG00000099958, ENSG00000109670, ENSG00000205220, ENSG00000215475, ENSG00000100911, ENSG00000134057, ENSG00000173926, ENSG00000170677, ENSG00000064726	408	622	13528	0.586375	1	1	100
GOTERM_BP_FAT	GO:0044265~cellular macromolecule catabolic process	13	1.90616	0.993457	ENSG00000180233, ENSG00000099958, ENSG00000109670, ENSG00000125351, ENSG00000205220, ENSG00000215475, ENSG00000173926, ENSG00000134057, ENSG00000064726, ENSG00000169174, ENSG00000147889, ENSG00000100911, ENSG00000170677	408	725	13528	0.594537	1	1	100
GOTERM_BP_FAT	GO:0051603~proteolysis involved in cellular protein catabolic process	10	1.46628	0.99457	ENSG00000180233, ENSG00000099958, ENSG00000109670, ENSG00000205220, ENSG00000215475, ENSG00000100911, ENSG00000134057, ENSG00000173926, ENSG00000170677, ENSG00000064726	408	600	13528	0.552614	1	1	100
GOTERM_BP_FAT	GO:0009057~macromolecule catabolic process	14	2.05279	0.994674	ENSG00000180233, ENSG00000099958, ENSG00000109670, ENSG00000125351, ENSG00000205220, ENSG00000215475, ENSG00000173926, ENSG00000134057, ENSG00000064726, ENSG00000147889, ENSG00000169174, ENSG00000185674, ENSG00000100911, ENSG00000170677	408	781	13528	0.594361	1	1	100
GOTERM_BP_FAT	GO:0006508~proteolysis	19	2.78592	0.997904	ENSG00000180233, ENSG00000099139, ENSG00000099958, ENSG00000173531, ENSG00000109670, ENSG00000205220, ENSG00000215475, ENSG00000173926, ENSG00000134057, ENSG00000127241, ENSG00000137747, ENSG00000171551, ENSG00000064726, ENSG00000155659, ENSG00000169174, ENSG00000166106, ENSG00000100911, ENSG00000178297, ENSG00000170677	408	1054	13528	0.597704	1	1	100
SP_PIR_KEYWORDS	ubl conjugation pathway	5	0.733138	0.999958	ENSG00000180233, ENSG00000109670, ENSG00000173926, ENSG00000170677, ENSG00000064726	626	509	19235	0.301835	1	1	100
Annotation Cluster 160	Enrichment Score: 0.03988092736656739
Category	Term	Count	%	PValue	Genes	List Total	Pop Hits	Pop Total	Fold Enrichment	Bonferroni	Benjamini	FDR
SP_PIR_KEYWORDS	lysosome	4	0.58651	0.866657	ENSG00000162511, ENSG00000180233, ENSG00000104763, ENSG00000217236	626	149	19235	0.824882	1	0.998345	100
GOTERM_CC_FAT	GO:0005764~lysosome	5	0.733138	0.910745	ENSG00000169174, ENSG00000162511, ENSG00000180233, ENSG00000104763, ENSG00000217236	411	211	12782	0.736961	1	0.998911	100
GOTERM_CC_FAT	GO:0000323~lytic vacuole	5	0.733138	0.910745	ENSG00000169174, ENSG00000162511, ENSG00000180233, ENSG00000104763, ENSG00000217236	411	211	12782	0.736961	1	0.998911	100
GOTERM_CC_FAT	GO:0005773~vacuole	5	0.733138	0.963463	ENSG00000169174, ENSG00000162511, ENSG00000180233, ENSG00000104763, ENSG00000217236	411	252	12782	0.617059	1	0.999735	100
Annotation Cluster 161	Enrichment Score: 0.030783507012255712
Category	Term	Count	%	PValue	Genes	List Total	Pop Hits	Pop Total	Fold Enrichment	Bonferroni	Benjamini	FDR
GOTERM_BP_FAT	GO:0007601~visual perception	5	0.733138	0.893599	ENSG00000198963, ENSG00000164007, ENSG00000118231, ENSG00000112333, ENSG00000163254	408	216	13528	0.76752	1	0.999928	100
GOTERM_BP_FAT	GO:0050953~sensory perception of light stimulus	5	0.733138	0.893599	ENSG00000198963, ENSG00000164007, ENSG00000118231, ENSG00000112333, ENSG00000163254	408	216	13528	0.76752	1	0.999928	100
SP_PIR_KEYWORDS	vision	3	0.439883	0.94315	ENSG00000198963, ENSG00000164007, ENSG00000118231	626	139	19235	0.663169	1	0.999605	100
SP_PIR_KEYWORDS	sensory transduction	3	0.439883	1	ENSG00000198963, ENSG00000164007, ENSG00000118231	626	595	19235	0.154925	1	1	100
Annotation Cluster 162	Enrichment Score: 0.029737790089354354
Category	Term	Count	%	PValue	Genes	List Total	Pop Hits	Pop Total	Fold Enrichment	Bonferroni	Benjamini	FDR
GOTERM_MF_FAT	GO:0020037~heme binding	3	0.439883	0.887883	ENSG00000160200, ENSG00000213934, ENSG00000100197	397	121	12983	0.810812	1	0.999974	100
SP_PIR_KEYWORDS	heme	3	0.439883	0.907669	ENSG00000160200, ENSG00000213934, ENSG00000100197	626	121	19235	0.761822	1	0.999067	100
GOTERM_MF_FAT	GO:0046906~tetrapyrrole binding	3	0.439883	0.908077	ENSG00000160200, ENSG00000213934, ENSG00000100197	397	129	12983	0.76053	1	0.999982	100
SP_PIR_KEYWORDS	iron	5	0.733138	0.984175	ENSG00000160200, ENSG00000213934, ENSG00000100197, ENSG00000129521, ENSG00000171988	626	285	19235	0.539067	1	0.999957	100
GOTERM_MF_FAT	GO:0005506~iron ion binding	5	0.733138	0.9859	ENSG00000160200, ENSG00000213934, ENSG00000100197, ENSG00000129521, ENSG00000171988	397	308	12983	0.530889	1	1	100
Annotation Cluster 163	Enrichment Score: 0.0270055400713882
Category	Term	Count	%	PValue	Genes	List Total	Pop Hits	Pop Total	Fold Enrichment	Bonferroni	Benjamini	FDR
INTERPRO	IPR011990:Tetratricopeptide-like helical	4	0.58651	0.874503	ENSG00000134265, ENSG00000137473, ENSG00000168026, ENSG00000066185	524	157	16659	0.809987	1	1	100
UP_SEQ_FEATURE	repeat:TPR 2	3	0.439883	0.95968	ENSG00000137473, ENSG00000168026, ENSG00000066185	624	151	19113	0.608539	1	1	100
UP_SEQ_FEATURE	repeat:TPR 1	3	0.439883	0.95968	ENSG00000137473, ENSG00000168026, ENSG00000066185	624	151	19113	0.608539	1	1	100
SP_PIR_KEYWORDS	tpr repeat	3	0.439883	0.968196	ENSG00000137473, ENSG00000168026, ENSG00000066185	626	160	19235	0.576128	1	0.999855	100
Annotation Cluster 164	Enrichment Score: 0.025729839975093753
Category	Term	Count	%	PValue	Genes	List Total	Pop Hits	Pop Total	Fold Enrichment	Bonferroni	Benjamini	FDR
INTERPRO	IPR011993:Pleckstrin homology-type	8	1.17302	0.842674	ENSG00000172159, ENSG00000115325, ENSG00000129595, ENSG00000114541, ENSG00000131584, ENSG00000197959, ENSG00000146426, ENSG00000070882	524	303	16659	0.839392	1	1	100
SMART	SM00233:PH	5	0.733138	0.974129	ENSG00000115325, ENSG00000131584, ENSG00000197959, ENSG00000146426, ENSG00000070882	281	277	9079	0.583206	1	1	100
INTERPRO	IPR001849:Pleckstrin homology	5	0.733138	0.976185	ENSG00000115325, ENSG00000131584, ENSG00000197959, ENSG00000146426, ENSG00000070882	524	277	16659	0.573863	1	1	100
UP_SEQ_FEATURE	domain:PH	4	0.58651	0.984629	ENSG00000115325, ENSG00000131584, ENSG00000197959, ENSG00000070882	624	237	19113	0.516959	1	1	100
Annotation Cluster 165	Enrichment Score: 0.025307042134751715
Category	Term	Count	%	PValue	Genes	List Total	Pop Hits	Pop Total	Fold Enrichment	Bonferroni	Benjamini	FDR
GOTERM_BP_FAT	GO:0007626~locomotory behavior	6	0.879765	0.918871	ENSG00000169855, ENSG00000150361, ENSG00000153266, ENSG00000124788, ENSG00000184451, ENSG00000168329	408	274	13528	0.726063	1	0.999971	100
GOTERM_BP_FAT	GO:0006935~chemotaxis	3	0.439883	0.955899	ENSG00000169855, ENSG00000184451, ENSG00000168329	408	160	13528	0.621691	1	0.999996	100
GOTERM_BP_FAT	GO:0042330~taxis	3	0.439883	0.955899	ENSG00000169855, ENSG00000184451, ENSG00000168329	408	160	13528	0.621691	1	0.999996	100
Annotation Cluster 166	Enrichment Score: 0.019459039791536233
Category	Term	Count	%	PValue	Genes	List Total	Pop Hits	Pop Total	Fold Enrichment	Bonferroni	Benjamini	FDR
GOTERM_MF_FAT	GO:0030246~carbohydrate binding	8	1.17302	0.918887	ENSG00000164764, ENSG00000110876, ENSG00000164946, ENSG00000214274, ENSG00000163661, ENSG00000131386, ENSG00000163710, ENSG00000188517	397	354	12983	0.739046	1	0.999988	100
SP_PIR_KEYWORDS	Lectin	3	0.439883	0.967293	ENSG00000110876, ENSG00000164946, ENSG00000131386	626	159	19235	0.579752	1	0.999852	100
GOTERM_MF_FAT	GO:0005529~sugar binding	3	0.439883	0.983564	ENSG00000110876, ENSG00000164946, ENSG00000131386	397	195	12983	0.50312	1	1	100
Annotation Cluster 167	Enrichment Score: 0.018256657841411495
Category	Term	Count	%	PValue	Genes	List Total	Pop Hits	Pop Total	Fold Enrichment	Bonferroni	Benjamini	FDR
GOTERM_CC_FAT	GO:0005789~endoplasmic reticulum membrane	6	0.879765	0.936178	ENSG00000139921, ENSG00000083807, ENSG00000150961, ENSG00000099958, ENSG00000165389, ENSG00000143742	411	269	12782	0.693675	1	0.999387	100
GOTERM_CC_FAT	GO:0042175~nuclear envelope-endoplasmic reticulum network	6	0.879765	0.952974	ENSG00000139921, ENSG00000083807, ENSG00000150961, ENSG00000099958, ENSG00000165389, ENSG00000143742	411	284	12782	0.657037	1	0.999583	100
GOTERM_CC_FAT	GO:0044432~endoplasmic reticulum part	6	0.879765	0.988077	ENSG00000139921, ENSG00000083807, ENSG00000150961, ENSG00000099958, ENSG00000165389, ENSG00000143742	411	347	12782	0.537748	1	0.999968	100
Annotation Cluster 168	Enrichment Score: 0.014995003591362934
Category	Term	Count	%	PValue	Genes	List Total	Pop Hits	Pop Total	Fold Enrichment	Bonferroni	Benjamini	FDR
INTERPRO	IPR019782:WD40 repeat 2	5	0.733138	0.927588	ENSG00000106829, ENSG00000122735, ENSG00000106789, ENSG00000109670, ENSG00000066629	524	226	16659	0.703362	1	1	100
INTERPRO	IPR017986:WD40 repeat, region	5	0.733138	0.943762	ENSG00000106829, ENSG00000122735, ENSG00000106789, ENSG00000109670, ENSG00000066629	524	238	16659	0.667899	1	1	100
UP_SEQ_FEATURE	repeat:WD 5	5	0.733138	0.948187	ENSG00000106829, ENSG00000122735, ENSG00000106789, ENSG00000109670, ENSG00000066629	624	233	19113	0.657292	1	1	100
INTERPRO	IPR019781:WD40 repeat, subgroup	5	0.733138	0.948373	ENSG00000106829, ENSG00000122735, ENSG00000106789, ENSG00000109670, ENSG00000066629	524	242	16659	0.656859	1	1	100
UP_SEQ_FEATURE	repeat:WD 7	3	0.439883	0.958544	ENSG00000106829, ENSG00000109670, ENSG00000066629	624	150	19113	0.612596	1	1	100
UP_SEQ_FEATURE	repeat:WD 4	5	0.733138	0.965515	ENSG00000106829, ENSG00000122735, ENSG00000106789, ENSG00000109670, ENSG00000066629	624	251	19113	0.610156	1	1	100
SMART	SM00320:WD40	5	0.733138	0.966951	ENSG00000106829, ENSG00000122735, ENSG00000106789, ENSG00000109670, ENSG00000066629	281	266	9079	0.607323	1	1	100
INTERPRO	IPR001680:WD40 repeat	5	0.733138	0.96949	ENSG00000106829, ENSG00000122735, ENSG00000106789, ENSG00000109670, ENSG00000066629	524	266	16659	0.597594	1	1	100
UP_SEQ_FEATURE	repeat:WD 3	5	0.733138	0.975085	ENSG00000106829, ENSG00000122735, ENSG00000106789, ENSG00000109670, ENSG00000066629	624	265	19113	0.577921	1	1	100
INTERPRO	IPR019775:WD40 repeat, conserved site	5	0.733138	0.976185	ENSG00000106829, ENSG00000122735, ENSG00000106789, ENSG00000109670, ENSG00000066629	524	277	16659	0.573863	1	1	100
UP_SEQ_FEATURE	repeat:WD 1	5	0.733138	0.979856	ENSG00000106829, ENSG00000122735, ENSG00000106789, ENSG00000109670, ENSG00000066629	624	274	19113	0.558938	1	1	100
UP_SEQ_FEATURE	repeat:WD 2	5	0.733138	0.979856	ENSG00000106829, ENSG00000122735, ENSG00000106789, ENSG00000109670, ENSG00000066629	624	274	19113	0.558938	1	1	100
SP_PIR_KEYWORDS	wd repeat	5	0.733138	0.980383	ENSG00000106829, ENSG00000122735, ENSG00000106789, ENSG00000109670, ENSG00000066629	626	276	19235	0.556646	1	0.999943	100
INTERPRO	IPR015943:WD40/YVTN repeat-like	5	0.733138	0.985984	ENSG00000106829, ENSG00000122735, ENSG00000106789, ENSG00000109670, ENSG00000066629	524	300	16659	0.529866	1	1	100
UP_SEQ_FEATURE	repeat:WD 6	3	0.439883	0.987417	ENSG00000106829, ENSG00000109670, ENSG00000066629	624	192	19113	0.478591	1	1	100
Annotation Cluster 169	Enrichment Score: 0.01122588196889183
Category	Term	Count	%	PValue	Genes	List Total	Pop Hits	Pop Total	Fold Enrichment	Bonferroni	Benjamini	FDR
INTERPRO	IPR018957:Zinc finger, C3HC4 RING-type	5	0.733138	0.930546	ENSG00000180233, ENSG00000168894, ENSG00000180537, ENSG00000173926, ENSG00000155428	524	228	16659	0.697193	1	1	100
INTERPRO	IPR017907:Zinc finger, RING-type, conserved site	5	0.733138	0.977756	ENSG00000180233, ENSG00000168894, ENSG00000180537, ENSG00000171462, ENSG00000155428	524	280	16659	0.567714	1	1	100
SMART	SM00184:RING	4	0.58651	0.995347	ENSG00000180233, ENSG00000168894, ENSG00000180537, ENSG00000155428	281	296	9079	0.436616	1	1	100
INTERPRO	IPR001841:Zinc finger, RING-type	4	0.58651	0.995758	ENSG00000180233, ENSG00000168894, ENSG00000180537, ENSG00000155428	524	296	16659	0.429621	1	1	100
Annotation Cluster 170	Enrichment Score: 0.009351661855077912
Category	Term	Count	%	PValue	Genes	List Total	Pop Hits	Pop Total	Fold Enrichment	Bonferroni	Benjamini	FDR
GOTERM_CC_FAT	GO:0005730~nucleolus	17	2.49267	0.941947	ENSG00000160200, ENSG00000182093, ENSG00000198585, ENSG00000150051, ENSG00000214274, ENSG00000205927, ENSG00000152495, ENSG00000175155, ENSG00000156427, ENSG00000147889, ENSG00000092054, ENSG00000178662, ENSG00000154553, ENSG00000124788, ENSG00000100941, ENSG00000164104, ENSG00000142684	411	698	12782	0.757444	1	0.999464	100
GOTERM_CC_FAT	GO:0005654~nucleoplasm	22	3.22581	0.943727	ENSG00000185043, ENSG00000106789, ENSG00000119707, ENSG00000080503, ENSG00000123066, ENSG00000198585, ENSG00000136982, ENSG00000152495, ENSG00000134057, ENSG00000001167, ENSG00000181449, ENSG00000074219, ENSG00000108848, ENSG00000147889, ENSG00000143162, ENSG00000124788, ENSG00000100941, ENSG00000164104, ENSG00000167085, ENSG00000187821, ENSG00000142856, ENSG00000104147	411	882	12782	0.775731	1	0.999476	100
GOTERM_CC_FAT	GO:0031981~nuclear lumen	34	4.98534	0.989443	ENSG00000185043, ENSG00000119707, ENSG00000080503, ENSG00000214274, ENSG00000198585, ENSG00000175155, ENSG00000134057, ENSG00000074219, ENSG00000156427, ENSG00000147889, ENSG00000178662, ENSG00000143162, ENSG00000124788, ENSG00000100941, ENSG00000164104, ENSG00000142856, ENSG00000187821, ENSG00000142684, ENSG00000160200, ENSG00000106789, ENSG00000182093, ENSG00000123066, ENSG00000205927, ENSG0000…	411	1450	12782	0.729236	1	0.999974	100
GOTERM_CC_FAT	GO:0031974~membrane-enclosed lumen	39	5.71848	0.999534	ENSG00000099139, ENSG00000185043, ENSG00000148344, ENSG00000119707, ENSG00000080503, ENSG00000214274, ENSG00000198585, ENSG00000175155, ENSG00000134057, ENSG00000074219, ENSG00000156427, ENSG00000147889, ENSG00000178662, ENSG00000180389, ENSG00000143162, ENSG00000124788, ENSG00000100941, ENSG00000164104, ENSG00000142856, ENSG00000187821, ENSG00000142684, ENSG00000160200, ENSG00000106789, ENSG0000…	411	1856	12782	0.653497	1	1	100
GOTERM_CC_FAT	GO:0070013~intracellular organelle lumen	36	5.27859	0.999739	ENSG00000099139, ENSG00000185043, ENSG00000119707, ENSG00000080503, ENSG00000214274, ENSG00000198585, ENSG00000175155, ENSG00000134057, ENSG00000074219, ENSG00000156427, ENSG00000147889, ENSG00000178662, ENSG00000180389, ENSG00000143162, ENSG00000124788, ENSG00000100941, ENSG00000164104, ENSG00000142856, ENSG00000187821, ENSG00000142684, ENSG00000160200, ENSG00000106789, ENSG00000182093, ENSG0000…	411	1779	12782	0.629337	1	1	100
GOTERM_CC_FAT	GO:0043233~organelle lumen	36	5.27859	0.999867	ENSG00000099139, ENSG00000185043, ENSG00000119707, ENSG00000080503, ENSG00000214274, ENSG00000198585, ENSG00000175155, ENSG00000134057, ENSG00000074219, ENSG00000156427, ENSG00000147889, ENSG00000178662, ENSG00000180389, ENSG00000143162, ENSG00000124788, ENSG00000100941, ENSG00000164104, ENSG00000142856, ENSG00000187821, ENSG00000142684, ENSG00000160200, ENSG00000106789, ENSG00000182093, ENSG0000…	411	1820	12782	0.61516	1	1	100
Annotation Cluster 171	Enrichment Score: 0.005665556590107207
Category	Term	Count	%	PValue	Genes	List Total	Pop Hits	Pop Total	Fold Enrichment	Bonferroni	Benjamini	FDR
GOTERM_BP_FAT	GO:0050877~neurological system process	28	4.10557	0.964164	ENSG00000164007, ENSG00000204311, ENSG00000170340, ENSG00000179520, ENSG00000121351, ENSG00000119508, ENSG00000185666, ENSG00000077063, ENSG00000124788, ENSG00000204248, ENSG00000109255, ENSG00000163485, ENSG00000120251, ENSG00000169676, ENSG00000118231, ENSG00000101327, ENSG00000205927, ENSG00000152495, ENSG00000179841, ENSG00000181449, ENSG00000164418, ENSG00000198963, ENSG00000134809, ENSG0000…	408	1210	13528	0.767266	1	0.999998	100
GOTERM_BP_FAT	GO:0007600~sensory perception	13	1.90616	0.998586	ENSG00000164007, ENSG00000204311, ENSG00000118231, ENSG00000170340, ENSG00000181449, ENSG00000179520, ENSG00000121351, ENSG00000134809, ENSG00000198963, ENSG00000204248, ENSG00000112333, ENSG00000109255, ENSG00000163254	408	810	13528	0.532147	1	1	100
GOTERM_BP_FAT	GO:0050890~cognition	15	2.19941	0.998774	ENSG00000164007, ENSG00000169676, ENSG00000118231, ENSG00000204311, ENSG00000181449, ENSG00000170340, ENSG00000179520, ENSG00000121351, ENSG00000134809, ENSG00000198963, ENSG00000124788, ENSG00000204248, ENSG00000112333, ENSG00000109255, ENSG00000163254	408	909	13528	0.547143	1	1	100

## Sheet: Early Childhood-GO
Table S14 Go enrichment of female biased genes at early childhood stage
Annotation Cluster 1	Enrichment Score: 7.5812924264624515
Category	Term	Count	%	PValue	Genes	List Total	Pop Hits	Pop Total	Fold Enrichment	Bonferroni	Benjamini	FDR
UP_SEQ_FEATURE	domain:SH2	18	2.5	7.29442e-09	ENSG00000182511, ENSG00000097007, ENSG00000165458, ENSG00000111077, ENSG00000079308, ENSG00000100599, ENSG00000126561, ENSG00000128656, ENSG00000000938, ENSG00000087266, ENSG00000115415, ENSG00000137936, ENSG00000160293, ENSG00000184557, ENSG00000170581, ENSG00000136205, ENSG00000168610, ENSG00000132669	603	96	19113	5.9431	1.43553e-05	7.17768e-06	1.25178e-05
SP_PIR_KEYWORDS	SH2 domain	19	2.63889	1.05005e-08	ENSG00000182511, ENSG00000097007, ENSG00000165458, ENSG00000111077, ENSG00000079308, ENSG00000100599, ENSG00000126561, ENSG00000128656, ENSG00000000938, ENSG00000087266, ENSG00000115415, ENSG00000137936, ENSG00000160293, ENSG00000184557, ENSG00000170581, ENSG00000136205, ENSG00000168610, ENSG00000124181, ENSG00000132669	604	111	19235	5.45112	4.8407e-06	2.42035e-06	1.49484e-05
INTERPRO	IPR000980:SH2 motif	19	2.63889	2.33087e-08	ENSG00000182511, ENSG00000097007, ENSG00000165458, ENSG00000111077, ENSG00000079308, ENSG00000100599, ENSG00000126561, ENSG00000128656, ENSG00000000938, ENSG00000087266, ENSG00000115415, ENSG00000137936, ENSG00000160293, ENSG00000184557, ENSG00000170581, ENSG00000136205, ENSG00000168610, ENSG00000124181, ENSG00000132669	552	111	16659	5.16583	2.20032e-05	2.20032e-05	3.65566e-05
SMART	SM00252:SH2	19	2.63889	2.64919e-07	ENSG00000182511, ENSG00000097007, ENSG00000165458, ENSG00000111077, ENSG00000079308, ENSG00000100599, ENSG00000126561, ENSG00000128656, ENSG00000000938, ENSG00000087266, ENSG00000115415, ENSG00000137936, ENSG00000160293, ENSG00000184557, ENSG00000170581, ENSG00000136205, ENSG00000168610, ENSG00000124181, ENSG00000132669	357	111	9079	4.35312	5.64261e-05	5.64261e-05	0.00033547
Annotation Cluster 2	Enrichment Score: 5.752974818165087
Category	Term	Count	%	PValue	Genes	List Total	Pop Hits	Pop Total	Fold Enrichment	Bonferroni	Benjamini	FDR
GOTERM_BP_FAT	GO:0016477~cell migration	28	3.88889	8.59569e-07	ENSG00000162407, ENSG00000128567, ENSG00000113721, ENSG00000161955, ENSG00000160293, ENSG00000136205, ENSG00000065320, ENSG00000162337, ENSG00000198914, ENSG00000161638, ENSG00000001617, ENSG00000161921, ENSG00000067900, ENSG00000169554, ENSG00000126016, ENSG00000164050, ENSG00000112033, ENSG00000079308, ENSG00000164867, ENSG00000072864, ENSG00000160712, ENSG00000138496, ENSG00000147065, ENSG0000…	462	276	13528	2.97058	0.00221781	0.000554913	0.00152199
GOTERM_BP_FAT	GO:0051674~localization of cell	29	4.02778	2.16967e-06	ENSG00000162407, ENSG00000128567, ENSG00000113721, ENSG00000161955, ENSG00000160293, ENSG00000136205, ENSG00000134954, ENSG00000065320, ENSG00000162337, ENSG00000198914, ENSG00000161638, ENSG00000001617, ENSG00000161921, ENSG00000067900, ENSG00000169554, ENSG00000126016, ENSG00000164050, ENSG00000112033, ENSG00000079308, ENSG00000164867, ENSG00000072864, ENSG00000160712, ENSG00000138496, ENSG0000…	462	307	13528	2.76599	0.00558859	0.000933609	0.00384167
GOTERM_BP_FAT	GO:0048870~cell motility	29	4.02778	2.16967e-06	ENSG00000162407, ENSG00000128567, ENSG00000113721, ENSG00000161955, ENSG00000160293, ENSG00000136205, ENSG00000134954, ENSG00000065320, ENSG00000162337, ENSG00000198914, ENSG00000161638, ENSG00000001617, ENSG00000161921, ENSG00000067900, ENSG00000169554, ENSG00000126016, ENSG00000164050, ENSG00000112033, ENSG00000079308, ENSG00000164867, ENSG00000072864, ENSG00000160712, ENSG00000138496, ENSG0000…	462	307	13528	2.76599	0.00558859	0.000933609	0.00384167
GOTERM_BP_FAT	GO:0006928~cell motion	38	5.27778	2.40454e-06	ENSG00000162407, ENSG00000128567, ENSG00000113721, ENSG00000161955, ENSG00000129277, ENSG00000160293, ENSG00000134954, ENSG00000168610, ENSG00000136205, ENSG00000065320, ENSG00000162337, ENSG00000198914, ENSG00000167123, ENSG00000001617, ENSG00000161638, ENSG00000161921, ENSG00000067900, ENSG00000169554, ENSG00000126016, ENSG00000165588, ENSG00000164050, ENSG00000112033, ENSG00000079308, ENSG0000…	462	475	13528	2.34251	0.00619168	0.000886882	0.00425752
Annotation Cluster 3	Enrichment Score: 4.882075985870688
Category	Term	Count	%	PValue	Genes	List Total	Pop Hits	Pop Total	Fold Enrichment	Bonferroni	Benjamini	FDR
GOTERM_BP_FAT	GO:0048514~blood vessel morphogenesis	23	3.19444	3.15114e-06	ENSG00000025708, ENSG00000113578, ENSG00000148053, ENSG00000164867, ENSG00000173546, ENSG00000182871, ENSG00000187091, ENSG00000161955, ENSG00000198959, ENSG00000108175, ENSG00000182492, ENSG00000163659, ENSG00000158195, ENSG00000091879, ENSG00000167772, ENSG00000157483, ENSG00000135424, ENSG00000004399, ENSG00000102755, ENSG00000100345, ENSG00000126016, ENSG00000164107, ENSG00000148400	462	211	13528	3.19181	0.00810637	0.00090397	0.00557944
GOTERM_BP_FAT	GO:0001568~blood vessel development	25	3.47222	3.40841e-06	ENSG00000025708, ENSG00000148053, ENSG00000162407, ENSG00000173546, ENSG00000182871, ENSG00000161955, ENSG00000182492, ENSG00000167772, ENSG00000157483, ENSG00000135424, ENSG00000164107, ENSG00000126016, ENSG00000113578, ENSG00000164867, ENSG00000187091, ENSG00000198959, ENSG00000108175, ENSG00000163659, ENSG00000158195, ENSG00000091879, ENSG00000004399, ENSG00000102755, ENSG00000187513, ENSG0000…	462	245	13528	2.9879	0.00876531	0.000800039	0.00603496
GOTERM_BP_FAT	GO:0001944~vasculature development	25	3.47222	5.18231e-06	ENSG00000025708, ENSG00000148053, ENSG00000162407, ENSG00000173546, ENSG00000182871, ENSG00000161955, ENSG00000182492, ENSG00000167772, ENSG00000157483, ENSG00000135424, ENSG00000164107, ENSG00000126016, ENSG00000113578, ENSG00000164867, ENSG00000187091, ENSG00000198959, ENSG00000108175, ENSG00000163659, ENSG00000158195, ENSG00000091879, ENSG00000004399, ENSG00000102755, ENSG00000187513, ENSG0000…	462	251	13528	2.91647	0.0132968	0.00111487	0.00917569
GOTERM_BP_FAT	GO:0001525~angiogenesis	15	2.08333	0.000532295	ENSG00000025708, ENSG00000113578, ENSG00000173546, ENSG00000164867, ENSG00000182871, ENSG00000187091, ENSG00000161955, ENSG00000158195, ENSG00000091879, ENSG00000167772, ENSG00000102755, ENSG00000004399, ENSG00000100345, ENSG00000148400, ENSG00000164107	462	148	13528	2.96771	0.747232	0.0288374	0.938332
Annotation Cluster 4	Enrichment Score: 4.783496183582503
Category	Term	Count	%	PValue	Genes	List Total	Pop Hits	Pop Total	Fold Enrichment	Bonferroni	Benjamini	FDR
SP_PIR_KEYWORDS	sh3 domain	23	3.19444	8.03383e-07	ENSG00000097007, ENSG00000183111, ENSG00000173548, ENSG00000100842, ENSG00000095637, ENSG00000151914, ENSG00000125733, ENSG00000000938, ENSG00000165912, ENSG00000127603, ENSG00000129675, ENSG00000150760, ENSG00000160293, ENSG00000143514, ENSG00000005379, ENSG00000187239, ENSG00000124181, ENSG00000119139, ENSG00000157483, ENSG00000104067, ENSG00000177303, ENSG00000108798, ENSG00000061938	604	210	19235	3.4879	0.000370291	5.29072e-05	0.00114368
UP_SEQ_FEATURE	domain:SH3	19	2.63889	1.27963e-05	ENSG00000097007, ENSG00000100842, ENSG00000173548, ENSG00000151914, ENSG00000000938, ENSG00000165912, ENSG00000125733, ENSG00000127603, ENSG00000129675, ENSG00000150760, ENSG00000143514, ENSG00000187239, ENSG00000124181, ENSG00000119139, ENSG00000157483, ENSG00000104067, ENSG00000177303, ENSG00000108798, ENSG00000061938	603	177	19113	3.40245	0.0248688	0.00418841	0.0219572
INTERPRO	IPR001452:Src homology-3 domain	21	2.91667	2.79312e-05	ENSG00000097007, ENSG00000183111, ENSG00000173548, ENSG00000100842, ENSG00000095637, ENSG00000125733, ENSG00000000938, ENSG00000165912, ENSG00000129675, ENSG00000150760, ENSG00000160293, ENSG00000143514, ENSG00000005379, ENSG00000187239, ENSG00000124181, ENSG00000119139, ENSG00000157483, ENSG00000104067, ENSG00000177303, ENSG00000108798, ENSG00000061938	552	213	16659	2.97543	0.0260228	0.00875062	0.0437973
SMART	SM00326:SH3	21	2.91667	0.000255811	ENSG00000097007, ENSG00000183111, ENSG00000173548, ENSG00000100842, ENSG00000095637, ENSG00000125733, ENSG00000000938, ENSG00000165912, ENSG00000129675, ENSG00000150760, ENSG00000160293, ENSG00000143514, ENSG00000005379, ENSG00000187239, ENSG00000124181, ENSG00000119139, ENSG00000157483, ENSG00000104067, ENSG00000177303, ENSG00000108798, ENSG00000061938	357	213	9079	2.50732	0.0530365	0.0180009	0.323454
Annotation Cluster 5	Enrichment Score: 4.631392386487011
Category	Term	Count	%	PValue	Genes	List Total	Pop Hits	Pop Total	Fold Enrichment	Bonferroni	Benjamini	FDR
SP_PIR_KEYWORDS	glycoprotein	192	26.6667	7.19654e-08	ENSG00000173369, ENSG00000197324, ENSG00000107736, ENSG00000084636, ENSG00000168077, ENSG00000165478, ENSG00000174804, ENSG00000170075, ENSG00000204525, ENSG00000204520, ENSG00000161638, ENSG00000161921, ENSG00000183196, ENSG00000119699, ENSG00000168412, ENSG00000047457, ENSG00000133067, ENSG00000164344, ENSG00000103335, ENSG00000179242, ENSG00000154764, ENSG00000167711, ENSG00000163464, ENSG0000…	604	4318	19235	1.41603	3.31755e-05	1.10586e-05	0.000102449
SP_PIR_KEYWORDS	signal	151	20.9722	2.73873e-07	ENSG00000173369, ENSG00000107736, ENSG00000197324, ENSG00000221932, ENSG00000144749, ENSG00000084636, ENSG00000183308, ENSG00000100767, ENSG00000182871, ENSG00000165478, ENSG00000170075, ENSG00000174804, ENSG00000172037, ENSG00000126709, ENSG00000204525, ENSG00000115594, ENSG00000163288, ENSG00000204520, ENSG00000167772, ENSG00000028137, ENSG00000085265, ENSG00000161638, ENSG00000161921, ENSG0000…	604	3250	19235	1.47962	0.000126247	2.52508e-05	0.000389882
UP_SEQ_FEATURE	signal peptide	151	20.9722	3.67836e-07	ENSG00000173369, ENSG00000107736, ENSG00000197324, ENSG00000221932, ENSG00000144749, ENSG00000084636, ENSG00000183308, ENSG00000100767, ENSG00000182871, ENSG00000165478, ENSG00000170075, ENSG00000174804, ENSG00000172037, ENSG00000126709, ENSG00000204525, ENSG00000115594, ENSG00000163288, ENSG00000204520, ENSG00000167772, ENSG00000028137, ENSG00000085265, ENSG00000161638, ENSG00000161921, ENSG0000…	603	3250	19113	1.47267	0.00072364	0.000241271	0.000631235
UP_SEQ_FEATURE	glycosylation site:N-linked (GlcNAc...)	180	25	1.25966e-06	ENSG00000107736, ENSG00000197324, ENSG00000221932, ENSG00000144749, ENSG00000084636, ENSG00000183308, ENSG00000168077, ENSG00000182871, ENSG00000196517, ENSG00000165478, ENSG00000170075, ENSG00000174804, ENSG00000172037, ENSG00000204525, ENSG00000172461, ENSG00000115594, ENSG00000163288, ENSG00000204520, ENSG00000167772, ENSG00000028137, ENSG00000161638, ENSG00000085265, ENSG00000183196, ENSG0000…	603	4129	19113	1.38178	0.00247593	0.000619559	0.00216165
GOTERM_CC_FAT	GO:0044421~extracellular region part	59	8.19444	3.52021e-05	ENSG00000173369, ENSG00000084636, ENSG00000100767, ENSG00000182871, ENSG00000161955, ENSG00000079215, ENSG00000172037, ENSG00000129277, ENSG00000182492, ENSG00000006016, ENSG00000065320, ENSG00000204520, ENSG00000188783, ENSG00000167772, ENSG00000118785, ENSG00000085265, ENSG00000161921, ENSG00000119699, ENSG00000047457, ENSG00000100234, ENSG00000110799, ENSG00000164344, ENSG00000154764, ENSG0000…	452	960	12782	1.73797	0.0121063	0.0030404	0.0480522
UP_SEQ_FEATURE	disulfide bond	121	16.8056	0.000275726	ENSG00000173369, ENSG00000197324, ENSG00000221932, ENSG00000144749, ENSG00000100767, ENSG00000183308, ENSG00000182871, ENSG00000165478, ENSG00000170075, ENSG00000174804, ENSG00000172037, ENSG00000204525, ENSG00000163288, ENSG00000115594, ENSG00000204520, ENSG00000167772, ENSG00000028137, ENSG00000211677, ENSG00000161638, ENSG00000161921, ENSG00000203747, ENSG00000119699, ENSG00000168412, ENSG0000…	603	2819	19113	1.36051	0.418826	0.0528241	0.472116
SP_PIR_KEYWORDS	Secreted	78	10.8333	0.00052867	ENSG00000173369, ENSG00000066468, ENSG00000084636, ENSG00000100767, ENSG00000147113, ENSG00000182871, ENSG00000161955, ENSG00000172037, ENSG00000129277, ENSG00000204525, ENSG00000182492, ENSG00000168961, ENSG00000006016, ENSG00000065320, ENSG00000028137, ENSG00000188783, ENSG00000167772, ENSG00000118785, ENSG00000085265, ENSG00000203747, ENSG00000161921, ENSG00000119699, ENSG00000143546, ENSG0000…	604	1689	19235	1.47069	0.216341	0.0110198	0.749982
SP_PIR_KEYWORDS	disulfide bond	122	16.9444	0.000640867	ENSG00000173369, ENSG00000197324, ENSG00000221932, ENSG00000144749, ENSG00000100767, ENSG00000183308, ENSG00000182871, ENSG00000165478, ENSG00000170075, ENSG00000174804, ENSG00000172037, ENSG00000204525, ENSG00000163288, ENSG00000115594, ENSG00000204520, ENSG00000167772, ENSG00000028137, ENSG00000211677, ENSG00000161638, ENSG00000161921, ENSG00000203747, ENSG00000119699, ENSG00000168412, ENSG0000…	604	2924	19235	1.32873	0.255866	0.0127671	0.908474
GOTERM_CC_FAT	GO:0005615~extracellular space	41	5.69444	0.00118638	ENSG00000173369, ENSG00000182871, ENSG00000173918, ENSG00000161955, ENSG00000172724, ENSG00000167754, ENSG00000129277, ENSG00000166091, ENSG00000006016, ENSG00000204520, ENSG00000167772, ENSG00000184371, ENSG00000118785, ENSG00000169248, ENSG00000001617, ENSG00000085265, ENSG00000161921, ENSG00000149131, ENSG00000119699, ENSG00000047457, ENSG00000113578, ENSG00000118271, ENSG00000133048, ENSG0000…	452	685	12782	1.6926	0.336834	0.0253439	1.60771
GOTERM_CC_FAT	GO:0005576~extracellular region	96	13.3333	0.00136231	ENSG00000173369, ENSG00000084636, ENSG00000100767, ENSG00000182871, ENSG00000172037, ENSG00000204525, ENSG00000204520, ENSG00000028137, ENSG00000167772, ENSG00000211677, ENSG00000085265, ENSG00000161921, ENSG00000203747, ENSG00000119699, ENSG00000047457, ENSG00000164344, ENSG00000154764, ENSG00000167711, ENSG00000170893, ENSG00000101144, ENSG00000152583, ENSG00000120057, ENSG00000162747, ENSG0000…	452	2010	12782	1.35063	0.376047	0.0273645	1.84407
Annotation Cluster 6	Enrichment Score: 4.280212775313458
Category	Term	Count	%	PValue	Genes	List Total	Pop Hits	Pop Total	Fold Enrichment	Bonferroni	Benjamini	FDR
GOTERM_BP_FAT	GO:0009611~response to wounding	42	5.83333	7.93283e-07	ENSG00000173369, ENSG00000188313, ENSG00000122863, ENSG00000106100, ENSG00000172724, ENSG00000079215, ENSG00000172037, ENSG00000129277, ENSG00000168610, ENSG00000159189, ENSG00000028137, ENSG00000118785, ENSG00000169248, ENSG00000161638, ENSG00000169860, ENSG00000149131, ENSG00000119699, ENSG00000123610, ENSG00000041982, ENSG00000143546, ENSG00000100234, ENSG00000110799, ENSG00000112033, ENSG0000…	462	530	13528	2.32041	0.00204695	0.000682784	0.00140462
GOTERM_BP_FAT	GO:0006954~inflammatory response	25	3.47222	0.000323624	ENSG00000173369, ENSG00000106100, ENSG00000172724, ENSG00000129277, ENSG00000168610, ENSG00000159189, ENSG00000028137, ENSG00000169248, ENSG00000118785, ENSG00000149131, ENSG00000123610, ENSG00000143546, ENSG00000164344, ENSG00000160712, ENSG00000167711, ENSG00000163464, ENSG00000117525, ENSG00000128284, ENSG00000185507, ENSG00000128335, ENSG00000132510, ENSG00000067182, ENSG00000186350, ENSG0000…	462	325	13528	2.25241	0.566583	0.0212092	0.57148
GOTERM_BP_FAT	GO:0006952~defense response	38	5.27778	0.000562203	ENSG00000173369, ENSG00000204287, ENSG00000106100, ENSG00000213402, ENSG00000172724, ENSG00000129277, ENSG00000204525, ENSG00000170425, ENSG00000168610, ENSG00000115594, ENSG00000204520, ENSG00000159189, ENSG00000028137, ENSG00000118785, ENSG00000157601, ENSG00000169248, ENSG00000149131, ENSG00000161921, ENSG00000123610, ENSG00000143546, ENSG00000164344, ENSG00000019582, ENSG00000160712, ENSG0000…	462	615	13528	1.80926	0.766034	0.0292094	0.990806
Annotation Cluster 7	Enrichment Score: 4.165553772641414
Category	Term	Count	%	PValue	Genes	List Total	Pop Hits	Pop Total	Fold Enrichment	Bonferroni	Benjamini	FDR
GOTERM_CC_FAT	GO:0044459~plasma membrane part	123	17.0833	7.6161e-08	ENSG00000067177, ENSG00000221932, ENSG00000137221, ENSG00000024422, ENSG00000196517, ENSG00000165478, ENSG00000165912, ENSG00000182253, ENSG00000204525, ENSG00000163288, ENSG00000115594, ENSG00000204520, ENSG00000161638, ENSG00000119699, ENSG00000168412, ENSG00000047457, ENSG00000164707, ENSG00000111077, ENSG00000179242, ENSG00000128849, ENSG00000119737, ENSG00000158352, ENSG00000119139, ENSG0000…	452	2203	12782	1.57889	2.63514e-05	1.31758e-05	0.000103986
SP_PIR_KEYWORDS	transmembrane protein	39	5.41667	0.000142801	ENSG00000204287, ENSG00000171105, ENSG00000066468, ENSG00000148053, ENSG00000188313, ENSG00000113721, ENSG00000197993, ENSG00000079215, ENSG00000142949, ENSG00000111181, ENSG00000126709, ENSG00000204525, ENSG00000170425, ENSG00000163288, ENSG00000115594, ENSG00000204520, ENSG00000028137, ENSG00000082781, ENSG00000184371, ENSG00000161638, ENSG00000135424, ENSG00000169860, ENSG00000203747, ENSG0000…	604	642	19235	1.93457	0.0637157	0.00386522	0.203099
GOTERM_CC_FAT	GO:0031226~intrinsic to plasma membrane	64	8.88889	0.00115415	ENSG00000156219, ENSG00000197993, ENSG00000196517, ENSG00000161955, ENSG00000204525, ENSG00000170425, ENSG00000115594, ENSG00000163288, ENSG00000204520, ENSG00000145623, ENSG00000161638, ENSG00000168412, ENSG00000047457, ENSG00000164707, ENSG00000125910, ENSG00000179242, ENSG00000074181, ENSG00000134250, ENSG00000119737, ENSG00000110195, ENSG00000067182, ENSG00000102755, ENSG00000113504, ENSG0000…	452	1215	12782	1.48958	0.329389	0.028137	1.56435
GOTERM_CC_FAT	GO:0005887~integral to plasma membrane	62	8.61111	0.00173403	ENSG00000156219, ENSG00000197993, ENSG00000196517, ENSG00000161955, ENSG00000204525, ENSG00000170425, ENSG00000115594, ENSG00000163288, ENSG00000204520, ENSG00000145623, ENSG00000161638, ENSG00000168412, ENSG00000164707, ENSG00000125910, ENSG00000179242, ENSG00000074181, ENSG00000134250, ENSG00000119737, ENSG00000110195, ENSG00000067182, ENSG00000102755, ENSG00000113504, ENSG00000077238, ENSG0000…	452	1188	12782	1.47583	0.451461	0.0328106	2.34175
Annotation Cluster 8	Enrichment Score: 3.6066773246412924
Category	Term	Count	%	PValue	Genes	List Total	Pop Hits	Pop Total	Fold Enrichment	Bonferroni	Benjamini	FDR
SP_PIR_KEYWORDS	glycoprotein	192	26.6667	7.19654e-08	ENSG00000173369, ENSG00000197324, ENSG00000107736, ENSG00000084636, ENSG00000168077, ENSG00000165478, ENSG00000174804, ENSG00000170075, ENSG00000204525, ENSG00000204520, ENSG00000161638, ENSG00000161921, ENSG00000183196, ENSG00000119699, ENSG00000168412, ENSG00000047457, ENSG00000133067, ENSG00000164344, ENSG00000103335, ENSG00000179242, ENSG00000154764, ENSG00000167711, ENSG00000163464, ENSG0000…	604	4318	19235	1.41603	3.31755e-05	1.10586e-05	0.000102449
SP_PIR_KEYWORDS	membrane	253	35.1389	7.93296e-07	ENSG00000107736, ENSG00000067177, ENSG00000197324, ENSG00000159792, ENSG00000109501, ENSG00000188313, ENSG00000165476, ENSG00000168077, ENSG00000024422, ENSG00000197142, ENSG00000165478, ENSG00000170075, ENSG00000174804, ENSG00000204525, ENSG00000075240, ENSG00000204520, ENSG00000161638, ENSG00000161921, ENSG00000183196, ENSG00000168412, ENSG00000143546, ENSG00000164707, ENSG00000103335, ENSG0000…	604	6256	19235	1.28789	0.000365643	6.09497e-05	0.00112932
UP_SEQ_FEATURE	glycosylation site:N-linked (GlcNAc...)	180	25	1.25966e-06	ENSG00000107736, ENSG00000197324, ENSG00000221932, ENSG00000144749, ENSG00000084636, ENSG00000183308, ENSG00000168077, ENSG00000182871, ENSG00000196517, ENSG00000165478, ENSG00000170075, ENSG00000174804, ENSG00000172037, ENSG00000204525, ENSG00000172461, ENSG00000115594, ENSG00000163288, ENSG00000204520, ENSG00000167772, ENSG00000028137, ENSG00000161638, ENSG00000085265, ENSG00000183196, ENSG0000…	603	4129	19113	1.38178	0.00247593	0.000619559	0.00216165
UP_SEQ_FEATURE	topological domain:Extracellular	119	16.5278	0.000140864	ENSG00000107736, ENSG00000197324, ENSG00000221932, ENSG00000144749, ENSG00000188313, ENSG00000183308, ENSG00000168077, ENSG00000196517, ENSG00000165478, ENSG00000170075, ENSG00000174804, ENSG00000204525, ENSG00000163288, ENSG00000115594, ENSG00000148482, ENSG00000204520, ENSG00000028137, ENSG00000161638, ENSG00000161921, ENSG00000203747, ENSG00000168412, ENSG00000185033, ENSG00000168890, ENSG0000…	603	2719	19113	1.38723	0.242128	0.0303349	0.24146
UP_SEQ_FEATURE	topological domain:Cytoplasmic	140	19.4444	0.000353988	ENSG00000107736, ENSG00000197324, ENSG00000221932, ENSG00000144749, ENSG00000188313, ENSG00000183308, ENSG00000168077, ENSG00000197142, ENSG00000196517, ENSG00000165478, ENSG00000170075, ENSG00000174804, ENSG00000125844, ENSG00000204525, ENSG00000172461, ENSG00000070214, ENSG00000148482, ENSG00000163288, ENSG00000115594, ENSG00000204520, ENSG00000028137, ENSG00000161638, ENSG00000183196, ENSG0000…	603	3374	19113	1.31521	0.501809	0.0613784	0.605738
UP_SEQ_FEATURE	transmembrane region	185	25.6944	0.00354575	ENSG00000107736, ENSG00000197324, ENSG00000109501, ENSG00000221932, ENSG00000144749, ENSG00000188313, ENSG00000165476, ENSG00000183308, ENSG00000168077, ENSG00000197142, ENSG00000144741, ENSG00000196517, ENSG00000165478, ENSG00000213402, ENSG00000170075, ENSG00000174804, ENSG00000143340, ENSG00000125844, ENSG00000126709, ENSG00000204525, ENSG00000172461, ENSG00000070214, ENSG00000148482, ENSG0000…	603	4911	19113	1.19402	0.999079	0.252685	5.91355
SP_PIR_KEYWORDS	transmembrane	186	25.8333	0.00379801	ENSG00000107736, ENSG00000197324, ENSG00000109501, ENSG00000221932, ENSG00000144749, ENSG00000188313, ENSG00000165476, ENSG00000183308, ENSG00000168077, ENSG00000197142, ENSG00000144741, ENSG00000196517, ENSG00000165478, ENSG00000213402, ENSG00000170075, ENSG00000174804, ENSG00000143340, ENSG00000125844, ENSG00000126709, ENSG00000204525, ENSG00000172461, ENSG00000070214, ENSG00000148482, ENSG0000…	604	4973	19235	1.1911	0.826957	0.0451142	5.27299
GOTERM_CC_FAT	GO:0031224~intrinsic to membrane	203	28.1944	0.2199	ENSG00000107736, ENSG00000197324, ENSG00000159792, ENSG00000109501, ENSG00000188313, ENSG00000165476, ENSG00000168077, ENSG00000197142, ENSG00000165478, ENSG00000170075, ENSG00000174804, ENSG00000204525, ENSG00000075240, ENSG00000204520, ENSG00000161638, ENSG00000161921, ENSG00000183196, ENSG00000168412, ENSG00000047457, ENSG00000164707, ENSG00000103335, ENSG00000133067, ENSG00000179242, ENSG0000…	452	5485	12782	1.0466	1	0.701858	96.6311
GOTERM_CC_FAT	GO:0016021~integral to membrane	193	26.8056	0.326449	ENSG00000107736, ENSG00000197324, ENSG00000109501, ENSG00000188313, ENSG00000165476, ENSG00000168077, ENSG00000197142, ENSG00000165478, ENSG00000174804, ENSG00000170075, ENSG00000204525, ENSG00000075240, ENSG00000204520, ENSG00000161638, ENSG00000183196, ENSG00000161921, ENSG00000168412, ENSG00000164707, ENSG00000133067, ENSG00000103335, ENSG00000179242, ENSG00000163464, ENSG00000141314, ENSG0000…	452	5297	12782	1.03036	1	0.803642	99.5464
Annotation Cluster 9	Enrichment Score: 3.1822969675201547
Category	Term	Count	%	PValue	Genes	List Total	Pop Hits	Pop Total	Fold Enrichment	Bonferroni	Benjamini	FDR
GOTERM_BP_FAT	GO:0007155~cell adhesion	44	6.11111	0.000131288	ENSG00000204580, ENSG00000107736, ENSG00000183230, ENSG00000221932, ENSG00000112851, ENSG00000097007, ENSG00000165458, ENSG00000084636, ENSG00000100842, ENSG00000095637, ENSG00000182871, ENSG00000130202, ENSG00000165478, ENSG00000205336, ENSG00000142949, ENSG00000172037, ENSG00000129277, ENSG00000144283, ENSG00000080573, ENSG00000196739, ENSG00000082781, ENSG00000167123, ENSG00000118785, ENSG0000…	462	700	13528	1.84054	0.287617	0.0152972	0.232211
GOTERM_BP_FAT	GO:0022610~biological adhesion	44	6.11111	0.000133402	ENSG00000204580, ENSG00000107736, ENSG00000183230, ENSG00000221932, ENSG00000112851, ENSG00000097007, ENSG00000165458, ENSG00000084636, ENSG00000100842, ENSG00000095637, ENSG00000182871, ENSG00000130202, ENSG00000165478, ENSG00000205336, ENSG00000142949, ENSG00000172037, ENSG00000129277, ENSG00000144283, ENSG00000080573, ENSG00000196739, ENSG00000082781, ENSG00000167123, ENSG00000118785, ENSG0000…	462	701	13528	1.83792	0.291497	0.014871	0.235946
SP_PIR_KEYWORDS	cell adhesion	28	3.88889	0.000388863	ENSG00000107736, ENSG00000221932, ENSG00000183230, ENSG00000097007, ENSG00000165458, ENSG00000100842, ENSG00000084636, ENSG00000182871, ENSG00000130202, ENSG00000165478, ENSG00000142949, ENSG00000172037, ENSG00000144283, ENSG00000082781, ENSG00000167123, ENSG00000161638, ENSG00000135424, ENSG00000118785, ENSG00000123610, ENSG00000041982, ENSG00000110799, ENSG00000179242, ENSG00000151914, ENSG0000…	604	422	19235	2.11301	0.164146	0.00850179	0.55216
GOTERM_BP_FAT	GO:0016337~cell-cell adhesion	17	2.36111	0.0273922	ENSG00000107736, ENSG00000183230, ENSG00000179242, ENSG00000130202, ENSG00000147065, ENSG00000125398, ENSG00000142949, ENSG00000166341, ENSG00000090339, ENSG00000168487, ENSG00000167123, ENSG00000165376, ENSG00000161638, ENSG00000067900, ENSG00000100345, ENSG00000101542, ENSG00000099834	462	276	13528	1.80356	1	0.333235	38.8468
Annotation Cluster 10	Enrichment Score: 3.113524882883544
Category	Term	Count	%	PValue	Genes	List Total	Pop Hits	Pop Total	Fold Enrichment	Bonferroni	Benjamini	FDR
SP_PIR_KEYWORDS	extracellular matrix	20	2.77778	0.000225471	ENSG00000100234, ENSG00000110799, ENSG00000084636, ENSG00000182871, ENSG00000154764, ENSG00000151914, ENSG00000172037, ENSG00000174348, ENSG00000182492, ENSG00000080573, ENSG00000196739, ENSG00000108679, ENSG00000065320, ENSG00000152583, ENSG00000188783, ENSG00000082781, ENSG00000167772, ENSG00000173269, ENSG00000118785, ENSG00000041982	604	241	19235	2.64282	0.0987332	0.00518421	0.3205
GOTERM_CC_FAT	GO:0031012~extracellular matrix	27	3.75	0.000228869	ENSG00000112851, ENSG00000084636, ENSG00000100767, ENSG00000182871, ENSG00000079215, ENSG00000172037, ENSG00000174348, ENSG00000182492, ENSG00000080573, ENSG00000196739, ENSG00000065320, ENSG00000188783, ENSG00000167772, ENSG00000102265, ENSG00000119699, ENSG00000041982, ENSG00000113578, ENSG00000100234, ENSG00000110799, ENSG00000133048, ENSG00000154764, ENSG00000151914, ENSG00000117525, ENSG0000…	452	345	12782	2.21312	0.0761428	0.0157148	0.312032
GOTERM_CC_FAT	GO:0044420~extracellular matrix part	13	1.80556	0.000861302	ENSG00000112851, ENSG00000100234, ENSG00000084636, ENSG00000100767, ENSG00000182871, ENSG00000151914, ENSG00000079215, ENSG00000172037, ENSG00000080573, ENSG00000196739, ENSG00000065320, ENSG00000173269, ENSG00000041982	452	117	12782	3.14208	0.257802	0.0245388	1.16958
GOTERM_CC_FAT	GO:0005578~proteinaceous extracellular matrix	24	3.33333	0.000998107	ENSG00000113578, ENSG00000100234, ENSG00000112851, ENSG00000133048, ENSG00000110799, ENSG00000084636, ENSG00000100767, ENSG00000182871, ENSG00000154764, ENSG00000151914, ENSG00000079215, ENSG00000172037, ENSG00000174348, ENSG00000182492, ENSG00000080573, ENSG00000196739, ENSG00000108679, ENSG00000065320, ENSG00000152583, ENSG00000188783, ENSG00000167772, ENSG00000173269, ENSG00000102265, ENSG0000…	452	320	12782	2.12091	0.292146	0.0262282	1.35418
GOTERM_CC_FAT	GO:0005604~basement membrane	9	1.25	0.00610049	ENSG00000100234, ENSG00000112851, ENSG00000100767, ENSG00000065320, ENSG00000182871, ENSG00000151914, ENSG00000173269, ENSG00000041982, ENSG00000172037	452	78	12782	3.26293	0.879636	0.0812024	8.01528
Annotation Cluster 11	Enrichment Score: 2.994555678113665
Category	Term	Count	%	PValue	Genes	List Total	Pop Hits	Pop Total	Fold Enrichment	Bonferroni	Benjamini	FDR
GOTERM_BP_FAT	GO:0051272~positive regulation of cell motion	14	1.94444	2.7052e-05	ENSG00000171105, ENSG00000122863, ENSG00000160712, ENSG00000113721, ENSG00000182871, ENSG00000113916, ENSG00000117525, ENSG00000090339, ENSG00000134954, ENSG00000184371, ENSG00000061273, ENSG00000161921, ENSG00000102755, ENSG00000126016	462	98	13528	4.18306	0.0674907	0.00464758	0.0478889
GOTERM_BP_FAT	GO:0051270~regulation of cell motion	18	2.5	0.000328294	ENSG00000171105, ENSG00000120318, ENSG00000122863, ENSG00000160712, ENSG00000113721, ENSG00000182871, ENSG00000113916, ENSG00000117525, ENSG00000090339, ENSG00000134954, ENSG00000065320, ENSG00000184371, ENSG00000061273, ENSG00000001617, ENSG00000161921, ENSG00000102755, ENSG00000108798, ENSG00000126016	462	193	13528	2.73091	0.571782	0.0209799	0.579704
GOTERM_BP_FAT	GO:0030335~positive regulation of cell migration	11	1.52778	0.00087609	ENSG00000171105, ENSG00000090339, ENSG00000160712, ENSG00000113721, ENSG00000182871, ENSG00000061273, ENSG00000184371, ENSG00000161921, ENSG00000102755, ENSG00000117525, ENSG00000126016	462	89	13528	3.61905	0.896059	0.0418162	1.53995
GOTERM_BP_FAT	GO:0040017~positive regulation of locomotion	11	1.52778	0.00183959	ENSG00000171105, ENSG00000090339, ENSG00000160712, ENSG00000113721, ENSG00000182871, ENSG00000061273, ENSG00000184371, ENSG00000161921, ENSG00000102755, ENSG00000117525, ENSG00000126016	462	98	13528	3.28669	0.9914	0.071619	3.20771
GOTERM_BP_FAT	GO:0030334~regulation of cell migration	14	1.94444	0.00521696	ENSG00000171105, ENSG00000120318, ENSG00000160712, ENSG00000113721, ENSG00000182871, ENSG00000117525, ENSG00000090339, ENSG00000065320, ENSG00000184371, ENSG00000061273, ENSG00000161921, ENSG00000102755, ENSG00000126016, ENSG00000108798	462	169	13528	2.42568	0.999999	0.132567	8.84566
GOTERM_BP_FAT	GO:0040012~regulation of locomotion	14	1.94444	0.0144383	ENSG00000171105, ENSG00000120318, ENSG00000160712, ENSG00000113721, ENSG00000182871, ENSG00000117525, ENSG00000090339, ENSG00000065320, ENSG00000184371, ENSG00000061273, ENSG00000161921, ENSG00000102755, ENSG00000126016, ENSG00000108798	462	192	13528	2.1351	1	0.225511	22.7032
Annotation Cluster 12	Enrichment Score: 2.916470507984741
Category	Term	Count	%	PValue	Genes	List Total	Pop Hits	Pop Total	Fold Enrichment	Bonferroni	Benjamini	FDR
GOTERM_BP_FAT	GO:0010324~membrane invagination	20	2.77778	0.000192076	ENSG00000197324, ENSG00000134569, ENSG00000130787, ENSG00000100599, ENSG00000024422, ENSG00000125733, ENSG00000165912, ENSG00000196586, ENSG00000140022, ENSG00000150760, ENSG00000130164, ENSG00000129219, ENSG00000110195, ENSG00000187239, ENSG00000158195, ENSG00000162337, ENSG00000079805, ENSG00000132669, ENSG00000085265, ENSG00000161921	462	220	13528	2.66194	0.391148	0.0182092	0.339556
GOTERM_BP_FAT	GO:0006897~endocytosis	20	2.77778	0.000192076	ENSG00000197324, ENSG00000134569, ENSG00000130787, ENSG00000100599, ENSG00000024422, ENSG00000125733, ENSG00000165912, ENSG00000196586, ENSG00000140022, ENSG00000150760, ENSG00000130164, ENSG00000129219, ENSG00000110195, ENSG00000187239, ENSG00000158195, ENSG00000162337, ENSG00000079805, ENSG00000132669, ENSG00000085265, ENSG00000161921	462	220	13528	2.66194	0.391148	0.0182092	0.339556
SP_PIR_KEYWORDS	Endocytosis	12	1.66667	0.000207181	ENSG00000130164, ENSG00000197324, ENSG00000134569, ENSG00000187239, ENSG00000130787, ENSG00000162337, ENSG00000132669, ENSG00000079805, ENSG00000165912, ENSG00000125733, ENSG00000196586, ENSG00000140022	604	96	19235	3.98075	0.0911001	0.00529263	0.294537
GOTERM_BP_FAT	GO:0016044~membrane organization	24	3.33333	0.00581676	ENSG00000197324, ENSG00000134569, ENSG00000188313, ENSG00000130787, ENSG00000100599, ENSG00000024422, ENSG00000125733, ENSG00000165912, ENSG00000196586, ENSG00000140022, ENSG00000150760, ENSG00000135604, ENSG00000130164, ENSG00000129219, ENSG00000110195, ENSG00000158195, ENSG00000187239, ENSG00000141510, ENSG00000162337, ENSG00000079805, ENSG00000132669, ENSG00000085265, ENSG00000161921, ENSG0000…	462	381	13528	1.8445	1	0.137337	9.81395
GOTERM_BP_FAT	GO:0016192~vesicle-mediated transport	28	3.88889	0.0588396	ENSG00000120318, ENSG00000197324, ENSG00000134569, ENSG00000140497, ENSG00000100599, ENSG00000024422, ENSG00000165912, ENSG00000196586, ENSG00000140022, ENSG00000131899, ENSG00000135604, ENSG00000162337, ENSG00000129250, ENSG00000132669, ENSG00000085265, ENSG00000161921, ENSG00000102362, ENSG00000130787, ENSG00000125733, ENSG00000150760, ENSG00000130164, ENSG00000110195, ENSG00000129219, ENSG0000…	462	576	13528	1.4234	1	0.50461	65.8277
Annotation Cluster 13	Enrichment Score: 2.910125750366195
Category	Term	Count	%	PValue	Genes	List Total	Pop Hits	Pop Total	Fold Enrichment	Bonferroni	Benjamini	FDR
GOTERM_BP_FAT	GO:0030029~actin filament-based process	25	3.47222	2.55087e-06	ENSG00000097007, ENSG00000095637, ENSG00000099331, ENSG00000024422, ENSG00000196586, ENSG00000157827, ENSG00000131899, ENSG00000116574, ENSG00000136068, ENSG00000157483, ENSG00000067900, ENSG00000146122, ENSG00000126016, ENSG00000079819, ENSG00000151914, ENSG00000125733, ENSG00000113916, ENSG00000148180, ENSG00000158352, ENSG00000158195, ENSG00000196924, ENSG00000163220, ENSG00000124126, ENSG0000…	462	241	13528	3.03749	0.00656724	0.000823274	0.00451662
GOTERM_BP_FAT	GO:0030036~actin cytoskeleton organization	23	3.19444	9.61638e-06	ENSG00000079819, ENSG00000097007, ENSG00000095637, ENSG00000099331, ENSG00000151914, ENSG00000024422, ENSG00000125733, ENSG00000113916, ENSG00000157827, ENSG00000131899, ENSG00000116574, ENSG00000148180, ENSG00000158352, ENSG00000136068, ENSG00000158195, ENSG00000067900, ENSG00000196924, ENSG00000124126, ENSG00000163220, ENSG00000100345, ENSG00000146122, ENSG00000126016, ENSG00000137076	462	226	13528	2.97996	0.0245333	0.00190889	0.0170259
GOTERM_CC_FAT	GO:0015629~actin cytoskeleton	25	3.47222	2.91753e-05	ENSG00000183230, ENSG00000165458, ENSG00000095637, ENSG00000099331, ENSG00000196586, ENSG00000111319, ENSG00000131899, ENSG00000116574, ENSG00000136068, ENSG00000171992, ENSG00000183963, ENSG00000157483, ENSG00000145555, ENSG00000126016, ENSG00000079819, ENSG00000128849, ENSG00000151914, ENSG00000127603, ENSG00000148180, ENSG00000109846, ENSG00000158352, ENSG00000158195, ENSG00000109062, ENSG0000…	452	269	12782	2.62814	0.010044	0.00335927	0.0398269
SP_PIR_KEYWORDS	cytoskeleton	40	5.55556	5.47569e-05	ENSG00000120318, ENSG00000159792, ENSG00000183230, ENSG00000097007, ENSG00000165458, ENSG00000095203, ENSG00000163431, ENSG00000186081, ENSG00000095637, ENSG00000099331, ENSG00000197892, ENSG00000185340, ENSG00000131899, ENSG00000182253, ENSG00000136068, ENSG00000093100, ENSG00000171992, ENSG00000183963, ENSG00000082781, ENSG00000067900, ENSG00000129422, ENSG00000143546, ENSG00000079819, ENSG0000…	604	636	19235	2.00289	0.0249276	0.00210142	0.0779232
GOTERM_MF_FAT	GO:0003779~actin binding	27	3.75	7.68612e-05	ENSG00000165458, ENSG00000095637, ENSG00000099331, ENSG00000132613, ENSG00000196586, ENSG00000157827, ENSG00000111319, ENSG00000136068, ENSG00000171992, ENSG00000183963, ENSG00000157483, ENSG00000145555, ENSG00000146122, ENSG00000079819, ENSG00000079308, ENSG00000130787, ENSG00000164867, ENSG00000151914, ENSG00000147065, ENSG00000127603, ENSG00000148180, ENSG00000158352, ENSG00000158195, ENSG0000…	454	326	12983	2.36846	0.0493189	0.0493189	0.114889
GOTERM_MF_FAT	GO:0008092~cytoskeletal protein binding	35	4.86111	0.000181365	ENSG00000165458, ENSG00000095203, ENSG00000163431, ENSG00000095637, ENSG00000099331, ENSG00000165912, ENSG00000132613, ENSG00000196586, ENSG00000157827, ENSG00000111319, ENSG00000182253, ENSG00000136068, ENSG00000171992, ENSG00000183963, ENSG00000157483, ENSG00000145555, ENSG00000146122, ENSG00000079819, ENSG00000079308, ENSG00000130787, ENSG00000164867, ENSG00000072864, ENSG00000151914, ENSG0000…	454	504	12983	1.9859	0.112502	0.0390021	0.270901
GOTERM_BP_FAT	GO:0007010~cytoskeleton organization	30	4.16667	0.000462983	ENSG00000120318, ENSG00000112851, ENSG00000097007, ENSG00000095637, ENSG00000099331, ENSG00000024422, ENSG00000157827, ENSG00000182253, ENSG00000131899, ENSG00000116574, ENSG00000136068, ENSG00000067900, ENSG00000146122, ENSG00000126016, ENSG00000079819, ENSG00000072864, ENSG00000151914, ENSG00000125733, ENSG00000113916, ENSG00000127603, ENSG00000129219, ENSG00000148180, ENSG00000158352, ENSG0000…	462	436	13528	2.01477	0.697647	0.0274343	0.81662
GOTERM_CC_FAT	GO:0005856~cytoskeleton	58	8.05556	0.116166	ENSG00000107736, ENSG00000159792, ENSG00000163431, ENSG00000186081, ENSG00000089250, ENSG00000197892, ENSG00000185340, ENSG00000131899, ENSG00000182253, ENSG00000116574, ENSG00000136068, ENSG00000171992, ENSG00000183963, ENSG00000067900, ENSG00000126016, ENSG00000145555, ENSG00000126391, ENSG00000079819, ENSG00000115641, ENSG00000130787, ENSG00000072864, ENSG00000128849, ENSG00000136653, ENSG0000…	452	1381	12782	1.18767	1	0.553427	81.4742
GOTERM_CC_FAT	GO:0043228~non-membrane-bounded organelle	89	12.3611	0.684314	ENSG00000106571, ENSG00000107736, ENSG00000159792, ENSG00000163431, ENSG00000186081, ENSG00000089250, ENSG00000197892, ENSG00000185340, ENSG00000131899, ENSG00000182253, ENSG00000125844, ENSG00000178685, ENSG00000116574, ENSG00000115415, ENSG00000137166, ENSG00000136068, ENSG00000168610, ENSG00000171992, ENSG00000183963, ENSG00000067900, ENSG00000126016, ENSG00000145555, ENSG00000124529, ENSG0000…	452	2596	12782	0.969495	1	0.965981	100
GOTERM_CC_FAT	GO:0043232~intracellular non-membrane-bounded organelle	89	12.3611	0.684314	ENSG00000106571, ENSG00000107736, ENSG00000159792, ENSG00000163431, ENSG00000186081, ENSG00000089250, ENSG00000197892, ENSG00000185340, ENSG00000131899, ENSG00000182253, ENSG00000125844, ENSG00000178685, ENSG00000116574, ENSG00000115415, ENSG00000137166, ENSG00000136068, ENSG00000168610, ENSG00000171992, ENSG00000183963, ENSG00000067900, ENSG00000126016, ENSG00000145555, ENSG00000124529, ENSG0000…	452	2596	12782	0.969495	1	0.965981	100
GOTERM_CC_FAT	GO:0044430~cytoskeletal part	32	4.44444	0.708025	ENSG00000107736, ENSG00000159792, ENSG00000148053, ENSG00000165458, ENSG00000095637, ENSG00000186081, ENSG00000099331, ENSG00000101849, ENSG00000196586, ENSG00000197892, ENSG00000111319, ENSG00000182253, ENSG00000131899, ENSG00000116574, ENSG00000171992, ENSG00000157483, ENSG00000129250, ENSG00000067900, ENSG00000131095, ENSG00000126016, ENSG00000145555, ENSG00000079819, ENSG00000128849, ENSG0000…	452	952	12782	0.950547	1	0.971265	100
Annotation Cluster 14	Enrichment Score: 2.8791739903667555
Category	Term	Count	%	PValue	Genes	List Total	Pop Hits	Pop Total	Fold Enrichment	Bonferroni	Benjamini	FDR
GOTERM_CC_FAT	GO:0016323~basolateral plasma membrane	19	2.63889	0.000308523	ENSG00000072163, ENSG00000112851, ENSG00000115641, ENSG00000111077, ENSG00000079308, ENSG00000095637, ENSG00000151914, ENSG00000127603, ENSG00000147065, ENSG00000079215, ENSG00000116574, ENSG00000132470, ENSG00000158352, ENSG00000136205, ENSG00000161638, ENSG00000169860, ENSG00000121060, ENSG00000104067, ENSG00000137076	452	203	12782	2.64678	0.101263	0.0176368	0.420418
GOTERM_CC_FAT	GO:0005912~adherens junction	16	2.22222	0.000382644	ENSG00000072163, ENSG00000183230, ENSG00000115641, ENSG00000111077, ENSG00000079308, ENSG00000095637, ENSG00000130202, ENSG00000182253, ENSG00000116574, ENSG00000136205, ENSG00000119139, ENSG00000161638, ENSG00000121060, ENSG00000104067, ENSG00000100345, ENSG00000137076	452	155	12782	2.9191	0.124027	0.0187393	0.521177
GOTERM_CC_FAT	GO:0070161~anchoring junction	17	2.36111	0.000386358	ENSG00000072163, ENSG00000183230, ENSG00000115641, ENSG00000111077, ENSG00000079308, ENSG00000095637, ENSG00000130202, ENSG00000182253, ENSG00000116574, ENSG00000144283, ENSG00000136205, ENSG00000119139, ENSG00000161638, ENSG00000121060, ENSG00000104067, ENSG00000100345, ENSG00000137076	452	172	12782	2.79499	0.125153	0.0165743	0.526224
GOTERM_CC_FAT	GO:0030055~cell-substrate junction	13	1.80556	0.00058153	ENSG00000072163, ENSG00000112851, ENSG00000115641, ENSG00000111077, ENSG00000079308, ENSG00000095637, ENSG00000151914, ENSG00000127603, ENSG00000116574, ENSG00000136205, ENSG00000161638, ENSG00000121060, ENSG00000137076	452	112	12782	3.28236	0.182307	0.0199256	0.791072
GOTERM_CC_FAT	GO:0030054~cell junction	34	4.72222	0.000762261	ENSG00000072163, ENSG00000183230, ENSG00000112851, ENSG00000137221, ENSG00000070808, ENSG00000095637, ENSG00000020577, ENSG00000130202, ENSG00000182253, ENSG00000116574, ENSG00000144283, ENSG00000158109, ENSG00000136205, ENSG00000171992, ENSG00000163288, ENSG00000165376, ENSG00000161638, ENSG00000104067, ENSG00000126016, ENSG00000115641, ENSG00000111077, ENSG00000079308, ENSG00000128849, ENSG0000…	452	518	12782	1.85613	0.231906	0.0237003	1.03574
GOTERM_CC_FAT	GO:0005924~cell-substrate adherens junction	10	1.38889	0.0125456	ENSG00000072163, ENSG00000116574, ENSG00000115641, ENSG00000111077, ENSG00000136205, ENSG00000079308, ENSG00000095637, ENSG00000161638, ENSG00000121060, ENSG00000137076	452	106	12782	2.66781	0.987326	0.139833	15.8335
[truncated: 2,138 more rows]

## Sheet: Puberty-GO
Table S15 Go enrichment of female biased genes at puberty stage
[truncated: 2,422 more rows]

[truncated: 1 more sheets: Adulthood-GO]
