# Supplementary material for: Sex Biased Gene Expression Profiling of Human Brains at Major Developmental Stages
Source: Sci Rep. 2016 Feb 16;6:21181. doi: 10.1038/srep21181 (PMC4754746; doi:10.1038/srep21181)
Supplement: Supplementary Dataset 11 [file srep21181-s12.xls]

## Sheet: AD
Male_Prenatal			Male_Purberty			Male_Adulthood
Ensembl Gene ID	Associated Gene Name		Ensembl Gene ID	Associated Gene Name		Ensembl Gene ID	Associated Gene Name
ENSG00000000971	CFH		ENSG00000007255	TRAPPC6A		ENSG00000076555	ACACB
ENSG00000002586	CD99		ENSG00000011465	DCN		ENSG00000079337	RAPGEF3
ENSG00000003436	TFPI		ENSG00000011600	TYROBP		ENSG00000081479	LRP2
ENSG00000007908	SELE		ENSG00000012223	LTF		ENSG00000089041	P2RX7
ENSG00000010278	CD9		ENSG00000055950	MRPL43		ENSG00000091513	TF
ENSG00000011105	TSPAN9		ENSG00000068903	SIRT2		ENSG00000092529	CAPN3
ENSG00000011304	PTBP1		ENSG00000071889	FAM3A		ENSG00000103811	CTSH
ENSG00000013810	TACC3		ENSG00000072506	HSD17B10		ENSG00000107863	ARHGAP21
ENSG00000035403	VCL		ENSG00000075826	SEC31B		ENSG00000110721	CHKA
ENSG00000049540	ELN		ENSG00000084207	GSTP1		ENSG00000117525	F3
ENSG00000050628	PTGER3		ENSG00000087086	FTL		ENSG00000122367	LDB3
ENSG00000051180	RAD51		ENSG00000089127	OAS1		ENSG00000122863	CHST3
ENSG00000056998	GYG2		ENSG00000093010	COMT		ENSG00000127946	HIP1
ENSG00000057252	SOAT1		ENSG00000099795	NDUFB7		ENSG00000129566	TEP1
ENSG00000065328	MCM10		ENSG00000100292	HMOX1		ENSG00000130513	GDF15
ENSG00000065923	SLC9A7		ENSG00000100348	TXN2		ENSG00000135919	SERPINE2
ENSG00000066279	ASPM		ENSG00000101439	CST3		ENSG00000136861	CDK5RAP2
ENSG00000066468	FGFR2		ENSG00000102007	PLP2		ENSG00000136960	ENPP2
ENSG00000067182	TNFRSF1A		ENSG00000102981	PARD6A		ENSG00000138115	CYP2C8
ENSG00000067715	SYT1		ENSG00000104325	DECR1		ENSG00000140678	ITGAX
ENSG00000069482	GAL		ENSG00000105698	USF2		ENSG00000143409	FAM63A
ENSG00000069535	MAOB		ENSG00000105963	ADAP1		ENSG00000143514	TP53BP2
ENSG00000070808	CAMK2A		ENSG00000106460	TMEM106B		ENSG00000147162	OGT
ENSG00000070961	ATP2B1		ENSG00000107874	CUEDC2		ENSG00000148482	SLC39A12
ENSG00000074181	NOTCH3		ENSG00000107902	LHPP		ENSG00000151914	DST
ENSG00000074800	ENO1		ENSG00000108622	ICAM2		ENSG00000156042	CFAP70
ENSG00000077092	RARB		ENSG00000109472	CPE		ENSG00000165029	ABCA1
ENSG00000077150	NFKB2		ENSG00000110717	NDUFS8		ENSG00000166340	TPP1
ENSG00000077274	CAPN6		ENSG00000111678	C12orf57		ENSG00000166343	MSS51
ENSG00000077782	FGFR1		ENSG00000117228	GBP1		ENSG00000166348	USP54
ENSG00000078018	MAP2		ENSG00000119917	IFIT3		ENSG00000170525	PFKFB3
ENSG00000079308	TNS1		ENSG00000122585	NPY		ENSG00000171517	LPAR3
ENSG00000085117	CD82		ENSG00000122756	CNTFR		ENSG00000171824	EXOSC10
ENSG00000086205	FOLH1		ENSG00000125740	FOSB		ENSG00000171864	PRND
ENSG00000087245	MMP2		ENSG00000126432	PRDX5		ENSG00000181631	P2RY13
ENSG00000099204	ABLIM1		ENSG00000126934	MAP2K2		ENSG00000183230	CTNNA3
ENSG00000099250	NRP1		ENSG00000127445	PIN1		ENSG00000184258	CDR1
ENSG00000100577	GSTZ1		ENSG00000131771	PPP1R1B		ENSG00000188385	JAKMIP3
ENSG00000100968	NFATC4		ENSG00000132541	HRSP12		ENSG00000196218	RYR1
ENSG00000101144	BMP7		ENSG00000132965	ALOX5AP		ENSG00000198734	F5
ENSG00000101384	JAG1		ENSG00000133027	PEMT		ENSG00000205560	CPT1B
ENSG00000101412	E2F1		ENSG00000133112	TPT1		ENSG00000213390	ARHGAP19
ENSG00000101670	LIPG		ENSG00000134352	IL6ST		ENSG00000213398	LCAT
ENSG00000102290	PCDH11X		ENSG00000135094	SDS
ENSG00000102468	HTR2A		ENSG00000135446	CDK4
ENSG00000104267	CA2		ENSG00000135587	SMPD2
ENSG00000104368	PLAT		ENSG00000136156	ITM2B
ENSG00000104722	NEFM		ENSG00000136750	GAD2
ENSG00000105483	CARD8		ENSG00000137133	HINT2
ENSG00000105974	CAV1		ENSG00000137965	IFI44
ENSG00000106546	AHR		ENSG00000140968	IRF8
ENSG00000107438	PDLIM1		ENSG00000141744	PNMT
ENSG00000107554	DNMBP		ENSG00000143819	EPHX1
ENSG00000107562	CXCL12		ENSG00000145425	RPS3A
ENSG00000108821	COL1A1		ENSG00000145494	NDUFS6
ENSG00000110077	MS4A6A		ENSG00000147684	NDUFB9
ENSG00000110079	MS4A4A		ENSG00000148690	FRA10AC1
ENSG00000110436	SLC1A2		ENSG00000157601	MX1
ENSG00000110799	VWF		ENSG00000159228	CBR1
ENSG00000113083	LOX		ENSG00000160255	ITGB2
ENSG00000113140	SPARC		ENSG00000160307	S100B
ENSG00000113749	HRH2		ENSG00000160678	S100A1
ENSG00000115325	DOK1		ENSG00000160783	PMF1
ENSG00000115414	FN1		ENSG00000160801	PTH1R
ENSG00000115665	SLC5A7		ENSG00000163221	S100A12
ENSG00000116106	EPHA4		ENSG00000165424	ZCCHC24
ENSG00000116478	HDAC1		ENSG00000165507	C10orf10
ENSG00000117394	SLC2A1		ENSG00000165644	COMTD1
ENSG00000117399	CDC20		ENSG00000165795	NDRG2
ENSG00000118523	CTGF		ENSG00000165949	IFI27
ENSG00000118785	SPP1		ENSG00000166136	NDUFB8
ENSG00000119946	CNNM1		ENSG00000166165	CKB
ENSG00000120251	GRIA2		ENSG00000166228	PCBD1
ENSG00000120539	MASTL		ENSG00000166592	RRAD
ENSG00000122359	ANXA11		ENSG00000167468	GPX4
ENSG00000122691	TWIST1		ENSG00000167774	NDUFA7
ENSG00000122877	EGR2		ENSG00000168209	DDIT4
ENSG00000122952	ZWINT		ENSG00000169245	CXCL10
ENSG00000124406	ATP8A1		ENSG00000169689	STRA13
ENSG00000124762	CDKN1A		ENSG00000170906	NDUFA3
ENSG00000124788	ATXN1		ENSG00000171051	FPR1
ENSG00000125378	BMP4		ENSG00000171223	JUNB
ENSG00000125851	PCSK2		ENSG00000172270	BSG
ENSG00000126803	HSPA2		ENSG00000173110	HSPA6
ENSG00000128052	KDR		ENSG00000173391	OLR1
ENSG00000129038	LOXL1		ENSG00000175567	UCP2
ENSG00000129538	RNASE1		ENSG00000176978	DPP7
ENSG00000130164	LDLR		ENSG00000177606	JUN
ENSG00000130202	PVRL2		ENSG00000179172	HNRNPCL1
ENSG00000131711	MAP1B		ENSG00000181019	NQO1
ENSG00000133401	PDZD2		ENSG00000183605	SFXN4
ENSG00000134184	GSTM1		ENSG00000185615	PDIA2
ENSG00000134201	GSTM5		ENSG00000187091	PLCD1
ENSG00000134222	PSRC1		ENSG00000187840	EIF4EBP1
ENSG00000135218	CD36		ENSG00000196136	SERPINA3
ENSG00000135447	PPP1R1A		ENSG00000196139	AKR1C3
ENSG00000136160	EDNRB		ENSG00000197142	ACSL5
ENSG00000137642	SORL1		ENSG00000197561	ELANE
ENSG00000138160	KIF11		ENSG00000197582	GPX1P1
ENSG00000138180	CEP55		ENSG00000197747	S100A10
ENSG00000138193	PLCE1		ENSG00000197971	MBP
ENSG00000138207	RBP4		ENSG00000198805	PNP
ENSG00000138685	FGF2		ENSG00000198937	CCDC167
ENSG00000138814	PPP3CA		ENSG00000204261	PSMB8-AS1
ENSG00000139874	SSTR1		ENSG00000204388	HSPA1B
ENSG00000140937	CDH11		ENSG00000204389	HSPA1A
ENSG00000142173	COL6A2		ENSG00000204472	AIF1
ENSG00000142192	APP		ENSG00000204525	HLA-C
ENSG00000143013	LMO4		ENSG00000204673	AKT1S1
ENSG00000144063	MALL		ENSG00000205155	PSENEN
ENSG00000144554	FANCD2		ENSG00000205927	OLIG2
ENSG00000145675	PIK3R1		ENSG00000211899	IGHM
ENSG00000145730	PAM		ENSG00000214435	AS3MT
ENSG00000147257	GPC3
ENSG00000148053	NTRK2
ENSG00000148400	NOTCH1
ENSG00000148498	PARD3
ENSG00000148516	ZEB1
ENSG00000148600	CDHR1
ENSG00000148773	MKI67
ENSG00000148841	ITPRIP
ENSG00000150093	ITGB1
ENSG00000150907	FOXO1
ENSG00000151025	GPR158
ENSG00000151090	THRB
ENSG00000151150	ANK3
ENSG00000151617	EDNRA
ENSG00000151655	ITIH2
ENSG00000151892	GFRA1
ENSG00000152413	HOMER1
ENSG00000153071	DAB2
ENSG00000154229	PRKCA
ENSG00000155511	GRIA1
ENSG00000156076	WIF1
ENSG00000156395	SORCS3
ENSG00000157103	SLC6A1
ENSG00000157168	NRG1
ENSG00000157227	MMP14
ENSG00000159082	SYNJ1
ENSG00000159335	PTMS
ENSG00000162692	VCAM1
ENSG00000162734	PEA15
ENSG00000162992	NEUROD1
ENSG00000163513	TGFBR2
ENSG00000163697	APBB2
ENSG00000163823	CCR1
ENSG00000164171	ITGA2
ENSG00000164761	TNFRSF11B
ENSG00000165626	BEND7
ENSG00000165650	PDZD8
ENSG00000165732	DDX21
ENSG00000165806	CASP7
ENSG00000165887	ANKRD2
ENSG00000166342	NETO1
ENSG00000166949	SMAD3
ENSG00000167244	IGF2
ENSG00000167513	CDT1
ENSG00000167779	IGFBP6
ENSG00000169126	ARMC4
ENSG00000169174	PCSK9
ENSG00000169429	CXCL8
ENSG00000169860	P2RY1
ENSG00000170312	CDK1
ENSG00000174099	MSRB3
ENSG00000174371	EXO1
ENSG00000175426	PCSK1
ENSG00000175899	A2M
ENSG00000177425	PAWR
ENSG00000177575	CD163
ENSG00000179388	EGR3
ENSG00000180616	SSTR2
ENSG00000184371	CSF1
ENSG00000184845	DRD1
ENSG00000185100	ADSSL1
ENSG00000185339	TCN2
ENSG00000186350	RXRA
ENSG00000186480	INSIG1
ENSG00000186652	PRG2
ENSG00000187164	KIAA1598
ENSG00000188517	COL25A1
ENSG00000189056	RELN
ENSG00000189058	APOD
ENSG00000196549	MME
ENSG00000196924	FLNA
ENSG00000197043	ANXA6
ENSG00000197177	GPR123
ENSG00000197321	SVIL
ENSG00000197410	DCHS2
ENSG00000198682	PAPSS2
ENSG00000198739	LRRTM3
ENSG00000198959	TGM2
ENSG00000204592	HLA-E
ENSG00000211448	DIO2

## Sheet: Autism
Male_Prenatal			Male_Purberty			Male_Adulthood
Ensembl Gene ID	Associated Gene Name		Ensembl Gene ID	Associated Gene Name		Ensembl Gene ID	Associated Gene Name
ENSG00000003436	TFPI		ENSG00000006128	TAC1		ENSG00000100033	PRODH
ENSG00000007372	PAX6		ENSG00000022355	GABRA1		ENSG00000105976	MET
ENSG00000011201	KAL1		ENSG00000064989	CALCRL		ENSG00000110887	DAO
ENSG00000021645	NRXN3		ENSG00000070031	SCT		ENSG00000112079	STK38
ENSG00000044524	EPHA3		ENSG00000084207	GSTP1		ENSG00000130948	HSD17B3
ENSG00000069535	MAOB		ENSG00000093010	COMT		ENSG00000144285	SCN1A
ENSG00000070193	FGF10		ENSG00000109158	GABRA4		ENSG00000204655	MOG
ENSG00000077092	RARB		ENSG00000122585	NPY
ENSG00000086205	FOLH1		ENSG00000124767	GLO1
ENSG00000091409	ITGA6		ENSG00000125740	FOSB
ENSG00000092377	TBL1Y		ENSG00000126934	MAP2K2
ENSG00000101849	TBL1X		ENSG00000131771	PPP1R1B
ENSG00000102195	GPR50		ENSG00000136750	GAD2
ENSG00000102468	HTR2A		ENSG00000146006	LRRTM2
ENSG00000106484	MEST		ENSG00000147403	RPL10
ENSG00000110436	SLC1A2		ENSG00000149923	PPP4C
ENSG00000111249	CUX2		ENSG00000163072	NOSTRIN
ENSG00000112902	SEMA5A		ENSG00000163221	S100A12
ENSG00000116096	SPR		ENSG00000166228	PCBD1
ENSG00000118432	CNR1		ENSG00000166292	TMEM100
ENSG00000128602	SMO		ENSG00000185883	ATP6V0C
ENSG00000134184	GSTM1		ENSG00000197582	GPX1P1
ENSG00000136928	GABBR2		ENSG00000198258	UBL5
ENSG00000137642	SORL1		ENSG00000204525	HLA-C
ENSG00000140199	SLC12A6		ENSG00000205362	MT1A
ENSG00000144619	CNTN4
ENSG00000145675	PIK3R1
ENSG00000146938	NLGN4X
ENSG00000148053	NTRK2
ENSG00000150672	DLG2
ENSG00000150907	FOXO1
ENSG00000152413	HOMER1
ENSG00000156395	SORCS3
ENSG00000157087	ATP2B2
ENSG00000157103	SLC6A1
ENSG00000157168	NRG1
ENSG00000162105	SHANK2
ENSG00000163328	GPR155
ENSG00000164742	ADCY1
ENSG00000165474	GJB2
ENSG00000167244	IGF2
ENSG00000170485	NPAS2
ENSG00000174469	CNTNAP2
ENSG00000176974	SHMT1
ENSG00000179241	LDLRAD3
ENSG00000181744	C3orf58
ENSG00000181965	NEUROG1
ENSG00000184845	DRD1
ENSG00000185339	TCN2
ENSG00000186260	MKL2
ENSG00000186297	GABRA5
ENSG00000186350	RXRA
ENSG00000189056	RELN
ENSG00000196839	ADA
ENSG00000196923	PDLIM7
ENSG00000198010	DLGAP2
ENSG00000198648	STK39
ENSG00000198739	LRRTM3
ENSG00000198822	GRM3

## Sheet: BD
Male_Prenatal			Male_Purberty			Male_Adulthood
Ensembl Gene ID	Associated Gene Name		Ensembl Gene ID	Associated Gene Name		Ensembl Gene ID	Associated Gene Name
ENSG00000010379	SLC6A13		ENSG00000006128	TAC1		ENSG00000055955	ITIH4
ENSG00000018236	CNTN1		ENSG00000022355	GABRA1		ENSG00000065361	ERBB3
ENSG00000021645	NRXN3		ENSG00000070031	SCT		ENSG00000089041	P2RX7
ENSG00000048052	HDAC9		ENSG00000074842	C19orf10		ENSG00000100033	PRODH
ENSG00000066468	FGFR2		ENSG00000093010	COMT		ENSG00000103811	CTSH
ENSG00000069482	GAL		ENSG00000105655	ISYNA1		ENSG00000110887	DAO
ENSG00000069535	MAOB		ENSG00000109158	GABRA4		ENSG00000127249	ATP13A4
ENSG00000070808	CAMK2A		ENSG00000117228	GBP1		ENSG00000130787	HIP1R
ENSG00000071073	MGAT4A		ENSG00000122585	NPY		ENSG00000135164	DMTF1
ENSG00000074181	NOTCH3		ENSG00000122756	CNTFR		ENSG00000144285	SCN1A
ENSG00000075429	CACNG5		ENSG00000124767	GLO1		ENSG00000151914	DST
ENSG00000077092	RARB		ENSG00000131771	PPP1R1B		ENSG00000152092	ASTN1
ENSG00000077274	CAPN6		ENSG00000136750	GAD2		ENSG00000161509	GRIN2C
ENSG00000077782	FGFR1		ENSG00000139352	ASCL1		ENSG00000166147	FBN1
ENSG00000078018	MAP2		ENSG00000141401	IMPA2		ENSG00000179399	GPC5
ENSG00000099204	ABLIM1		ENSG00000141744	PNMT		ENSG00000183671	GPR1
ENSG00000099250	NRP1		ENSG00000160307	S100B		ENSG00000204084	INPP5B
ENSG00000100577	GSTZ1		ENSG00000163431	LMOD1		ENSG00000204681	GABBR1
ENSG00000101292	PROKR2		ENSG00000163453	IGFBP7
ENSG00000102195	GPR50		ENSG00000164379	FOXQ1
ENSG00000102468	HTR2A		ENSG00000181019	NQO1
ENSG00000103942	HOMER2		ENSG00000183628	DGCR6
ENSG00000104267	CA2		ENSG00000185615	PDIA2
ENSG00000110436	SLC1A2		ENSG00000187091	PLCD1
ENSG00000110799	VWF		ENSG00000204525	HLA-C
ENSG00000111249	CUX2
ENSG00000111602	TIMELESS
ENSG00000112541	PDE10A
ENSG00000115353	TACR1
ENSG00000116096	SPR
ENSG00000116478	HDAC1
ENSG00000118432	CNR1
ENSG00000119508	NR4A3
ENSG00000120251	GRIA2
ENSG00000122641	INHBA
ENSG00000122877	EGR2
ENSG00000122966	CIT
ENSG00000123307	NEUROD4
ENSG00000124493	GRM4
ENSG00000124788	ATXN1
ENSG00000127914	AKAP9
ENSG00000129219	PLD2
ENSG00000133019	CHRM3
ENSG00000134184	GSTM1
ENSG00000134222	PSRC1
ENSG00000136928	GABBR2
ENSG00000138193	PLCE1
ENSG00000139618	BRCA2
ENSG00000139874	SSTR1
ENSG00000140199	SLC12A6
ENSG00000141404	GNAL
ENSG00000141668	CBLN2
ENSG00000144724	PTPRG
ENSG00000145794	MEGF10
ENSG00000146233	CYP39A1
ENSG00000146648	EGFR
ENSG00000148053	NTRK2
ENSG00000150672	DLG2
ENSG00000151150	ANK3
ENSG00000151276	MAGI1
ENSG00000151322	NPAS3
ENSG00000151693	ASAP2
ENSG00000152413	HOMER1
ENSG00000153707	PTPRD
ENSG00000154162	CDH12
ENSG00000154229	PRKCA
ENSG00000155511	GRIA1
ENSG00000157103	SLC6A1
ENSG00000157168	NRG1
ENSG00000157680	DGKI
ENSG00000159082	SYNJ1
ENSG00000162992	NEUROD1
ENSG00000163110	PDLIM5
ENSG00000167693	NXN
ENSG00000170485	NPAS2
ENSG00000174437	ATP2A2
ENSG00000174469	CNTNAP2
ENSG00000176136	MC5R
ENSG00000176974	SHMT1
ENSG00000177425	PAWR
ENSG00000177426	TGIF1
ENSG00000179388	EGR3
ENSG00000180340	FZD2
ENSG00000180616	SSTR2
ENSG00000181965	NEUROG1
ENSG00000183395	PMCH
ENSG00000184845	DRD1
ENSG00000185483	ROR1
ENSG00000185551	NR2F2
ENSG00000186297	GABRA5
ENSG00000186350	RXRA
ENSG00000189056	RELN
ENSG00000189058	APOD
ENSG00000196839	ADA
ENSG00000196924	FLNA
ENSG00000197901	SLC22A6
ENSG00000198822	GRM3
ENSG00000198963	RORB
ENSG00000211448	DIO2

## Sheet: Schizophrenia
Male_Prenatal			Male_Purberty			Male_Adulthood
Ensembl Gene ID	Associated Gene Name		Ensembl Gene ID	Associated Gene Name		Ensembl Gene ID	Associated Gene Name
ENSG00000002586	CD99		ENSG00000006128	TAC1		ENSG00000010310	GIPR
ENSG00000007372	PAX6		ENSG00000022355	GABRA1		ENSG00000011405	PIK3C2A
ENSG00000007908	SELE		ENSG00000051523	CYBA		ENSG00000055955	ITIH4
ENSG00000010379	SLC6A13		ENSG00000070031	SCT		ENSG00000065361	ERBB3
ENSG00000010610	CD4		ENSG00000077585	GPR137B		ENSG00000076555	ACACB
ENSG00000011201	KAL1		ENSG00000084207	GSTP1		ENSG00000089041	P2RX7
ENSG00000013297	CLDN11		ENSG00000093010	COMT		ENSG00000091513	TF
ENSG00000018236	CNTN1		ENSG00000100075	SLC25A1		ENSG00000099331	MYO9B
ENSG00000021645	NRXN3		ENSG00000102032	RENBP		ENSG00000100033	PRODH
ENSG00000048052	HDAC9		ENSG00000109158	GABRA4		ENSG00000100201	DDX17
ENSG00000048471	SNX29		ENSG00000114738	MAPKAPK3		ENSG00000105499	PLA2G4C
ENSG00000058668	ATP2B4		ENSG00000120738	EGR1		ENSG00000105976	MET
ENSG00000066279	ASPM		ENSG00000121742	GJB6		ENSG00000110887	DAO
ENSG00000066468	FGFR2		ENSG00000122585	NPY		ENSG00000112851	ERBB2IP
ENSG00000067141	NEO1		ENSG00000124302	CHST8		ENSG00000115355	CCDC88A
ENSG00000067182	TNFRSF1A		ENSG00000124767	GLO1		ENSG00000125084	WNT1
ENSG00000069482	GAL		ENSG00000125775	SDCBP2		ENSG00000127603	MACF1
ENSG00000069535	MAOB		ENSG00000130066	SAT1		ENSG00000144285	SCN1A
ENSG00000070808	CAMK2A		ENSG00000131771	PPP1R1B		ENSG00000147488	ST18
ENSG00000070961	ATP2B1		ENSG00000132702	HAPLN2		ENSG00000151914	DST
ENSG00000074047	GLI2		ENSG00000133027	PEMT		ENSG00000152092	ASTN1
ENSG00000074181	NOTCH3		ENSG00000136750	GAD2		ENSG00000152583	SPARCL1
ENSG00000075275	CELSR1		ENSG00000139352	ASCL1		ENSG00000157978	LDLRAP1
ENSG00000075429	CACNG5		ENSG00000141401	IMPA2		ENSG00000161509	GRIN2C
ENSG00000077092	RARB		ENSG00000143149	ALDH9A1		ENSG00000163531	NFASC
ENSG00000077782	FGFR1		ENSG00000146006	LRRTM2		ENSG00000164398	ACSL6
ENSG00000078018	MAP2		ENSG00000146535	GNA12		ENSG00000165029	ABCA1
ENSG00000086205	FOLH1		ENSG00000150625	GPM6A		ENSG00000166147	FBN1
ENSG00000089169	RPH3A		ENSG00000160307	S100B		ENSG00000166343	MSS51
ENSG00000092621	PHGDH		ENSG00000161921	CXCL16		ENSG00000182890	GLUD2
ENSG00000096696	DSP		ENSG00000163431	LMOD1		ENSG00000183230	CTNNA3
ENSG00000099250	NRP1		ENSG00000164379	FOXQ1		ENSG00000204655	MOG
ENSG00000100234	TIMP3		ENSG00000166289	PLEKHF1		ENSG00000204681	GABBR1
ENSG00000100345	MYH9		ENSG00000167508	MVD
ENSG00000100577	GSTZ1		ENSG00000168394	TAP1
ENSG00000100697	DICER1		ENSG00000171530	TBCA
ENSG00000102195	GPR50		ENSG00000173369	C1QB
ENSG00000102468	HTR2A		ENSG00000173391	OLR1
ENSG00000103876	FAH		ENSG00000175567	UCP2
ENSG00000103942	HOMER2		ENSG00000181019	NQO1
ENSG00000104368	PLAT		ENSG00000183628	DGCR6
ENSG00000104722	NEFM		ENSG00000184113	CLDN5
ENSG00000105855	ITGB8		ENSG00000185615	PDIA2
ENSG00000107317	PTGDS		ENSG00000187091	PLCD1
ENSG00000110436	SLC1A2		ENSG00000197582	GPX1P1
ENSG00000110799	VWF		ENSG00000197747	S100A10
ENSG00000111602	TIMELESS		ENSG00000197971	MBP
ENSG00000112541	PDE10A		ENSG00000204388	HSPA1B
ENSG00000112902	SEMA5A		ENSG00000204389	HSPA1A
ENSG00000113594	LIFR		ENSG00000204498	NFKBIL1
ENSG00000113749	HRH2		ENSG00000204525	HLA-C
ENSG00000115194	SLC30A3		ENSG00000205927	OLIG2
ENSG00000115353	TACR1		ENSG00000214435	AS3MT
ENSG00000115414	FN1
ENSG00000115665	SLC5A7
ENSG00000115884	SDC1
ENSG00000116147	TNR
ENSG00000118432	CNR1
ENSG00000119508	NR4A3
ENSG00000120251	GRIA2
ENSG00000122012	SV2C
ENSG00000122877	EGR2
ENSG00000122966	CIT
ENSG00000123560	PLP1
ENSG00000124493	GRM4
ENSG00000124635	HIST1H2BJ
ENSG00000124788	ATXN1
ENSG00000127914	AKAP9
ENSG00000130202	PVRL2
ENSG00000131437	KIF3A
ENSG00000131711	MAP1B
ENSG00000133019	CHRM3
ENSG00000133401	PDZD2
ENSG00000134121	CHL1
ENSG00000134184	GSTM1
ENSG00000134247	PTGFRN
ENSG00000135709	KIAA0513
ENSG00000135824	RGS8
ENSG00000136099	PCDH8
ENSG00000137575	SDCBP
ENSG00000138685	FGF2
ENSG00000138814	PPP3CA
ENSG00000139618	BRCA2
ENSG00000140022	STON2
ENSG00000140199	SLC12A6
ENSG00000141404	GNAL
ENSG00000142192	APP
ENSG00000143153	ATP1B1
ENSG00000143333	RGS16
ENSG00000144366	GULP1
ENSG00000144619	CNTN4
ENSG00000145020	AMT
ENSG00000145794	MEGF10
ENSG00000146938	NLGN4X
ENSG00000148053	NTRK2
ENSG00000148400	NOTCH1
ENSG00000148498	PARD3
ENSG00000148516	ZEB1
ENSG00000150093	ITGB1
ENSG00000150672	DLG2
ENSG00000151150	ANK3
ENSG00000151276	MAGI1
ENSG00000151322	NPAS3
ENSG00000151892	GFRA1
ENSG00000152413	HOMER1
ENSG00000153071	DAB2
ENSG00000153162	BMP6
ENSG00000154229	PRKCA
ENSG00000155511	GRIA1
ENSG00000156076	WIF1
ENSG00000156395	SORCS3
ENSG00000157087	ATP2B2
ENSG00000157103	SLC6A1
ENSG00000157168	NRG1
ENSG00000157240	FZD1
ENSG00000157680	DGKI
ENSG00000159082	SYNJ1
ENSG00000159388	BTG2
ENSG00000162105	SHANK2
ENSG00000162409	PRKAA2
ENSG00000162734	PEA15
ENSG00000163110	PDLIM5
ENSG00000163430	FSTL1
ENSG00000163513	TGFBR2
ENSG00000164045	CDC25A
ENSG00000164111	ANXA5
ENSG00000164742	ADCY1
ENSG00000166342	NETO1
ENSG00000168078	PBK
ENSG00000168546	GFRA2
ENSG00000169282	KCNAB1
ENSG00000169429	CXCL8
ENSG00000169851	PCDH7
ENSG00000170485	NPAS2
ENSG00000171132	PRKCE
ENSG00000171320	ESCO2
ENSG00000171408	PDE7B
ENSG00000172037	LAMB2
ENSG00000173406	DAB1
ENSG00000174469	CNTNAP2
ENSG00000176136	MC5R
ENSG00000176974	SHMT1
ENSG00000177425	PAWR
ENSG00000177426	TGIF1
ENSG00000179388	EGR3
ENSG00000179841	AKAP5
ENSG00000180011	ZADH2
ENSG00000180509	KCNE1
ENSG00000181965	NEUROG1
ENSG00000182263	FIGN
ENSG00000182575	NXPH3
ENSG00000183098	GPC6
ENSG00000183395	PMCH
ENSG00000184486	POU3F2
ENSG00000184845	DRD1
ENSG00000185760	KCNQ5
ENSG00000186297	GABRA5
ENSG00000186350	RXRA
ENSG00000186480	INSIG1
ENSG00000188517	COL25A1
ENSG00000189056	RELN
ENSG00000189058	APOD
ENSG00000196839	ADA
ENSG00000196924	FLNA
ENSG00000197479	PCDHB11
ENSG00000198010	DLGAP2
ENSG00000198336	MYL4
ENSG00000198739	LRRTM3
ENSG00000198822	GRM3
ENSG00000198959	TGM2
ENSG00000198963	RORB
ENSG00000221866	PLXNA4

## Sheet: PD
Male_Prenatal			Male_Purberty			Male_Adulthood
Ensembl Gene ID	Associated Gene Name		Ensembl Gene ID	Associated Gene Name		Ensembl Gene ID	Associated Gene Name
ENSG00000064692	SNCAIP		ENSG00000002330	BAD		ENSG00000011405	PIK3C2A
ENSG00000067182	TNFRSF1A		ENSG00000074317	SNCB		ENSG00000035720	STAP1
ENSG00000069535	MAOB		ENSG00000084207	GSTP1		ENSG00000085982	USP40
ENSG00000100577	GSTZ1		ENSG00000087086	FTL		ENSG00000091513	TF
ENSG00000102468	HTR2A		ENSG00000093010	COMT		ENSG00000107104	KANK1
ENSG00000104722	NEFM		ENSG00000099804	CDC34		ENSG00000108465	CDK5RAP3
ENSG00000105483	CARD8		ENSG00000100292	HMOX1		ENSG00000130787	HIP1R
ENSG00000112902	SEMA5A		ENSG00000101439	CST3		ENSG00000135164	DMTF1
ENSG00000115665	SLC5A7		ENSG00000104325	DECR1		ENSG00000138115	CYP2C8
ENSG00000116096	SPR		ENSG00000105617	LENG1		ENSG00000144285	SCN1A
ENSG00000116106	EPHA4		ENSG00000125356	NDUFA1		ENSG00000147459	DOCK5
ENSG00000118432	CNR1		ENSG00000131495	NDUFA2		ENSG00000182890	GLUD2
ENSG00000118785	SPP1		ENSG00000132541	HRSP12
ENSG00000122966	CIT		ENSG00000133027	PEMT
ENSG00000124788	ATXN1		ENSG00000139352	ASCL1
ENSG00000134184	GSTM1		ENSG00000141401	IMPA2
ENSG00000136040	PLXNC1		ENSG00000141744	PNMT
ENSG00000136235	GPNMB		ENSG00000143149	ALDH9A1
ENSG00000138814	PPP3CA		ENSG00000143819	EPHX1
ENSG00000142192	APP		ENSG00000151229	SLC2A13
ENSG00000146648	EGFR		ENSG00000156587	UBE2L6
ENSG00000150672	DLG2		ENSG00000157601	MX1
ENSG00000150907	FOXO1		ENSG00000160255	ITGB2
ENSG00000151276	MAGI1		ENSG00000166710	B2M
ENSG00000151892	GFRA1		ENSG00000167996	FTH1
ENSG00000152413	HOMER1		ENSG00000168209	DDIT4
ENSG00000162992	NEUROD1		ENSG00000169689	STRA13
ENSG00000167244	IGF2		ENSG00000176978	DPP7
ENSG00000168546	GFRA2		ENSG00000181019	NQO1
ENSG00000169429	CXCL8		ENSG00000185615	PDIA2
ENSG00000175899	A2M		ENSG00000187091	PLCD1
ENSG00000176907	C8orf4		ENSG00000196136	SERPINA3
ENSG00000180616	SSTR2		ENSG00000204388	HSPA1B
ENSG00000184845	DRD1		ENSG00000204389	HSPA1A
ENSG00000198648	STK39
ENSG00000198756	COLGALT2
ENSG00000198959	TGM2
ENSG00000214274	ANG
